# Supplementary material for: HATRIC-based identification of receptors for orphan ligands
Source: Nat Commun. 2018 Apr 17;9:1519. doi: 10.1038/s41467-018-03936-z (PMC5904110; doi:10.1038/s41467-018-03936-z)
Supplement: Supplementary file 3 — Supplementary Data 1 [file 41467_2018_3936_MOESM3_ESM.csv]

PROTEIN	PEPTIDE	TRANSITION	FEATURE	LABEL	GROUP_ORIGINAL	SUBJECT_ORIGINAL	RUN	GROUP	SUBJECT	SUBJECT_NESTED	INTENSITY	ABUNDANCE	METHOD
sp|A0AVT1|UBA6_HUMAN	NLVLAGIK__2	NA_NA	NLVLAGIK__2_NA_NA	L	EGF	EGF_1	1	1	1	1.1	39225.67305	15.0069155380345	1
sp|A0AVT1|UBA6_HUMAN	QDVIITALDNVEAR__2	NA_NA	QDVIITALDNVEAR__2_NA_NA	L	EGF	EGF_1	1	1	1	1.1	61680.87107	15.6599404757165	1
sp|A0AVT1|UBA6_HUMAN	SDLQMAVLSFEK__2	NA_NA	SDLQMAVLSFEK__2_NA_NA	L	EGF	EGF_1	1	1	1	1.1	10341.58435	13.0835745624371	1
sp|A0AVT1|UBA6_HUMAN	TVFFESLER__2	NA_NA	TVFFESLER__2_NA_NA	L	EGF	EGF_1	1	1	1	1.1	60773.675439	15.6385638813704	1
sp|A0FGR8|ESYT2_HUMAN	FQLSNSGPNSTIK__2	NA_NA	FQLSNSGPNSTIK__2_NA_NA	L	EGF	EGF_1	1	1	1	1.1	106639.5382	16.449787869166	1
sp|A0FGR8|ESYT2_HUMAN	VLVALASEELAK__2	NA_NA	VLVALASEELAK__2_NA_NA	L	EGF	EGF_1	1	1	1	1.1	179781.4024	17.2032892192468	1
sp|A0MZ66|SHOT1_HUMAN	LTQQLEEER__2	NA_NA	LTQQLEEER__2_NA_NA	L	EGF	EGF_1	1	1	1	1.1	24441.70715	14.3244623911127	1
sp|A1A4V9|CP093_HUMAN	VQSELEHLSELR__2	NA_NA	VQSELEHLSELR__2_NA_NA	L	EGF	EGF_1	1	1	1	1.1	150275.4337	16.9446546149021	1
sp|A1L0T0|ILVBL_HUMAN	AAMGLGAR__2	NA_NA	AAMGLGAR__2_NA_NA	L	EGF	EGF_1	1	1	1	1.1	18128.61523	13.893386064061	1
sp|A1L0T0|ILVBL_HUMAN	IIIVNR__2	NA_NA	IIIVNR__2_NA_NA	L	EGF	EGF_1	1	1	1	1.1	42422.80186	15.1199572446576	1
sp|A2RTX5|SYTC2_HUMAN	AILGSVER__2	NA_NA	AILGSVER__2_NA_NA	L	EGF	EGF_1	1	1	1	1.1	NA	NA	1
sp|A2RTX5|SYTC2_HUMAN	WPFWLSPR__2	NA_NA	WPFWLSPR__2_NA_NA	L	EGF	EGF_1	1	1	1	1.1	397219.153123	18.3469806196185	1
sp|A4FU01|MTMRB_HUMAN	SVILQER__2	NA_NA	SVILQER__2_NA_NA	L	EGF	EGF_1	1	1	1	1.1	74952.97057	15.9411029931304	1
sp|A4UGR9|XIRP2_HUMAN	EMTTPAK__2	NA_NA	EMTTPAK__2_NA_NA	L	EGF	EGF_1	1	1	1	1.1	352002.4734	18.1726309973885	1
sp|A4UGR9|XIRP2_HUMAN	SCHGNLVEER_[2] C+57.0215_2	NA_NA	SCHGNLVEER_[2] C+57.0215_2_NA_NA	L	EGF	EGF_1	1	1	1	1.1	252782.9636	17.6949446670028	1
sp|A5YKK6|CNOT1_HUMAN	DLDSYLK__2	NA_NA	DLDSYLK__2_NA_NA	L	EGF	EGF_1	1	1	1	1.1	NA	NA	1
sp|A5YKK6|CNOT1_HUMAN	GQQELLYVVPFVAK__2	NA_NA	GQQELLYVVPFVAK__2_NA_NA	L	EGF	EGF_1	1	1	1	1.1	71636.94129	15.8758210756169	1
sp|A5YKK6|CNOT1_HUMAN	ILPDSGGVAK__2	NA_NA	ILPDSGGVAK__2_NA_NA	L	EGF	EGF_1	1	1	1	1.1	3797.197025	11.6381240993502	1
sp|A5YKK6|CNOT1_HUMAN	LAEVGQYEQVK__2	NA_NA	LAEVGQYEQVK__2_NA_NA	L	EGF	EGF_1	1	1	1	1.1	5121.451142	12.0697418912177	1
sp|A5YKK6|CNOT1_HUMAN	LIALLVK__2	NA_NA	LIALLVK__2_NA_NA	L	EGF	EGF_1	1	1	1	1.1	20373.39563	14.0618037903364	1
sp|A5YKK6|CNOT1_HUMAN	NLDEQLSAPK__2	NA_NA	NLDEQLSAPK__2_NA_NA	L	EGF	EGF_1	1	1	1	1.1	NA	NA	1
sp|A5YKK6|CNOT1_HUMAN	SLDLIESLLR__2	NA_NA	SLDLIESLLR__2_NA_NA	L	EGF	EGF_1	1	1	1	1.1	NA	NA	1
sp|A5YKK6|CNOT1_HUMAN	SNYEAMIDR__2	NA_NA	SNYEAMIDR__2_NA_NA	L	EGF	EGF_1	1	1	1	1.1	5727.001212	12.2309691501743	1
sp|A5YKK6|CNOT1_HUMAN	VLESSIR__2	NA_NA	VLESSIR__2_NA_NA	L	EGF	EGF_1	1	1	1	1.1	34510.02599	14.8221328965707	1
sp|A5YM72|CRNS1_HUMAN	LLAELVR__2	NA_NA	LLAELVR__2_NA_NA	L	EGF	EGF_1	1	1	1	1.1	19101.7005	13.9688184140048	1
sp|A6NDG6|PGP_HUMAN	QADIIGKPSR__3	NA_NA	QADIIGKPSR__3_NA_NA	L	EGF	EGF_1	1	1	1	1.1	32132.24281	14.7191390197975	1
sp|A6NDX5|ZN840_HUMAN	KPFICSSCK_[5] C+57.0215|[8] C+57.0215_2	NA_NA	KPFICSSCK_[5] C+57.0215|[8] C+57.0215_2_NA_NA	L	EGF	EGF_1	1	1	1	1.1	92974.55356	16.2519532516841	1
sp|A6NE52|K1875_HUMAN	TLDGPIR__2	NA_NA	TLDGPIR__2_NA_NA	L	EGF	EGF_1	1	1	1	1.1	NA	NA	1
sp|A6NEC2|PSAL_HUMAN	DYFNVPYPLPK__2	NA_NA	DYFNVPYPLPK__2_NA_NA	L	EGF	EGF_1	1	1	1	1.1	87886.44786	16.1707580544095	1
sp|A6NEC2|PSAL_HUMAN	GMNMYLTK__2	NA_NA	GMNMYLTK__2_NA_NA	L	EGF	EGF_1	1	1	1	1.1	77219.79998	15.9840881535997	1
sp|A6NEC2|PSAL_HUMAN	IDFVGELNDK__2	NA_NA	IDFVGELNDK__2_NA_NA	L	EGF	EGF_1	1	1	1	1.1	149494.7772	16.9371405139926	1
sp|A6NEC2|PSAL_HUMAN	TLPFYK__2	NA_NA	TLPFYK__2_NA_NA	L	EGF	EGF_1	1	1	1	1.1	95483.02875	16.2903616661426	1
sp|A6NEC2|PSAL_HUMAN	VALSNMNVIDR_[6] M+15.9949_2	NA_NA	VALSNMNVIDR_[6] M+15.9949_2_NA_NA	L	EGF	EGF_1	1	1	1	1.1	6611.638194	12.4381970201687	1
sp|A6NEC2|PSAL_HUMAN	VTLSFPSTLQTGTGTLK__2	NA_NA	VTLSFPSTLQTGTGTLK__2_NA_NA	L	EGF	EGF_1	1	1	1	1.1	147706.8098	16.9197817720877	1
sp|A6NEC2|PSAL_HUMAN	YAAVTQFEATDAR__2	NA_NA	YAAVTQFEATDAR__2_NA_NA	L	EGF	EGF_1	1	1	1	1.1	205680.8102	17.3974526294043	1
sp|A6NHG4|DDTL_HUMAN	ELALGQDR__2	NA_NA	ELALGQDR__2_NA_NA	L	EGF	EGF_1	1	1	1	1.1	315173.043	18.0131895763912	1
sp|A6NHG4|DDTL_HUMAN	SHSAHFFEFLTK__3	NA_NA	SHSAHFFEFLTK__3_NA_NA	L	EGF	EGF_1	1	1	1	1.1	141644.437201	16.8593193750663	1
sp|A6NHG4|DDTL_HUMAN	VPAGLEK__2	NA_NA	VPAGLEK__2_NA_NA	L	EGF	EGF_1	1	1	1	1.1	348393.4726	18.15776302544	1
sp|A6NHQ2|FBLL1_HUMAN	IVALNAHTFLR__3	NA_NA	IVALNAHTFLR__3_NA_NA	L	EGF	EGF_1	1	1	1	1.1	118250.084449	16.598886645044	1
sp|A6NHR9|SMHD1_HUMAN	FVITTTSR__2	NA_NA	FVITTTSR__2_NA_NA	L	EGF	EGF_1	1	1	1	1.1	10070.25172	13.0452170822544	1
sp|A6NHR9|SMHD1_HUMAN	LYFKPIGDPVFAR__3	NA_NA	LYFKPIGDPVFAR__3_NA_NA	L	EGF	EGF_1	1	1	1	1.1	837.8459068	9.45794608024451	1
sp|A6NI28|RHG42_HUMAN	TFTMSVSEMK_[4] M+15.9949|[9] M+15.9949_3	NA_NA	TFTMSVSEMK_[4] M+15.9949|[9] M+15.9949_3_NA_NA	L	EGF	EGF_1	1	1	1	1.1	5391.595306	12.1439014530598	1
sp|A6NKL6|T200C_HUMAN	LIMISR_[3] M+15.9949_2	NA_NA	LIMISR_[3] M+15.9949_2_NA_NA	L	EGF	EGF_1	1	1	1	1.1	58900.35091	15.5933935654928	1
sp|A6NMK8|F196B_HUMAN	EISDINQIHLAR__2	NA_NA	EISDINQIHLAR__2_NA_NA	L	EGF	EGF_1	1	1	1	1.1	57146.26171	15.5497764622139	1
sp|A6NMY6|AXA2L_HUMAN	LNLVQR__2	NA_NA	LNLVQR__2_NA_NA	L	EGF	EGF_1	1	1	1	1.1	4216025.732	21.7548571983727	1
sp|A6QL64|AN36A_HUMAN	KIISPR__2	NA_NA	KIISPR__2_NA_NA	L	EGF	EGF_1	1	1	1	1.1	1079.416922	9.82344145110013	1
sp|A8MT70|ZBBX_HUMAN	ITLAGQK__2	NA_NA	ITLAGQK__2_NA_NA	L	EGF	EGF_1	1	1	1	1.1	8074.751343	12.7266070749794	1
sp|A8MWD9|RUXGL_HUMAN	GNSIIMLEALER__2	NA_NA	GNSIIMLEALER__2_NA_NA	L	EGF	EGF_1	1	1	1	1.1	115588.8692	16.5660479092582	1
sp|A8MWD9|RUXGL_HUMAN	HVQGILR__2	NA_NA	HVQGILR__2_NA_NA	L	EGF	EGF_1	1	1	1	1.1	258803.70918	17.7289037253829	1
sp|B2RPK0|HGB1A_HUMAN	FKDPNAPK__2	NA_NA	FKDPNAPK__2_NA_NA	L	EGF	EGF_1	1	1	1	1.1	118193.3247243	16.5981939890279	1
sp|B2RPK0|HGB1A_HUMAN	FKDPNAPK__3	NA_NA	FKDPNAPK__3_NA_NA	L	EGF	EGF_1	1	1	1	1.1	312277.04915	17.9998719733294	1
sp|B2RPK0|HGB1A_HUMAN	GEHPGLSIGDVAK__2	NA_NA	GEHPGLSIGDVAK__2_NA_NA	L	EGF	EGF_1	1	1	1	1.1	56365.50926	15.5299299662698	1
sp|B2RPK0|HGB1A_HUMAN	GEHPGLSIGDVAK__3	NA_NA	GEHPGLSIGDVAK__3_NA_NA	L	EGF	EGF_1	1	1	1	1.1	192808.3184	17.3042127268016	1
sp|B2RPK0|HGB1A_HUMAN	GKFEDMAK__2	NA_NA	GKFEDMAK__2_NA_NA	L	EGF	EGF_1	1	1	1	1.1	371608.173675	18.2508276659116	1
sp|B2RPK0|HGB1A_HUMAN	GKFEDMAK__3	NA_NA	GKFEDMAK__3_NA_NA	L	EGF	EGF_1	1	1	1	1.1	116707.8381	16.5799468868874	1
sp|B2RPK0|HGB1A_HUMAN	IKGEHPGLSIGDVAK__2	NA_NA	IKGEHPGLSIGDVAK__2_NA_NA	L	EGF	EGF_1	1	1	1	1.1	NA	NA	1
sp|B2RPK0|HGB1A_HUMAN	IKGEHPGLSIGDVAK__3	NA_NA	IKGEHPGLSIGDVAK__3_NA_NA	L	EGF	EGF_1	1	1	1	1.1	372713.571797	18.2551127847354	1
sp|B2RPK0|HGB1A_HUMAN	MSSYAFFVQTCR_[11] C+57.0215_2	NA_NA	MSSYAFFVQTCR_[11] C+57.0215_2_NA_NA	L	EGF	EGF_1	1	1	1	1.1	131872.3314	16.7561873305635	1
sp|B6A8C7|TARM1_HUMAN	KASPHILSQR__2	NA_NA	KASPHILSQR__2_NA_NA	L	EGF	EGF_1	1	1	1	1.1	2011.590972	10.7215262251381	1
sp|C9J1S8|T49D1_HUMAN	KIFCEVDR_[4] C+57.0215_2	NA_NA	KIFCEVDR_[4] C+57.0215_2_NA_NA	L	EGF	EGF_1	1	1	1	1.1	246726.1016	17.6599557801962	1
sp|C9JRZ8|AK1BF_HUMAN	TTAQVLIR__2	NA_NA	TTAQVLIR__2_NA_NA	L	EGF	EGF_1	1	1	1	1.1	270195.3103	17.79104806562	1
sp|E9PAV3|NACAM_HUMAN	IEDLSQQAQLAAAEK__2	NA_NA	IEDLSQQAQLAAAEK__2_NA_NA	L	EGF	EGF_1	1	1	1	1.1	100159.7031	16.3593476220274	1
sp|E9PAV3|NACAM_HUMAN	NILFVITKPDVYK__3	NA_NA	NILFVITKPDVYK__3_NA_NA	L	EGF	EGF_1	1	1	1	1.1	NA	NA	1
sp|E9PAV3|NACAM_HUMAN	SPASDTYIVFGEAK__2	NA_NA	SPASDTYIVFGEAK__2_NA_NA	L	EGF	EGF_1	1	1	1	1.1	112698.4427	16.5295130112361	1
sp|F5H284|PAL4D_HUMAN	TEWLDGK__2	NA_NA	TEWLDGK__2_NA_NA	L	EGF	EGF_1	1	1	1	1.1	1254566.292	20.006162231649	1
sp|O00116|ADAS_HUMAN	ASLNPSDTPPSVVNEDFLHDLK__3	NA_NA	ASLNPSDTPPSVVNEDFLHDLK__3_NA_NA	L	EGF	EGF_1	1	1	1	1.1	212885.7477	17.4471247984761	1
sp|O00116|ADAS_HUMAN	ESISDVGFGMLK__2	NA_NA	ESISDVGFGMLK__2_NA_NA	L	EGF	EGF_1	1	1	1	1.1	130342.4631	16.739352594307	1
sp|O00116|ADAS_HUMAN	EYVDPNNIFGNR__2	NA_NA	EYVDPNNIFGNR__2_NA_NA	L	EGF	EGF_1	1	1	1	1.1	26347.18482	14.432766155329	1
sp|O00116|ADAS_HUMAN	FGGLAAGEDNGQR__2	NA_NA	FGGLAAGEDNGQR__2_NA_NA	L	EGF	EGF_1	1	1	1	1.1	111852.6942	16.5186454382343	1
sp|O00116|ADAS_HUMAN	GVQFAPFSTCR_[10] C+57.0215_2	NA_NA	GVQFAPFSTCR_[10] C+57.0215_2_NA_NA	L	EGF	EGF_1	1	1	1	1.1	76002.24637563	15.9611593967739	1
sp|O00116|ADAS_HUMAN	IPDIVLWPTCHDDVVK_[10] C+57.0215_3	NA_NA	IPDIVLWPTCHDDVVK_[10] C+57.0215_3_NA_NA	L	EGF	EGF_1	1	1	1	1.1	114327.6764	16.5502201240632	1
sp|O00116|ADAS_HUMAN	IRPVPEYQK__3	NA_NA	IRPVPEYQK__3_NA_NA	L	EGF	EGF_1	1	1	1	1.1	2157.293878	10.8224119628418	1
sp|O00116|ADAS_HUMAN	KGQIELTGK__2	NA_NA	KGQIELTGK__2_NA_NA	L	EGF	EGF_1	1	1	1	1.1	745.5796814	9.28962369058932	1
sp|O00116|ADAS_HUMAN	QVYDIAAK__2	NA_NA	QVYDIAAK__2_NA_NA	L	EGF	EGF_1	1	1	1	1.1	120776.2404	16.6293821008285	1
sp|O00116|ADAS_HUMAN	TIISLDTSQMNR__2	NA_NA	TIISLDTSQMNR__2_NA_NA	L	EGF	EGF_1	1	1	1	1.1	228930.8982	17.5519576239523	1
sp|O00139|KIF2A_HUMAN	AVFQESIR__2	NA_NA	AVFQESIR__2_NA_NA	L	EGF	EGF_1	1	1	1	1.1	86698.83073	16.1511298728505	1
sp|O00139|KIF2A_HUMAN	DSFIGENSR__2	NA_NA	DSFIGENSR__2_NA_NA	L	EGF	EGF_1	1	1	1	1.1	47914.91051	15.2955920104372	1
sp|O00139|KIF2A_HUMAN	DVFLMLK__2	NA_NA	DVFLMLK__2_NA_NA	L	EGF	EGF_1	1	1	1	1.1	15385.34381	13.6566740196314	1
sp|O00139|KIF2A_HUMAN	FSLIDLAGNER__2	NA_NA	FSLIDLAGNER__2_NA_NA	L	EGF	EGF_1	1	1	1	1.1	12459.64453	13.3523802455655	1
sp|O00139|KIF2A_HUMAN	IDILTELR__2	NA_NA	IDILTELR__2_NA_NA	L	EGF	EGF_1	1	1	1	1.1	13403.58373	13.4577361234022	1
sp|O00148|DX39A_HUMAN	DFLLKPELLR__2	NA_NA	DFLLKPELLR__2_NA_NA	L	EGF	EGF_1	1	1	1	1.1	383887.1323	18.2977276337664	1
sp|O00148|DX39A_HUMAN	DFLLKPELLR__3	NA_NA	DFLLKPELLR__3_NA_NA	L	EGF	EGF_1	1	1	1	1.1	553775.0769	18.826345556666	1
sp|O00148|DX39A_HUMAN	DVQEIFR__2	NA_NA	DVQEIFR__2_NA_NA	L	EGF	EGF_1	1	1	1	1.1	758043.693	19.2793264376897	1
sp|O00148|DX39A_HUMAN	ELAFQISK__2	NA_NA	ELAFQISK__2_NA_NA	L	EGF	EGF_1	1	1	1	1.1	452684.1593	18.5355502546559	1
sp|O00148|DX39A_HUMAN	GLAITFVSDENDAK__2	NA_NA	GLAITFVSDENDAK__2_NA_NA	L	EGF	EGF_1	1	1	1	1.1	623194.473	18.9967278696225	1
sp|O00148|DX39A_HUMAN	GMDIER__2	NA_NA	GMDIER__2_NA_NA	L	EGF	EGF_1	1	1	1	1.1	316014.5264	18.017036308191	1
sp|O00148|DX39A_HUMAN	GSYVSIHSSGFR__2	NA_NA	GSYVSIHSSGFR__2_NA_NA	L	EGF	EGF_1	1	1	1	1.1	25629.37452	14.392915606644	1
sp|O00148|DX39A_HUMAN	GSYVSIHSSGFR__3	NA_NA	GSYVSIHSSGFR__3_NA_NA	L	EGF	EGF_1	1	1	1	1.1	247374.4643	17.663742014228	1
sp|O00148|DX39A_HUMAN	ILALVR__2	NA_NA	ILALVR__2_NA_NA	L	EGF	EGF_1	1	1	1	1.1	310160.0392757	17.9900582540606	1
sp|O00148|DX39A_HUMAN	ILNDVQDR__2	NA_NA	ILNDVQDR__2_NA_NA	L	EGF	EGF_1	1	1	1	1.1	364019.6944	18.2210619372107	1
sp|O00148|DX39A_HUMAN	ILVATNLFGR__2	NA_NA	ILVATNLFGR__2_NA_NA	L	EGF	EGF_1	1	1	1	1.1	1051333.7903	19.751194312538	1
sp|O00148|DX39A_HUMAN	LTLHGLQQYYVK__2	NA_NA	LTLHGLQQYYVK__2_NA_NA	L	EGF	EGF_1	1	1	1	1.1	148993.393	16.9322937880486	1
sp|O00148|DX39A_HUMAN	MLEQLDMR__2	NA_NA	MLEQLDMR__2_NA_NA	L	EGF	EGF_1	1	1	1	1.1	365693.6854	18.2276811463895	1
sp|O00148|DX39A_HUMAN	MLEQLDMR_[1] M+15.9949_2	NA_NA	MLEQLDMR_[1] M+15.9949_2_NA_NA	L	EGF	EGF_1	1	1	1	1.1	5854.549561	12.2627474179097	1
sp|O00148|DX39A_HUMAN	NCPHVVVGTPGR_[2] C+57.0215_3	NA_NA	NCPHVVVGTPGR_[2] C+57.0215_3_NA_NA	L	EGF	EGF_1	1	1	1	1.1	15074.36856	13.6272149075994	1
sp|O00148|DX39A_HUMAN	RILVATNLFGR__3	NA_NA	RILVATNLFGR__3_NA_NA	L	EGF	EGF_1	1	1	1	1.1	13359.05388	13.4529351726149	1
sp|O00148|DX39A_HUMAN	VNIVFNYDMPEDSDTYLHR__3	NA_NA	VNIVFNYDMPEDSDTYLHR__3_NA_NA	L	EGF	EGF_1	1	1	1	1.1	6812.709473	12.4814179259535	1
sp|O00148|DX39A_HUMAN	VSVFFGGLSIK__2	NA_NA	VSVFFGGLSIK__2_NA_NA	L	EGF	EGF_1	1	1	1	1.1	78086.83784	16.0001967273738	1
sp|O00148|DX39A_HUMAN	YMPSVK__2	NA_NA	YMPSVK__2_NA_NA	L	EGF	EGF_1	1	1	1	1.1	210535.7646	17.4311107619829	1
sp|O00154|BACH_HUMAN	ATLWYVPLSLK__2	NA_NA	ATLWYVPLSLK__2_NA_NA	L	EGF	EGF_1	1	1	1	1.1	45760.44105	15.2292182935032	1
sp|O00154|BACH_HUMAN	TNIVTASVDAINFHDK__3	NA_NA	TNIVTASVDAINFHDK__3_NA_NA	L	EGF	EGF_1	1	1	1	1.1	2177.769353	10.8360404080745	1
sp|O00154|BACH_HUMAN	VLEVPPVVYSR__2	NA_NA	VLEVPPVVYSR__2_NA_NA	L	EGF	EGF_1	1	1	1	1.1	7210.375122	12.5632635594701	1
sp|O00159|MYO1C_HUMAN	DGTIDFTPGSELLITK__2	NA_NA	DGTIDFTPGSELLITK__2_NA_NA	L	EGF	EGF_1	1	1	1	1.1	103222.502	16.4028029366703	1
sp|O00159|MYO1C_HUMAN	DQAVMISGESGAGK__2	NA_NA	DQAVMISGESGAGK__2_NA_NA	L	EGF	EGF_1	1	1	1	1.1	54719.14282	15.4871629667434	1
sp|O00159|MYO1C_HUMAN	FDEVLIR__2	NA_NA	FDEVLIR__2_NA_NA	L	EGF	EGF_1	1	1	1	1.1	5151.933519	12.0783032183049	1
sp|O00159|MYO1C_HUMAN	GEELLSPLNLEQAAYAR__2	NA_NA	GEELLSPLNLEQAAYAR__2_NA_NA	L	EGF	EGF_1	1	1	1	1.1	NA	NA	1
sp|O00159|MYO1C_HUMAN	HLGYKPEEYK__3	NA_NA	HLGYKPEEYK__3_NA_NA	L	EGF	EGF_1	1	1	1	1.1	NA	NA	1
sp|O00159|MYO1C_HUMAN	IICDLVEEK_[3] C+57.0215_2	NA_NA	IICDLVEEK_[3] C+57.0215_2_NA_NA	L	EGF	EGF_1	1	1	1	1.1	43973.05508	15.171737105259	1
sp|O00159|MYO1C_HUMAN	KRPETVATQFK__3	NA_NA	KRPETVATQFK__3_NA_NA	L	EGF	EGF_1	1	1	1	1.1	147977.5363	16.9224236156163	1
sp|O00159|MYO1C_HUMAN	LLQSNPVLEAFGNAK__2	NA_NA	LLQSNPVLEAFGNAK__2_NA_NA	L	EGF	EGF_1	1	1	1	1.1	79372.40144	16.023754791672	1
sp|O00159|MYO1C_HUMAN	LLSVEGSTLR__2	NA_NA	LLSVEGSTLR__2_NA_NA	L	EGF	EGF_1	1	1	1	1.1	335580.8466909	18.103705807339	1
sp|O00159|MYO1C_HUMAN	NPQSYLYLVK__2	NA_NA	NPQSYLYLVK__2_NA_NA	L	EGF	EGF_1	1	1	1	1.1	136596.7757	16.8069688610897	1
sp|O00159|MYO1C_HUMAN	QLLLTPNAVVIVEDAK__2	NA_NA	QLLLTPNAVVIVEDAK__2_NA_NA	L	EGF	EGF_1	1	1	1	1.1	36360.3545378	14.8974836031255	1
sp|O00159|MYO1C_HUMAN	SISPEWK__2	NA_NA	SISPEWK__2_NA_NA	L	EGF	EGF_1	1	1	1	1.1	12264.28859	13.3295808867335	1
sp|O00159|MYO1C_HUMAN	TFTWLVGK__2	NA_NA	TFTWLVGK__2_NA_NA	L	EGF	EGF_1	1	1	1	1.1	82700.012605	16.0830048855721	1
sp|O00159|MYO1C_HUMAN	TSFLLNLR__2	NA_NA	TSFLLNLR__2_NA_NA	L	EGF	EGF_1	1	1	1	1.1	37403.845458	14.9383039362882	1
sp|O00159|MYO1C_HUMAN	VLQALGSEPIQYAVPVVK__2	NA_NA	VLQALGSEPIQYAVPVVK__2_NA_NA	L	EGF	EGF_1	1	1	1	1.1	129564.3621	16.7307143770776	1
sp|O00159|MYO1C_HUMAN	VTMESALTAR__2	NA_NA	VTMESALTAR__2_NA_NA	L	EGF	EGF_1	1	1	1	1.1	9611.432842	12.9779407608392	1
sp|O00159|MYO1C_HUMAN	WAAQTIR__2	NA_NA	WAAQTIR__2_NA_NA	L	EGF	EGF_1	1	1	1	1.1	93082.17408	16.253622243822	1
sp|O00159|MYO1C_HUMAN	YLGLLENLR__2	NA_NA	YLGLLENLR__2_NA_NA	L	EGF	EGF_1	1	1	1	1.1	114155.0809	16.5480405047148	1
sp|O00159|MYO1C_HUMAN	YLGLLENLR__3	NA_NA	YLGLLENLR__3_NA_NA	L	EGF	EGF_1	1	1	1	1.1	16488.06714	13.75653962099	1
sp|O00170|AIP_HUMAN	AVPLIHQEGNR__3	NA_NA	AVPLIHQEGNR__3_NA_NA	L	EGF	EGF_1	1	1	1	1.1	70218.80679	15.8469748173661	1
sp|O00170|AIP_HUMAN	GELPDFQDGTK__2	NA_NA	GELPDFQDGTK__2_NA_NA	L	EGF	EGF_1	1	1	1	1.1	68627.45871	15.813903268636	1
sp|O00170|AIP_HUMAN	TLHSDDEGTVLDDSR__3	NA_NA	TLHSDDEGTVLDDSR__3_NA_NA	L	EGF	EGF_1	1	1	1	1.1	56054.50034	15.5219475408485	1
sp|O00170|AIP_HUMAN	VLELDPALAPVVSR__2	NA_NA	VLELDPALAPVVSR__2_NA_NA	L	EGF	EGF_1	1	1	1	1.1	81181.63793	16.0562707845916	1
sp|O00178|GTPB1_HUMAN	VITFIDLAGHEK__3	NA_NA	VITFIDLAGHEK__3_NA_NA	L	EGF	EGF_1	1	1	1	1.1	17836.59774	13.869957789448	1
sp|O00182|LEG9_HUMAN	QNGSWGPEER__3	NA_NA	QNGSWGPEER__3_NA_NA	L	EGF	EGF_1	1	1	1	1.1	32513.93024	14.7361752938808	1
sp|O00186|STXB3_HUMAN	VLLPVLLNK__2	NA_NA	VLLPVLLNK__2_NA_NA	L	EGF	EGF_1	1	1	1	1.1	35443.59528	14.8606422897675	1
sp|O00192|ARVC_HUMAN	HPVDPVK__2	NA_NA	HPVDPVK__2_NA_NA	L	EGF	EGF_1	1	1	1	1.1	170604.3571	17.1276999235838	1
sp|O00193|SMAP_HUMAN	LVIGDHK__2	NA_NA	LVIGDHK__2_NA_NA	L	EGF	EGF_1	1	1	1	1.1	54218.00105	15.4738892600738	1
sp|O00203|AP3B1_HUMAN	LLDSITVPVAR__2	NA_NA	LLDSITVPVAR__2_NA_NA	L	EGF	EGF_1	1	1	1	1.1	57248.55257278	15.5523565539903	1
sp|O00203|AP3B1_HUMAN	LLTQYILNLGK__2	NA_NA	LLTQYILNLGK__2_NA_NA	L	EGF	EGF_1	1	1	1	1.1	22763.29312	14.2218266208258	1
sp|O00203|AP3B1_HUMAN	LQILNLGAK__2	NA_NA	LQILNLGAK__2_NA_NA	L	EGF	EGF_1	1	1	1	1.1	31562.48769	14.6933282563544	1
sp|O00203|AP3B1_HUMAN	TVIGSVLLR__2	NA_NA	TVIGSVLLR__2_NA_NA	L	EGF	EGF_1	1	1	1	1.1	NA	NA	1
sp|O00231|PSD11_HUMAN	ALTDYR__2	NA_NA	ALTDYR__2_NA_NA	L	EGF	EGF_1	1	1	1	1.1	81681.10969	16.065119802564	1
sp|O00231|PSD11_HUMAN	AQSLLSTDR__2	NA_NA	AQSLLSTDR__2_NA_NA	L	EGF	EGF_1	1	1	1	1.1	142223.5306	16.8652056068971	1
sp|O00231|PSD11_HUMAN	EASIDILHSIVK__2	NA_NA	EASIDILHSIVK__2_NA_NA	L	EGF	EGF_1	1	1	1	1.1	NA	NA	1
sp|O00231|PSD11_HUMAN	EASIDILHSIVK__3	NA_NA	EASIDILHSIVK__3_NA_NA	L	EGF	EGF_1	1	1	1	1.1	7485.7223	12.6173307705514	1
sp|O00231|PSD11_HUMAN	EQSILELGSLLAK__2	NA_NA	EQSILELGSLLAK__2_NA_NA	L	EGF	EGF_1	1	1	1	1.1	146559.4503	16.9085314286163	1
sp|O00231|PSD11_HUMAN	IMLNTPEDVQALVSGK__2	NA_NA	IMLNTPEDVQALVSGK__2_NA_NA	L	EGF	EGF_1	1	1	1	1.1	51557.35296	15.4012955315275	1
sp|O00231|PSD11_HUMAN	LYDNLLEQNLIR__2	NA_NA	LYDNLLEQNLIR__2_NA_NA	L	EGF	EGF_1	1	1	1	1.1	134802.4429	16.7878920725543	1
sp|O00231|PSD11_HUMAN	VQIEHISSLIK__2	NA_NA	VQIEHISSLIK__2_NA_NA	L	EGF	EGF_1	1	1	1	1.1	NA	NA	1
sp|O00231|PSD11_HUMAN	VQIEHISSLIK__3	NA_NA	VQIEHISSLIK__3_NA_NA	L	EGF	EGF_1	1	1	1	1.1	81528.40781	16.0624201767987	1
sp|O00231|PSD11_HUMAN	YMLLCK_[5] C+57.0215_2	NA_NA	YMLLCK_[5] C+57.0215_2_NA_NA	L	EGF	EGF_1	1	1	1	1.1	NA	NA	1
sp|O00231|PSD11_HUMAN	YQEALHLGSQLLR__3	NA_NA	YQEALHLGSQLLR__3_NA_NA	L	EGF	EGF_1	1	1	1	1.1	NA	NA	1
sp|O00232|PSD12_HUMAN	FFQEENTEK__2	NA_NA	FFQEENTEK__2_NA_NA	L	EGF	EGF_1	1	1	1	1.1	83997.71289	16.1054673826598	1
sp|O00232|PSD12_HUMAN	GSLESPATDVFGSTEEGEKR__3	NA_NA	GSLESPATDVFGSTEEGEKR__3_NA_NA	L	EGF	EGF_1	1	1	1	1.1	249369.895	17.6753327385355	1
sp|O00232|PSD12_HUMAN	KLEEIPK__2	NA_NA	KLEEIPK__2_NA_NA	L	EGF	EGF_1	1	1	1	1.1	69113.67942	15.8240886225574	1
sp|O00232|PSD12_HUMAN	LAGIINFQRPK__3	NA_NA	LAGIINFQRPK__3_NA_NA	L	EGF	EGF_1	1	1	1	1.1	60579.9975	15.6339588548789	1
sp|O00232|PSD12_HUMAN	LFTTMELMR__2	NA_NA	LFTTMELMR__2_NA_NA	L	EGF	EGF_1	1	1	1	1.1	2629.601796	11.108033588277	1
sp|O00232|PSD12_HUMAN	LNSLMSLVNK__2	NA_NA	LNSLMSLVNK__2_NA_NA	L	EGF	EGF_1	1	1	1	1.1	36776.22254	14.9138906376015	1
sp|O00232|PSD12_HUMAN	TASDMVSTSR__2	NA_NA	TASDMVSTSR__2_NA_NA	L	EGF	EGF_1	1	1	1	1.1	110630.6171	16.5027961388543	1
sp|O00253|AGRP_HUMAN	KLGTAMNPCSRT_[6] M+15.9949|[9] C+57.0215_3	NA_NA	KLGTAMNPCSRT_[6] M+15.9949|[9] C+57.0215_3_NA_NA	L	EGF	EGF_1	1	1	1	1.1	13093.88439	13.424010482372	1
sp|O00264|PGRC1_HUMAN	DFTPAELR__2	NA_NA	DFTPAELR__2_NA_NA	L	EGF	EGF_1	1	1	1	1.1	225439.07574	17.5297830331497	1
sp|O00264|PGRC1_HUMAN	FYGPEGPYGVFAGR__2	NA_NA	FYGPEGPYGVFAGR__2_NA_NA	L	EGF	EGF_1	1	1	1	1.1	16980.73383	13.7990161432314	1
sp|O00264|PGRC1_HUMAN	ILMAINGK__2	NA_NA	ILMAINGK__2_NA_NA	L	EGF	EGF_1	1	1	1	1.1	111255.6988	16.5109246676526	1
sp|O00264|PGRC1_HUMAN	RFDGVQDPR__3	NA_NA	RFDGVQDPR__3_NA_NA	L	EGF	EGF_1	1	1	1	1.1	96621.43121	16.3074605592063	1
sp|O00267|SPT5H_HUMAN	ATAISLMR__2	NA_NA	ATAISLMR__2_NA_NA	L	EGF	EGF_1	1	1	1	1.1	NA	NA	1
sp|O00267|SPT5H_HUMAN	GYIGVVK__2	NA_NA	GYIGVVK__2_NA_NA	L	EGF	EGF_1	1	1	1	1.1	63781.55914	15.7082567009791	1
sp|O00267|SPT5H_HUMAN	HLVLAGGSKPR__3	NA_NA	HLVLAGGSKPR__3_NA_NA	L	EGF	EGF_1	1	1	1	1.1	4655.419622	11.9321004541402	1
sp|O00267|SPT5H_HUMAN	SVVAPEHVK__2	NA_NA	SVVAPEHVK__2_NA_NA	L	EGF	EGF_1	1	1	1	1.1	3982.07622	11.7067100770098	1
sp|O00273|DFFA_HUMAN	LQHTLQQVLDQR__3	NA_NA	LQHTLQQVLDQR__3_NA_NA	L	EGF	EGF_1	1	1	1	1.1	29345.40564	14.5882519868332	1
sp|O00299|CLIC1_HUMAN	GFTIPEAFR__2	NA_NA	GFTIPEAFR__2_NA_NA	L	EGF	EGF_1	1	1	1	1.1	495586.4458	18.6661821617384	1
sp|O00299|CLIC1_HUMAN	GVTFNVTTVDTK__2	NA_NA	GVTFNVTTVDTK__2_NA_NA	L	EGF	EGF_1	1	1	1	1.1	246794.3965	17.6603550694438	1
sp|O00299|CLIC1_HUMAN	GVTFNVTTVDTKR__3	NA_NA	GVTFNVTTVDTKR__3_NA_NA	L	EGF	EGF_1	1	1	1	1.1	1462.255817	10.2613849696703	1
sp|O00299|CLIC1_HUMAN	IGNCPFSQR_[4] C+57.0215_2	NA_NA	IGNCPFSQR_[4] C+57.0215_2_NA_NA	L	EGF	EGF_1	1	1	1	1.1	174527.9627	17.1605036333164	1
sp|O00299|CLIC1_HUMAN	LAALNPESNTAGLDIFAK__2	NA_NA	LAALNPESNTAGLDIFAK__2_NA_NA	L	EGF	EGF_1	1	1	1	1.1	433437.9312	18.4728708438528	1
sp|O00299|CLIC1_HUMAN	LHIVQVVCK_[8] C+57.0215_3	NA_NA	LHIVQVVCK_[8] C+57.0215_3_NA_NA	L	EGF	EGF_1	1	1	1	1.1	95483.925384	16.2903752137161	1
sp|O00299|CLIC1_HUMAN	NSNPALNDNLEK__2	NA_NA	NSNPALNDNLEK__2_NA_NA	L	EGF	EGF_1	1	1	1	1.1	492813.4873	18.6580871713636	1
sp|O00299|CLIC1_HUMAN	VLDNYLTSPLPEEVDETSAEDEGVSQR__3	NA_NA	VLDNYLTSPLPEEVDETSAEDEGVSQR__3_NA_NA	L	EGF	EGF_1	1	1	1	1.1	96948.99747	16.3123433160736	1
sp|O00299|CLIC1_HUMAN	YLSNAYAR__2	NA_NA	YLSNAYAR__2_NA_NA	L	EGF	EGF_1	1	1	1	1.1	645770.5994	19.0480671906949	1
sp|O00303|EIF3F_HUMAN	AYVSTLMGVPGR__2	NA_NA	AYVSTLMGVPGR__2_NA_NA	L	EGF	EGF_1	1	1	1	1.1	53343.39491	15.4504269808931	1
sp|O00303|EIF3F_HUMAN	FLMSLVNQVPK__2	NA_NA	FLMSLVNQVPK__2_NA_NA	L	EGF	EGF_1	1	1	1	1.1	90239.18882	16.208871435373	1
sp|O00303|EIF3F_HUMAN	LHPVILASIVDSYER__3	NA_NA	LHPVILASIVDSYER__3_NA_NA	L	EGF	EGF_1	1	1	1	1.1	NA	NA	1
sp|O00303|EIF3F_HUMAN	TMGVMFTPLTVK__2	NA_NA	TMGVMFTPLTVK__2_NA_NA	L	EGF	EGF_1	1	1	1	1.1	74662.32309	15.9354977345333	1
sp|O00303|EIF3F_HUMAN	VIGTLLGTVDK__2	NA_NA	VIGTLLGTVDK__2_NA_NA	L	EGF	EGF_1	1	1	1	1.1	123872.3185	16.6658992584816	1
sp|O00303|EIF3F_HUMAN	YAYYDTER__2	NA_NA	YAYYDTER__2_NA_NA	L	EGF	EGF_1	1	1	1	1.1	32794.4545	14.7485692138774	1
sp|O00330|ODPX_HUMAN	HSLDASQGTATGPR__3	NA_NA	HSLDASQGTATGPR__3_NA_NA	L	EGF	EGF_1	1	1	1	1.1	544.2937012	8.83564648718189	1
sp|O00370|LORF2_HUMAN	FIALNAYKR__2	NA_NA	FIALNAYKR__2_NA_NA	L	EGF	EGF_1	1	1	1	1.1	310731.7542	17.9927151115931	1
sp|O00400|ACATN_HUMAN	LLFAIIK__2	NA_NA	LLFAIIK__2_NA_NA	L	EGF	EGF_1	1	1	1	1.1	NA	NA	1
sp|O00410|IPO5_HUMAN	AIGTEPDSDVLSEIMHSFAK__3	NA_NA	AIGTEPDSDVLSEIMHSFAK__3_NA_NA	L	EGF	EGF_1	1	1	1	1.1	5326.333297	12.1263319498692	1
sp|O00410|IPO5_HUMAN	AKLEEHFK__3	NA_NA	AKLEEHFK__3_NA_NA	L	EGF	EGF_1	1	1	1	1.1	2013.5348353	10.7229196733409	1
sp|O00410|IPO5_HUMAN	ATAAFILANEHNVALFK__3	NA_NA	ATAAFILANEHNVALFK__3_NA_NA	L	EGF	EGF_1	1	1	1	1.1	134488.7773	16.7845312202404	1
sp|O00410|IPO5_HUMAN	ENVNATENCISAVGK_[9] C+57.0215_2	NA_NA	ENVNATENCISAVGK_[9] C+57.0215_2_NA_NA	L	EGF	EGF_1	1	1	1	1.1	NA	NA	1
sp|O00410|IPO5_HUMAN	FYFHDGVR__3	NA_NA	FYFHDGVR__3_NA_NA	L	EGF	EGF_1	1	1	1	1.1	221107.0515	17.5017904671871	1
sp|O00410|IPO5_HUMAN	HIVENAVQK__2	NA_NA	HIVENAVQK__2_NA_NA	L	EGF	EGF_1	1	1	1	1.1	89601.79241	16.198644928779	1
sp|O00410|IPO5_HUMAN	ITFLLQAIR__2	NA_NA	ITFLLQAIR__2_NA_NA	L	EGF	EGF_1	1	1	1	1.1	86717.821318	16.1514458474345	1
sp|O00410|IPO5_HUMAN	KQAEETYENIPGQSK__3	NA_NA	KQAEETYENIPGQSK__3_NA_NA	L	EGF	EGF_1	1	1	1	1.1	88742.94764	16.1847498100511	1
sp|O00410|IPO5_HUMAN	LCGDTSLNNMQR_[2] C+57.0215_2	NA_NA	LCGDTSLNNMQR_[2] C+57.0215_2_NA_NA	L	EGF	EGF_1	1	1	1	1.1	178047.5069	17.1893076657576	1
sp|O00410|IPO5_HUMAN	LMVPLLK__2	NA_NA	LMVPLLK__2_NA_NA	L	EGF	EGF_1	1	1	1	1.1	NA	NA	1
sp|O00410|IPO5_HUMAN	LVLEQVVTSIASVADTAEEK__3	NA_NA	LVLEQVVTSIASVADTAEEK__3_NA_NA	L	EGF	EGF_1	1	1	1	1.1	70499.71319	15.852734724571	1
sp|O00410|IPO5_HUMAN	LVLPMIK__2	NA_NA	LVLPMIK__2_NA_NA	L	EGF	EGF_1	1	1	1	1.1	NA	NA	1
sp|O00410|IPO5_HUMAN	MLVQCMQDQEHPSIR_[5] C+57.0215_3	NA_NA	MLVQCMQDQEHPSIR_[5] C+57.0215_3_NA_NA	L	EGF	EGF_1	1	1	1	1.1	318159.3111	18.0267947746083	1
sp|O00410|IPO5_HUMAN	NLIDEDGNNQWPEGLK__2	NA_NA	NLIDEDGNNQWPEGLK__2_NA_NA	L	EGF	EGF_1	1	1	1	1.1	244974.9326	17.6496795621776	1
sp|O00410|IPO5_HUMAN	NTTAAEEAR__2	NA_NA	NTTAAEEAR__2_NA_NA	L	EGF	EGF_1	1	1	1	1.1	NA	NA	1
sp|O00410|IPO5_HUMAN	QAEETYENIPGQSK__2	NA_NA	QAEETYENIPGQSK__2_NA_NA	L	EGF	EGF_1	1	1	1	1.1	NA	NA	1
sp|O00410|IPO5_HUMAN	RLANVVR__2	NA_NA	RLANVVR__2_NA_NA	L	EGF	EGF_1	1	1	1	1.1	40013.79403	15.0356147649848	1
sp|O00410|IPO5_HUMAN	STACQMLVCYAK_[4] C+57.0215|[9] C+57.0215_2	NA_NA	STACQMLVCYAK_[4] C+57.0215|[9] C+57.0215_2_NA_NA	L	EGF	EGF_1	1	1	1	1.1	195122.88926	17.3214284571174	1
sp|O00410|IPO5_HUMAN	TIECISLIGLAVGK_[4] C+57.0215_2	NA_NA	TIECISLIGLAVGK_[4] C+57.0215_2_NA_NA	L	EGF	EGF_1	1	1	1	1.1	43071.60347	15.1418543695245	1
sp|O00410|IPO5_HUMAN	VAAAESMPLLLECAR_[13] C+57.0215_3	NA_NA	VAAAESMPLLLECAR_[13] C+57.0215_3_NA_NA	L	EGF	EGF_1	1	1	1	1.1	93087.17957	16.2536998226013	1
sp|O00410|IPO5_HUMAN	VCDIAAELAR_[2] C+57.0215_2	NA_NA	VCDIAAELAR_[2] C+57.0215_2_NA_NA	L	EGF	EGF_1	1	1	1	1.1	NA	NA	1
sp|O00410|IPO5_HUMAN	VIAALLQTMEDQGNQR__2	NA_NA	VIAALLQTMEDQGNQR__2_NA_NA	L	EGF	EGF_1	1	1	1	1.1	250524.907	17.681999473389	1
sp|O00410|IPO5_HUMAN	VIAALLQTMEDQGNQR__3	NA_NA	VIAALLQTMEDQGNQR__3_NA_NA	L	EGF	EGF_1	1	1	1	1.1	244004.1736	17.6439512559273	1
sp|O00410|IPO5_HUMAN	VQAHAAAALINFTEDCPK_[16] C+57.0215_3	NA_NA	VQAHAAAALINFTEDCPK_[16] C+57.0215_3_NA_NA	L	EGF	EGF_1	1	1	1	1.1	607446.2668	18.9598022282837	1
sp|O00410|IPO5_HUMAN	VSDILHSIFSSYK__3	NA_NA	VSDILHSIFSSYK__3_NA_NA	L	EGF	EGF_1	1	1	1	1.1	136786.915699	16.8089756675415	1
sp|O00410|IPO5_HUMAN	YAACNAVGQMATDFAPGFQK_[4] C+57.0215_3	NA_NA	YAACNAVGQMATDFAPGFQK_[4] C+57.0215_3_NA_NA	L	EGF	EGF_1	1	1	1	1.1	3742.207998	11.6170789895364	1
sp|O00422|SAP18_HUMAN	EIGSTMSGR__2	NA_NA	EIGSTMSGR__2_NA_NA	L	EGF	EGF_1	1	1	1	1.1	28899.72033	14.5661728677462	1
sp|O00422|SAP18_HUMAN	KGTDDSMTLQSQK__3	NA_NA	KGTDDSMTLQSQK__3_NA_NA	L	EGF	EGF_1	1	1	1	1.1	25265.59121	14.3722912754211	1
sp|O00422|SAP18_HUMAN	MDEFSR__2	NA_NA	MDEFSR__2_NA_NA	L	EGF	EGF_1	1	1	1	1.1	12565.81388	13.3646214529935	1
sp|O00425|IF2B3_HUMAN	AEEEIMK__2	NA_NA	AEEEIMK__2_NA_NA	L	EGF	EGF_1	1	1	1	1.1	19978.88142	14.0335931478915	1
sp|O00425|IF2B3_HUMAN	IPVSGPFLVK__2	NA_NA	IPVSGPFLVK__2_NA_NA	L	EGF	EGF_1	1	1	1	1.1	98592.86564	16.3366005906119	1
sp|O00425|IF2B3_HUMAN	LNGFQLENFTLK__2	NA_NA	LNGFQLENFTLK__2_NA_NA	L	EGF	EGF_1	1	1	1	1.1	41267.32468	15.0801172491608	1
sp|O00425|IF2B3_HUMAN	TVNELQNLSSAEVVVPR__2	NA_NA	TVNELQNLSSAEVVVPR__2_NA_NA	L	EGF	EGF_1	1	1	1	1.1	NA	NA	1
sp|O00425|IF2B3_HUMAN	VPSFAAGR__2	NA_NA	VPSFAAGR__2_NA_NA	L	EGF	EGF_1	1	1	1	1.1	78510.65509	16.0080057992337	1
sp|O00429|DNM1L_HUMAN	AEELLAEEK__2	NA_NA	AEELLAEEK__2_NA_NA	L	EGF	EGF_1	1	1	1	1.1	162515.6462	17.0576240515171	1
sp|O00429|DNM1L_HUMAN	ALQGASQIIAEIR__2	NA_NA	ALQGASQIIAEIR__2_NA_NA	L	EGF	EGF_1	1	1	1	1.1	NA	NA	1
sp|O00429|DNM1L_HUMAN	IIQHCSNYSTQELLR_[5] C+57.0215_3	NA_NA	IIQHCSNYSTQELLR_[5] C+57.0215_3_NA_NA	L	EGF	EGF_1	1	1	1	1.1	NA	NA	1
sp|O00429|DNM1L_HUMAN	SATLLQLITK__2	NA_NA	SATLLQLITK__2_NA_NA	L	EGF	EGF_1	1	1	1	1.1	71310.26246	15.8692270501849	1
sp|O00429|DNM1L_HUMAN	SYFLIVR__2	NA_NA	SYFLIVR__2_NA_NA	L	EGF	EGF_1	1	1	1	1.1	73005.55253	15.9031235304512	1
sp|O00429|DNM1L_HUMAN	TLAVITK__2	NA_NA	TLAVITK__2_NA_NA	L	EGF	EGF_1	1	1	1	1.1	75338.03777	15.9484957940918	1
sp|O00469|PLOD2_HUMAN	ACDELVEEMEHYGK_[2] C+57.0215_3	NA_NA	ACDELVEEMEHYGK_[2] C+57.0215_3_NA_NA	L	EGF	EGF_1	1	1	1	1.1	122950.3369	16.6551211192822	1
sp|O00469|PLOD2_HUMAN	DKLDPDMALCR_[10] C+57.0215_2	NA_NA	DKLDPDMALCR_[10] C+57.0215_2_NA_NA	L	EGF	EGF_1	1	1	1	1.1	65306.7792	15.7423500954443	1
sp|O00469|PLOD2_HUMAN	EFIAPVTLK__2	NA_NA	EFIAPVTLK__2_NA_NA	L	EGF	EGF_1	1	1	1	1.1	125423.703912	16.6838554610049	1
sp|O00469|PLOD2_HUMAN	GGDGINSIGGGQK__2	NA_NA	GGDGINSIGGGQK__2_NA_NA	L	EGF	EGF_1	1	1	1	1.1	178856.1339	17.1958450278108	1
sp|O00469|PLOD2_HUMAN	IFQTLNGAVDEVVLK__2	NA_NA	IFQTLNGAVDEVVLK__2_NA_NA	L	EGF	EGF_1	1	1	1	1.1	96892.83372	16.3115073028625	1
sp|O00469|PLOD2_HUMAN	IIAPLVTR__2	NA_NA	IIAPLVTR__2_NA_NA	L	EGF	EGF_1	1	1	1	1.1	153451.0297	16.9748237579002	1
sp|O00469|PLOD2_HUMAN	ILIEQNR__2	NA_NA	ILIEQNR__2_NA_NA	L	EGF	EGF_1	1	1	1	1.1	74157.63548	15.925712580574	1
sp|O00469|PLOD2_HUMAN	ILIEQNRK__3	NA_NA	ILIEQNRK__3_NA_NA	L	EGF	EGF_1	1	1	1	1.1	23116.58734	14.2440457673797	1
sp|O00469|PLOD2_HUMAN	ISGGYENVPTDDIHMK__3	NA_NA	ISGGYENVPTDDIHMK__3_NA_NA	L	EGF	EGF_1	1	1	1	1.1	159652.0208128	17.0319762452625	1
sp|O00469|PLOD2_HUMAN	IVGPEENLSQAEAR__2	NA_NA	IVGPEENLSQAEAR__2_NA_NA	L	EGF	EGF_1	1	1	1	1.1	311729.4478	17.9973398780429	1
sp|O00469|PLOD2_HUMAN	KIIAPLVTR__2	NA_NA	KIIAPLVTR__2_NA_NA	L	EGF	EGF_1	1	1	1	1.1	NA	NA	1
sp|O00469|PLOD2_HUMAN	LTHLHEGLPVK__3	NA_NA	LTHLHEGLPVK__3_NA_NA	L	EGF	EGF_1	1	1	1	1.1	11075.22113	13.1824528404775	1
sp|O00469|PLOD2_HUMAN	NMGMDFCR_[7] C+57.0215_2	NA_NA	NMGMDFCR_[7] C+57.0215_2_NA_NA	L	EGF	EGF_1	1	1	1	1.1	NA	NA	1
sp|O00469|PLOD2_HUMAN	VYIDPLKR__3	NA_NA	VYIDPLKR__3_NA_NA	L	EGF	EGF_1	1	1	1	1.1	101625.309543	16.3803051778166	1
sp|O00471|EXOC5_HUMAN	LIQNVFEIK__2	NA_NA	LIQNVFEIK__2_NA_NA	L	EGF	EGF_1	1	1	1	1.1	44119.31466	15.1765277168694	1
sp|O00483|NDUA4_HUMAN	FYSVNVDYSK__2	NA_NA	FYSVNVDYSK__2_NA_NA	L	EGF	EGF_1	1	1	1	1.1	475423.4008	18.6062583470442	1
sp|O00487|PSDE_HUMAN	MLDMLK__2	NA_NA	MLDMLK__2_NA_NA	L	EGF	EGF_1	1	1	1	1.1	35977.73373	14.8822216490679	1
sp|O00487|PSDE_HUMAN	MTPEQLAIK__2	NA_NA	MTPEQLAIK__2_NA_NA	L	EGF	EGF_1	1	1	1	1.1	65655.16562	15.7500258602898	1
sp|O00487|PSDE_HUMAN	VVIDAFR__2	NA_NA	VVIDAFR__2_NA_NA	L	EGF	EGF_1	1	1	1	1.1	100746.4581	16.367774550604	1
sp|O00541|PESC_HUMAN	CHVQTIQLCR_[1] C+57.0215|[9] C+57.0215_3	NA_NA	CHVQTIQLCR_[1] C+57.0215|[9] C+57.0215_3_NA_NA	L	EGF	EGF_1	1	1	1	1.1	7310.610343	12.5831810992911	1
sp|O00541|PESC_HUMAN	EALAFIIR__2	NA_NA	EALAFIIR__2_NA_NA	L	EGF	EGF_1	1	1	1	1.1	161808.8272	17.0513357448109	1
sp|O00541|PESC_HUMAN	GSATNYITR__2	NA_NA	GSATNYITR__2_NA_NA	L	EGF	EGF_1	1	1	1	1.1	51694.49833	15.4051280838559	1
sp|O00541|PESC_HUMAN	LAALSASLAR__2	NA_NA	LAALSASLAR__2_NA_NA	L	EGF	EGF_1	1	1	1	1.1	92900.76855	16.2508078680753	1
sp|O00541|PESC_HUMAN	SEWNTVER__2	NA_NA	SEWNTVER__2_NA_NA	L	EGF	EGF_1	1	1	1	1.1	45304.4327	15.2147695503827	1
sp|O00541|PESC_HUMAN	TFYLIK__2	NA_NA	TFYLIK__2_NA_NA	L	EGF	EGF_1	1	1	1	1.1	38887.45782	14.994422261197	1
sp|O00541|PESC_HUMAN	VFLSIK__2	NA_NA	VFLSIK__2_NA_NA	L	EGF	EGF_1	1	1	1	1.1	9270.352359	12.9258134170226	1
sp|O00567|NOP56_HUMAN	AQLGLGHSYSR__3	NA_NA	AQLGLGHSYSR__3_NA_NA	L	EGF	EGF_1	1	1	1	1.1	68303.4098	15.8070749379128	1
sp|O00567|NOP56_HUMAN	EETVNDPEEAGHR__3	NA_NA	EETVNDPEEAGHR__3_NA_NA	L	EGF	EGF_1	1	1	1	1.1	284218.378	17.8640452756598	1
sp|O00567|NOP56_HUMAN	IINDNATYCR_[9] C+57.0215_2	NA_NA	IINDNATYCR_[9] C+57.0215_2_NA_NA	L	EGF	EGF_1	1	1	1	1.1	56425.66134	15.5314687589834	1
sp|O00567|NOP56_HUMAN	LHFHNLVK__3	NA_NA	LHFHNLVK__3_NA_NA	L	EGF	EGF_1	1	1	1	1.1	NA	NA	1
sp|O00567|NOP56_HUMAN	LIAHAGSLTNLAK__2	NA_NA	LIAHAGSLTNLAK__2_NA_NA	L	EGF	EGF_1	1	1	1	1.1	41989.39099	15.1051421999	1
sp|O00567|NOP56_HUMAN	LIAHAGSLTNLAK__3	NA_NA	LIAHAGSLTNLAK__3_NA_NA	L	EGF	EGF_1	1	1	1	1.1	202479.0359	17.3748179743829	1
sp|O00567|NOP56_HUMAN	LLLETHLPSK__3	NA_NA	LLLETHLPSK__3_NA_NA	L	EGF	EGF_1	1	1	1	1.1	66492.32141	15.7683050828612	1
sp|O00567|NOP56_HUMAN	LSFYETGEIPR__2	NA_NA	LSFYETGEIPR__2_NA_NA	L	EGF	EGF_1	1	1	1	1.1	118299.7528	16.5994924901848	1
sp|O00567|NOP56_HUMAN	QSLHTYLR__3	NA_NA	QSLHTYLR__3_NA_NA	L	EGF	EGF_1	1	1	1	1.1	67958.03115	15.7997613922878	1
sp|O00567|NOP56_HUMAN	VVSLSEYR__2	NA_NA	VVSLSEYR__2_NA_NA	L	EGF	EGF_1	1	1	1	1.1	NA	NA	1
sp|O00567|NOP56_HUMAN	YPASTVQILGAEK__2	NA_NA	YPASTVQILGAEK__2_NA_NA	L	EGF	EGF_1	1	1	1	1.1	436445.2509	18.4828461200554	1
sp|O00571|DDX3X_HUMAN	DKDAYSSFGSR__2	NA_NA	DKDAYSSFGSR__2_NA_NA	L	EGF	EGF_1	1	1	1	1.1	57989.46663	15.5709082051305	1
sp|O00571|DDX3X_HUMAN	DKDAYSSFGSR__3	NA_NA	DKDAYSSFGSR__3_NA_NA	L	EGF	EGF_1	1	1	1	1.1	55367.35685	15.5041529878163	1
sp|O00571|DDX3X_HUMAN	DLMACAQTGSGK_[5] C+57.0215_2	NA_NA	DLMACAQTGSGK_[5] C+57.0215_2_NA_NA	L	EGF	EGF_1	1	1	1	1.1	191439.4606	17.2939336682256	1
sp|O00571|DDX3X_HUMAN	EIQMLAR__2	NA_NA	EIQMLAR__2_NA_NA	L	EGF	EGF_1	1	1	1	1.1	NA	NA	1
sp|O00571|DDX3X_HUMAN	FSGGFGAR__2	NA_NA	FSGGFGAR__2_NA_NA	L	EGF	EGF_1	1	1	1	1.1	205150.8358	17.3937304630607	1
sp|O00571|DDX3X_HUMAN	GCHLLVATPGR_[2] C+57.0215_3	NA_NA	GCHLLVATPGR_[2] C+57.0215_3_NA_NA	L	EGF	EGF_1	1	1	1	1.1	176310.4335	17.1751632825342	1
sp|O00571|DDX3X_HUMAN	GLDISNVK__2	NA_NA	GLDISNVK__2_NA_NA	L	EGF	EGF_1	1	1	1	1.1	36161.80067	14.8895838545498	1
sp|O00571|DDX3X_HUMAN	HAIPIIK__2	NA_NA	HAIPIIK__2_NA_NA	L	EGF	EGF_1	1	1	1	1.1	369866.8081	18.2440512697822	1
sp|O00571|DDX3X_HUMAN	HTMMFSATFPK__2	NA_NA	HTMMFSATFPK__2_NA_NA	L	EGF	EGF_1	1	1	1	1.1	130811.8814	16.7445390152655	1
sp|O00571|DDX3X_HUMAN	IGLDFCK_[6] C+57.0215_2	NA_NA	IGLDFCK_[6] C+57.0215_2_NA_NA	L	EGF	EGF_1	1	1	1	1.1	155552.095	16.9944432566158	1
sp|O00571|DDX3X_HUMAN	KQYPISLVLAPTR__3	NA_NA	KQYPISLVLAPTR__3_NA_NA	L	EGF	EGF_1	1	1	1	1.1	32992.79452	14.7572683169557	1
sp|O00571|DDX3X_HUMAN	LEQELFSGGNTGINFEK__2	NA_NA	LEQELFSGGNTGINFEK__2_NA_NA	L	EGF	EGF_1	1	1	1	1.1	134156.5815	16.7809632637369	1
sp|O00571|DDX3X_HUMAN	LVDMMER__2	NA_NA	LVDMMER__2_NA_NA	L	EGF	EGF_1	1	1	1	1.1	114243.0506	16.549151840043	1
sp|O00571|DDX3X_HUMAN	QSSGASSSSFSSSR__2	NA_NA	QSSGASSSSFSSSR__2_NA_NA	L	EGF	EGF_1	1	1	1	1.1	109320.844433	16.485613940075	1
sp|O00571|DDX3X_HUMAN	SDYDGIGSR__2	NA_NA	SDYDGIGSR__2_NA_NA	L	EGF	EGF_1	1	1	1	1.1	112150.9896	16.5224877817296	1
sp|O00571|DDX3X_HUMAN	SFLLDLLNATGK__2	NA_NA	SFLLDLLNATGK__2_NA_NA	L	EGF	EGF_1	1	1	1	1.1	113386.2381	16.5382909794772	1
sp|O00571|DDX3X_HUMAN	SPILVATAVAAR__2	NA_NA	SPILVATAVAAR__2_NA_NA	L	EGF	EGF_1	1	1	1	1.1	472204.0944	18.5964559821496	1
sp|O00571|DDX3X_HUMAN	SSFFSDR__2	NA_NA	SSFFSDR__2_NA_NA	L	EGF	EGF_1	1	1	1	1.1	NA	NA	1
sp|O00571|DDX3X_HUMAN	VGNLGLATSFFNER__2	NA_NA	VGNLGLATSFFNER__2_NA_NA	L	EGF	EGF_1	1	1	1	1.1	2851.398321	11.2248588294579	1
sp|O00571|DDX3X_HUMAN	VGSTSENITQK__2	NA_NA	VGSTSENITQK__2_NA_NA	L	EGF	EGF_1	1	1	1	1.1	384975.3138615	18.3018113686359	1
sp|O00571|DDX3X_HUMAN	VVWVEESDKR__2	NA_NA	VVWVEESDKR__2_NA_NA	L	EGF	EGF_1	1	1	1	1.1	77326.02142	15.9860713216656	1
sp|O00571|DDX3X_HUMAN	VVWVEESDKR__3	NA_NA	VVWVEESDKR__3_NA_NA	L	EGF	EGF_1	1	1	1	1.1	3875683.34	21.6334242272347	1
sp|O00571|DDX3X_HUMAN	YTRPTPVQK__2	NA_NA	YTRPTPVQK__2_NA_NA	L	EGF	EGF_1	1	1	1	1.1	22218.18719	14.1868584464978	1
sp|O00571|DDX3X_HUMAN	YTRPTPVQK__3	NA_NA	YTRPTPVQK__3_NA_NA	L	EGF	EGF_1	1	1	1	1.1	47349.98854	15.2784814128042	1
sp|O00592|PODXL_HUMAN	CEDLETQTQSEK_[1] C+57.0215_2	NA_NA	CEDLETQTQSEK_[1] C+57.0215_2_NA_NA	L	EGF	EGF_1	1	1	1	1.1	338263.372150924	18.1151923987921	1
sp|O00592|PODXL_HUMAN	DDLDEEEDTHL__2	NA_NA	DDLDEEEDTHL__2_NA_NA	L	EGF	EGF_1	1	1	1	1.1	572498.4661	18.8743172589594	1
sp|O00592|PODXL_HUMAN	DKWDELK__2	NA_NA	DKWDELK__2_NA_NA	L	EGF	EGF_1	1	1	1	1.1	114760.1169	16.5556667739861	1
sp|O00592|PODXL_HUMAN	EITIHTK__2	NA_NA	EITIHTK__2_NA_NA	L	EGF	EGF_1	1	1	1	1.1	409667.307271	18.3914981970172	1
sp|O00592|PODXL_HUMAN	LASVPGSQTVVVK__2	NA_NA	LASVPGSQTVVVK__2_NA_NA	L	EGF	EGF_1	1	1	1	1.1	1502988.042	20.2668070570573	1
sp|O00592|PODXL_HUMAN	LGDQGPPEEAEDR__2	NA_NA	LGDQGPPEEAEDR__2_NA_NA	L	EGF	EGF_1	1	1	1	1.1	183988.3835	17.2366601126912	1
sp|O00592|PODXL_HUMAN	LISLICR_[6] C+57.0215_2	NA_NA	LISLICR_[6] C+57.0215_2_NA_NA	L	EGF	EGF_1	1	1	1	1.1	212188.9266	17.4423948001646	1
sp|O00592|PODXL_HUMAN	LKDKWDELK__2	NA_NA	LKDKWDELK__2_NA_NA	L	EGF	EGF_1	1	1	1	1.1	68125.34329	15.8033089309534	1
sp|O00592|PODXL_HUMAN	LPAKDVYER__3	NA_NA	LPAKDVYER__3_NA_NA	L	EGF	EGF_1	1	1	1	1.1	NA	NA	1
sp|O00625|PIR_HUMAN	SEEIPKPSK__3	NA_NA	SEEIPKPSK__3_NA_NA	L	EGF	EGF_1	1	1	1	1.1	4983.789909	12.0304324944214	1
sp|O00629|IMA3_HUMAN	DLETMR__2	NA_NA	DLETMR__2_NA_NA	L	EGF	EGF_1	1	1	1	1.1	65534.15845	15.747364416688	1
sp|O00629|IMA3_HUMAN	IEQLQNHENEDIYK__3	NA_NA	IEQLQNHENEDIYK__3_NA_NA	L	EGF	EGF_1	1	1	1	1.1	913.4773265	9.582630066546	1
sp|O00629|IMA3_HUMAN	NPPIDDLIK__2	NA_NA	NPPIDDLIK__2_NA_NA	L	EGF	EGF_1	1	1	1	1.1	26420.453	14.4367725392506	1
sp|O00764|PDXK_HUMAN	AQAGEGVRPSPMQLELR__3	NA_NA	AQAGEGVRPSPMQLELR__3_NA_NA	L	EGF	EGF_1	1	1	1	1.1	146671.2015	16.9096310606559	1
sp|O00764|PDXK_HUMAN	IHSQEEALR__3	NA_NA	IHSQEEALR__3_NA_NA	L	EGF	EGF_1	1	1	1	1.1	7136.789925696	12.548464548191	1
sp|O00764|PDXK_HUMAN	VLSIQSHVIR__3	NA_NA	VLSIQSHVIR__3_NA_NA	L	EGF	EGF_1	1	1	1	1.1	73402.47206	15.9109459874796	1
sp|O00767|ACOD_HUMAN	LVMFQR__2	NA_NA	LVMFQR__2_NA_NA	L	EGF	EGF_1	1	1	1	1.1	58378.6067	15.5805571152797	1
sp|O00767|ACOD_HUMAN	VEYVWR__2	NA_NA	VEYVWR__2_NA_NA	L	EGF	EGF_1	1	1	1	1.1	58015.3108	15.5715510279062	1
sp|O14556|G3PT_HUMAN	LTGMAFR__2	NA_NA	LTGMAFR__2_NA_NA	L	EGF	EGF_1	1	1	1	1.1	5761988.437	22.205540291397	1
sp|O14556|G3PT_HUMAN	LTGMAFR_[4] M+15.9949_2	NA_NA	LTGMAFR_[4] M+15.9949_2_NA_NA	L	EGF	EGF_1	1	1	1	1.1	937964.7309	19.5865791070956	1
sp|O14561|ACPM_HUMAN	LSVNSHFMK__2	NA_NA	LSVNSHFMK__2_NA_NA	L	EGF	EGF_1	1	1	1	1.1	111947.9121	16.519873052428	1
sp|O14561|ACPM_HUMAN	LSVNSHFMK__3	NA_NA	LSVNSHFMK__3_NA_NA	L	EGF	EGF_1	1	1	1	1.1	169343.709526	17.1169998283697	1
sp|O14561|ACPM_HUMAN	VLYVLK__2	NA_NA	VLYVLK__2_NA_NA	L	EGF	EGF_1	1	1	1	1.1	285651.6831	17.8713024616793	1
sp|O14579|COPE_HUMAN	DVFLYR__2	NA_NA	DVFLYR__2_NA_NA	L	EGF	EGF_1	1	1	1	1.1	43090.08219	15.142473186529	1
sp|O14579|COPE_HUMAN	FGVVLDEIKPSSAPELQAVR__3	NA_NA	FGVVLDEIKPSSAPELQAVR__3_NA_NA	L	EGF	EGF_1	1	1	1	1.1	102101.9108	16.3870552971493	1
sp|O14579|COPE_HUMAN	MFADYLAHESR__3	NA_NA	MFADYLAHESR__3_NA_NA	L	EGF	EGF_1	1	1	1	1.1	63460.58457	15.7009781470487	1
sp|O14617|AP3D1_HUMAN	AVFHEEEQR__3	NA_NA	AVFHEEEQR__3_NA_NA	L	EGF	EGF_1	1	1	1	1.1	NA	NA	1
sp|O14617|AP3D1_HUMAN	ILIEDSDQNLK__2	NA_NA	ILIEDSDQNLK__2_NA_NA	L	EGF	EGF_1	1	1	1	1.1	63064.21239	15.6919388747019	1
sp|O14617|AP3D1_HUMAN	LFGALTPLEPR__2	NA_NA	LFGALTPLEPR__2_NA_NA	L	EGF	EGF_1	1	1	1	1.1	34587.75099	14.8253785442384	1
sp|O14617|AP3D1_HUMAN	LYASILQQK__2	NA_NA	LYASILQQK__2_NA_NA	L	EGF	EGF_1	1	1	1	1.1	38956.65599	14.9969871791621	1
sp|O14617|AP3D1_HUMAN	VTTLPGHIQAVYVQNVVK__3	NA_NA	VTTLPGHIQAVYVQNVVK__3_NA_NA	L	EGF	EGF_1	1	1	1	1.1	44732.19189	15.1964307888202	1
sp|O14638|ENPP3_HUMAN	ISTLLK__2	NA_NA	ISTLLK__2_NA_NA	L	EGF	EGF_1	1	1	1	1.1	2997.240051	11.2968238763037	1
sp|O14639|ABLM1_HUMAN	LNSGLGQLILK__2	NA_NA	LNSGLGQLILK__2_NA_NA	L	EGF	EGF_1	1	1	1	1.1	14149.79077	13.5358980566671	1
sp|O14646|CHD1_HUMAN	VLIFSQMVR__2	NA_NA	VLIFSQMVR__2_NA_NA	L	EGF	EGF_1	1	1	1	1.1	61340.7575	15.6519633189086	1
sp|O14737|PDCD5_HUMAN	AVENYLIQMAR__2	NA_NA	AVENYLIQMAR__2_NA_NA	L	EGF	EGF_1	1	1	1	1.1	5695.635244	12.2230459985627	1
sp|O14744|ANM5_HUMAN	AAILPTSIFLTNKK__3	NA_NA	AAILPTSIFLTNKK__3_NA_NA	L	EGF	EGF_1	1	1	1	1.1	63294.16226	15.6971897795864	1
sp|O14744|ANM5_HUMAN	DWNTLIVGK__2	NA_NA	DWNTLIVGK__2_NA_NA	L	EGF	EGF_1	1	1	1	1.1	135087.6714	16.7909414461614	1
sp|O14744|ANM5_HUMAN	GPLVNASLR__2	NA_NA	GPLVNASLR__2_NA_NA	L	EGF	EGF_1	1	1	1	1.1	NA	NA	1
sp|O14744|ANM5_HUMAN	LSPWIRPDSK__3	NA_NA	LSPWIRPDSK__3_NA_NA	L	EGF	EGF_1	1	1	1	1.1	114363.4789	16.5506718432349	1
sp|O14744|ANM5_HUMAN	VPLVAPEDLR__2	NA_NA	VPLVAPEDLR__2_NA_NA	L	EGF	EGF_1	1	1	1	1.1	252423.8455	17.6928936337233	1
sp|O14744|ANM5_HUMAN	YSQYQQAIYK__2	NA_NA	YSQYQQAIYK__2_NA_NA	L	EGF	EGF_1	1	1	1	1.1	2019151.828	20.6927229227429	1
sp|O14745|NHRF1_HUMAN	LGQYIR__2	NA_NA	LGQYIR__2_NA_NA	L	EGF	EGF_1	1	1	1	1.1	33301.5444	14.7707064218839	1
sp|O14745|NHRF1_HUMAN	LLVVDPETDEQLQK__2	NA_NA	LLVVDPETDEQLQK__2_NA_NA	L	EGF	EGF_1	1	1	1	1.1	204884.0006	17.3918527598026	1
sp|O14745|NHRF1_HUMAN	LVEVNGENVEK__2	NA_NA	LVEVNGENVEK__2_NA_NA	L	EGF	EGF_1	1	1	1	1.1	571306.1456	18.8713094803966	1
sp|O14745|NHRF1_HUMAN	SVDPDSPAEASGLR__2	NA_NA	SVDPDSPAEASGLR__2_NA_NA	L	EGF	EGF_1	1	1	1	1.1	NA	NA	1
sp|O14773|TPP1_HUMAN	LFGGNFAHQASVAR__3	NA_NA	LFGGNFAHQASVAR__3_NA_NA	L	EGF	EGF_1	1	1	1	1.1	25038.34558	14.3592565749753	1
sp|O14776|TCRG1_HUMAN	ALLSDMVR__2	NA_NA	ALLSDMVR__2_NA_NA	L	EGF	EGF_1	1	1	1	1.1	63895.69548	15.7108360793665	1
sp|O14776|TCRG1_HUMAN	EALFNEFVAAAR__2	NA_NA	EALFNEFVAAAR__2_NA_NA	L	EGF	EGF_1	1	1	1	1.1	66635.45246	15.7714072835454	1
sp|O14776|TCRG1_HUMAN	VFFYNPTTR__2	NA_NA	VFFYNPTTR__2_NA_NA	L	EGF	EGF_1	1	1	1	1.1	82640.20576	16.0819611825541	1
sp|O14776|TCRG1_HUMAN	WESGSLLER__2	NA_NA	WESGSLLER__2_NA_NA	L	EGF	EGF_1	1	1	1	1.1	18672.88234	13.9360619749696	1
sp|O14782|KIF3C_HUMAN	ILIGGR__2	NA_NA	ILIGGR__2_NA_NA	L	EGF	EGF_1	1	1	1	1.1	271108.5759	17.7959161814266	1
sp|O14802|RPC1_HUMAN	TAETGYMQR__2	NA_NA	TAETGYMQR__2_NA_NA	L	EGF	EGF_1	1	1	1	1.1	80408.7254	16.0424693974913	1
sp|O14818|PSA7_HUMAN	DIVVLGVEK__2	NA_NA	DIVVLGVEK__2_NA_NA	L	EGF	EGF_1	1	1	1	1.1	11250.41283	13.2050952778906	1
sp|O14818|PSA7_HUMAN	ILNPEEIEK__2	NA_NA	ILNPEEIEK__2_NA_NA	L	EGF	EGF_1	1	1	1	1.1	457859.1548	18.5519493004052	1
sp|O14818|PSA7_HUMAN	YIASLK__2	NA_NA	YIASLK__2_NA_NA	L	EGF	EGF_1	1	1	1	1.1	145640.11557	16.899453221889	1
sp|O14818|PSA7_HUMAN	YVAEIEK__2	NA_NA	YVAEIEK__2_NA_NA	L	EGF	EGF_1	1	1	1	1.1	268871.8829	17.7839643253851	1
sp|O14828|SCAM3_HUMAN	ELQHAALGGTATR__3	NA_NA	ELQHAALGGTATR__3_NA_NA	L	EGF	EGF_1	1	1	1	1.1	56274.9595774	15.5276104516667	1
sp|O14880|MGST3_HUMAN	VLYAYGYYTGEPSKR__3	NA_NA	VLYAYGYYTGEPSKR__3_NA_NA	L	EGF	EGF_1	1	1	1	1.1	76249.64564	15.9658479691292	1
sp|O14929|HAT1_HUMAN	LISPYK__2	NA_NA	LISPYK__2_NA_NA	L	EGF	EGF_1	1	1	1	1.1	41252.34302	15.0795933990914	1
sp|O14929|HAT1_HUMAN	LLVTDMSDAEQYR__2	NA_NA	LLVTDMSDAEQYR__2_NA_NA	L	EGF	EGF_1	1	1	1	1.1	345969.5881	18.1476906568189	1
sp|O14929|HAT1_HUMAN	LRDFVLVK__3	NA_NA	LRDFVLVK__3_NA_NA	L	EGF	EGF_1	1	1	1	1.1	NA	NA	1
sp|O14929|HAT1_HUMAN	RVYEILR__2	NA_NA	RVYEILR__2_NA_NA	L	EGF	EGF_1	1	1	1	1.1	50847.71239	15.3813002057862	1
sp|O14929|HAT1_HUMAN	YYTEFPTVLDITAEDPSK__2	NA_NA	YYTEFPTVLDITAEDPSK__2_NA_NA	L	EGF	EGF_1	1	1	1	1.1	46351.22553	15.2477248206063	1
sp|O14936|CSKP_HUMAN	VGDIIQIISK__2	NA_NA	VGDIIQIISK__2_NA_NA	L	EGF	EGF_1	1	1	1	1.1	50760.04434	15.3788106656874	1
sp|O14949|QCR8_HUMAN	GIPNVLR__2	NA_NA	GIPNVLR__2_NA_NA	L	EGF	EGF_1	1	1	1	1.1	838.2890157	9.45870887209248	1
sp|O14964|HGS_HUMAN	ALQNAVTTFVNR__2	NA_NA	ALQNAVTTFVNR__2_NA_NA	L	EGF	EGF_1	1	1	1	1.1	48392.0187	15.3098864595792	1
sp|O14964|HGS_HUMAN	ESDAMFAAER__2	NA_NA	ESDAMFAAER__2_NA_NA	L	EGF	EGF_1	1	1	1	1.1	NA	NA	1
sp|O14974|MYPT1_HUMAN	SGGTALHVAAAK__2	NA_NA	SGGTALHVAAAK__2_NA_NA	L	EGF	EGF_1	1	1	1	1.1	58317.64142	15.5790497092312	1
sp|O14974|MYPT1_HUMAN	SGGTALHVAAAK__3	NA_NA	SGGTALHVAAAK__3_NA_NA	L	EGF	EGF_1	1	1	1	1.1	44093.78559	15.1756926784543	1
sp|O14979|HNRDL_HUMAN	DLTEYLSR__2	NA_NA	DLTEYLSR__2_NA_NA	L	EGF	EGF_1	1	1	1	1.1	354454.9307	18.1826476301742	1
sp|O14979|HNRDL_HUMAN	GFCFITYTDEEPVKK_[3] C+57.0215_3	NA_NA	GFCFITYTDEEPVKK_[3] C+57.0215_3_NA_NA	L	EGF	EGF_1	1	1	1	1.1	315507.7188	18.014720731903	1
sp|O14979|HNRDL_HUMAN	GFGFVLFK__2	NA_NA	GFGFVLFK__2_NA_NA	L	EGF	EGF_1	1	1	1	1.1	663269.9892604	19.0866416814161	1
sp|O14979|HNRDL_HUMAN	MFIGGLSWDTSKK__3	NA_NA	MFIGGLSWDTSKK__3_NA_NA	L	EGF	EGF_1	1	1	1	1.1	62275.42303	15.6737802528482	1
sp|O14979|HNRDL_HUMAN	VFVGGLSPDTSEEQIK__2	NA_NA	VFVGGLSPDTSEEQIK__2_NA_NA	L	EGF	EGF_1	1	1	1	1.1	351526.207	18.1706776803524	1
sp|O14980|XPO1_HUMAN	AVGHPFVIQLGR__2	NA_NA	AVGHPFVIQLGR__2_NA_NA	L	EGF	EGF_1	1	1	1	1.1	63789.30947	15.7084319974678	1
sp|O14980|XPO1_HUMAN	AVGHPFVIQLGR__3	NA_NA	AVGHPFVIQLGR__3_NA_NA	L	EGF	EGF_1	1	1	1	1.1	415206.501039	18.4108744638426	1
sp|O14980|XPO1_HUMAN	DFLVQIK__2	NA_NA	DFLVQIK__2_NA_NA	L	EGF	EGF_1	1	1	1	1.1	23613.31433	14.274717886611	1
sp|O14980|XPO1_HUMAN	EHDQLIEK__2	NA_NA	EHDQLIEK__2_NA_NA	L	EGF	EGF_1	1	1	1	1.1	15169.45568	13.6362866551004	1
sp|O14980|XPO1_HUMAN	EHPDAWTR__3	NA_NA	EHPDAWTR__3_NA_NA	L	EGF	EGF_1	1	1	1	1.1	99542.97766	16.3504368797275	1
sp|O14980|XPO1_HUMAN	FLNVPMFR__2	NA_NA	FLNVPMFR__2_NA_NA	L	EGF	EGF_1	1	1	1	1.1	133963.3862	16.7788841798711	1
sp|O14980|XPO1_HUMAN	IYLDMLNVYK__2	NA_NA	IYLDMLNVYK__2_NA_NA	L	EGF	EGF_1	1	1	1	1.1	194919.2241	17.3199218159986	1
sp|O14980|XPO1_HUMAN	LHNQVNGTEWSWK__3	NA_NA	LHNQVNGTEWSWK__3_NA_NA	L	EGF	EGF_1	1	1	1	1.1	141427.87735257	16.8571119541051	1
sp|O14980|XPO1_HUMAN	LISGWVSR__2	NA_NA	LISGWVSR__2_NA_NA	L	EGF	EGF_1	1	1	1	1.1	559954.4235	18.8423548375071	1
sp|O14980|XPO1_HUMAN	LISTLIYK__2	NA_NA	LISTLIYK__2_NA_NA	L	EGF	EGF_1	1	1	1	1.1	122357.7668	16.6481511122209	1
sp|O14980|XPO1_HUMAN	MAKPEEVLVVENDQGEVVR__3	NA_NA	MAKPEEVLVVENDQGEVVR__3_NA_NA	L	EGF	EGF_1	1	1	1	1.1	437728.4126599	18.4870814625608	1
sp|O14980|XPO1_HUMAN	MAKPEEVLVVENDQGEVVR_[1] M+15.9949_3	NA_NA	MAKPEEVLVVENDQGEVVR_[1] M+15.9949_3_NA_NA	L	EGF	EGF_1	1	1	1	1.1	84970.92378	16.1220865858303	1
sp|O14980|XPO1_HUMAN	MAQEVLTHLK__2	NA_NA	MAQEVLTHLK__2_NA_NA	L	EGF	EGF_1	1	1	1	1.1	1216.767015	9.99624219047987	1
sp|O14980|XPO1_HUMAN	MAQEVLTHLK__3	NA_NA	MAQEVLTHLK__3_NA_NA	L	EGF	EGF_1	1	1	1	1.1	249725.1998	17.6773868423121	1
sp|O14980|XPO1_HUMAN	NVDILKDPETVK__2	NA_NA	NVDILKDPETVK__2_NA_NA	L	EGF	EGF_1	1	1	1	1.1	179609.2132	17.201906787357	1
sp|O14980|XPO1_HUMAN	QLLDFSQK__2	NA_NA	QLLDFSQK__2_NA_NA	L	EGF	EGF_1	1	1	1	1.1	241836.7079	17.6310786761119	1
sp|O14980|XPO1_HUMAN	QMLPLNTNIR__2	NA_NA	QMLPLNTNIR__2_NA_NA	L	EGF	EGF_1	1	1	1	1.1	304832.0685	17.9650601142906	1
sp|O14980|XPO1_HUMAN	TSESLCQNNMVILK_[6] C+57.0215_2	NA_NA	TSESLCQNNMVILK_[6] C+57.0215_2_NA_NA	L	EGF	EGF_1	1	1	1	1.1	1427.463026	10.226642618929	1
sp|O14980|XPO1_HUMAN	YVVGLIIK__2	NA_NA	YVVGLIIK__2_NA_NA	L	EGF	EGF_1	1	1	1	1.1	72869.13512	15.900425203806	1
sp|O14980|XPO1_HUMAN	YYGLQILENVIK__2	NA_NA	YYGLQILENVIK__2_NA_NA	L	EGF	EGF_1	1	1	1	1.1	133297.4046173	16.7716941217076	1
sp|O14983|AT2A1_HUMAN	AEIGIAMGSGTAVAK__2	NA_NA	AEIGIAMGSGTAVAK__2_NA_NA	L	EGF	EGF_1	1	1	1	1.1	167274.1486	17.0992599323239	1
sp|O14983|AT2A1_HUMAN	EFTLEFSR__2	NA_NA	EFTLEFSR__2_NA_NA	L	EGF	EGF_1	1	1	1	1.1	167021.9759	17.0970833688158	1
sp|O14983|AT2A1_HUMAN	KAEIGIAMGSGTAVAK__3	NA_NA	KAEIGIAMGSGTAVAK__3_NA_NA	L	EGF	EGF_1	1	1	1	1.1	126958.6212	16.7014037965386	1
sp|O14983|AT2A1_HUMAN	KEFTLEFSR__3	NA_NA	KEFTLEFSR__3_NA_NA	L	EGF	EGF_1	1	1	1	1.1	854.0850369	9.48564086530692	1
sp|O14983|AT2A1_HUMAN	NAENAIEALK__2	NA_NA	NAENAIEALK__2_NA_NA	L	EGF	EGF_1	1	1	1	1.1	5481.459407	12.1677492949696	1
sp|O14983|AT2A1_HUMAN	NMLFSGTNIAAGK__2	NA_NA	NMLFSGTNIAAGK__2_NA_NA	L	EGF	EGF_1	1	1	1	1.1	339300.3834	18.1196084914248	1
sp|O14983|AT2A1_HUMAN	NMLFSGTNIAAGK_[2] M+15.9949_2	NA_NA	NMLFSGTNIAAGK_[2] M+15.9949_2_NA_NA	L	EGF	EGF_1	1	1	1	1.1	NA	NA	1
sp|O14983|AT2A1_HUMAN	SLPSVETLGCTSVICSDK_[10] C+57.0215|[15] C+57.0215_2	NA_NA	SLPSVETLGCTSVICSDK_[10] C+57.0215|[15] C+57.0215_2_NA_NA	L	EGF	EGF_1	1	1	1	1.1	217369.3606	17.4771940301107	1
sp|O14983|AT2A1_HUMAN	VDQSILTGESVSVIK__2	NA_NA	VDQSILTGESVSVIK__2_NA_NA	L	EGF	EGF_1	1	1	1	1.1	326599.860341	18.0645696051514	1
sp|O15015|ZN646_HUMAN	GFSNLMSLK_[6] M+15.9949_2	NA_NA	GFSNLMSLK_[6] M+15.9949_2_NA_NA	L	EGF	EGF_1	1	1	1	1.1	10291.31293	13.0765443842839	1
sp|O15020|SPTN2_HUMAN	ALAQEDQGAGEVER__2	NA_NA	ALAQEDQGAGEVER__2_NA_NA	L	EGF	EGF_1	1	1	1	1.1	15155.75134	13.6349827111775	1
sp|O15020|SPTN2_HUMAN	ALGEEVTR__2	NA_NA	ALGEEVTR__2_NA_NA	L	EGF	EGF_1	1	1	1	1.1	102807.5489	16.3969916330628	1
sp|O15020|SPTN2_HUMAN	DLTGALR__2	NA_NA	DLTGALR__2_NA_NA	L	EGF	EGF_1	1	1	1	1.1	13758.74901	13.495466637782	1
sp|O15020|SPTN2_HUMAN	LTLEQGQQLVAEGHPGASQASAR__3	NA_NA	LTLEQGQQLVAEGHPGASQASAR__3_NA_NA	L	EGF	EGF_1	1	1	1	1.1	47799.80273	15.2921220004918	1
sp|O15021|MAST4_HUMAN	RQLSEDGRQLR__2	NA_NA	RQLSEDGRQLR__2_NA_NA	L	EGF	EGF_1	1	1	1	1.1	16483.78833	13.7561651793388	1
sp|O15027|SC16A_HUMAN	FATNEAIQR__2	NA_NA	FATNEAIQR__2_NA_NA	L	EGF	EGF_1	1	1	1	1.1	55291.19827	15.5021671743757	1
sp|O15027|SC16A_HUMAN	LFDPQLK__2	NA_NA	LFDPQLK__2_NA_NA	L	EGF	EGF_1	1	1	1	1.1	51484.43136	15.3992535706094	1
sp|O15027|SC16A_HUMAN	MPAASTCCGDEK_[7] C+57.0215|[8] C+57.0215_2	NA_NA	MPAASTCCGDEK_[7] C+57.0215|[8] C+57.0215_2_NA_NA	L	EGF	EGF_1	1	1	1	1.1	NA	NA	1
sp|O15027|SC16A_HUMAN	TMATMGDTLASR_[5] M+15.9949_2	NA_NA	TMATMGDTLASR_[5] M+15.9949_2_NA_NA	L	EGF	EGF_1	1	1	1	1.1	209373.2941	17.4231228671033	1
sp|O15031|PLXB2_HUMAN	AEEASHWLWSR__3	NA_NA	AEEASHWLWSR__3_NA_NA	L	EGF	EGF_1	1	1	1	1.1	32653.849823	14.7423704289156	1
sp|O15031|PLXB2_HUMAN	EASPNPEDGIVR__2	NA_NA	EASPNPEDGIVR__2_NA_NA	L	EGF	EGF_1	1	1	1	1.1	60394.813241	15.62954199125	1
sp|O15031|PLXB2_HUMAN	FGAQLQCVTGPQATR_[7] C+57.0215_2	NA_NA	FGAQLQCVTGPQATR_[7] C+57.0215_2_NA_NA	L	EGF	EGF_1	1	1	1	1.1	NA	NA	1
sp|O15031|PLXB2_HUMAN	GSSLHVGSDLLK__3	NA_NA	GSSLHVGSDLLK__3_NA_NA	L	EGF	EGF_1	1	1	1	1.1	6296.585213	12.3677588744668	1
sp|O15031|PLXB2_HUMAN	IQPETGPLGGGIR__2	NA_NA	IQPETGPLGGGIR__2_NA_NA	L	EGF	EGF_1	1	1	1	1.1	168466.4661	17.109506877141	1
sp|O15031|PLXB2_HUMAN	LFYEDGSGEK__2	NA_NA	LFYEDGSGEK__2_NA_NA	L	EGF	EGF_1	1	1	1	1.1	4203.405863	11.7847480051102	1
sp|O15031|PLXB2_HUMAN	LPVQECLSYPTCTQCR_[6] C+57.0215|[12] C+57.0215|[15] C+57.0215_2	NA_NA	LPVQECLSYPTCTQCR_[6] C+57.0215|[12] C+57.0215|[15] C+57.0215_2_NA_NA	L	EGF	EGF_1	1	1	1	1.1	41480.01855	15.0875338756116	1
sp|O15031|PLXB2_HUMAN	LQLEQQVATGPALDNKK__3	NA_NA	LQLEQQVATGPALDNKK__3_NA_NA	L	EGF	EGF_1	1	1	1	1.1	158834.14697	17.0245665348875	1
sp|O15031|PLXB2_HUMAN	SSGGPGAGLCLFPLDK_[10] C+57.0215_2	NA_NA	SSGGPGAGLCLFPLDK_[10] C+57.0215_2_NA_NA	L	EGF	EGF_1	1	1	1	1.1	48601.52459	15.3161189069845	1
sp|O15031|PLXB2_HUMAN	VLNCDTISQVK_[4] C+57.0215_2	NA_NA	VLNCDTISQVK_[4] C+57.0215_2_NA_NA	L	EGF	EGF_1	1	1	1	1.1	NA	NA	1
sp|O15042|SR140_HUMAN	KNEPIFK__2	NA_NA	KNEPIFK__2_NA_NA	L	EGF	EGF_1	1	1	1	1.1	58052.51279	15.5724758514561	1
sp|O15042|SR140_HUMAN	KPGQSFQEQVEHYR__3	NA_NA	KPGQSFQEQVEHYR__3_NA_NA	L	EGF	EGF_1	1	1	1	1.1	2602.072687	11.0928505046459	1
sp|O15042|SR140_HUMAN	NLLALIHR__2	NA_NA	NLLALIHR__2_NA_NA	L	EGF	EGF_1	1	1	1	1.1	41315.72498	15.0818083196909	1
sp|O15042|SR140_HUMAN	TLSQAIVK__2	NA_NA	TLSQAIVK__2_NA_NA	L	EGF	EGF_1	1	1	1	1.1	52035.51367	15.4146139193018	1
sp|O15067|PUR4_HUMAN	AFSITQGLLK__2	NA_NA	AFSITQGLLK__2_NA_NA	L	EGF	EGF_1	1	1	1	1.1	6548.559786	12.4243668933792	1
sp|O15067|PUR4_HUMAN	ATGLGPVDR__2	NA_NA	ATGLGPVDR__2_NA_NA	L	EGF	EGF_1	1	1	1	1.1	75764.26127	15.9566348120228	1
sp|O15067|PUR4_HUMAN	DAGLHCLELGHTGEAGPHAMVR_[6] C+57.0215_5	NA_NA	DAGLHCLELGHTGEAGPHAMVR_[6] C+57.0215_5_NA_NA	L	EGF	EGF_1	1	1	1	1.1	NA	NA	1
sp|O15067|PUR4_HUMAN	DFLTHVSAR__3	NA_NA	DFLTHVSAR__3_NA_NA	L	EGF	EGF_1	1	1	1	1.1	181914.9865	17.220309830996	1
sp|O15067|PUR4_HUMAN	DSLSMAAR__2	NA_NA	DSLSMAAR__2_NA_NA	L	EGF	EGF_1	1	1	1	1.1	158576.2676	17.0222223057569	1
sp|O15067|PUR4_HUMAN	ELSDPAGAIIYTSR__2	NA_NA	ELSDPAGAIIYTSR__2_NA_NA	L	EGF	EGF_1	1	1	1	1.1	236770.18466	17.6005328518691	1
sp|O15067|PUR4_HUMAN	FCDNSSAIQGK_[2] C+57.0215_2	NA_NA	FCDNSSAIQGK_[2] C+57.0215_2_NA_NA	L	EGF	EGF_1	1	1	1	1.1	121147.2777	16.6338074175286	1
sp|O15067|PUR4_HUMAN	HLAVMPHPER__3	NA_NA	HLAVMPHPER__3_NA_NA	L	EGF	EGF_1	1	1	1	1.1	52132.50638	15.4173005584851	1
sp|O15067|PUR4_HUMAN	HLAVMPHPER_[5] M+15.9949_3	NA_NA	HLAVMPHPER_[5] M+15.9949_3_NA_NA	L	EGF	EGF_1	1	1	1	1.1	24452.87134	14.3251212176054	1
sp|O15067|PUR4_HUMAN	KEFFLQR__3	NA_NA	KEFFLQR__3_NA_NA	L	EGF	EGF_1	1	1	1	1.1	59682.37031	15.6124221702431	1
sp|O15067|PUR4_HUMAN	LNFSTPTSTNIVSVCR_[15] C+57.0215_2	NA_NA	LNFSTPTSTNIVSVCR_[15] C+57.0215_2_NA_NA	L	EGF	EGF_1	1	1	1	1.1	178424.38934	17.1923582660182	1
sp|O15067|PUR4_HUMAN	NPSTVEAFDLAQSNSEHSR__3	NA_NA	NPSTVEAFDLAQSNSEHSR__3_NA_NA	L	EGF	EGF_1	1	1	1	1.1	311320.4435	17.9954457486375	1
sp|O15067|PUR4_HUMAN	RFQELQR__2	NA_NA	RFQELQR__2_NA_NA	L	EGF	EGF_1	1	1	1	1.1	71341.07609	15.8698503134832	1
sp|O15067|PUR4_HUMAN	SLGLQLPDGQR__2	NA_NA	SLGLQLPDGQR__2_NA_NA	L	EGF	EGF_1	1	1	1	1.1	177367.8563	17.1837900103781	1
sp|O15067|PUR4_HUMAN	VGPGPALMLR__2	NA_NA	VGPGPALMLR__2_NA_NA	L	EGF	EGF_1	1	1	1	1.1	263015.7935	17.7521948638433	1
sp|O15118|NPC1_HUMAN	EFINFVK__2	NA_NA	EFINFVK__2_NA_NA	L	EGF	EGF_1	1	1	1	1.1	42313.01637	15.1162188711122	1
sp|O15126|SCAM1_HUMAN	EMQNLSQHGR__3	NA_NA	EMQNLSQHGR__3_NA_NA	L	EGF	EGF_1	1	1	1	1.1	8939.8752092	12.8734439345122	1
sp|O15143|ARC1B_HUMAN	ASSEGGTAAGAGLDSLHK__3	NA_NA	ASSEGGTAAGAGLDSLHK__3_NA_NA	L	EGF	EGF_1	1	1	1	1.1	226474.0319	17.5363910677685	1
sp|O15143|ARC1B_HUMAN	EVEERPAPTPWGSK__3	NA_NA	EVEERPAPTPWGSK__3_NA_NA	L	EGF	EGF_1	1	1	1	1.1	25201.84152	14.3686464928133	1
sp|O15143|ARC1B_HUMAN	IFSAYIK__2	NA_NA	IFSAYIK__2_NA_NA	L	EGF	EGF_1	1	1	1	1.1	175603.6085	17.1693679224642	1
sp|O15143|ARC1B_HUMAN	NAYVWTLK__2	NA_NA	NAYVWTLK__2_NA_NA	L	EGF	EGF_1	1	1	1	1.1	87295.80015	16.1610295829376	1
sp|O15143|ARC1B_HUMAN	TWKPTLVILR__3	NA_NA	TWKPTLVILR__3_NA_NA	L	EGF	EGF_1	1	1	1	1.1	91507.60047	16.2290089125205	1
sp|O15144|ARPC2_HUMAN	ASHTAPQVLFSHR__3	NA_NA	ASHTAPQVLFSHR__3_NA_NA	L	EGF	EGF_1	1	1	1	1.1	23467.91782	14.2658071813808	1
sp|O15144|ARPC2_HUMAN	AVIHYR__2	NA_NA	AVIHYR__2_NA_NA	L	EGF	EGF_1	1	1	1	1.1	20689.06954	14.0839860998847	1
sp|O15144|ARPC2_HUMAN	DDETMYVESK__2	NA_NA	DDETMYVESK__2_NA_NA	L	EGF	EGF_1	1	1	1	1.1	59189.43506	15.600457023171	1
sp|O15144|ARPC2_HUMAN	DNTINLIHTFR__3	NA_NA	DNTINLIHTFR__3_NA_NA	L	EGF	EGF_1	1	1	1	1.1	363937.9912	18.2207380920085	1
sp|O15144|ARPC2_HUMAN	DSIVHQAGMLK__2	NA_NA	DSIVHQAGMLK__2_NA_NA	L	EGF	EGF_1	1	1	1	1.1	NA	NA	1
sp|O15144|ARPC2_HUMAN	DSIVHQAGMLK__3	NA_NA	DSIVHQAGMLK__3_NA_NA	L	EGF	EGF_1	1	1	1	1.1	15928.21405	13.7067018501228	1
sp|O15144|ARPC2_HUMAN	MILLEVNNR__2	NA_NA	MILLEVNNR__2_NA_NA	L	EGF	EGF_1	1	1	1	1.1	26602.47097	14.4466775929336	1
sp|O15144|ARPC2_HUMAN	NCFASVFEK_[2] C+57.0215_2	NA_NA	NCFASVFEK_[2] C+57.0215_2_NA_NA	L	EGF	EGF_1	1	1	1	1.1	54098.4865	15.4707055689761	1
sp|O15144|ARPC2_HUMAN	TSDFLK__2	NA_NA	TSDFLK__2_NA_NA	L	EGF	EGF_1	1	1	1	1.1	4263.471053	11.8052177028154	1
sp|O15144|ARPC2_HUMAN	YFQFQEEGK__2	NA_NA	YFQFQEEGK__2_NA_NA	L	EGF	EGF_1	1	1	1	1.1	120224.0717	16.6227712177786	1
sp|O15145|ARPC3_HUMAN	ANVFFK__2	NA_NA	ANVFFK__2_NA_NA	L	EGF	EGF_1	1	1	1	1.1	64706.034335	15.7290175971745	1
sp|O15145|ARPC3_HUMAN	LIGNMALLPIR__2	NA_NA	LIGNMALLPIR__2_NA_NA	L	EGF	EGF_1	1	1	1	1.1	211561.9333	17.43812549539	1
sp|O15145|ARPC3_HUMAN	PAYHSSLMDPDTK__3	NA_NA	PAYHSSLMDPDTK__3_NA_NA	L	EGF	EGF_1	1	1	1	1.1	113036.1235	16.5338293265188	1
sp|O15145|ARPC3_HUMAN	VFDPQNDKPSK__2	NA_NA	VFDPQNDKPSK__2_NA_NA	L	EGF	EGF_1	1	1	1	1.1	17985.23308	13.881930192513	1
sp|O15155|BET1_HUMAN	LTESLR__2	NA_NA	LTESLR__2_NA_NA	L	EGF	EGF_1	1	1	1	1.1	208489.7372	17.4170218006667	1
sp|O15173|PGRC2_HUMAN	DFSLEQLR__2	NA_NA	DFSLEQLR__2_NA_NA	L	EGF	EGF_1	1	1	1	1.1	110582.2776	16.5021656226438	1
sp|O15173|PGRC2_HUMAN	EWEMQFK__2	NA_NA	EWEMQFK__2_NA_NA	L	EGF	EGF_1	1	1	1	1.1	56523.25977	15.5339620064553	1
sp|O15173|PGRC2_HUMAN	GLGAGAGAGEESPATSLPR__2	NA_NA	GLGAGAGAGEESPATSLPR__2_NA_NA	L	EGF	EGF_1	1	1	1	1.1	4293.081292	11.815202732712	1
sp|O15173|PGRC2_HUMAN	ILLAVNGK__2	NA_NA	ILLAVNGK__2_NA_NA	L	EGF	EGF_1	1	1	1	1.1	3729.266164	11.6120810097534	1
sp|O15213|WDR46_HUMAN	VMDEEHR__2	NA_NA	VMDEEHR__2_NA_NA	L	EGF	EGF_1	1	1	1	1.1	20390.67578	14.063026925678	1
sp|O15226|NKRF_HUMAN	YLVVGR__2	NA_NA	YLVVGR__2_NA_NA	L	EGF	EGF_1	1	1	1	1.1	867117.0054	19.4732721094162	1
sp|O15260|SURF4_HUMAN	LCLISTFLEDGIR_[2] C+57.0215_2	NA_NA	LCLISTFLEDGIR_[2] C+57.0215_2_NA_NA	L	EGF	EGF_1	1	1	1	1.1	36037.61932	14.8846210447514	1
sp|O15260|SURF4_HUMAN	QYLPHVAR__3	NA_NA	QYLPHVAR__3_NA_NA	L	EGF	EGF_1	1	1	1	1.1	181737.5079	17.2189016321228	1
sp|O15260|SURF4_HUMAN	SMFAGVPTMR__2	NA_NA	SMFAGVPTMR__2_NA_NA	L	EGF	EGF_1	1	1	1	1.1	281861.8461	17.8520336335631	1
sp|O15269|SPTC1_HUMAN	SFVIDHQR__3	NA_NA	SFVIDHQR__3_NA_NA	L	EGF	EGF_1	1	1	1	1.1	NA	NA	1
sp|O15269|SPTC1_HUMAN	VVVTVEQTEEELER__2	NA_NA	VVVTVEQTEEELER__2_NA_NA	L	EGF	EGF_1	1	1	1	1.1	392993.9444	18.3315525134974	1
sp|O15294|OGT1_HUMAN	AFLDSLPDVK__2	NA_NA	AFLDSLPDVK__2_NA_NA	L	EGF	EGF_1	1	1	1	1.1	89145.79489	16.191284082148	1
sp|O15294|OGT1_HUMAN	AIQINPAFADAHSNLASIHK__4	NA_NA	AIQINPAFADAHSNLASIHK__4_NA_NA	L	EGF	EGF_1	1	1	1	1.1	115783.3805	16.5684736154903	1
sp|O15294|OGT1_HUMAN	AVIDFK__2	NA_NA	AVIDFK__2_NA_NA	L	EGF	EGF_1	1	1	1	1.1	1668.400024	10.451654479488	1
sp|O15294|OGT1_HUMAN	EQGNIEEAVR__2	NA_NA	EQGNIEEAVR__2_NA_NA	L	EGF	EGF_1	1	1	1	1.1	99095.9711	16.3439437398878	1
sp|O15294|OGT1_HUMAN	GQLQEAIEHYR__3	NA_NA	GQLQEAIEHYR__3_NA_NA	L	EGF	EGF_1	1	1	1	1.1	45309.10498	15.2149183289287	1
sp|O15294|OGT1_HUMAN	LVSIVADQLEK__2	NA_NA	LVSIVADQLEK__2_NA_NA	L	EGF	EGF_1	1	1	1	1.1	70648.58813	15.8557780657276	1
sp|O15305|PMM2_HUMAN	GTFIEFR__2	NA_NA	GTFIEFR__2_NA_NA	L	EGF	EGF_1	1	1	1	1.1	223641.5079	17.5182334086352	1
sp|O15305|PMM2_HUMAN	IGVVGGSDFEK__2	NA_NA	IGVVGGSDFEK__2_NA_NA	L	EGF	EGF_1	1	1	1	1.1	143683.5774	16.8799406066913	1
sp|O15305|PMM2_HUMAN	VQEQLGNDVVEK__2	NA_NA	VQEQLGNDVVEK__2_NA_NA	L	EGF	EGF_1	1	1	1	1.1	98211.89827	16.331015152424	1
sp|O15347|HMGB3_HUMAN	LGEMWNNLNDSEK__2	NA_NA	LGEMWNNLNDSEK__2_NA_NA	L	EGF	EGF_1	1	1	1	1.1	37861.86011	14.9558626270269	1
sp|O15355|PPM1G_HUMAN	ALEDAFLAIDAK__2	NA_NA	ALEDAFLAIDAK__2_NA_NA	L	EGF	EGF_1	1	1	1	1.1	41502.35067	15.0883103884988	1
sp|O15355|PPM1G_HUMAN	AYTGFSSNSER__2	NA_NA	AYTGFSSNSER__2_NA_NA	L	EGF	EGF_1	1	1	1	1.1	81625.2915	16.0641335750989	1
sp|O15355|PPM1G_HUMAN	LTTEEVIK__2	NA_NA	LTTEEVIK__2_NA_NA	L	EGF	EGF_1	1	1	1	1.1	183125.6892	17.2298796203486	1
sp|O15355|PPM1G_HUMAN	NLPPEEQMISALPDIK__2	NA_NA	NLPPEEQMISALPDIK__2_NA_NA	L	EGF	EGF_1	1	1	1	1.1	74792.5583	15.9380120684571	1
sp|O15357|SHIP2_HUMAN	ISHVSTSSVK__3	NA_NA	ISHVSTSSVK__3_NA_NA	L	EGF	EGF_1	1	1	1	1.1	14221.946103	13.5432362302863	1
sp|O15371|EIF3D_HUMAN	GAVIATELK__2	NA_NA	GAVIATELK__2_NA_NA	L	EGF	EGF_1	1	1	1	1.1	182088.2698	17.2216834174798	1
sp|O15371|EIF3D_HUMAN	LGYVSR__2	NA_NA	LGYVSR__2_NA_NA	L	EGF	EGF_1	1	1	1	1.1	116151.0789	16.5730479862329	1
sp|O15371|EIF3D_HUMAN	TLNEWDSR__2	NA_NA	TLNEWDSR__2_NA_NA	L	EGF	EGF_1	1	1	1	1.1	13935.56005	13.513888319716	1
sp|O15371|EIF3D_HUMAN	VADWTGATYQDK__2	NA_NA	VADWTGATYQDK__2_NA_NA	L	EGF	EGF_1	1	1	1	1.1	2649.006202	11.118640462824	1
sp|O15372|EIF3H_HUMAN	GEPPLPEEDLSK__2	NA_NA	GEPPLPEEDLSK__2_NA_NA	L	EGF	EGF_1	1	1	1	1.1	4707.310439	11.9480922408079	1
sp|O15372|EIF3H_HUMAN	NLQLLMDR__2	NA_NA	NLQLLMDR__2_NA_NA	L	EGF	EGF_1	1	1	1	1.1	121532.3116	16.6383853630066	1
sp|O15372|EIF3H_HUMAN	VDEMSQDIVK__2	NA_NA	VDEMSQDIVK__2_NA_NA	L	EGF	EGF_1	1	1	1	1.1	14228.2706	13.5438776539144	1
sp|O15372|EIF3H_HUMAN	YNTYMR__2	NA_NA	YNTYMR__2_NA_NA	L	EGF	EGF_1	1	1	1	1.1	50701.20411	15.3771373466845	1
sp|O15382|BCAT2_HUMAN	EVFGSGTACQVCPVHR_[9] C+57.0215|[12] C+57.0215_3	NA_NA	EVFGSGTACQVCPVHR_[9] C+57.0215|[12] C+57.0215_3_NA_NA	L	EGF	EGF_1	1	1	1	1.1	3765.916293	11.6261901741629	1
sp|O15397|IPO8_HUMAN	IAAENELNQSYK__2	NA_NA	IAAENELNQSYK__2_NA_NA	L	EGF	EGF_1	1	1	1	1.1	108070.3718	16.4690164841589	1
sp|O15397|IPO8_HUMAN	IINFAPSLLR__2	NA_NA	IINFAPSLLR__2_NA_NA	L	EGF	EGF_1	1	1	1	1.1	NA	NA	1
sp|O15397|IPO8_HUMAN	TALQEVYTLAEHR__3	NA_NA	TALQEVYTLAEHR__3_NA_NA	L	EGF	EGF_1	1	1	1	1.1	14331.100239	13.5542667099031	1
sp|O15397|IPO8_HUMAN	TYAVGIQQVLLK__2	NA_NA	TYAVGIQQVLLK__2_NA_NA	L	EGF	EGF_1	1	1	1	1.1	NA	NA	1
sp|O15397|IPO8_HUMAN	VLQSDEYEEVEDK__2	NA_NA	VLQSDEYEEVEDK__2_NA_NA	L	EGF	EGF_1	1	1	1	1.1	NA	NA	1
sp|O15427|MOT4_HUMAN	AVSVFFK__2	NA_NA	AVSVFFK__2_NA_NA	L	EGF	EGF_1	1	1	1	1.1	61882.48978	15.6646485796271	1
sp|O15427|MOT4_HUMAN	EPQPEVAAAEEEK__2	NA_NA	EPQPEVAAAEEEK__2_NA_NA	L	EGF	EGF_1	1	1	1	1.1	566748.20756226	18.8597533543742	1
sp|O15427|MOT4_HUMAN	GGAVVDEGPTGVK__2	NA_NA	GGAVVDEGPTGVK__2_NA_NA	L	EGF	EGF_1	1	1	1	1.1	901777.7051	19.5298172734369	1
sp|O15427|MOT4_HUMAN	LHKPPADSGVDLR__2	NA_NA	LHKPPADSGVDLR__2_NA_NA	L	EGF	EGF_1	1	1	1	1.1	NA	NA	1
sp|O15427|MOT4_HUMAN	LHKPPADSGVDLR__3	NA_NA	LHKPPADSGVDLR__3_NA_NA	L	EGF	EGF_1	1	1	1	1.1	1027684.19403	19.7183705204487	1
sp|O15427|MOT4_HUMAN	LLDLSVFR__2	NA_NA	LLDLSVFR__2_NA_NA	L	EGF	EGF_1	1	1	1	1.1	240882.6005	17.6253756193541	1
sp|O15460|P4HA2_HUMAN	ELVQSLK__2	NA_NA	ELVQSLK__2_NA_NA	L	EGF	EGF_1	1	1	1	1.1	48156.32961	15.302842772914	1
sp|O15460|P4HA2_HUMAN	GQEFLRPCGSTEVD_[8] C+57.0215_2	NA_NA	GQEFLRPCGSTEVD_[8] C+57.0215_2_NA_NA	L	EGF	EGF_1	1	1	1	1.1	54856.01081	15.4907670478983	1
sp|O15460|P4HA2_HUMAN	LLSLDPSHER__3	NA_NA	LLSLDPSHER__3_NA_NA	L	EGF	EGF_1	1	1	1	1.1	5221.333904	12.0976076632951	1
sp|O15460|P4HA2_HUMAN	SAADAEGYLAHPVNAYK__3	NA_NA	SAADAEGYLAHPVNAYK__3_NA_NA	L	EGF	EGF_1	1	1	1	1.1	299563.83429	17.9399088919494	1
sp|O15460|P4HA2_HUMAN	SSWLEEDDDPVVAR__2	NA_NA	SSWLEEDDDPVVAR__2_NA_NA	L	EGF	EGF_1	1	1	1	1.1	103337.1219727	16.4044040403129	1
sp|O15460|P4HA2_HUMAN	YFEQLLEEER__2	NA_NA	YFEQLLEEER__2_NA_NA	L	EGF	EGF_1	1	1	1	1.1	57915.10953	15.5690571197343	1
sp|O15460|P4HA2_HUMAN	YYDVMSDEEIER__2	NA_NA	YYDVMSDEEIER__2_NA_NA	L	EGF	EGF_1	1	1	1	1.1	38843.22314	14.9927802542167	1
sp|O15511|ARPC5_HUMAN	ALAAGGVGSIVR__2	NA_NA	ALAAGGVGSIVR__2_NA_NA	L	EGF	EGF_1	1	1	1	1.1	167615.635485	17.102202163647	1
sp|O15511|ARPC5_HUMAN	GFESPSDNSSAMLLQWHEK__3	NA_NA	GFESPSDNSSAMLLQWHEK__3_NA_NA	L	EGF	EGF_1	1	1	1	1.1	75218.77832	15.9462102110468	1
sp|O15511|ARPC5_HUMAN	VLISFK__2	NA_NA	VLISFK__2_NA_NA	L	EGF	EGF_1	1	1	1	1.1	70683.31694	15.8564870787838	1
sp|O15527|OGG1_HUMAN	ITGMVER__2	NA_NA	ITGMVER__2_NA_NA	L	EGF	EGF_1	1	1	1	1.1	107701.567	16.4640846716432	1
sp|O15533|TPSN_HUMAN	GAPAPHCEMSR_[7] C+57.0215_3	NA_NA	GAPAPHCEMSR_[7] C+57.0215_3_NA_NA	L	EGF	EGF_1	1	1	1	1.1	34200.61084	14.809139428878	1
sp|O43143|DHX15_HUMAN	DYYINIR__2	NA_NA	DYYINIR__2_NA_NA	L	EGF	EGF_1	1	1	1	1.1	158494.7211	17.0214802212525	1
sp|O43143|DHX15_HUMAN	EAMNDPLLER__2	NA_NA	EAMNDPLLER__2_NA_NA	L	EGF	EGF_1	1	1	1	1.1	427693.4432	18.4536225211631	1
sp|O43143|DHX15_HUMAN	EVDDLGPEVGDIK__2	NA_NA	EVDDLGPEVGDIK__2_NA_NA	L	EGF	EGF_1	1	1	1	1.1	777677.3679	19.316217185007	1
sp|O43143|DHX15_HUMAN	HQSFVLVGETGSGK__2	NA_NA	HQSFVLVGETGSGK__2_NA_NA	L	EGF	EGF_1	1	1	1	1.1	240474.3633	17.6229285292757	1
sp|O43143|DHX15_HUMAN	HQSFVLVGETGSGK__3	NA_NA	HQSFVLVGETGSGK__3_NA_NA	L	EGF	EGF_1	1	1	1	1.1	542923.7334	18.7977949824712	1
sp|O43143|DHX15_HUMAN	IFEPPPPK__2	NA_NA	IFEPPPPK__2_NA_NA	L	EGF	EGF_1	1	1	1	1.1	441789.6336	18.5004049980537	1
sp|O43143|DHX15_HUMAN	IFEPPPPKK__3	NA_NA	IFEPPPPKK__3_NA_NA	L	EGF	EGF_1	1	1	1	1.1	1587.132897	10.3796121772653	1
sp|O43143|DHX15_HUMAN	IIPLYSTLPPQQQQR__2	NA_NA	IIPLYSTLPPQQQQR__2_NA_NA	L	EGF	EGF_1	1	1	1	1.1	116790.8578	16.5809727779663	1
sp|O43143|DHX15_HUMAN	LQLPVWEYK__2	NA_NA	LQLPVWEYK__2_NA_NA	L	EGF	EGF_1	1	1	1	1.1	287984.7547	17.8830378716538	1
sp|O43143|DHX15_HUMAN	RVAAMSVAQR__2	NA_NA	RVAAMSVAQR__2_NA_NA	L	EGF	EGF_1	1	1	1	1.1	NA	NA	1
sp|O43143|DHX15_HUMAN	SNLGSVVLQLK__2	NA_NA	SNLGSVVLQLK__2_NA_NA	L	EGF	EGF_1	1	1	1	1.1	273273.524985	17.8073911280488	1
sp|O43143|DHX15_HUMAN	SNLGSVVLQLKK__3	NA_NA	SNLGSVVLQLKK__3_NA_NA	L	EGF	EGF_1	1	1	1	1.1	11633.69925	13.2534272500355	1
sp|O43143|DHX15_HUMAN	TEMQDNTYPEILR__2	NA_NA	TEMQDNTYPEILR__2_NA_NA	L	EGF	EGF_1	1	1	1	1.1	304278.7666	17.9624390933506	1
sp|O43143|DHX15_HUMAN	THPVEIFYTPEPER__2	NA_NA	THPVEIFYTPEPER__2_NA_NA	L	EGF	EGF_1	1	1	1	1.1	189164.1971	17.2766844883772	1
sp|O43143|DHX15_HUMAN	THPVEIFYTPEPER__3	NA_NA	THPVEIFYTPEPER__3_NA_NA	L	EGF	EGF_1	1	1	1	1.1	611038.4858	18.9683086811388	1
sp|O43143|DHX15_HUMAN	TLATDILMGVLK__2	NA_NA	TLATDILMGVLK__2_NA_NA	L	EGF	EGF_1	1	1	1	1.1	249696.2001	17.6772192975356	1
sp|O43143|DHX15_HUMAN	TLATDILMGVLK_[8] M+15.9949_2	NA_NA	TLATDILMGVLK_[8] M+15.9949_2_NA_NA	L	EGF	EGF_1	1	1	1	1.1	93705.06025	16.2632442945239	1
sp|O43143|DHX15_HUMAN	TTQIPQWCVEYMR_[8] C+57.0215_2	NA_NA	TTQIPQWCVEYMR_[8] C+57.0215_2_NA_NA	L	EGF	EGF_1	1	1	1	1.1	17351.2175	13.8301542336442	1
sp|O43143|DHX15_HUMAN	VESLLVTAISK__2	NA_NA	VESLLVTAISK__2_NA_NA	L	EGF	EGF_1	1	1	1	1.1	218413.8052	17.4841094781973	1
sp|O43143|DHX15_HUMAN	YYDILK__2	NA_NA	YYDILK__2_NA_NA	L	EGF	EGF_1	1	1	1	1.1	255512.0927	17.7104370028237	1
sp|O43150|ASAP2_HUMAN	QIIQLR__2	NA_NA	QIIQLR__2_NA_NA	L	EGF	EGF_1	1	1	1	1.1	24098.54173	14.3040631838766	1
sp|O43169|CYB5B_HUMAN	GQEVETSVTYYR__2	NA_NA	GQEVETSVTYYR__2_NA_NA	L	EGF	EGF_1	1	1	1	1.1	7512.808302	12.622541532096	1
sp|O43172|PRP4_HUMAN	ALGEPITLFGEGPAER__2	NA_NA	ALGEPITLFGEGPAER__2_NA_NA	L	EGF	EGF_1	1	1	1	1.1	13359.43898	13.4529767604292	1
sp|O43172|PRP4_HUMAN	NILSVVGTDALKK__3	NA_NA	NILSVVGTDALKK__3_NA_NA	L	EGF	EGF_1	1	1	1	1.1	NA	NA	1
sp|O43172|PRP4_HUMAN	TSQMQELHK__3	NA_NA	TSQMQELHK__3_NA_NA	L	EGF	EGF_1	1	1	1	1.1	17244.3141	13.8212380824074	1
sp|O43175|SERA_HUMAN	AGTGVDNVDLEAATR__2	NA_NA	AGTGVDNVDLEAATR__2_NA_NA	L	EGF	EGF_1	1	1	1	1.1	1810884.693	20.5356682125256	1
sp|O43175|SERA_HUMAN	ALVDHENVISCPHLGASTK_[11] C+57.0215_3	NA_NA	ALVDHENVISCPHLGASTK_[11] C+57.0215_3_NA_NA	L	EGF	EGF_1	1	1	1	1.1	641066.93168	19.0375204228995	1
sp|O43175|SERA_HUMAN	ALVDHENVISCPHLGASTK_[11] C+57.0215_4	NA_NA	ALVDHENVISCPHLGASTK_[11] C+57.0215_4_NA_NA	L	EGF	EGF_1	1	1	1	1.1	1575449.28683	20.3347368413034	1
sp|O43175|SERA_HUMAN	DLPLLLFR__2	NA_NA	DLPLLLFR__2_NA_NA	L	EGF	EGF_1	1	1	1	1.1	1397296.241183	20.1616114454282	1
sp|O43175|SERA_HUMAN	GGIVDEGALLR__2	NA_NA	GGIVDEGALLR__2_NA_NA	L	EGF	EGF_1	1	1	1	1.1	930960.80136	19.5757658547281	1
sp|O43175|SERA_HUMAN	GTIQVITQGTSLK__2	NA_NA	GTIQVITQGTSLK__2_NA_NA	L	EGF	EGF_1	1	1	1	1.1	2202631.4291	20.8182016321284	1
sp|O43175|SERA_HUMAN	ILQDGGLQVVEK__2	NA_NA	ILQDGGLQVVEK__2_NA_NA	L	EGF	EGF_1	1	1	1	1.1	1152527.197	19.8837743214094	1
sp|O43175|SERA_HUMAN	KILQDGGLQVVEK__2	NA_NA	KILQDGGLQVVEK__2_NA_NA	L	EGF	EGF_1	1	1	1	1.1	51334.32513	15.3950411549982	1
sp|O43175|SERA_HUMAN	KILQDGGLQVVEK__3	NA_NA	KILQDGGLQVVEK__3_NA_NA	L	EGF	EGF_1	1	1	1	1.1	113629.21434306	16.5413792340519	1
sp|O43175|SERA_HUMAN	LQVVGR__2	NA_NA	LQVVGR__2_NA_NA	L	EGF	EGF_1	1	1	1	1.1	22931.53345	14.2324501685992	1
sp|O43175|SERA_HUMAN	MQSFGMK__2	NA_NA	MQSFGMK__2_NA_NA	L	EGF	EGF_1	1	1	1	1.1	516503.4025	18.7258232841395	1
sp|O43175|SERA_HUMAN	MQSFGMK_[1] M+15.9949_2	NA_NA	MQSFGMK_[1] M+15.9949_2_NA_NA	L	EGF	EGF_1	1	1	1	1.1	38976.98169	14.9977397113967	1
sp|O43175|SERA_HUMAN	MQSFGMK_[6] M+15.9949_2	NA_NA	MQSFGMK_[6] M+15.9949_2_NA_NA	L	EGF	EGF_1	1	1	1	1.1	66667.79318	15.7721073084706	1
sp|O43175|SERA_HUMAN	NAGNCLSPAVIVGLLK_[5] C+57.0215_2	NA_NA	NAGNCLSPAVIVGLLK_[5] C+57.0215_2_NA_NA	L	EGF	EGF_1	1	1	1	1.1	701513.24691314	19.1675157781731	1
sp|O43175|SERA_HUMAN	TLGILGLGR__2	NA_NA	TLGILGLGR__2_NA_NA	L	EGF	EGF_1	1	1	1	1.1	1072345.915396	19.7797438888736	1
sp|O43175|SERA_HUMAN	VLISDSLDPCCR_[10] C+57.0215|[11] C+57.0215_2	NA_NA	VLISDSLDPCCR_[10] C+57.0215|[11] C+57.0215_2_NA_NA	L	EGF	EGF_1	1	1	1	1.1	753579.0591	19.2708043062155	1
sp|O43175|SERA_HUMAN	VTADVINAAEK__2	NA_NA	VTADVINAAEK__2_NA_NA	L	EGF	EGF_1	1	1	1	1.1	4906.659493	12.0079303976992	1
sp|O43237|DC1L2_HUMAN	TGSPGSPGAGGVQSTAK__2	NA_NA	TGSPGSPGAGGVQSTAK__2_NA_NA	L	EGF	EGF_1	1	1	1	1.1	NA	NA	1
sp|O43242|PSMD3_HUMAN	AIQLEYSEAR__2	NA_NA	AIQLEYSEAR__2_NA_NA	L	EGF	EGF_1	1	1	1	1.1	258027.5804	17.7245707137937	1
sp|O43242|PSMD3_HUMAN	ALDLVAAK__2	NA_NA	ALDLVAAK__2_NA_NA	L	EGF	EGF_1	1	1	1	1.1	7089.251093	12.5388224709075	1
sp|O43242|PSMD3_HUMAN	AVQGFFTSNNATR__2	NA_NA	AVQGFFTSNNATR__2_NA_NA	L	EGF	EGF_1	1	1	1	1.1	87807.64591	16.1694639051566	1
sp|O43242|PSMD3_HUMAN	DGVIEASINHEK__2	NA_NA	DGVIEASINHEK__2_NA_NA	L	EGF	EGF_1	1	1	1	1.1	21627.8148	14.148005244002	1
sp|O43242|PSMD3_HUMAN	FNQVLDQFGEK__2	NA_NA	FNQVLDQFGEK__2_NA_NA	L	EGF	EGF_1	1	1	1	1.1	108853.044521	16.4794271901329	1
sp|O43242|PSMD3_HUMAN	ISLADIAQK__2	NA_NA	ISLADIAQK__2_NA_NA	L	EGF	EGF_1	1	1	1	1.1	92755.09868	16.2485439240878	1
sp|O43242|PSMD3_HUMAN	SVFPEQANNNEWAR__2	NA_NA	SVFPEQANNNEWAR__2_NA_NA	L	EGF	EGF_1	1	1	1	1.1	9636.283482	12.9816660770698	1
sp|O43252|PAPS1_HUMAN	ATNVTYQAHHVSR__3	NA_NA	ATNVTYQAHHVSR__3_NA_NA	L	EGF	EGF_1	1	1	1	1.1	71592.81636	15.874932170675	1
sp|O43252|PAPS1_HUMAN	AWTVLTEYYK__2	NA_NA	AWTVLTEYYK__2_NA_NA	L	EGF	EGF_1	1	1	1	1.1	25637.08978	14.3933498385567	1
sp|O43252|PAPS1_HUMAN	GCTVWLTGLSGAGK_[2] C+57.0215_2	NA_NA	GCTVWLTGLSGAGK_[2] C+57.0215_2_NA_NA	L	EGF	EGF_1	1	1	1	1.1	1093728.051	19.8082275912021	1
sp|O43252|PAPS1_HUMAN	NPEFFEHR__2	NA_NA	NPEFFEHR__2_NA_NA	L	EGF	EGF_1	1	1	1	1.1	20424.60373	14.0654254243322	1
sp|O43294|TGFI1_HUMAN	LMASLSDFR__2	NA_NA	LMASLSDFR__2_NA_NA	L	EGF	EGF_1	1	1	1	1.1	35704.11919	14.8712078640988	1
sp|O43299|AP5Z1_HUMAN	ILTLLK__2	NA_NA	ILTLLK__2_NA_NA	L	EGF	EGF_1	1	1	1	1.1	73981.89224	15.9222895371275	1
sp|O43390|HNRPR_HUMAN	DLYEDELVPLFEK__2	NA_NA	DLYEDELVPLFEK__2_NA_NA	L	EGF	EGF_1	1	1	1	1.1	239299.446987	17.6158624940301	1
sp|O43390|HNRPR_HUMAN	LCDSYEIRPGK_[2] C+57.0215_2	NA_NA	LCDSYEIRPGK_[2] C+57.0215_2_NA_NA	L	EGF	EGF_1	1	1	1	1.1	36251.29724	14.8931499586714	1
sp|O43390|HNRPR_HUMAN	LCDSYEIRPGK_[2] C+57.0215_3	NA_NA	LCDSYEIRPGK_[2] C+57.0215_3_NA_NA	L	EGF	EGF_1	1	1	1	1.1	322291.9333	18.0454135105578	1
sp|O43390|HNRPR_HUMAN	LMMDPLSGQNR__2	NA_NA	LMMDPLSGQNR__2_NA_NA	L	EGF	EGF_1	1	1	1	1.1	413911.826678	18.4063689023664	1
sp|O43390|HNRPR_HUMAN	LMMDPLSGQNR_[2] M+15.9949_2	NA_NA	LMMDPLSGQNR_[2] M+15.9949_2_NA_NA	L	EGF	EGF_1	1	1	1	1.1	40353.64405	15.0478162951754	1
sp|O43390|HNRPR_HUMAN	NLATTVTEEILEK__2	NA_NA	NLATTVTEEILEK__2_NA_NA	L	EGF	EGF_1	1	1	1	1.1	1802419.085188	20.5289080210193	1
sp|O43390|HNRPR_HUMAN	STAYEDYYYHPPPR__3	NA_NA	STAYEDYYYHPPPR__3_NA_NA	L	EGF	EGF_1	1	1	1	1.1	383429.3548	18.2960062230616	1
sp|O43390|HNRPR_HUMAN	TKENILEEFSK__3	NA_NA	TKENILEEFSK__3_NA_NA	L	EGF	EGF_1	1	1	1	1.1	226485.3918	17.5364634312984	1
sp|O43390|HNRPR_HUMAN	TLIEAGLPQK__2	NA_NA	TLIEAGLPQK__2_NA_NA	L	EGF	EGF_1	1	1	1	1.1	15485.83689	13.6660666879373	1
sp|O43390|HNRPR_HUMAN	VTEGLVDVILYHQPDDK__3	NA_NA	VTEGLVDVILYHQPDDK__3_NA_NA	L	EGF	EGF_1	1	1	1	1.1	300456.9989	17.9442039598337	1
sp|O43395|PRPF3_HUMAN	EIELTHR__2	NA_NA	EIELTHR__2_NA_NA	L	EGF	EGF_1	1	1	1	1.1	2975.277039	11.2862132507174	1
sp|O43396|TXNL1_HUMAN	SMDFEEAER__2	NA_NA	SMDFEEAER__2_NA_NA	L	EGF	EGF_1	1	1	1	1.1	NA	NA	1
sp|O43399|TPD54_HUMAN	LGLSTLGELK__2	NA_NA	LGLSTLGELK__2_NA_NA	L	EGF	EGF_1	1	1	1	1.1	83911.52206	16.1039862599095	1
sp|O43399|TPD54_HUMAN	TQETLSQAGQK__2	NA_NA	TQETLSQAGQK__2_NA_NA	L	EGF	EGF_1	1	1	1	1.1	25714.67982	14.3977095267227	1
sp|O43399|TPD54_HUMAN	TSAALSTVGSAISR__2	NA_NA	TSAALSTVGSAISR__2_NA_NA	L	EGF	EGF_1	1	1	1	1.1	144328.9495	16.8864061357886	1
sp|O43399|TPD54_HUMAN	VEEEIVTLR__2	NA_NA	VEEEIVTLR__2_NA_NA	L	EGF	EGF_1	1	1	1	1.1	155620.3503	16.9950761634551	1
sp|O43435|TBX1_HUMAN	HFSTVTR__2	NA_NA	HFSTVTR__2_NA_NA	L	EGF	EGF_1	1	1	1	1.1	57574.47421	15.5605466671708	1
sp|O43447|PPIH_HUMAN	GPFADENFK__2	NA_NA	GPFADENFK__2_NA_NA	L	EGF	EGF_1	1	1	1	1.1	57960.96752	15.5701990137282	1
sp|O43447|PPIH_HUMAN	IELFADVVPK__2	NA_NA	IELFADVVPK__2_NA_NA	L	EGF	EGF_1	1	1	1	1.1	35026.17622	14.8435508351403	1
sp|O43447|PPIH_HUMAN	KIENVPTGPNNKPK__3	NA_NA	KIENVPTGPNNKPK__3_NA_NA	L	EGF	EGF_1	1	1	1	1.1	51279.9277	15.3935115641726	1
sp|O43488|ARK72_HUMAN	VASVLGTMEMGR__2	NA_NA	VASVLGTMEMGR__2_NA_NA	L	EGF	EGF_1	1	1	1	1.1	NA	NA	1
sp|O43592|XPOT_HUMAN	ALAYFEQLK__2	NA_NA	ALAYFEQLK__2_NA_NA	L	EGF	EGF_1	1	1	1	1.1	75447.50086	15.9505904496705	1
sp|O43592|XPOT_HUMAN	ASALQDMMR__2	NA_NA	ASALQDMMR__2_NA_NA	L	EGF	EGF_1	1	1	1	1.1	55685.30787	15.5124140703274	1
sp|O43592|XPOT_HUMAN	DVVHTSEEAR__2	NA_NA	DVVHTSEEAR__2_NA_NA	L	EGF	EGF_1	1	1	1	1.1	50107.02166	15.3601301234203	1
sp|O43592|XPOT_HUMAN	DVVHTSEEAR__3	NA_NA	DVVHTSEEAR__3_NA_NA	L	EGF	EGF_1	1	1	1	1.1	67149.50195	15.7824940354596	1
sp|O43592|XPOT_HUMAN	LAQVSPELLLASVR__2	NA_NA	LAQVSPELLLASVR__2_NA_NA	L	EGF	EGF_1	1	1	1	1.1	76236.69414	15.9656028971457	1
sp|O43592|XPOT_HUMAN	NAQEALQAIETK__2	NA_NA	NAQEALQAIETK__2_NA_NA	L	EGF	EGF_1	1	1	1	1.1	219387.8282	17.4905289173365	1
sp|O43592|XPOT_HUMAN	VFSSTLQNWQTTR__2	NA_NA	VFSSTLQNWQTTR__2_NA_NA	L	EGF	EGF_1	1	1	1	1.1	22114.739	14.1801255518118	1
sp|O43615|TIM44_HUMAN	ALGLQFHSR__3	NA_NA	ALGLQFHSR__3_NA_NA	L	EGF	EGF_1	1	1	1	1.1	NA	NA	1
sp|O43615|TIM44_HUMAN	VDPAFDK__2	NA_NA	VDPAFDK__2_NA_NA	L	EGF	EGF_1	1	1	1	1.1	16687.6225	13.773895763614	1
sp|O43615|TIM44_HUMAN	VFEPNEEALGVVLHK__3	NA_NA	VFEPNEEALGVVLHK__3_NA_NA	L	EGF	EGF_1	1	1	1	1.1	77678.89884	15.992640085838	1
sp|O43615|TIM44_HUMAN	VTDLLGGLFSK__2	NA_NA	VTDLLGGLFSK__2_NA_NA	L	EGF	EGF_1	1	1	1	1.1	2451.475659	11.0068396783952	1
sp|O43660|PLRG1_HUMAN	LWDLVAGK__2	NA_NA	LWDLVAGK__2_NA_NA	L	EGF	EGF_1	1	1	1	1.1	787.7052067	9.36891695841735	1
sp|O43663|PRC1_HUMAN	TQVELMR__2	NA_NA	TQVELMR__2_NA_NA	L	EGF	EGF_1	1	1	1	1.1	NA	NA	1
sp|O43670|ZN207_HUMAN	ETIDAVPNAIPGR__2	NA_NA	ETIDAVPNAIPGR__2_NA_NA	L	EGF	EGF_1	1	1	1	1.1	162296.3403	17.0556758993824	1
sp|O43670|ZN207_HUMAN	LIHPDEDISLEER__3	NA_NA	LIHPDEDISLEER__3_NA_NA	L	EGF	EGF_1	1	1	1	1.1	29653.54737	14.6033220369047	1
sp|O43681|ASNA_HUMAN	LEETLPVIR__2	NA_NA	LEETLPVIR__2_NA_NA	L	EGF	EGF_1	1	1	1	1.1	95478.75237	16.290297050991	1
sp|O43681|ASNA_HUMAN	LIQELAK__2	NA_NA	LIQELAK__2_NA_NA	L	EGF	EGF_1	1	1	1	1.1	88926.85855	16.1877365578647	1
sp|O43681|ASNA_HUMAN	LLNFPTIVER__2	NA_NA	LLNFPTIVER__2_NA_NA	L	EGF	EGF_1	1	1	1	1.1	148823.1902	16.9306447814043	1
sp|O43681|ASNA_HUMAN	LPLLPHEVR__3	NA_NA	LPLLPHEVR__3_NA_NA	L	EGF	EGF_1	1	1	1	1.1	46243.45652	15.2443665740407	1
sp|O43681|ASNA_HUMAN	WIFVGGK__2	NA_NA	WIFVGGK__2_NA_NA	L	EGF	EGF_1	1	1	1	1.1	82218.2609803	16.074576193691	1
sp|O43684|BUB3_HUMAN	LCQFHR_[2] C+57.0215_2	NA_NA	LCQFHR_[2] C+57.0215_2_NA_NA	L	EGF	EGF_1	1	1	1	1.1	27371.28621	14.4877805665713	1
sp|O43684|BUB3_HUMAN	LIVGTAGR__2	NA_NA	LIVGTAGR__2_NA_NA	L	EGF	EGF_1	1	1	1	1.1	186380.0442	17.2552928293866	1
sp|O43684|BUB3_HUMAN	LNQPPEDGISSVK__2	NA_NA	LNQPPEDGISSVK__2_NA_NA	L	EGF	EGF_1	1	1	1	1.1	49386.21143	15.3392256356164	1
sp|O43684|BUB3_HUMAN	MHDLNTDQENLVGTHDAPIR_[1] M+15.9949_4	NA_NA	MHDLNTDQENLVGTHDAPIR_[1] M+15.9949_4_NA_NA	L	EGF	EGF_1	1	1	1	1.1	108433.3973	16.4738546038977	1
sp|O43684|BUB3_HUMAN	QGYVLSSIEGR__2	NA_NA	QGYVLSSIEGR__2_NA_NA	L	EGF	EGF_1	1	1	1	1.1	90014.62047	16.205276684019	1
sp|O43684|BUB3_HUMAN	TPCNAGTFSQPEK_[3] C+57.0215_2	NA_NA	TPCNAGTFSQPEK_[3] C+57.0215_2_NA_NA	L	EGF	EGF_1	1	1	1	1.1	151282.3384	16.9542889997552	1
sp|O43684|BUB3_HUMAN	VAVEYLDPSPEVQK__2	NA_NA	VAVEYLDPSPEVQK__2_NA_NA	L	EGF	EGF_1	1	1	1	1.1	285795.0168	17.8720261925979	1
sp|O43684|BUB3_HUMAN	VLVWDLR__2	NA_NA	VLVWDLR__2_NA_NA	L	EGF	EGF_1	1	1	1	1.1	113251.651043634	16.5365775139808	1
sp|O43684|BUB3_HUMAN	VYTLSVSGDR__2	NA_NA	VYTLSVSGDR__2_NA_NA	L	EGF	EGF_1	1	1	1	1.1	17077.82246	13.8072413694121	1
sp|O43707|ACTN4_HUMAN	AGTQIENIDEDFR__2	NA_NA	AGTQIENIDEDFR__2_NA_NA	L	EGF	EGF_1	1	1	1	1.1	2092190.46747	20.74398772275	1
sp|O43707|ACTN4_HUMAN	AGTQIENIDEDFRDGLK__3	NA_NA	AGTQIENIDEDFRDGLK__3_NA_NA	L	EGF	EGF_1	1	1	1	1.1	907481.992	19.5389144458373	1
sp|O43707|ACTN4_HUMAN	ASFNHFDK__2	NA_NA	ASFNHFDK__2_NA_NA	L	EGF	EGF_1	1	1	1	1.1	447867.3693	18.520116989384	1
sp|O43707|ACTN4_HUMAN	DDPVTNLNNAFEVAEK__2	NA_NA	DDPVTNLNNAFEVAEK__2_NA_NA	L	EGF	EGF_1	1	1	1	1.1	1123943.127	19.8475425611969	1
sp|O43707|ACTN4_HUMAN	DGLAFNALIHR__2	NA_NA	DGLAFNALIHR__2_NA_NA	L	EGF	EGF_1	1	1	1	1.1	726528.342994	19.2180645118899	1
sp|O43707|ACTN4_HUMAN	DGLAFNALIHR__3	NA_NA	DGLAFNALIHR__3_NA_NA	L	EGF	EGF_1	1	1	1	1.1	1039791.517862	19.7352678175985	1
sp|O43707|ACTN4_HUMAN	DHALLEEQSK__2	NA_NA	DHALLEEQSK__2_NA_NA	L	EGF	EGF_1	1	1	1	1.1	734156.1015	19.2331322829517	1
sp|O43707|ACTN4_HUMAN	DHALLEEQSK__3	NA_NA	DHALLEEQSK__3_NA_NA	L	EGF	EGF_1	1	1	1	1.1	603954.7568	18.9514859102151	1
sp|O43707|ACTN4_HUMAN	DHGGALGPEEFK__2	NA_NA	DHGGALGPEEFK__2_NA_NA	L	EGF	EGF_1	1	1	1	1.1	920796.8942	19.5599283985128	1
sp|O43707|ACTN4_HUMAN	DHGGALGPEEFK__3	NA_NA	DHGGALGPEEFK__3_NA_NA	L	EGF	EGF_1	1	1	1	1.1	677122.197	19.1164616447301	1
sp|O43707|ACTN4_HUMAN	DYETATLSDIK__2	NA_NA	DYETATLSDIK__2_NA_NA	L	EGF	EGF_1	1	1	1	1.1	1874505.8088	20.5854838223761	1
sp|O43707|ACTN4_HUMAN	EAILAIHK__2	NA_NA	EAILAIHK__2_NA_NA	L	EGF	EGF_1	1	1	1	1.1	2367893.967	20.9225780053735	1
sp|O43707|ACTN4_HUMAN	ETTDTDTADQVIASFK__2	NA_NA	ETTDTDTADQVIASFK__2_NA_NA	L	EGF	EGF_1	1	1	1	1.1	295131.9734	17.918405656131	1
sp|O43707|ACTN4_HUMAN	ETTDTDTADQVIASFK__3	NA_NA	ETTDTDTADQVIASFK__3_NA_NA	L	EGF	EGF_1	1	1	1	1.1	223467.245	17.5171088131861	1
sp|O43707|ACTN4_HUMAN	GISQEQMQEFR__2	NA_NA	GISQEQMQEFR__2_NA_NA	L	EGF	EGF_1	1	1	1	1.1	3637700.35793	21.5420002372894	1
sp|O43707|ACTN4_HUMAN	GISQEQMQEFR_[7] M+15.9949_2	NA_NA	GISQEQMQEFR_[7] M+15.9949_2_NA_NA	L	EGF	EGF_1	1	1	1	1.1	520333.0539	18.7364807878846	1
sp|O43707|ACTN4_HUMAN	HRDYETATLSDIK__2	NA_NA	HRDYETATLSDIK__2_NA_NA	L	EGF	EGF_1	1	1	1	1.1	408360.24502	18.3868878539373	1
sp|O43707|ACTN4_HUMAN	HRDYETATLSDIK__3	NA_NA	HRDYETATLSDIK__3_NA_NA	L	EGF	EGF_1	1	1	1	1.1	156923.935599	17.0071108544527	1
sp|O43707|ACTN4_HUMAN	HRPELIEYDK__2	NA_NA	HRPELIEYDK__2_NA_NA	L	EGF	EGF_1	1	1	1	1.1	647544.7369	19.0520252988326	1
sp|O43707|ACTN4_HUMAN	HRPELIEYDK__3	NA_NA	HRPELIEYDK__3_NA_NA	L	EGF	EGF_1	1	1	1	1.1	2363089.50513	20.9196478003802	1
sp|O43707|ACTN4_HUMAN	ICDQWDALGSLTHSR_[2] C+57.0215_2	NA_NA	ICDQWDALGSLTHSR_[2] C+57.0215_2_NA_NA	L	EGF	EGF_1	1	1	1	1.1	220331.1083	17.4967186330707	1
sp|O43707|ACTN4_HUMAN	ICDQWDALGSLTHSR_[2] C+57.0215_3	NA_NA	ICDQWDALGSLTHSR_[2] C+57.0215_3_NA_NA	L	EGF	EGF_1	1	1	1	1.1	1697946.176	20.4427642529995	1
sp|O43707|ACTN4_HUMAN	ISIEMNGTLEDQLSHLK_[5] M+15.9949_3	NA_NA	ISIEMNGTLEDQLSHLK_[5] M+15.9949_3_NA_NA	L	EGF	EGF_1	1	1	1	1.1	146556.8112	16.9085054497336	1
sp|O43707|ACTN4_HUMAN	KAGTQIENIDEDFR__2	NA_NA	KAGTQIENIDEDFR__2_NA_NA	L	EGF	EGF_1	1	1	1	1.1	160384.678	17.038581754825	1
sp|O43707|ACTN4_HUMAN	KAGTQIENIDEDFR__3	NA_NA	KAGTQIENIDEDFR__3_NA_NA	L	EGF	EGF_1	1	1	1	1.1	632224.94549	19.017483391475	1
sp|O43707|ACTN4_HUMAN	KAGTQIENIDEDFRDGLK__3	NA_NA	KAGTQIENIDEDFRDGLK__3_NA_NA	L	EGF	EGF_1	1	1	1	1.1	205938.4101	17.3992583669814	1
sp|O43707|ACTN4_HUMAN	KAGTQIENIDEDFRDGLK__4	NA_NA	KAGTQIENIDEDFRDGLK__4_NA_NA	L	EGF	EGF_1	1	1	1	1.1	204808.4319486	17.3913205433827	1
sp|O43707|ACTN4_HUMAN	KDDPVTNLNNAFEVAEK__2	NA_NA	KDDPVTNLNNAFEVAEK__2_NA_NA	L	EGF	EGF_1	1	1	1	1.1	622159.0028	18.994328762709	1
sp|O43707|ACTN4_HUMAN	KDDPVTNLNNAFEVAEK__3	NA_NA	KDDPVTNLNNAFEVAEK__3_NA_NA	L	EGF	EGF_1	1	1	1	1.1	2872799.89363	21.2014310307542	1
sp|O43707|ACTN4_HUMAN	LSGSNPYTTVTPQIINSK__2	NA_NA	LSGSNPYTTVTPQIINSK__2_NA_NA	L	EGF	EGF_1	1	1	1	1.1	3750906.598	21.586212864695	1
sp|O43707|ACTN4_HUMAN	LSGSNPYTTVTPQIINSK__3	NA_NA	LSGSNPYTTVTPQIINSK__3_NA_NA	L	EGF	EGF_1	1	1	1	1.1	424948.9751	18.4443350540918	1
sp|O43707|ACTN4_HUMAN	LVSIGAEEIVDGNAK__2	NA_NA	LVSIGAEEIVDGNAK__2_NA_NA	L	EGF	EGF_1	1	1	1	1.1	1823321.213	20.5455422682242	1
sp|O43707|ACTN4_HUMAN	MAPYQGPDAVPGALDYK__2	NA_NA	MAPYQGPDAVPGALDYK__2_NA_NA	L	EGF	EGF_1	1	1	1	1.1	2580046.064	21.0463703497332	1
sp|O43707|ACTN4_HUMAN	MAPYQGPDAVPGALDYK__3	NA_NA	MAPYQGPDAVPGALDYK__3_NA_NA	L	EGF	EGF_1	1	1	1	1.1	250077.4278	17.6794202756913	1
sp|O43707|ACTN4_HUMAN	MAPYQGPDAVPGALDYK_[1] M+15.9949_2	NA_NA	MAPYQGPDAVPGALDYK_[1] M+15.9949_2_NA_NA	L	EGF	EGF_1	1	1	1	1.1	847487.383405	19.4402373220918	1
sp|O43707|ACTN4_HUMAN	MLDAEDIVNTARPDEK__2	NA_NA	MLDAEDIVNTARPDEK__2_NA_NA	L	EGF	EGF_1	1	1	1	1.1	740316.2422318	19.2451871122343	1
sp|O43707|ACTN4_HUMAN	MLDAEDIVNTARPDEK__3	NA_NA	MLDAEDIVNTARPDEK__3_NA_NA	L	EGF	EGF_1	1	1	1	1.1	4864810.7136	21.9613571978953	1
sp|O43707|ACTN4_HUMAN	MLDAEDIVNTARPDEK_[1] M+15.9949_2	NA_NA	MLDAEDIVNTARPDEK_[1] M+15.9949_2_NA_NA	L	EGF	EGF_1	1	1	1	1.1	207482.7986	17.4100371656864	1
sp|O43707|ACTN4_HUMAN	MLDAEDIVNTARPDEK_[1] M+15.9949_3	NA_NA	MLDAEDIVNTARPDEK_[1] M+15.9949_3_NA_NA	L	EGF	EGF_1	1	1	1	1.1	1759583.378	20.494207403985	1
sp|O43707|ACTN4_HUMAN	MVSDINNGWQHLEQAEK__2	NA_NA	MVSDINNGWQHLEQAEK__2_NA_NA	L	EGF	EGF_1	1	1	1	1.1	178635.4627	17.1940639437832	1
sp|O43707|ACTN4_HUMAN	MVSDINNGWQHLEQAEK__3	NA_NA	MVSDINNGWQHLEQAEK__3_NA_NA	L	EGF	EGF_1	1	1	1	1.1	2651864.163	21.0859804039264	1
sp|O43707|ACTN4_HUMAN	MVSDINNGWQHLEQAEK_[1] M+15.9949_3	NA_NA	MVSDINNGWQHLEQAEK_[1] M+15.9949_3_NA_NA	L	EGF	EGF_1	1	1	1	1.1	733142.9357	19.2311399290136	1
sp|O43707|ACTN4_HUMAN	NFITAEELR__2	NA_NA	NFITAEELR__2_NA_NA	L	EGF	EGF_1	1	1	1	1.1	1812813.18841	20.5372037881272	1
sp|O43707|ACTN4_HUMAN	QFASQANVVGPWIQTK__2	NA_NA	QFASQANVVGPWIQTK__2_NA_NA	L	EGF	EGF_1	1	1	1	1.1	2294664.19653	20.8772565696973	1
sp|O43707|ACTN4_HUMAN	QFASQANVVGPWIQTK__3	NA_NA	QFASQANVVGPWIQTK__3_NA_NA	L	EGF	EGF_1	1	1	1	1.1	319527.6338	18.0329861367465	1
sp|O43707|ACTN4_HUMAN	QGEAEFNR__2	NA_NA	QGEAEFNR__2_NA_NA	L	EGF	EGF_1	1	1	1	1.1	NA	NA	1
sp|O43707|ACTN4_HUMAN	QLEAIDQLHLEYAK__3	NA_NA	QLEAIDQLHLEYAK__3_NA_NA	L	EGF	EGF_1	1	1	1	1.1	993467.8177	19.6695186648786	1
sp|O43707|ACTN4_HUMAN	RDHALLEEQSK__2	NA_NA	RDHALLEEQSK__2_NA_NA	L	EGF	EGF_1	1	1	1	1.1	440009.7652	18.4945809732135	1
sp|O43707|ACTN4_HUMAN	RDHALLEEQSK__3	NA_NA	RDHALLEEQSK__3_NA_NA	L	EGF	EGF_1	1	1	1	1.1	1694690.611708	20.4399954403061	1
sp|O43707|ACTN4_HUMAN	RDHALLEEQSK__4	NA_NA	RDHALLEEQSK__4_NA_NA	L	EGF	EGF_1	1	1	1	1.1	31405.69587	14.6861435724116	1
sp|O43707|ACTN4_HUMAN	STLPDADR__2	NA_NA	STLPDADR__2_NA_NA	L	EGF	EGF_1	1	1	1	1.1	1946154.652	20.6395998851012	1
sp|O43707|ACTN4_HUMAN	TIPWLEDR__2	NA_NA	TIPWLEDR__2_NA_NA	L	EGF	EGF_1	1	1	1	1.1	893.7926926	9.55120139621614	1
sp|O43707|ACTN4_HUMAN	TIPWLEDRVPQK__2	NA_NA	TIPWLEDRVPQK__2_NA_NA	L	EGF	EGF_1	1	1	1	1.1	442318.16687	18.502129928923	1
sp|O43707|ACTN4_HUMAN	TIPWLEDRVPQK__3	NA_NA	TIPWLEDRVPQK__3_NA_NA	L	EGF	EGF_1	1	1	1	1.1	1075046.153	19.783372123802	1
sp|O43707|ACTN4_HUMAN	VEQIAAIAQELNELDYYDSHNVNTR__3	NA_NA	VEQIAAIAQELNELDYYDSHNVNTR__3_NA_NA	L	EGF	EGF_1	1	1	1	1.1	841863.468179	19.4306317098858	1
sp|O43707|ACTN4_HUMAN	VEQIAAIAQELNELDYYDSHNVNTR__4	NA_NA	VEQIAAIAQELNELDYYDSHNVNTR__4_NA_NA	L	EGF	EGF_1	1	1	1	1.1	267325.83298	17.7756446900427	1
sp|O43707|ACTN4_HUMAN	VLAGDKNFITAEELR__3	NA_NA	VLAGDKNFITAEELR__3_NA_NA	L	EGF	EGF_1	1	1	1	1.1	626235.3078	19.003750282591	1
sp|O43707|ACTN4_HUMAN	VLAVNQENEHLMEDYEK__2	NA_NA	VLAVNQENEHLMEDYEK__2_NA_NA	L	EGF	EGF_1	1	1	1	1.1	626708.7682	19.0048406089938	1
sp|O43707|ACTN4_HUMAN	VLAVNQENEHLMEDYEK__3	NA_NA	VLAVNQENEHLMEDYEK__3_NA_NA	L	EGF	EGF_1	1	1	1	1.1	5164614.969	22.0476343237399	1
sp|O43707|ACTN4_HUMAN	VLAVNQENEHLMEDYEK_[12] M+15.9949_3	NA_NA	VLAVNQENEHLMEDYEK_[12] M+15.9949_3_NA_NA	L	EGF	EGF_1	1	1	1	1.1	1294487.371	20.0513544164519	1
sp|O43707|ACTN4_HUMAN	VQQLVPK__2	NA_NA	VQQLVPK__2_NA_NA	L	EGF	EGF_1	1	1	1	1.1	2417368.786	20.9524111088617	1
sp|O43719|HTSF1_HUMAN	LLDEDEIR__2	NA_NA	LLDEDEIR__2_NA_NA	L	EGF	EGF_1	1	1	1	1.1	1337.027883	10.132218793772	1
sp|O43719|HTSF1_HUMAN	MQELYGDGK__2	NA_NA	MQELYGDGK__2_NA_NA	L	EGF	EGF_1	1	1	1	1.1	4564.397041	11.9036135334966	1
sp|O43734|CIKS_HUMAN	GIDIIK__2	NA_NA	GIDIIK__2_NA_NA	L	EGF	EGF_1	1	1	1	1.1	213839.5029	17.4535738201197	1
sp|O43747|AP1G1_HUMAN	IEFTFER__2	NA_NA	IEFTFER__2_NA_NA	L	EGF	EGF_1	1	1	1	1.1	23483.96457	14.2667933215043	1
sp|O43747|AP1G1_HUMAN	LVPQLVR__2	NA_NA	LVPQLVR__2_NA_NA	L	EGF	EGF_1	1	1	1	1.1	44790.98959	15.1983258770197	1
sp|O43747|AP1G1_HUMAN	SPDMLAHFR__3	NA_NA	SPDMLAHFR__3_NA_NA	L	EGF	EGF_1	1	1	1	1.1	NA	NA	1
sp|O43747|AP1G1_HUMAN	VLAINILGR__2	NA_NA	VLAINILGR__2_NA_NA	L	EGF	EGF_1	1	1	1	1.1	40214.90332	15.0428475879683	1
sp|O43747|AP1G1_HUMAN	VLTTAGSYVR__2	NA_NA	VLTTAGSYVR__2_NA_NA	L	EGF	EGF_1	1	1	1	1.1	75494.89121	15.9514963558807	1
sp|O43747|AP1G1_HUMAN	YVALTSLLK__2	NA_NA	YVALTSLLK__2_NA_NA	L	EGF	EGF_1	1	1	1	1.1	53675.02629	15.4593683289979	1
sp|O43760|SNG2_HUMAN	FLTQPQVVAR__2	NA_NA	FLTQPQVVAR__2_NA_NA	L	EGF	EGF_1	1	1	1	1.1	46401.80461	15.2492982504988	1
sp|O43765|SGTA_HUMAN	HVEAVAYYK__2	NA_NA	HVEAVAYYK__2_NA_NA	L	EGF	EGF_1	1	1	1	1.1	8030.904739	12.7187517682338	1
sp|O43772|MCAT_HUMAN	EGITGLYR__2	NA_NA	EGITGLYR__2_NA_NA	L	EGF	EGF_1	1	1	1	1.1	7039.804753	12.5287246580722	1
sp|O43776|SYNC_HUMAN	DHFFDR__2	NA_NA	DHFFDR__2_NA_NA	L	EGF	EGF_1	1	1	1	1.1	87643.00223	16.1667562412877	1
sp|O43776|SYNC_HUMAN	DVCLYPR_[3] C+57.0215_2	NA_NA	DVCLYPR_[3] C+57.0215_2_NA_NA	L	EGF	EGF_1	1	1	1	1.1	66035.06754	15.7583496990935	1
sp|O43776|SYNC_HUMAN	EDGTFYEFGEDIPEAPER__2	NA_NA	EDGTFYEFGEDIPEAPER__2_NA_NA	L	EGF	EGF_1	1	1	1	1.1	22903.95947	14.2307143587947	1
sp|O43776|SYNC_HUMAN	EGIDPTPYYWYTDQR__2	NA_NA	EGIDPTPYYWYTDQR__2_NA_NA	L	EGF	EGF_1	1	1	1	1.1	104537.9671	16.4210724404504	1
sp|O43776|SYNC_HUMAN	EPFPTIYVDSQK__2	NA_NA	EPFPTIYVDSQK__2_NA_NA	L	EGF	EGF_1	1	1	1	1.1	84372.51266	16.111890402655	1
sp|O43776|SYNC_HUMAN	EPFPTIYVDSQKENER__3	NA_NA	EPFPTIYVDSQKENER__3_NA_NA	L	EGF	EGF_1	1	1	1	1.1	8655.993377	12.8268886367043	1
sp|O43776|SYNC_HUMAN	FLTWILNR__2	NA_NA	FLTWILNR__2_NA_NA	L	EGF	EGF_1	1	1	1	1.1	91191.25037	16.2240127434205	1
sp|O43776|SYNC_HUMAN	FPVEIK__2	NA_NA	FPVEIK__2_NA_NA	L	EGF	EGF_1	1	1	1	1.1	98559.50027	16.3361122773819	1
sp|O43776|SYNC_HUMAN	KEDGTFYEFGEDIPEAPER__3	NA_NA	KEDGTFYEFGEDIPEAPER__3_NA_NA	L	EGF	EGF_1	1	1	1	1.1	133499.0325	16.7738747175581	1
sp|O43776|SYNC_HUMAN	LMTDTINEPILLCR_[13] C+57.0215_2	NA_NA	LMTDTINEPILLCR_[13] C+57.0215_2_NA_NA	L	EGF	EGF_1	1	1	1	1.1	286259.772	17.8743703742494	1
sp|O43776|SYNC_HUMAN	MNYSDAIVWLK__2	NA_NA	MNYSDAIVWLK__2_NA_NA	L	EGF	EGF_1	1	1	1	1.1	23067.524953	14.2409805535851	1
sp|O43776|SYNC_HUMAN	NDPSLPEPK__2	NA_NA	NDPSLPEPK__2_NA_NA	L	EGF	EGF_1	1	1	1	1.1	76253.79991	15.9659265685956	1
sp|O43776|SYNC_HUMAN	NLMFLVLR__2	NA_NA	NLMFLVLR__2_NA_NA	L	EGF	EGF_1	1	1	1	1.1	126093.7303	16.6915419741636	1
sp|O43776|SYNC_HUMAN	SPAGSIVHELNPNFQPPK__3	NA_NA	SPAGSIVHELNPNFQPPK__3_NA_NA	L	EGF	EGF_1	1	1	1	1.1	510698.1906	18.709516378771	1
sp|O43776|SYNC_HUMAN	VFGWVHR__3	NA_NA	VFGWVHR__3_NA_NA	L	EGF	EGF_1	1	1	1	1.1	55875.16031	15.5173244017839	1
sp|O43776|SYNC_HUMAN	YGTCPHGGYGLGLER_[4] C+57.0215_3	NA_NA	YGTCPHGGYGLGLER_[4] C+57.0215_3_NA_NA	L	EGF	EGF_1	1	1	1	1.1	183799.7474	17.2351802150708	1
sp|O43795|MYO1B_HUMAN	IIIAEVVNK__2	NA_NA	IIIAEVVNK__2_NA_NA	L	EGF	EGF_1	1	1	1	1.1	42665.71545	15.1281945766692	1
sp|O43808|PM34_HUMAN	FGIMGLYK__2	NA_NA	FGIMGLYK__2_NA_NA	L	EGF	EGF_1	1	1	1	1.1	1065.554205	9.80479322662787	1
sp|O43808|PM34_HUMAN	TLGSLR__2	NA_NA	TLGSLR__2_NA_NA	L	EGF	EGF_1	1	1	1	1.1	NA	NA	1
sp|O43809|CPSF5_HUMAN	ALFAVPK__2	NA_NA	ALFAVPK__2_NA_NA	L	EGF	EGF_1	1	1	1	1.1	131626.137441	16.7534914294551	1
sp|O43809|CPSF5_HUMAN	GVTQFGNK__2	NA_NA	GVTQFGNK__2_NA_NA	L	EGF	EGF_1	1	1	1	1.1	135244.4527	16.7926148516445	1
sp|O43809|CPSF5_HUMAN	LFLVQLQEK__2	NA_NA	LFLVQLQEK__2_NA_NA	L	EGF	EGF_1	1	1	1	1.1	NA	NA	1
sp|O43809|CPSF5_HUMAN	LMTEILGR__2	NA_NA	LMTEILGR__2_NA_NA	L	EGF	EGF_1	1	1	1	1.1	176350.034765	17.1754872913415	1
sp|O43809|CPSF5_HUMAN	LPGGELNPGEDEVEGLKR__3	NA_NA	LPGGELNPGEDEVEGLKR__3_NA_NA	L	EGF	EGF_1	1	1	1	1.1	20990.99876	14.1048881485446	1
sp|O43809|CPSF5_HUMAN	TINLYPLTNYTFGTK__2	NA_NA	TINLYPLTNYTFGTK__2_NA_NA	L	EGF	EGF_1	1	1	1	1.1	91240.15059	16.224786164073	1
sp|O43809|CPSF5_HUMAN	TVEGVLIVHEHR__3	NA_NA	TVEGVLIVHEHR__3_NA_NA	L	EGF	EGF_1	1	1	1	1.1	30050.37744	14.6225004479309	1
sp|O43809|CPSF5_HUMAN	YIQQTKPLTLER__2	NA_NA	YIQQTKPLTLER__2_NA_NA	L	EGF	EGF_1	1	1	1	1.1	33147.32377	14.7640097318206	1
sp|O43809|CPSF5_HUMAN	YIQQTKPLTLER__3	NA_NA	YIQQTKPLTLER__3_NA_NA	L	EGF	EGF_1	1	1	1	1.1	155081.4752	16.9900717949567	1
sp|O43813|LANC1_HUMAN	AFPNPYADYNK__2	NA_NA	AFPNPYADYNK__2_NA_NA	L	EGF	EGF_1	1	1	1	1.1	236094.0668	17.5964072173116	1
sp|O43813|LANC1_HUMAN	ELLQQMER__2	NA_NA	ELLQQMER__2_NA_NA	L	EGF	EGF_1	1	1	1	1.1	150273.6424	16.9446374177131	1
sp|O43813|LANC1_HUMAN	IDPHAPNEMLYGR__3	NA_NA	IDPHAPNEMLYGR__3_NA_NA	L	EGF	EGF_1	1	1	1	1.1	232164.0698	17.5721901461282	1
sp|O43813|LANC1_HUMAN	QSLNCLTK_[5] C+57.0215_2	NA_NA	QSLNCLTK_[5] C+57.0215_2_NA_NA	L	EGF	EGF_1	1	1	1	1.1	182610.3495	17.2258139640122	1
sp|O43813|LANC1_HUMAN	SLAEGYFDAAGR__2	NA_NA	SLAEGYFDAAGR__2_NA_NA	L	EGF	EGF_1	1	1	1	1.1	173755.3384	17.1541027345592	1
sp|O43818|U3IP2_HUMAN	KRPLALQR__3	NA_NA	KRPLALQR__3_NA_NA	L	EGF	EGF_1	1	1	1	1.1	3167.093086	11.3763485125303	1
sp|O43837|IDH3B_HUMAN	DMGGYSTTTDFIK__2	NA_NA	DMGGYSTTTDFIK__2_NA_NA	L	EGF	EGF_1	1	1	1	1.1	47560.4025	15.2848782608339	1
sp|O43837|IDH3B_HUMAN	HPFAQAVGR__2	NA_NA	HPFAQAVGR__2_NA_NA	L	EGF	EGF_1	1	1	1	1.1	62582.38092	15.680873882623	1
sp|O43847|NRDC_HUMAN	FHLISPLIQK__3	NA_NA	FHLISPLIQK__3_NA_NA	L	EGF	EGF_1	1	1	1	1.1	37377.74428	14.9372968423838	1
sp|O43847|NRDC_HUMAN	GSLSNAGDPEIVK__2	NA_NA	GSLSNAGDPEIVK__2_NA_NA	L	EGF	EGF_1	1	1	1	1.1	1251.841332	10.0372409569858	1
sp|O43847|NRDC_HUMAN	IVNTPQGCLWYK_[8] C+57.0215_2	NA_NA	IVNTPQGCLWYK_[8] C+57.0215_2_NA_NA	L	EGF	EGF_1	1	1	1	1.1	523541.2042	18.7453485170473	1
sp|O43847|NRDC_HUMAN	LGADESEEEGR__2	NA_NA	LGADESEEEGR__2_NA_NA	L	EGF	EGF_1	1	1	1	1.1	3775.2769	11.6297717050662	1
sp|O43847|NRDC_HUMAN	LLILEYAR__2	NA_NA	LLILEYAR__2_NA_NA	L	EGF	EGF_1	1	1	1	1.1	66868.387007	15.7764416534656	1
sp|O43847|NRDC_HUMAN	TVFQFDVQR__2	NA_NA	TVFQFDVQR__2_NA_NA	L	EGF	EGF_1	1	1	1	1.1	51343.33499	15.395294345037	1
sp|O43852|CALU_HUMAN	DGFVTVDELK__2	NA_NA	DGFVTVDELK__2_NA_NA	L	EGF	EGF_1	1	1	1	1.1	117984.64885	16.5956445918695	1
sp|O43852|CALU_HUMAN	DIVVQETMEDIDK__2	NA_NA	DIVVQETMEDIDK__2_NA_NA	L	EGF	EGF_1	1	1	1	1.1	178956.7756	17.1966565987825	1
sp|O43852|CALU_HUMAN	DWILPSDYDHAEAEAR__3	NA_NA	DWILPSDYDHAEAEAR__3_NA_NA	L	EGF	EGF_1	1	1	1	1.1	173713.5167	17.1537554461125	1
sp|O43852|CALU_HUMAN	EEFTAFLHPEEYDYMK__3	NA_NA	EEFTAFLHPEEYDYMK__3_NA_NA	L	EGF	EGF_1	1	1	1	1.1	153180.2445	16.9722756775208	1
sp|O43852|CALU_HUMAN	EQFVEFR__2	NA_NA	EQFVEFR__2_NA_NA	L	EGF	EGF_1	1	1	1	1.1	144805.3003	16.8911598414401	1
sp|O43852|CALU_HUMAN	HLVYESDQNK__2	NA_NA	HLVYESDQNK__2_NA_NA	L	EGF	EGF_1	1	1	1	1.1	335311.424	18.1025470674997	1
sp|O43852|CALU_HUMAN	HLVYESDQNK__3	NA_NA	HLVYESDQNK__3_NA_NA	L	EGF	EGF_1	1	1	1	1.1	NA	NA	1
sp|O43852|CALU_HUMAN	HLVYESDQNKDGK__3	NA_NA	HLVYESDQNKDGK__3_NA_NA	L	EGF	EGF_1	1	1	1	1.1	321286.759807	18.0409069598958	1
sp|O43852|CALU_HUMAN	MADKDGDLIATK__2	NA_NA	MADKDGDLIATK__2_NA_NA	L	EGF	EGF_1	1	1	1	1.1	676.0652809	9.14842370645226	1
sp|O43852|CALU_HUMAN	VHNDAQSFDYDHDAFLGAEEAK__4	NA_NA	VHNDAQSFDYDHDAFLGAEEAK__4_NA_NA	L	EGF	EGF_1	1	1	1	1.1	210612.68105755	17.4316377352829	1
sp|O43852|CALU_HUMAN	WIYEDVER__2	NA_NA	WIYEDVER__2_NA_NA	L	EGF	EGF_1	1	1	1	1.1	492707.4985	18.6577768593176	1
sp|O43854|EDIL3_HUMAN	LAYSNDGEHWTVYQDEK__3	NA_NA	LAYSNDGEHWTVYQDEK__3_NA_NA	L	EGF	EGF_1	1	1	1	1.1	37708.80276	14.9500186824758	1
sp|O43865|SAHH2_HUMAN	ESILDGLK__2	NA_NA	ESILDGLK__2_NA_NA	L	EGF	EGF_1	1	1	1	1.1	20141.543	14.0452915456041	1
sp|O43865|SAHH2_HUMAN	ESILDGLKR__2	NA_NA	ESILDGLKR__2_NA_NA	L	EGF	EGF_1	1	1	1	1.1	7829.048048	12.6820261389596	1
sp|O43865|SAHH2_HUMAN	GIVEESVTGVHR__2	NA_NA	GIVEESVTGVHR__2_NA_NA	L	EGF	EGF_1	1	1	1	1.1	16801.415934	13.7837001570769	1
sp|O43865|SAHH2_HUMAN	GIVEESVTGVHR__3	NA_NA	GIVEESVTGVHR__3_NA_NA	L	EGF	EGF_1	1	1	1	1.1	289496.253861	17.8905901107448	1
sp|O43865|SAHH2_HUMAN	TTDVMFGGK__2	NA_NA	TTDVMFGGK__2_NA_NA	L	EGF	EGF_1	1	1	1	1.1	103116.449	16.4013199190442	1
sp|O43865|SAHH2_HUMAN	YSFMATVTK__2	NA_NA	YSFMATVTK__2_NA_NA	L	EGF	EGF_1	1	1	1	1.1	91727.59836	16.2324732034367	1
sp|O43913|ORC5_HUMAN	LLLEQILNK__2	NA_NA	LLLEQILNK__2_NA_NA	L	EGF	EGF_1	1	1	1	1.1	16631.76726	13.7690588110876	1
sp|O60216|RAD21_HUMAN	DVIDEPIIEEPSR__2	NA_NA	DVIDEPIIEEPSR__2_NA_NA	L	EGF	EGF_1	1	1	1	1.1	66286.73131	15.7638374496211	1
sp|O60216|RAD21_HUMAN	LQESVMEASR__2	NA_NA	LQESVMEASR__2_NA_NA	L	EGF	EGF_1	1	1	1	1.1	74360.60138	15.9296557741626	1
sp|O60216|RAD21_HUMAN	TSGHLLLGVVR__3	NA_NA	TSGHLLLGVVR__3_NA_NA	L	EGF	EGF_1	1	1	1	1.1	36504.1903081	14.903179416432	1
sp|O60216|RAD21_HUMAN	VEEITMR__2	NA_NA	VEEITMR__2_NA_NA	L	EGF	EGF_1	1	1	1	1.1	74325.56293	15.9289758211996	1
sp|O60232|SSA27_HUMAN	LMGDYLLR__2	NA_NA	LMGDYLLR__2_NA_NA	L	EGF	EGF_1	1	1	1	1.1	NA	NA	1
sp|O60234|GMFG_HUMAN	LVQTAELTK__2	NA_NA	LVQTAELTK__2_NA_NA	L	EGF	EGF_1	1	1	1	1.1	13348.77184	13.4518243484687	1
sp|O60237|MYPT2_HUMAN	AELEHLGGK__2	NA_NA	AELEHLGGK__2_NA_NA	L	EGF	EGF_1	1	1	1	1.1	37696.63623	14.9495531300466	1
sp|O60264|SMCA5_HUMAN	DDIENIAR__2	NA_NA	DDIENIAR__2_NA_NA	L	EGF	EGF_1	1	1	1	1.1	110225.1095	16.4974983413285	1
sp|O60264|SMCA5_HUMAN	DIDILNSAGK__2	NA_NA	DIDILNSAGK__2_NA_NA	L	EGF	EGF_1	1	1	1	1.1	4431.841144	11.8610954113943	1
sp|O60264|SMCA5_HUMAN	FITDNTVEER__2	NA_NA	FITDNTVEER__2_NA_NA	L	EGF	EGF_1	1	1	1	1.1	45945.08807	15.235027969378	1
sp|O60264|SMCA5_HUMAN	IAFTEWIEPPKR__3	NA_NA	IAFTEWIEPPKR__3_NA_NA	L	EGF	EGF_1	1	1	1	1.1	47101.44082	15.2708885284363	1
sp|O60264|SMCA5_HUMAN	IDEAESLNDEELEEK__2	NA_NA	IDEAESLNDEELEEK__2_NA_NA	L	EGF	EGF_1	1	1	1	1.1	748246.0435	19.2605581763759	1
sp|O60264|SMCA5_HUMAN	LLTQGFTNWNK__2	NA_NA	LLTQGFTNWNK__2_NA_NA	L	EGF	EGF_1	1	1	1	1.1	8009.455108	12.7148933392443	1
sp|O60264|SMCA5_HUMAN	LLTQGFTNWNKR__3	NA_NA	LLTQGFTNWNKR__3_NA_NA	L	EGF	EGF_1	1	1	1	1.1	NA	NA	1
sp|O60264|SMCA5_HUMAN	LVDQNLNK__2	NA_NA	LVDQNLNK__2_NA_NA	L	EGF	EGF_1	1	1	1	1.1	158762.4461	17.0239151268209	1
sp|O60264|SMCA5_HUMAN	TLQTISLLGYMK__2	NA_NA	TLQTISLLGYMK__2_NA_NA	L	EGF	EGF_1	1	1	1	1.1	42954.36639747	15.137922127944	1
sp|O60264|SMCA5_HUMAN	WVPTLR__2	NA_NA	WVPTLR__2_NA_NA	L	EGF	EGF_1	1	1	1	1.1	69928.72244	15.8410024844517	1
sp|O60279|SUSD5_HUMAN	LVPGEPETK__2	NA_NA	LVPGEPETK__2_NA_NA	L	EGF	EGF_1	1	1	1	1.1	39845.23908	15.0295246899585	1
sp|O60306|AQR_HUMAN	AVLETIR__2	NA_NA	AVLETIR__2_NA_NA	L	EGF	EGF_1	1	1	1	1.1	126256.4065	16.6934020260938	1
sp|O60306|AQR_HUMAN	IMALDIDER__2	NA_NA	IMALDIDER__2_NA_NA	L	EGF	EGF_1	1	1	1	1.1	53450.60141	15.4533235170877	1
sp|O60306|AQR_HUMAN	LESTYEIR__2	NA_NA	LESTYEIR__2_NA_NA	L	EGF	EGF_1	1	1	1	1.1	NA	NA	1
sp|O60306|AQR_HUMAN	LGHGEEELETEK__3	NA_NA	LGHGEEELETEK__3_NA_NA	L	EGF	EGF_1	1	1	1	1.1	43916.32224	15.1698745775955	1
sp|O60306|AQR_HUMAN	NFNIFR__2	NA_NA	NFNIFR__2_NA_NA	L	EGF	EGF_1	1	1	1	1.1	33073.74216	14.7608036261488	1
sp|O60306|AQR_HUMAN	RHDLVK__2	NA_NA	RHDLVK__2_NA_NA	L	EGF	EGF_1	1	1	1	1.1	241781.287	17.6307480206823	1
sp|O60313|OPA1_HUMAN	ESVEQQADSFK__2	NA_NA	ESVEQQADSFK__2_NA_NA	L	EGF	EGF_1	1	1	1	1.1	65072.96802	15.7371756937648	1
sp|O60313|OPA1_HUMAN	LDAFIEALHQEK__3	NA_NA	LDAFIEALHQEK__3_NA_NA	L	EGF	EGF_1	1	1	1	1.1	47170.70562	15.273008518385	1
sp|O60313|OPA1_HUMAN	QQLTNTEVR__2	NA_NA	QQLTNTEVR__2_NA_NA	L	EGF	EGF_1	1	1	1	1.1	47126.75625	15.2716637198828	1
sp|O60313|OPA1_HUMAN	TSVLEMIAQAR__2	NA_NA	TSVLEMIAQAR__2_NA_NA	L	EGF	EGF_1	1	1	1	1.1	32700.69259	14.7444385281396	1
sp|O60336|MABP1_HUMAN	IAQLLR__2	NA_NA	IAQLLR__2_NA_NA	L	EGF	EGF_1	1	1	1	1.1	38744.06605	14.9890927038102	1
sp|O60341|KDM1A_HUMAN	LFFAGEHTIR__3	NA_NA	LFFAGEHTIR__3_NA_NA	L	EGF	EGF_1	1	1	1	1.1	29911.82294	14.6158331727295	1
sp|O60341|KDM1A_HUMAN	VFLFIR__2	NA_NA	VFLFIR__2_NA_NA	L	EGF	EGF_1	1	1	1	1.1	16932.02747	13.7948720706373	1
sp|O60361|NDK8_HUMAN	DRPFFPGLVK__2	NA_NA	DRPFFPGLVK__2_NA_NA	L	EGF	EGF_1	1	1	1	1.1	826277.6619	19.4036720967528	1
sp|O60361|NDK8_HUMAN	DRPFFPGLVK__3	NA_NA	DRPFFPGLVK__3_NA_NA	L	EGF	EGF_1	1	1	1	1.1	503077.8918	18.687827221685	1
sp|O60361|NDK8_HUMAN	NIIHGSDSVK__2	NA_NA	NIIHGSDSVK__2_NA_NA	L	EGF	EGF_1	1	1	1	1.1	326873.8709	18.0657794891265	1
sp|O60361|NDK8_HUMAN	QHYIDLK__2	NA_NA	QHYIDLK__2_NA_NA	L	EGF	EGF_1	1	1	1	1.1	139689.5604	16.8392696371574	1
sp|O60361|NDK8_HUMAN	QHYIDLK__3	NA_NA	QHYIDLK__3_NA_NA	L	EGF	EGF_1	1	1	1	1.1	214563.0199	17.4584468790994	1
sp|O60361|NDK8_HUMAN	SCAHDWVYE_[2] C+57.0215_2	NA_NA	SCAHDWVYE_[2] C+57.0215_2_NA_NA	L	EGF	EGF_1	1	1	1	1.1	NA	NA	1
sp|O60361|NDK8_HUMAN	VMLGETNPADSKPGTIR__2	NA_NA	VMLGETNPADSKPGTIR__2_NA_NA	L	EGF	EGF_1	1	1	1	1.1	316313.394	18.0184000779142	1
sp|O60361|NDK8_HUMAN	VMLGETNPADSKPGTIR__3	NA_NA	VMLGETNPADSKPGTIR__3_NA_NA	L	EGF	EGF_1	1	1	1	1.1	3375616.477	21.4341245266184	1
sp|O60361|NDK8_HUMAN	VMLGETNPADSKPGTIR_[2] M+15.9949_3	NA_NA	VMLGETNPADSKPGTIR_[2] M+15.9949_3_NA_NA	L	EGF	EGF_1	1	1	1	1.1	876620.3596	19.4889976171654	1
sp|O60427|FADS1_HUMAN	ILSVELGK__2	NA_NA	ILSVELGK__2_NA_NA	L	EGF	EGF_1	1	1	1	1.1	NA	NA	1
sp|O60437|PEPL_HUMAN	STQEEIWTLR__2	NA_NA	STQEEIWTLR__2_NA_NA	L	EGF	EGF_1	1	1	1	1.1	32848.38188	14.7509396410401	1
sp|O60488|ACSL4_HUMAN	AKPTSDKPGSPYR__3	NA_NA	AKPTSDKPGSPYR__3_NA_NA	L	EGF	EGF_1	1	1	1	1.1	7205.66893	12.5623216089494	1
sp|O60488|ACSL4_HUMAN	AKPTSDKPGSPYR__4	NA_NA	AKPTSDKPGSPYR__4_NA_NA	L	EGF	EGF_1	1	1	1	1.1	NA	NA	1
sp|O60488|ACSL4_HUMAN	FEIPIK__2	NA_NA	FEIPIK__2_NA_NA	L	EGF	EGF_1	1	1	1	1.1	117118.4136	16.5850133483494	1
sp|O60488|ACSL4_HUMAN	IGYSSPLTLSDQSSK__2	NA_NA	IGYSSPLTLSDQSSK__2_NA_NA	L	EGF	EGF_1	1	1	1	1.1	64380.9646	15.7217515287117	1
sp|O60488|ACSL4_HUMAN	LQAGEYVSLGK__2	NA_NA	LQAGEYVSLGK__2_NA_NA	L	EGF	EGF_1	1	1	1	1.1	209787.0411	17.4259709941269	1
sp|O60488|ACSL4_HUMAN	LTLLAQQK__2	NA_NA	LTLLAQQK__2_NA_NA	L	EGF	EGF_1	1	1	1	1.1	NA	NA	1
sp|O60502|NCOAT_HUMAN	EFQWLR__2	NA_NA	EFQWLR__2_NA_NA	L	EGF	EGF_1	1	1	1	1.1	14088.91852	13.5296782094122	1
sp|O60502|NCOAT_HUMAN	EIPVESIEEVSK__2	NA_NA	EIPVESIEEVSK__2_NA_NA	L	EGF	EGF_1	1	1	1	1.1	55754.50616	15.5142057467318	1
sp|O60502|NCOAT_HUMAN	ESQATLEER__2	NA_NA	ESQATLEER__2_NA_NA	L	EGF	EGF_1	1	1	1	1.1	22700.05738	14.2178132805711	1
sp|O60502|NCOAT_HUMAN	ILEFYSK__2	NA_NA	ILEFYSK__2_NA_NA	L	EGF	EGF_1	1	1	1	1.1	21393.06218	14.1322603393887	1
sp|O60506|HNRPQ_HUMAN	AFSQFGK__2	NA_NA	AFSQFGK__2_NA_NA	L	EGF	EGF_1	1	1	1	1.1	280914.9022	17.8471785909127	1
sp|O60506|HNRPQ_HUMAN	AGPIWDLR__2	NA_NA	AGPIWDLR__2_NA_NA	L	EGF	EGF_1	1	1	1	1.1	759498.59865	19.2820927339846	1
sp|O60506|HNRPQ_HUMAN	AIEALK__2	NA_NA	AIEALK__2_NA_NA	L	EGF	EGF_1	1	1	1	1.1	158296.9877	17.0196792332549	1
sp|O60506|HNRPQ_HUMAN	DLEGENIEIVFAKPPDQK__3	NA_NA	DLEGENIEIVFAKPPDQK__3_NA_NA	L	EGF	EGF_1	1	1	1	1.1	160668.7652	17.0411349204133	1
sp|O60506|HNRPQ_HUMAN	DLFEDELVPLFEK__2	NA_NA	DLFEDELVPLFEK__2_NA_NA	L	EGF	EGF_1	1	1	1	1.1	95545.7167839	16.2913085364016	1
sp|O60506|HNRPQ_HUMAN	EFNEDGALAVLQQFK__2	NA_NA	EFNEDGALAVLQQFK__2_NA_NA	L	EGF	EGF_1	1	1	1	1.1	147218.7019	16.9150063866988	1
sp|O60506|HNRPQ_HUMAN	EQILEEFSK__2	NA_NA	EQILEEFSK__2_NA_NA	L	EGF	EGF_1	1	1	1	1.1	52387.53752	15.4243409858981	1
sp|O60506|HNRPQ_HUMAN	GFCFLEYEDHK_[3] C+57.0215_2	NA_NA	GFCFLEYEDHK_[3] C+57.0215_2_NA_NA	L	EGF	EGF_1	1	1	1	1.1	120931.9384	16.6312407451214	1
sp|O60506|HNRPQ_HUMAN	GFCFLEYEDHK_[3] C+57.0215_3	NA_NA	GFCFLEYEDHK_[3] C+57.0215_3_NA_NA	L	EGF	EGF_1	1	1	1	1.1	359644.6723	18.2036176636541	1
sp|O60506|HNRPQ_HUMAN	LMMDPLTGLNR__2	NA_NA	LMMDPLTGLNR__2_NA_NA	L	EGF	EGF_1	1	1	1	1.1	18563.71444	13.9276027465327	1
sp|O60506|HNRPQ_HUMAN	LMMDPLTGLNR_[2] M+15.9949_2	NA_NA	LMMDPLTGLNR_[2] M+15.9949_2_NA_NA	L	EGF	EGF_1	1	1	1	1.1	116199.312076	16.5736469588839	1
sp|O60506|HNRPQ_HUMAN	LYNNHEIR__3	NA_NA	LYNNHEIR__3_NA_NA	L	EGF	EGF_1	1	1	1	1.1	75575.33704	15.9530328440732	1
sp|O60506|HNRPQ_HUMAN	NLANTVTEEILEK__2	NA_NA	NLANTVTEEILEK__2_NA_NA	L	EGF	EGF_1	1	1	1	1.1	604833.9709	18.9535846029255	1
sp|O60506|HNRPQ_HUMAN	SAFLCGVMK_[5] C+57.0215_2	NA_NA	SAFLCGVMK_[5] C+57.0215_2_NA_NA	L	EGF	EGF_1	1	1	1	1.1	157219.7225	17.009827639658	1
sp|O60506|HNRPQ_HUMAN	TGYTLDVTTGQR__2	NA_NA	TGYTLDVTTGQR__2_NA_NA	L	EGF	EGF_1	1	1	1	1.1	828374.4656	19.4073285147619	1
sp|O60506|HNRPQ_HUMAN	TKEQILEEFSK__3	NA_NA	TKEQILEEFSK__3_NA_NA	L	EGF	EGF_1	1	1	1	1.1	142452.601492	16.8675273997977	1
sp|O60506|HNRPQ_HUMAN	VTEGLTDVILYHQPDDK__2	NA_NA	VTEGLTDVILYHQPDDK__2_NA_NA	L	EGF	EGF_1	1	1	1	1.1	33301.01685	14.7706835670941	1
sp|O60506|HNRPQ_HUMAN	VTEGLTDVILYHQPDDK__3	NA_NA	VTEGLTDVILYHQPDDK__3_NA_NA	L	EGF	EGF_1	1	1	1	1.1	756229.5774	19.2758697078075	1
sp|O60518|RNBP6_HUMAN	FVPYYDIFMPSLK__2	NA_NA	FVPYYDIFMPSLK__2_NA_NA	L	EGF	EGF_1	1	1	1	1.1	102037.568915	16.3861458628584	1
sp|O60568|PLOD3_HUMAN	AVMNFVVR__2	NA_NA	AVMNFVVR__2_NA_NA	L	EGF	EGF_1	1	1	1	1.1	195749.6967	17.3260555033361	1
sp|O60568|PLOD3_HUMAN	DVFSGSDTDPDMAFCK_[15] C+57.0215_2	NA_NA	DVFSGSDTDPDMAFCK_[15] C+57.0215_2_NA_NA	L	EGF	EGF_1	1	1	1	1.1	42457.46193	15.1211354670536	1
sp|O60568|PLOD3_HUMAN	ILIEENRK__2	NA_NA	ILIEENRK__2_NA_NA	L	EGF	EGF_1	1	1	1	1.1	24281.07922	14.3149498827005	1
sp|O60568|PLOD3_HUMAN	LSLNLDHK__2	NA_NA	LSLNLDHK__2_NA_NA	L	EGF	EGF_1	1	1	1	1.1	48639.59291	15.3172484904508	1
sp|O60568|PLOD3_HUMAN	LVGPEEALSPGEAR__2	NA_NA	LVGPEEALSPGEAR__2_NA_NA	L	EGF	EGF_1	1	1	1	1.1	72500.77554	15.8931137639855	1
sp|O60568|PLOD3_HUMAN	LYLDPGLR__2	NA_NA	LYLDPGLR__2_NA_NA	L	EGF	EGF_1	1	1	1	1.1	95327.4804	16.2880095013287	1
sp|O60568|PLOD3_HUMAN	NVAYDTLPIVVHGNGPTK__3	NA_NA	NVAYDTLPIVVHGNGPTK__3_NA_NA	L	EGF	EGF_1	1	1	1	1.1	8516.413841	12.8034352982604	1
sp|O60568|PLOD3_HUMAN	SEDYVELVQR__2	NA_NA	SEDYVELVQR__2_NA_NA	L	EGF	EGF_1	1	1	1	1.1	104243.7373	16.4170061439751	1
sp|O60568|PLOD3_HUMAN	TLPGGQPPPR__2	NA_NA	TLPGGQPPPR__2_NA_NA	L	EGF	EGF_1	1	1	1	1.1	12856.30698	13.3975936191663	1
sp|O60610|DIAP1_HUMAN	AEMDEVER__2	NA_NA	AEMDEVER__2_NA_NA	L	EGF	EGF_1	1	1	1	1.1	57381.42674959	15.5557011764518	1
sp|O60610|DIAP1_HUMAN	EIENEDMR__2	NA_NA	EIENEDMR__2_NA_NA	L	EGF	EGF_1	1	1	1	1.1	NA	NA	1
sp|O60610|DIAP1_HUMAN	ELGEYFLFDPK__2	NA_NA	ELGEYFLFDPK__2_NA_NA	L	EGF	EGF_1	1	1	1	1.1	NA	NA	1
sp|O60610|DIAP1_HUMAN	EMVSQYLYTSK__2	NA_NA	EMVSQYLYTSK__2_NA_NA	L	EGF	EGF_1	1	1	1	1.1	93985.62651	16.2675574744736	1
sp|O60610|DIAP1_HUMAN	KLYKPEVQLR__3	NA_NA	KLYKPEVQLR__3_NA_NA	L	EGF	EGF_1	1	1	1	1.1	78217.2533	16.0026042111407	1
sp|O60610|DIAP1_HUMAN	LGLHQVLQDLR__3	NA_NA	LGLHQVLQDLR__3_NA_NA	L	EGF	EGF_1	1	1	1	1.1	42875.18083	15.1352600922791	1
sp|O60610|DIAP1_HUMAN	LHDEKEETAGSYDSR__3	NA_NA	LHDEKEETAGSYDSR__3_NA_NA	L	EGF	EGF_1	1	1	1	1.1	4041.004583	11.7279032291123	1
sp|O60610|DIAP1_HUMAN	MMHSNMETLYK__3	NA_NA	MMHSNMETLYK__3_NA_NA	L	EGF	EGF_1	1	1	1	1.1	30183.80848	14.6288921874935	1
sp|O60610|DIAP1_HUMAN	QDLEAEVSQLTGEVAK__2	NA_NA	QDLEAEVSQLTGEVAK__2_NA_NA	L	EGF	EGF_1	1	1	1	1.1	NA	NA	1
sp|O60610|DIAP1_HUMAN	SAMMYIQELR__2	NA_NA	SAMMYIQELR__2_NA_NA	L	EGF	EGF_1	1	1	1	1.1	45813.27053	15.2308828943138	1
sp|O60610|DIAP1_HUMAN	SPDELPSAGGDGGK__2	NA_NA	SPDELPSAGGDGGK__2_NA_NA	L	EGF	EGF_1	1	1	1	1.1	57144.66833	15.5497362357249	1
sp|O60645|EXOC3_HUMAN	EAVATAVQR__2	NA_NA	EAVATAVQR__2_NA_NA	L	EGF	EGF_1	1	1	1	1.1	16293.71833	13.7394332098885	1
sp|O60664|PLIN3_HUMAN	EPPKPEQVESR__3	NA_NA	EPPKPEQVESR__3_NA_NA	L	EGF	EGF_1	1	1	1	1.1	585.2394494	8.94028816741178	1
sp|O60664|PLIN3_HUMAN	QEQSYFVR__2	NA_NA	QEQSYFVR__2_NA_NA	L	EGF	EGF_1	1	1	1	1.1	NA	NA	1
sp|O60664|PLIN3_HUMAN	SVVTGGVQSVMGSR__2	NA_NA	SVVTGGVQSVMGSR__2_NA_NA	L	EGF	EGF_1	1	1	1	1.1	93658.00423	16.2625196320798	1
sp|O60664|PLIN3_HUMAN	TLTAAAVSGAQPILSK__2	NA_NA	TLTAAAVSGAQPILSK__2_NA_NA	L	EGF	EGF_1	1	1	1	1.1	101944.2211	16.384825426959	1
sp|O60664|PLIN3_HUMAN	VSGAQEMVSSAK__2	NA_NA	VSGAQEMVSSAK__2_NA_NA	L	EGF	EGF_1	1	1	1	1.1	4776.822134	11.969240400144	1
sp|O60669|MOT2_HUMAN	VSNAQSVTSER__2	NA_NA	VSNAQSVTSER__2_NA_NA	L	EGF	EGF_1	1	1	1	1.1	14513.6873	13.572531428645	1
sp|O60684|IMA7_HUMAN	NNALNPEEMR__2	NA_NA	NNALNPEEMR__2_NA_NA	L	EGF	EGF_1	1	1	1	1.1	68253.53356	15.8060210741467	1
sp|O60684|IMA7_HUMAN	VSPCLPVLSR_[4] C+57.0215_2	NA_NA	VSPCLPVLSR_[4] C+57.0215_2_NA_NA	L	EGF	EGF_1	1	1	1	1.1	108626.981	16.476427918477	1
sp|O60701|UGDH_HUMAN	ASVGFGGSCFQK_[9] C+57.0215_2	NA_NA	ASVGFGGSCFQK_[9] C+57.0215_2_NA_NA	L	EGF	EGF_1	1	1	1	1.1	834.598319	9.45234316131839	1
sp|O60701|UGDH_HUMAN	EQIVVDLSHPGVSEDDQVSR__3	NA_NA	EQIVVDLSHPGVSEDDQVSR__3_NA_NA	L	EGF	EGF_1	1	1	1	1.1	134042.0105	16.7797306620118	1
sp|O60701|UGDH_HUMAN	IAILGFAFK__2	NA_NA	IAILGFAFK__2_NA_NA	L	EGF	EGF_1	1	1	1	1.1	59657.2771	15.6118154674256	1
sp|O60701|UGDH_HUMAN	IIDSLFNTVTDKK__3	NA_NA	IIDSLFNTVTDKK__3_NA_NA	L	EGF	EGF_1	1	1	1	1.1	205567.3306	17.3966564363321	1
sp|O60701|UGDH_HUMAN	ILTTNTWSSELSK__2	NA_NA	ILTTNTWSSELSK__2_NA_NA	L	EGF	EGF_1	1	1	1	1.1	298613.3014391	17.935323861521	1
sp|O60701|UGDH_HUMAN	INAWNSPTLPIYEPGLK__2	NA_NA	INAWNSPTLPIYEPGLK__2_NA_NA	L	EGF	EGF_1	1	1	1	1.1	123802.8937	16.6650904668677	1
sp|O60701|UGDH_HUMAN	LAANAFLAQR__2	NA_NA	LAANAFLAQR__2_NA_NA	L	EGF	EGF_1	1	1	1	1.1	212767.7207	17.4463247252495	1
sp|O60701|UGDH_HUMAN	LVTISK__2	NA_NA	LVTISK__2_NA_NA	L	EGF	EGF_1	1	1	1	1.1	103120.7726	16.4013804089619	1
sp|O60701|UGDH_HUMAN	MLKPAFIFDGR__3	NA_NA	MLKPAFIFDGR__3_NA_NA	L	EGF	EGF_1	1	1	1	1.1	72113.19027035	15.8853805041696	1
sp|O60701|UGDH_HUMAN	VLIGGDETPEGQR__2	NA_NA	VLIGGDETPEGQR__2_NA_NA	L	EGF	EGF_1	1	1	1	1.1	476550.73409	18.6096752443055	1
sp|O60701|UGDH_HUMAN	YWQQVIDMNDYQR__2	NA_NA	YWQQVIDMNDYQR__2_NA_NA	L	EGF	EGF_1	1	1	1	1.1	NA	NA	1
sp|O60716|CTND1_HUMAN	GIPVLVGLLDHPK__3	NA_NA	GIPVLVGLLDHPK__3_NA_NA	L	EGF	EGF_1	1	1	1	1.1	NA	NA	1
sp|O60716|CTND1_HUMAN	GYELLFQPEVVR__2	NA_NA	GYELLFQPEVVR__2_NA_NA	L	EGF	EGF_1	1	1	1	1.1	98750.25414	16.3389017973308	1
sp|O60716|CTND1_HUMAN	HAIPNLVK__2	NA_NA	HAIPNLVK__2_NA_NA	L	EGF	EGF_1	1	1	1	1.1	92268.30473	16.2409524861928	1
sp|O60716|CTND1_HUMAN	IYISLLK__2	NA_NA	IYISLLK__2_NA_NA	L	EGF	EGF_1	1	1	1	1.1	41390.87128	15.0844299539761	1
sp|O60716|CTND1_HUMAN	QDVYGPQPQVR__2	NA_NA	QDVYGPQPQVR__2_NA_NA	L	EGF	EGF_1	1	1	1	1.1	71333.28296	15.8696927082892	1
sp|O60716|CTND1_HUMAN	SLDNNYSTPNER__2	NA_NA	SLDNNYSTPNER__2_NA_NA	L	EGF	EGF_1	1	1	1	1.1	3035.136083	11.3149504438292	1
sp|O60716|CTND1_HUMAN	VGGSSVDLHR__3	NA_NA	VGGSSVDLHR__3_NA_NA	L	EGF	EGF_1	1	1	1	1.1	45387.46215	15.2174111582006	1
sp|O60739|EIF1B_HUMAN	TLTTVQGIADDYDK__2	NA_NA	TLTTVQGIADDYDK__2_NA_NA	L	EGF	EGF_1	1	1	1	1.1	45663.17381	15.2261484735677	1
sp|O60749|SNX2_HUMAN	LIAAVK__2	NA_NA	LIAAVK__2_NA_NA	L	EGF	EGF_1	1	1	1	1.1	38299.38067	14.9724383991495	1
sp|O60763|USO1_HUMAN	EQDLQLEELR__2	NA_NA	EQDLQLEELR__2_NA_NA	L	EGF	EGF_1	1	1	1	1.1	72957.62441	15.9021760906245	1
sp|O60763|USO1_HUMAN	IVAFENAFER__2	NA_NA	IVAFENAFER__2_NA_NA	L	EGF	EGF_1	1	1	1	1.1	222067.2068	17.5080417935275	1
sp|O60763|USO1_HUMAN	LMDLLADSR__2	NA_NA	LMDLLADSR__2_NA_NA	L	EGF	EGF_1	1	1	1	1.1	126506.1392	16.6962528301485	1
sp|O60763|USO1_HUMAN	LSALLQETK__2	NA_NA	LSALLQETK__2_NA_NA	L	EGF	EGF_1	1	1	1	1.1	20278.96647	14.0551014626571	1
sp|O60763|USO1_HUMAN	NDGVLLLQALTR__2	NA_NA	NDGVLLLQALTR__2_NA_NA	L	EGF	EGF_1	1	1	1	1.1	13783.28994	13.4980376229908	1
sp|O60763|USO1_HUMAN	NQELLQSQLTEK__2	NA_NA	NQELLQSQLTEK__2_NA_NA	L	EGF	EGF_1	1	1	1	1.1	16645.10495	13.770215303208	1
sp|O60763|USO1_HUMAN	SQLNSQSVEITK__2	NA_NA	SQLNSQSVEITK__2_NA_NA	L	EGF	EGF_1	1	1	1	1.1	81996.80507	16.0706850338245	1
sp|O60763|USO1_HUMAN	SSQTSGTNEQSSAIVSAR__2	NA_NA	SSQTSGTNEQSSAIVSAR__2_NA_NA	L	EGF	EGF_1	1	1	1	1.1	64441.32153	15.7231034166898	1
sp|O60812|HNRCL_HUMAN	GDDLQAIK__2	NA_NA	GDDLQAIK__2_NA_NA	L	EGF	EGF_1	1	1	1	1.1	34055.10326	14.8029883429257	1
sp|O60812|HNRCL_HUMAN	KSDVEAIFSK__2	NA_NA	KSDVEAIFSK__2_NA_NA	L	EGF	EGF_1	1	1	1	1.1	1755954.8755	20.4912292970529	1
sp|O60812|HNRCL_HUMAN	KSDVEAIFSK__3	NA_NA	KSDVEAIFSK__3_NA_NA	L	EGF	EGF_1	1	1	1	1.1	269550.265	17.7875997590804	1
sp|O60812|HNRCL_HUMAN	QKVDSLLENLEK__2	NA_NA	QKVDSLLENLEK__2_NA_NA	L	EGF	EGF_1	1	1	1	1.1	1644.903442	10.4311921397407	1
sp|O60812|HNRCL_HUMAN	QKVDSLLENLEK__3	NA_NA	QKVDSLLENLEK__3_NA_NA	L	EGF	EGF_1	1	1	1	1.1	631560.377136	19.0159660933392	1
sp|O60812|HNRCL_HUMAN	VFIGNLNTLVVK__2	NA_NA	VFIGNLNTLVVK__2_NA_NA	L	EGF	EGF_1	1	1	1	1.1	1073418.721	19.7811864808778	1
sp|O60828|PQBP1_HUMAN	PLPVALQTR__2	NA_NA	PLPVALQTR__2_NA_NA	L	EGF	EGF_1	1	1	1	1.1	53886.20972	15.4650334494441	1
sp|O60831|PRAF2_HUMAN	ALDDFVLGSAR__2	NA_NA	ALDDFVLGSAR__2_NA_NA	L	EGF	EGF_1	1	1	1	1.1	144485.1166	16.8879663196517	1
sp|O60832|DKC1_HUMAN	APQVVAEAAK__2	NA_NA	APQVVAEAAK__2_NA_NA	L	EGF	EGF_1	1	1	1	1.1	120977.2425	16.6317811132127	1
sp|O60832|DKC1_HUMAN	DSAVNAICYGAK_[8] C+57.0215_2	NA_NA	DSAVNAICYGAK_[8] C+57.0215_2_NA_NA	L	EGF	EGF_1	1	1	1	1.1	1190.729118	9.96503448955358	1
sp|O60832|DKC1_HUMAN	LDTSQWPLLLK__2	NA_NA	LDTSQWPLLLK__2_NA_NA	L	EGF	EGF_1	1	1	1	1.1	358751.5199	18.2000303751463	1
sp|O60832|DKC1_HUMAN	LHNAIEGGTQLSR__3	NA_NA	LHNAIEGGTQLSR__3_NA_NA	L	EGF	EGF_1	1	1	1	1.1	207494.319	17.4101172685318	1
sp|O60832|DKC1_HUMAN	VVYPLEK__2	NA_NA	VVYPLEK__2_NA_NA	L	EGF	EGF_1	1	1	1	1.1	9939.033081	13.026294747398	1
sp|O60841|IF2P_HUMAN	CPFIVALNK_[1] C+57.0215_2	NA_NA	CPFIVALNK_[1] C+57.0215_2_NA_NA	L	EGF	EGF_1	1	1	1	1.1	30961.33965	14.6655852323318	1
sp|O60841|IF2P_HUMAN	ILPQYIFNSR__2	NA_NA	ILPQYIFNSR__2_NA_NA	L	EGF	EGF_1	1	1	1	1.1	105096.7689	16.4287637468675	1
sp|O60841|IF2P_HUMAN	IPGMLIIDTPGHESFSNLR__3	NA_NA	IPGMLIIDTPGHESFSNLR__3_NA_NA	L	EGF	EGF_1	1	1	1	1.1	94366.71662	16.2733954433878	1
sp|O60841|IF2P_HUMAN	LKEGDTIIVPGVEGPIVTQIR__3	NA_NA	LKEGDTIIVPGVEGPIVTQIR__3_NA_NA	L	EGF	EGF_1	1	1	1	1.1	19232.84202	13.978689300479	1
sp|O60869|EDF1_HUMAN	INEKPQVIADYESGR__3	NA_NA	INEKPQVIADYESGR__3_NA_NA	L	EGF	EGF_1	1	1	1	1.1	72830.04574	15.8996510874974	1
sp|O60884|DNJA2_HUMAN	NVLCSACSGQGGK_[4] C+57.0215|[7] C+57.0215_2	NA_NA	NVLCSACSGQGGK_[4] C+57.0215|[7] C+57.0215_2_NA_NA	L	EGF	EGF_1	1	1	1	1.1	120020.4247	16.6203253712201	1
sp|O60884|DNJA2_HUMAN	VSLEDLYNGK__2	NA_NA	VSLEDLYNGK__2_NA_NA	L	EGF	EGF_1	1	1	1	1.1	59193.55564	15.6005574555101	1
sp|O60888|CUTA_HUMAN	TQSSLVPALTDFVR__2	NA_NA	TQSSLVPALTDFVR__2_NA_NA	L	EGF	EGF_1	1	1	1	1.1	282055.4292	17.8530241383821	1
sp|O60907|TBL1X_HUMAN	KGNYILSAGVDK__2	NA_NA	KGNYILSAGVDK__2_NA_NA	L	EGF	EGF_1	1	1	1	1.1	72896.88344	15.900974472621	1
sp|O75037|KI21B_HUMAN	VLQNLSTMECYTEEK_[8] M+15.9949|[10] C+57.0215_2	NA_NA	VLQNLSTMECYTEEK_[8] M+15.9949|[10] C+57.0215_2_NA_NA	L	EGF	EGF_1	1	1	1	1.1	84497.79603	16.1140310481144	1
sp|O75054|IGSF3_HUMAN	FSCSVR_[3] C+57.0215_2	NA_NA	FSCSVR_[3] C+57.0215_2_NA_NA	L	EGF	EGF_1	1	1	1	1.1	50758.03156	15.3787534575951	1
sp|O75074|LRP3_HUMAN	LFHRPR__2	NA_NA	LFHRPR__2_NA_NA	L	EGF	EGF_1	1	1	1	1.1	2191.546554	10.8451385670801	1
sp|O75083|WDR1_HUMAN	AHDGGIYAISWSPDSTHLLSASGDK__4	NA_NA	AHDGGIYAISWSPDSTHLLSASGDK__4_NA_NA	L	EGF	EGF_1	1	1	1	1.1	154334.703	16.9831079274063	1
sp|O75083|WDR1_HUMAN	DIAWTEDSKR__3	NA_NA	DIAWTEDSKR__3_NA_NA	L	EGF	EGF_1	1	1	1	1.1	46852.61802	15.2632470010066	1
sp|O75083|WDR1_HUMAN	DYSGQGVVK__2	NA_NA	DYSGQGVVK__2_NA_NA	L	EGF	EGF_1	1	1	1	1.1	571020.8734	18.8705889147618	1
sp|O75083|WDR1_HUMAN	FVNCVR_[4] C+57.0215_2	NA_NA	FVNCVR_[4] C+57.0215_2_NA_NA	L	EGF	EGF_1	1	1	1	1.1	340130.18632	18.1231324810897	1
sp|O75083|WDR1_HUMAN	GPVTDVAYSHDGAFLAVCDASK_[18] C+57.0215_3	NA_NA	GPVTDVAYSHDGAFLAVCDASK_[18] C+57.0215_3_NA_NA	L	EGF	EGF_1	1	1	1	1.1	2374.752417	10.9609663525712	1
sp|O75083|WDR1_HUMAN	IAVVGEGR__2	NA_NA	IAVVGEGR__2_NA_NA	L	EGF	EGF_1	1	1	1	1.1	281776.105	17.8515947054871	1
sp|O75083|WDR1_HUMAN	IWDTTQK__2	NA_NA	IWDTTQK__2_NA_NA	L	EGF	EGF_1	1	1	1	1.1	252451.0875	17.6930493233636	1
sp|O75083|WDR1_HUMAN	LATGSDDNCAAFFEGPPFK_[9] C+57.0215_2	NA_NA	LATGSDDNCAAFFEGPPFK_[9] C+57.0215_2_NA_NA	L	EGF	EGF_1	1	1	1	1.1	17940.55579	13.8783419212473	1
sp|O75083|WDR1_HUMAN	LDVQPK__2	NA_NA	LDVQPK__2_NA_NA	L	EGF	EGF_1	1	1	1	1.1	NA	NA	1
sp|O75083|WDR1_HUMAN	LYSILGTTLK__2	NA_NA	LYSILGTTLK__2_NA_NA	L	EGF	EGF_1	1	1	1	1.1	772.1391502	9.34012201111668	1
sp|O75083|WDR1_HUMAN	LYSILGTTLKDEGK__2	NA_NA	LYSILGTTLKDEGK__2_NA_NA	L	EGF	EGF_1	1	1	1	1.1	206088.4473	17.4003090651583	1
sp|O75083|WDR1_HUMAN	LYSILGTTLKDEGK__3	NA_NA	LYSILGTTLKDEGK__3_NA_NA	L	EGF	EGF_1	1	1	1	1.1	425849.117	18.4473877895218	1
sp|O75083|WDR1_HUMAN	NIDNPALADIYTEHAHQVVVAK__3	NA_NA	NIDNPALADIYTEHAHQVVVAK__3_NA_NA	L	EGF	EGF_1	1	1	1	1.1	70199.3293	15.8465745830489	1
sp|O75083|WDR1_HUMAN	NIDNPALADIYTEHAHQVVVAK__4	NA_NA	NIDNPALADIYTEHAHQVVVAK__4_NA_NA	L	EGF	EGF_1	1	1	1	1.1	1106063.207	19.8244073581215	1
sp|O75083|WDR1_HUMAN	NNPSKPLHVIK__2	NA_NA	NNPSKPLHVIK__2_NA_NA	L	EGF	EGF_1	1	1	1	1.1	22793.26782	14.223725111686	1
sp|O75083|WDR1_HUMAN	NNPSKPLHVIK__3	NA_NA	NNPSKPLHVIK__3_NA_NA	L	EGF	EGF_1	1	1	1	1.1	277616.8601	17.830140618841	1
sp|O75083|WDR1_HUMAN	SIQCLTVHK_[4] C+57.0215_2	NA_NA	SIQCLTVHK_[4] C+57.0215_2_NA_NA	L	EGF	EGF_1	1	1	1	1.1	143100.0515	16.8740696224431	1
sp|O75083|WDR1_HUMAN	SIQCLTVHK_[4] C+57.0215_3	NA_NA	SIQCLTVHK_[4] C+57.0215_3_NA_NA	L	EGF	EGF_1	1	1	1	1.1	326757.2521	18.0652646869383	1
sp|O75083|WDR1_HUMAN	VFASLPQVER__2	NA_NA	VFASLPQVER__2_NA_NA	L	EGF	EGF_1	1	1	1	1.1	1097530.114	19.8132340509862	1
sp|O75083|WDR1_HUMAN	YAPSGFYIASGDVSGK__2	NA_NA	YAPSGFYIASGDVSGK__2_NA_NA	L	EGF	EGF_1	1	1	1	1.1	256504.3059	17.7160284755145	1
sp|O75083|WDR1_HUMAN	YEYQPFAGK__2	NA_NA	YEYQPFAGK__2_NA_NA	L	EGF	EGF_1	1	1	1	1.1	5668.351866	12.2161185585036	1
sp|O75116|ROCK2_HUMAN	LEGWLSLPVR__2	NA_NA	LEGWLSLPVR__2_NA_NA	L	EGF	EGF_1	1	1	1	1.1	52286.35579	15.4215518582379	1
sp|O75116|ROCK2_HUMAN	NIDNFLNR__2	NA_NA	NIDNFLNR__2_NA_NA	L	EGF	EGF_1	1	1	1	1.1	115833.0851	16.5690928165548	1
sp|O75116|ROCK2_HUMAN	NLLLLANSTEEQQK__2	NA_NA	NLLLLANSTEEQQK__2_NA_NA	L	EGF	EGF_1	1	1	1	1.1	56185.05888	15.5253038662737	1
sp|O75116|ROCK2_HUMAN	QIQQLESNNR__2	NA_NA	QIQQLESNNR__2_NA_NA	L	EGF	EGF_1	1	1	1	1.1	29591.72866	14.6003113131915	1
sp|O75116|ROCK2_HUMAN	SQGGDGFYGR__2	NA_NA	SQGGDGFYGR__2_NA_NA	L	EGF	EGF_1	1	1	1	1.1	859.8992926	9.49542885449206	1
sp|O75116|ROCK2_HUMAN	VIQQSLEQEEAEHK__3	NA_NA	VIQQSLEQEEAEHK__3_NA_NA	L	EGF	EGF_1	1	1	1	1.1	92772.48211	16.2488142772959	1
sp|O75128|COBL_HUMAN	VALSNISK__2	NA_NA	VALSNISK__2_NA_NA	L	EGF	EGF_1	1	1	1	1.1	48515.2435	15.3135554499036	1
sp|O75131|CPNE3_HUMAN	FGVYDIDNK__2	NA_NA	FGVYDIDNK__2_NA_NA	L	EGF	EGF_1	1	1	1	1.1	72503.03677	15.8931587595653	1
sp|O75131|CPNE3_HUMAN	LYGPTNFSPIINHVAR__3	NA_NA	LYGPTNFSPIINHVAR__3_NA_NA	L	EGF	EGF_1	1	1	1	1.1	131275.5251	16.7496433976045	1
sp|O75131|CPNE3_HUMAN	NNLNPVWRPFK__3	NA_NA	NNLNPVWRPFK__3_NA_NA	L	EGF	EGF_1	1	1	1	1.1	40425.75256	15.0503919672348	1
sp|O75131|CPNE3_HUMAN	SDPYLEFHK__2	NA_NA	SDPYLEFHK__2_NA_NA	L	EGF	EGF_1	1	1	1	1.1	41443.4183	15.0862603393327	1
sp|O75131|CPNE3_HUMAN	SPLGEVAIR__2	NA_NA	SPLGEVAIR__2_NA_NA	L	EGF	EGF_1	1	1	1	1.1	111075.6	16.5085873655826	1
sp|O75131|CPNE3_HUMAN	SSPVEFECINEK_[8] C+57.0215_2	NA_NA	SSPVEFECINEK_[8] C+57.0215_2_NA_NA	L	EGF	EGF_1	1	1	1	1.1	101352.5472	16.3764277783527	1
sp|O75152|ZC11A_HUMAN	IDSEIK__2	NA_NA	IDSEIK__2_NA_NA	L	EGF	EGF_1	1	1	1	1.1	223873.146739	17.5197269205489	1
sp|O75153|CLU_HUMAN	ASDAFHFFQSGQAK__3	NA_NA	ASDAFHFFQSGQAK__3_NA_NA	L	EGF	EGF_1	1	1	1	1.1	3962.313276	11.6995321912499	1
sp|O75153|CLU_HUMAN	AVGSISSTAFDIR__2	NA_NA	AVGSISSTAFDIR__2_NA_NA	L	EGF	EGF_1	1	1	1	1.1	2167.465135	10.8291980283982	1
sp|O75153|CLU_HUMAN	IGIGELITR__2	NA_NA	IGIGELITR__2_NA_NA	L	EGF	EGF_1	1	1	1	1.1	12353.27796	13.3400112500878	1
sp|O75153|CLU_HUMAN	LGYEEHIPGQTR__3	NA_NA	LGYEEHIPGQTR__3_NA_NA	L	EGF	EGF_1	1	1	1	1.1	23638.92009	14.2762814658592	1
sp|O75153|CLU_HUMAN	TGIQVLLK__2	NA_NA	TGIQVLLK__2_NA_NA	L	EGF	EGF_1	1	1	1	1.1	17083.94381	13.8077583942821	1
sp|O75153|CLU_HUMAN	VLELVLR__2	NA_NA	VLELVLR__2_NA_NA	L	EGF	EGF_1	1	1	1	1.1	38033.98323	14.9624063739951	1
sp|O75153|CLU_HUMAN	YLLFMK__2	NA_NA	YLLFMK__2_NA_NA	L	EGF	EGF_1	1	1	1	1.1	531.3941023	8.80104336261277	1
sp|O75165|DJC13_HUMAN	SNLIWNFK__2	NA_NA	SNLIWNFK__2_NA_NA	L	EGF	EGF_1	1	1	1	1.1	NA	NA	1
sp|O75185|AT2C2_HUMAN	IPADIR__2	NA_NA	IPADIR__2_NA_NA	L	EGF	EGF_1	1	1	1	1.1	475536.5956	18.6066018011916	1
sp|O75223|GGCT_HUMAN	AIEPNDYTGK__2	NA_NA	AIEPNDYTGK__2_NA_NA	L	EGF	EGF_1	1	1	1	1.1	2699701.821	21.1117735981035	1
sp|O75306|NDUS2_HUMAN	LDELEELLTNNR__2	NA_NA	LDELEELLTNNR__2_NA_NA	L	EGF	EGF_1	1	1	1	1.1	68334.74255	15.8077365921149	1
sp|O75306|NDUS2_HUMAN	MFEFYER__2	NA_NA	MFEFYER__2_NA_NA	L	EGF	EGF_1	1	1	1	1.1	43220.9124213	15.1468468650228	1
sp|O75306|NDUS2_HUMAN	TSMESLIHHFK__3	NA_NA	TSMESLIHHFK__3_NA_NA	L	EGF	EGF_1	1	1	1	1.1	47236.20683	15.2750104541236	1
sp|O75323|NIPS2_HUMAN	EFLEFR__2	NA_NA	EFLEFR__2_NA_NA	L	EGF	EGF_1	1	1	1	1.1	1384.856484	10.1829257154676	1
sp|O75340|PDCD6_HUMAN	AGVNFSEFTGVWK__2	NA_NA	AGVNFSEFTGVWK__2_NA_NA	L	EGF	EGF_1	1	1	1	1.1	8228.904898	12.7538896910764	1
sp|O75340|PDCD6_HUMAN	DNSGMIDKNELK__2	NA_NA	DNSGMIDKNELK__2_NA_NA	L	EGF	EGF_1	1	1	1	1.1	141868.6933	16.8616016907306	1
sp|O75340|PDCD6_HUMAN	DNSGMIDKNELK__3	NA_NA	DNSGMIDKNELK__3_NA_NA	L	EGF	EGF_1	1	1	1	1.1	114513.15	16.5525587094087	1
sp|O75340|PDCD6_HUMAN	LSDQFHDILIR__3	NA_NA	LSDQFHDILIR__3_NA_NA	L	EGF	EGF_1	1	1	1	1.1	481881.760598	18.6257246267428	1
sp|O75340|PDCD6_HUMAN	SIISMFDR__2	NA_NA	SIISMFDR__2_NA_NA	L	EGF	EGF_1	1	1	1	1.1	169191.9835	17.1157066447885	1
sp|O75340|PDCD6_HUMAN	YITDWQNVFR__2	NA_NA	YITDWQNVFR__2_NA_NA	L	EGF	EGF_1	1	1	1	1.1	223586.3754	17.5178777090569	1
sp|O75347|TBCA_HUMAN	LEAAYLDLQR__2	NA_NA	LEAAYLDLQR__2_NA_NA	L	EGF	EGF_1	1	1	1	1.1	9298.498523	12.9301870169378	1
sp|O75351|VPS4B_HUMAN	LLEPVVSMSDMLR__2	NA_NA	LLEPVVSMSDMLR__2_NA_NA	L	EGF	EGF_1	1	1	1	1.1	15730.28378	13.6886620340103	1
sp|O75352|MPU1_HUMAN	LLVPILLPEK__2	NA_NA	LLVPILLPEK__2_NA_NA	L	EGF	EGF_1	1	1	1	1.1	66204.17982	15.7620396411581	1
sp|O75367|H2AY_HUMAN	AASADSTTEGTPADGFTVLSTK__2	NA_NA	AASADSTTEGTPADGFTVLSTK__2_NA_NA	L	EGF	EGF_1	1	1	1	1.1	334853.4558	18.1005752883934	1
sp|O75367|H2AY_HUMAN	AASADSTTEGTPADGFTVLSTK__3	NA_NA	AASADSTTEGTPADGFTVLSTK__3_NA_NA	L	EGF	EGF_1	1	1	1	1.1	71158.08967	15.8661451164123	1
sp|O75367|H2AY_HUMAN	CEELLEK_[1] C+57.0215_2	NA_NA	CEELLEK_[1] C+57.0215_2_NA_NA	L	EGF	EGF_1	1	1	1	1.1	9284.879652	12.9280724518693	1
sp|O75367|H2AY_HUMAN	FVIHCNSPVWGADK_[5] C+57.0215_3	NA_NA	FVIHCNSPVWGADK_[5] C+57.0215_3_NA_NA	L	EGF	EGF_1	1	1	1	1.1	72279.78217	15.888709494633	1
sp|O75367|H2AY_HUMAN	GVTIASGGVLPNIHPELLAK__3	NA_NA	GVTIASGGVLPNIHPELLAK__3_NA_NA	L	EGF	EGF_1	1	1	1	1.1	279095.9887	17.8378068206249	1
sp|O75367|H2AY_HUMAN	NCLALADDK_[2] C+57.0215_2	NA_NA	NCLALADDK_[2] C+57.0215_2_NA_NA	L	EGF	EGF_1	1	1	1	1.1	67470.5274	15.7893747753446	1
sp|O75367|H2AY_HUMAN	NGPLEVAGAAVSAGHGLPAK__3	NA_NA	NGPLEVAGAAVSAGHGLPAK__3_NA_NA	L	EGF	EGF_1	1	1	1	1.1	491289.4555	18.6536187061611	1
sp|O75367|H2AY_HUMAN	QTAAQLILK__2	NA_NA	QTAAQLILK__2_NA_NA	L	EGF	EGF_1	1	1	1	1.1	225909.610086558	17.5327910747618	1
sp|O75367|H2AY_HUMAN	SLFLGQK__2	NA_NA	SLFLGQK__2_NA_NA	L	EGF	EGF_1	1	1	1	1.1	376707.9339	18.2704918495829	1
sp|O75369|FLNB_HUMAN	ADIEMPFDPSK__2	NA_NA	ADIEMPFDPSK__2_NA_NA	L	EGF	EGF_1	1	1	1	1.1	1047364.394	19.7457369912054	1
sp|O75369|FLNB_HUMAN	ADIEMPFDPSK_[5] M+15.9949_2	NA_NA	ADIEMPFDPSK_[5] M+15.9949_2_NA_NA	L	EGF	EGF_1	1	1	1	1.1	143453.1055	16.8776246313499	1
sp|O75369|FLNB_HUMAN	AEISCIDNK_[5] C+57.0215_2	NA_NA	AEISCIDNK_[5] C+57.0215_2_NA_NA	L	EGF	EGF_1	1	1	1	1.1	758440.5747	19.2800815780966	1
sp|O75369|FLNB_HUMAN	AEITFDDHK__2	NA_NA	AEITFDDHK__2_NA_NA	L	EGF	EGF_1	1	1	1	1.1	372696.5721	18.2550469810198	1
sp|O75369|FLNB_HUMAN	AEITFDDHK__3	NA_NA	AEITFDDHK__3_NA_NA	L	EGF	EGF_1	1	1	1	1.1	510156.0062	18.7079839232624	1
sp|O75369|FLNB_HUMAN	AEVSIQNNK__2	NA_NA	AEVSIQNNK__2_NA_NA	L	EGF	EGF_1	1	1	1	1.1	215098.7031	17.4620442574796	1
sp|O75369|FLNB_HUMAN	AGLAPLEVR__2	NA_NA	AGLAPLEVR__2_NA_NA	L	EGF	EGF_1	1	1	1	1.1	1228457.7880923	19.9758218111433	1
sp|O75369|FLNB_HUMAN	AGPGTLSVTIEGPSK__2	NA_NA	AGPGTLSVTIEGPSK__2_NA_NA	L	EGF	EGF_1	1	1	1	1.1	1071783.949	19.7789876416288	1
sp|O75369|FLNB_HUMAN	AGSNMLLIGVHGPTTPCEEVSMK_[17] C+57.0215_3	NA_NA	AGSNMLLIGVHGPTTPCEEVSMK_[17] C+57.0215_3_NA_NA	L	EGF	EGF_1	1	1	1	1.1	264142.4862	17.7583618027251	1
sp|O75369|FLNB_HUMAN	AGSNMLLIGVHGPTTPCEEVSMK_[17] C+57.0215|[22] M+15.9949_3	NA_NA	AGSNMLLIGVHGPTTPCEEVSMK_[17] C+57.0215|[22] M+15.9949_3_NA_NA	L	EGF	EGF_1	1	1	1	1.1	101931.558	16.3846462100685	1
sp|O75369|FLNB_HUMAN	AGVENGKPTHFTVYTK__3	NA_NA	AGVENGKPTHFTVYTK__3_NA_NA	L	EGF	EGF_1	1	1	1	1.1	262484.8166	17.7492794038555	1
sp|O75369|FLNB_HUMAN	AGVENGKPTHFTVYTK__4	NA_NA	AGVENGKPTHFTVYTK__4_NA_NA	L	EGF	EGF_1	1	1	1	1.1	440626.40062	18.4966013694734	1
sp|O75369|FLNB_HUMAN	AHGPGLEGGLVGKPAEFTIDTK__4	NA_NA	AHGPGLEGGLVGKPAEFTIDTK__4_NA_NA	L	EGF	EGF_1	1	1	1	1.1	777333.1228	19.3155784231341	1
sp|O75369|FLNB_HUMAN	AIVHDNKDGTYAVTYIPDK__4	NA_NA	AIVHDNKDGTYAVTYIPDK__4_NA_NA	L	EGF	EGF_1	1	1	1	1.1	362457.9828	18.2148591945195	1
sp|O75369|FLNB_HUMAN	ALGALVDSCAPGLCPDWESWDPQKPVDNAR_[9] C+57.0215|[14] C+57.0215_3	NA_NA	ALGALVDSCAPGLCPDWESWDPQKPVDNAR_[9] C+57.0215|[14] C+57.0215_3_NA_NA	L	EGF	EGF_1	1	1	1	1.1	123700.4248	16.6638958858559	1
sp|O75369|FLNB_HUMAN	APLNVQFNSPLPGDAVK__2	NA_NA	APLNVQFNSPLPGDAVK__2_NA_NA	L	EGF	EGF_1	1	1	1	1.1	1429857.194	20.1948445920845	1
sp|O75369|FLNB_HUMAN	APLNVQFNSPLPGDAVK__3	NA_NA	APLNVQFNSPLPGDAVK__3_NA_NA	L	EGF	EGF_1	1	1	1	1.1	180418.0653	17.2083892343631	1
sp|O75369|FLNB_HUMAN	APSVATVGSICDLNLK_[11] C+57.0215_2	NA_NA	APSVATVGSICDLNLK_[11] C+57.0215_2_NA_NA	L	EGF	EGF_1	1	1	1	1.1	1192972.95668	19.9335348652295	1
sp|O75369|FLNB_HUMAN	AWGPGLHGGIVGR__3	NA_NA	AWGPGLHGGIVGR__3_NA_NA	L	EGF	EGF_1	1	1	1	1.1	911464.3205	19.5452316138794	1
sp|O75369|FLNB_HUMAN	CVYKPMQPGPHVVK_[1] C+57.0215_3	NA_NA	CVYKPMQPGPHVVK_[1] C+57.0215_3_NA_NA	L	EGF	EGF_1	1	1	1	1.1	285865.5807	17.8723823556413	1
sp|O75369|FLNB_HUMAN	DAGEGLLAVQITDQEGKPK__2	NA_NA	DAGEGLLAVQITDQEGKPK__2_NA_NA	L	EGF	EGF_1	1	1	1	1.1	187800.1535	17.2662436733606	1
sp|O75369|FLNB_HUMAN	DAGEGLLAVQITDQEGKPK__3	NA_NA	DAGEGLLAVQITDQEGKPK__3_NA_NA	L	EGF	EGF_1	1	1	1	1.1	1397046.49214	20.1613535588759	1
sp|O75369|FLNB_HUMAN	DAGYGGISLAVEGPSK__2	NA_NA	DAGYGGISLAVEGPSK__2_NA_NA	L	EGF	EGF_1	1	1	1	1.1	555852.002280417	18.8317462421792	1
sp|O75369|FLNB_HUMAN	DGTYAVTYIPDK__2	NA_NA	DGTYAVTYIPDK__2_NA_NA	L	EGF	EGF_1	1	1	1	1.1	624096.1011	18.9988136299773	1
sp|O75369|FLNB_HUMAN	DLDIIDNYDYSHTVK__2	NA_NA	DLDIIDNYDYSHTVK__2_NA_NA	L	EGF	EGF_1	1	1	1	1.1	321389.6554	18.0413689247649	1
sp|O75369|FLNB_HUMAN	DLDIIDNYDYSHTVK__3	NA_NA	DLDIIDNYDYSHTVK__3_NA_NA	L	EGF	EGF_1	1	1	1	1.1	968381.8142	19.6326214175596	1
sp|O75369|FLNB_HUMAN	DQEFTVDTR__2	NA_NA	DQEFTVDTR__2_NA_NA	L	EGF	EGF_1	1	1	1	1.1	29986.48709	14.619429856999	1
sp|O75369|FLNB_HUMAN	EAFTNKPNVFTVVTR__2	NA_NA	EAFTNKPNVFTVVTR__2_NA_NA	L	EGF	EGF_1	1	1	1	1.1	257751.884	17.7230284039717	1
sp|O75369|FLNB_HUMAN	EAFTNKPNVFTVVTR__3	NA_NA	EAFTNKPNVFTVVTR__3_NA_NA	L	EGF	EGF_1	1	1	1	1.1	1743418.777	20.4808926789593	1
sp|O75369|FLNB_HUMAN	EAGAGGLSIAVEGPSK__2	NA_NA	EAGAGGLSIAVEGPSK__2_NA_NA	L	EGF	EGF_1	1	1	1	1.1	1011954.079	19.6961173501781	1
sp|O75369|FLNB_HUMAN	EATTDFTVDSRPLTQVGGDHIK__3	NA_NA	EATTDFTVDSRPLTQVGGDHIK__3_NA_NA	L	EGF	EGF_1	1	1	1	1.1	621252.983825	18.9922263070023	1
sp|O75369|FLNB_HUMAN	EATTDFTVDSRPLTQVGGDHIK__4	NA_NA	EATTDFTVDSRPLTQVGGDHIK__4_NA_NA	L	EGF	EGF_1	1	1	1	1.1	1163210.673	19.8970859378873	1
sp|O75369|FLNB_HUMAN	ERGDYVLAVK__3	NA_NA	ERGDYVLAVK__3_NA_NA	L	EGF	EGF_1	1	1	1	1.1	4827.97837	11.9846084540323	1
sp|O75369|FLNB_HUMAN	ETTDFKVDTK__2	NA_NA	ETTDFKVDTK__2_NA_NA	L	EGF	EGF_1	1	1	1	1.1	38756.87158	14.9895694586821	1
sp|O75369|FLNB_HUMAN	ETTDFKVDTK__3	NA_NA	ETTDFKVDTK__3_NA_NA	L	EGF	EGF_1	1	1	1	1.1	85115.72165	16.1245429717379	1
sp|O75369|FLNB_HUMAN	EVGEHLVSIK__2	NA_NA	EVGEHLVSIK__2_NA_NA	L	EGF	EGF_1	1	1	1	1.1	381367.864559	18.2882287132194	1
sp|O75369|FLNB_HUMAN	EVGEHLVSIKK__2	NA_NA	EVGEHLVSIKK__2_NA_NA	L	EGF	EGF_1	1	1	1	1.1	74177.984362	15.9261084023107	1
sp|O75369|FLNB_HUMAN	EVGEHLVSIKK__3	NA_NA	EVGEHLVSIKK__3_NA_NA	L	EGF	EGF_1	1	1	1	1.1	317196.1726	18.0224207942535	1
sp|O75369|FLNB_HUMAN	FIPHENGVHTIDVK__3	NA_NA	FIPHENGVHTIDVK__3_NA_NA	L	EGF	EGF_1	1	1	1	1.1	76916.43855	15.9784092996205	1
sp|O75369|FLNB_HUMAN	FNDEHIPESPYLVPVIAPSDDAR__3	NA_NA	FNDEHIPESPYLVPVIAPSDDAR__3_NA_NA	L	EGF	EGF_1	1	1	1	1.1	1126863.296	19.8512860334525	1
sp|O75369|FLNB_HUMAN	FNGSHVVGSPFK__2	NA_NA	FNGSHVVGSPFK__2_NA_NA	L	EGF	EGF_1	1	1	1	1.1	193057.95087	17.3060794024115	1
sp|O75369|FLNB_HUMAN	FNGSHVVGSPFK__3	NA_NA	FNGSHVVGSPFK__3_NA_NA	L	EGF	EGF_1	1	1	1	1.1	435602.8249	18.4800587411842	1
sp|O75369|FLNB_HUMAN	FVPQEMGVHTVSVK__2	NA_NA	FVPQEMGVHTVSVK__2_NA_NA	L	EGF	EGF_1	1	1	1	1.1	94757.615832	16.2793592360992	1
sp|O75369|FLNB_HUMAN	FVPQEMGVHTVSVK__3	NA_NA	FVPQEMGVHTVSVK__3_NA_NA	L	EGF	EGF_1	1	1	1	1.1	1342306.552	20.1036877136497	1
sp|O75369|FLNB_HUMAN	GAGIGGLGITVEGPSESK__2	NA_NA	GAGIGGLGITVEGPSESK__2_NA_NA	L	EGF	EGF_1	1	1	1	1.1	1064057.838	19.768550098257	1
sp|O75369|FLNB_HUMAN	GEAGVPAEFSIWTR__2	NA_NA	GEAGVPAEFSIWTR__2_NA_NA	L	EGF	EGF_1	1	1	1	1.1	822335.3883	19.3967723461866	1
sp|O75369|FLNB_HUMAN	GIEPTGNMVK__2	NA_NA	GIEPTGNMVK__2_NA_NA	L	EGF	EGF_1	1	1	1	1.1	1110037.375	19.8295817790463	1
sp|O75369|FLNB_HUMAN	GLHVVEVTYDDVPIPNSPFK__3	NA_NA	GLHVVEVTYDDVPIPNSPFK__3_NA_NA	L	EGF	EGF_1	1	1	1	1.1	6146.521353	12.3329593840967	1
sp|O75369|FLNB_HUMAN	GQHVTGSPFQFTVGPLGEGGAHK__3	NA_NA	GQHVTGSPFQFTVGPLGEGGAHK__3_NA_NA	L	EGF	EGF_1	1	1	1	1.1	778984.9418	19.3186408716512	1
sp|O75369|FLNB_HUMAN	GQHVTGSPFQFTVGPLGEGGAHK__4	NA_NA	GQHVTGSPFQFTVGPLGEGGAHK__4_NA_NA	L	EGF	EGF_1	1	1	1	1.1	1609896.582	20.3659415402182	1
sp|O75369|FLNB_HUMAN	HVGNQQYNVTYVVK__2	NA_NA	HVGNQQYNVTYVVK__2_NA_NA	L	EGF	EGF_1	1	1	1	1.1	487573.6521	18.6426655977109	1
sp|O75369|FLNB_HUMAN	HVGNQQYNVTYVVK__3	NA_NA	HVGNQQYNVTYVVK__3_NA_NA	L	EGF	EGF_1	1	1	1	1.1	657450.8916	19.0739285672612	1
sp|O75369|FLNB_HUMAN	IAGPGLGSGVR__2	NA_NA	IAGPGLGSGVR__2_NA_NA	L	EGF	EGF_1	1	1	1	1.1	1681275.886	20.4285300065539	1
sp|O75369|FLNB_HUMAN	IDIQMK__2	NA_NA	IDIQMK__2_NA_NA	L	EGF	EGF_1	1	1	1	1.1	431738.6327	18.4672036245273	1
sp|O75369|FLNB_HUMAN	IDIQMK_[5] M+15.9949_2	NA_NA	IDIQMK_[5] M+15.9949_2_NA_NA	L	EGF	EGF_1	1	1	1	1.1	161018.3738	17.0442707547747	1
sp|O75369|FLNB_HUMAN	IEYNDQNDGSCDVK_[11] C+57.0215_2	NA_NA	IEYNDQNDGSCDVK_[11] C+57.0215_2_NA_NA	L	EGF	EGF_1	1	1	1	1.1	652203.0009	19.0623665103634	1
sp|O75369|FLNB_HUMAN	IFAQDGEGQR__2	NA_NA	IFAQDGEGQR__2_NA_NA	L	EGF	EGF_1	1	1	1	1.1	1321995.04111	20.0816902912692	1
sp|O75369|FLNB_HUMAN	IFFAGDTIPK__2	NA_NA	IFFAGDTIPK__2_NA_NA	L	EGF	EGF_1	1	1	1	1.1	20228.11086	14.0514789265605	1
sp|O75369|FLNB_HUMAN	IGNLQTDLSDGLR__2	NA_NA	IGNLQTDLSDGLR__2_NA_NA	L	EGF	EGF_1	1	1	1	1.1	595663.2390558	18.9315423580733	1
sp|O75369|FLNB_HUMAN	IPEINSSDMSAHVTSPSGR__3	NA_NA	IPEINSSDMSAHVTSPSGR__3_NA_NA	L	EGF	EGF_1	1	1	1	1.1	2148104.4946	20.7820377010259	1
sp|O75369|FLNB_HUMAN	IPEINSSDMSAHVTSPSGR_[9] M+15.9949_3	NA_NA	IPEINSSDMSAHVTSPSGR_[9] M+15.9949_3_NA_NA	L	EGF	EGF_1	1	1	1	1.1	261463.9356	17.7436573966891	1
sp|O75369|FLNB_HUMAN	IPYLPITNFNQNWQDGK__2	NA_NA	IPYLPITNFNQNWQDGK__2_NA_NA	L	EGF	EGF_1	1	1	1	1.1	379225.6343	18.2801019197401	1
sp|O75369|FLNB_HUMAN	IPYLPITNFNQNWQDGK__3	NA_NA	IPYLPITNFNQNWQDGK__3_NA_NA	L	EGF	EGF_1	1	1	1	1.1	148606.8378	16.9285459308497	1
sp|O75369|FLNB_HUMAN	KGEITGEVHMPSGK__3	NA_NA	KGEITGEVHMPSGK__3_NA_NA	L	EGF	EGF_1	1	1	1	1.1	1126550.908	19.8508860354224	1
sp|O75369|FLNB_HUMAN	KGEITGEVHMPSGK_[10] M+15.9949_3	NA_NA	KGEITGEVHMPSGK_[10] M+15.9949_3_NA_NA	L	EGF	EGF_1	1	1	1	1.1	64233.47151	15.7184426055577	1
sp|O75369|FLNB_HUMAN	LKPGAPLKPK__2	NA_NA	LKPGAPLKPK__2_NA_NA	L	EGF	EGF_1	1	1	1	1.1	112616.0969	16.5284584864567	1
sp|O75369|FLNB_HUMAN	LKPGAPLKPK__3	NA_NA	LKPGAPLKPK__3_NA_NA	L	EGF	EGF_1	1	1	1	1.1	767710.0476	19.2976069610291	1
sp|O75369|FLNB_HUMAN	LNGLENR__2	NA_NA	LNGLENR__2_NA_NA	L	EGF	EGF_1	1	1	1	1.1	197663.9331	17.3400950838016	1
sp|O75369|FLNB_HUMAN	LPNNHIGISFIPR__3	NA_NA	LPNNHIGISFIPR__3_NA_NA	L	EGF	EGF_1	1	1	1	1.1	403621.6029242	18.3700488246367	1
sp|O75369|FLNB_HUMAN	LTVMSLQESGLK__2	NA_NA	LTVMSLQESGLK__2_NA_NA	L	EGF	EGF_1	1	1	1	1.1	2378.409715	10.963186502687	1
sp|O75369|FLNB_HUMAN	LVSPGSANETSSILVESVTR__2	NA_NA	LVSPGSANETSSILVESVTR__2_NA_NA	L	EGF	EGF_1	1	1	1	1.1	633467.78487	19.0203166838585	1
sp|O75369|FLNB_HUMAN	LVSPGSANETSSILVESVTR__3	NA_NA	LVSPGSANETSSILVESVTR__3_NA_NA	L	EGF	EGF_1	1	1	1	1.1	38367.6229	14.975006720545	1
sp|O75369|FLNB_HUMAN	MDCQETPEGYK_[1] M+15.9949|[3] C+57.0215_2	NA_NA	MDCQETPEGYK_[1] M+15.9949|[3] C+57.0215_2_NA_NA	L	EGF	EGF_1	1	1	1	1.1	22141.37512	14.181862161708	1
sp|O75369|FLNB_HUMAN	MDCQETPEGYK_[3] C+57.0215_2	NA_NA	MDCQETPEGYK_[3] C+57.0215_2_NA_NA	L	EGF	EGF_1	1	1	1	1.1	801975.1716	19.3606030040544	1
sp|O75369|FLNB_HUMAN	MDGTYACSYTPVK_[1] M+15.9949|[7] C+57.0215_2	NA_NA	MDGTYACSYTPVK_[1] M+15.9949|[7] C+57.0215_2_NA_NA	L	EGF	EGF_1	1	1	1	1.1	80918.8964	16.0515939803369	1
sp|O75369|FLNB_HUMAN	MDGTYACSYTPVK_[7] C+57.0215_2	NA_NA	MDGTYACSYTPVK_[7] C+57.0215_2_NA_NA	L	EGF	EGF_1	1	1	1	1.1	830871.1603	19.41167021285	1
sp|O75369|FLNB_HUMAN	NGNHVANSPVSIMVVQSEIGDAR__3	NA_NA	NGNHVANSPVSIMVVQSEIGDAR__3_NA_NA	L	EGF	EGF_1	1	1	1	1.1	47455.94073	15.2817060373377	1
sp|O75369|FLNB_HUMAN	NTVELLVEDKGNQVYR__3	NA_NA	NTVELLVEDKGNQVYR__3_NA_NA	L	EGF	EGF_1	1	1	1	1.1	282818.2802	17.8569208041514	1
sp|O75369|FLNB_HUMAN	RLPNNHIGISFIPR__3	NA_NA	RLPNNHIGISFIPR__3_NA_NA	L	EGF	EGF_1	1	1	1	1.1	632937.2093	19.0191078149865	1
sp|O75369|FLNB_HUMAN	RLPNNHIGISFIPR__4	NA_NA	RLPNNHIGISFIPR__4_NA_NA	L	EGF	EGF_1	1	1	1	1.1	225939.4056	17.5329813411475	1
sp|O75369|FLNB_HUMAN	RLTVMSLQESGLK__2	NA_NA	RLTVMSLQESGLK__2_NA_NA	L	EGF	EGF_1	1	1	1	1.1	73186.67566	15.9066983521551	1
sp|O75369|FLNB_HUMAN	RLTVMSLQESGLK__3	NA_NA	RLTVMSLQESGLK__3_NA_NA	L	EGF	EGF_1	1	1	1	1.1	97706.73628	16.3235753668765	1
sp|O75369|FLNB_HUMAN	SGCIVNNLAEFTVDPK_[3] C+57.0215_2	NA_NA	SGCIVNNLAEFTVDPK_[3] C+57.0215_2_NA_NA	L	EGF	EGF_1	1	1	1	1.1	2306771.371	20.8848485486	1
sp|O75369|FLNB_HUMAN	SPFEVQVGPEAGMQK__2	NA_NA	SPFEVQVGPEAGMQK__2_NA_NA	L	EGF	EGF_1	1	1	1	1.1	1120651.806	19.8433116188402	1
sp|O75369|FLNB_HUMAN	SPFEVQVGPEAGMQK_[13] M+15.9949_2	NA_NA	SPFEVQVGPEAGMQK_[13] M+15.9949_2_NA_NA	L	EGF	EGF_1	1	1	1	1.1	238363.2448	17.61020722304	1
sp|O75369|FLNB_HUMAN	SPFEVSVDK__2	NA_NA	SPFEVSVDK__2_NA_NA	L	EGF	EGF_1	1	1	1	1.1	1156294.464	19.888482369964	1
sp|O75369|FLNB_HUMAN	SPFTVGVAAPLDLSK__2	NA_NA	SPFTVGVAAPLDLSK__2_NA_NA	L	EGF	EGF_1	1	1	1	1.1	1397670	20.1619972962389	1
sp|O75369|FLNB_HUMAN	SPFVVQVGEACNPNACR_[11] C+57.0215|[16] C+57.0215_3	NA_NA	SPFVVQVGEACNPNACR_[11] C+57.0215|[16] C+57.0215_3_NA_NA	L	EGF	EGF_1	1	1	1	1.1	324354.12547	18.0546152197849	1
sp|O75369|FLNB_HUMAN	SSFLVDCSK_[7] C+57.0215_2	NA_NA	SSFLVDCSK_[7] C+57.0215_2_NA_NA	L	EGF	EGF_1	1	1	1	1.1	750149.44447	19.2642234685358	1
sp|O75369|FLNB_HUMAN	SSTETCYSAIPK_[6] C+57.0215_2	NA_NA	SSTETCYSAIPK_[6] C+57.0215_2_NA_NA	L	EGF	EGF_1	1	1	1	1.1	684940.96408	19.133025076908	1
sp|O75369|FLNB_HUMAN	TATPEIVDNK__2	NA_NA	TATPEIVDNK__2_NA_NA	L	EGF	EGF_1	1	1	1	1.1	1059717.176	19.7626528066701	1
sp|O75369|FLNB_HUMAN	TATPEIVDNKDGTVTVR__2	NA_NA	TATPEIVDNKDGTVTVR__2_NA_NA	L	EGF	EGF_1	1	1	1	1.1	146489.7754	16.9078454030221	1
sp|O75369|FLNB_HUMAN	TATPEIVDNKDGTVTVR__3	NA_NA	TATPEIVDNKDGTVTVR__3_NA_NA	L	EGF	EGF_1	1	1	1	1.1	952153.5046	19.6082396123421	1
sp|O75369|FLNB_HUMAN	TFEMSDFIVDTR__2	NA_NA	TFEMSDFIVDTR__2_NA_NA	L	EGF	EGF_1	1	1	1	1.1	519356.8205	18.7337715040231	1
sp|O75369|FLNB_HUMAN	TYSVEYLPK__2	NA_NA	TYSVEYLPK__2_NA_NA	L	EGF	EGF_1	1	1	1	1.1	1014195.448	19.6993092303598	1
sp|O75369|FLNB_HUMAN	VAVTEGCQPSR_[7] C+57.0215_2	NA_NA	VAVTEGCQPSR_[7] C+57.0215_2_NA_NA	L	EGF	EGF_1	1	1	1	1.1	1006551.627	19.6883946974288	1
sp|O75369|FLNB_HUMAN	VDIQTEDLEDGTCK_[13] C+57.0215_2	NA_NA	VDIQTEDLEDGTCK_[13] C+57.0215_2_NA_NA	L	EGF	EGF_1	1	1	1	1.1	1191332.185	19.9315492690923	1
sp|O75369|FLNB_HUMAN	VEVGKDQEFTVDTR__2	NA_NA	VEVGKDQEFTVDTR__2_NA_NA	L	EGF	EGF_1	1	1	1	1.1	166246.5561	17.0903698857751	1
sp|O75369|FLNB_HUMAN	VEVGKDQEFTVDTR__3	NA_NA	VEVGKDQEFTVDTR__3_NA_NA	L	EGF	EGF_1	1	1	1	1.1	526103.17473176	18.7523911871081	1
sp|O75369|FLNB_HUMAN	VFGPGVER__2	NA_NA	VFGPGVER__2_NA_NA	L	EGF	EGF_1	1	1	1	1.1	1177766.392	19.9150269374453	1
sp|O75369|FLNB_HUMAN	VHSPSGAVEECHVSELEPDK_[11] C+57.0215_3	NA_NA	VHSPSGAVEECHVSELEPDK_[11] C+57.0215_3_NA_NA	L	EGF	EGF_1	1	1	1	1.1	455169.30933	18.5434487155934	1
sp|O75369|FLNB_HUMAN	VHSPSGAVEECHVSELEPDK_[11] C+57.0215_4	NA_NA	VHSPSGAVEECHVSELEPDK_[11] C+57.0215_4_NA_NA	L	EGF	EGF_1	1	1	1	1.1	69127.24481	15.8243717618817	1
sp|O75369|FLNB_HUMAN	VHSPSGAVEECHVSELEPDKYAVR_[11] C+57.0215_5	NA_NA	VHSPSGAVEECHVSELEPDKYAVR_[11] C+57.0215_5_NA_NA	L	EGF	EGF_1	1	1	1	1.1	369954.6337	18.2443937998875	1
sp|O75369|FLNB_HUMAN	VKAEGPGLSK__2	NA_NA	VKAEGPGLSK__2_NA_NA	L	EGF	EGF_1	1	1	1	1.1	48386.70873	15.3097281465367	1
sp|O75369|FLNB_HUMAN	VKVEPAVDTSR__2	NA_NA	VKVEPAVDTSR__2_NA_NA	L	EGF	EGF_1	1	1	1	1.1	437775.3904	18.4872362866804	1
sp|O75369|FLNB_HUMAN	VKVEPAVDTSR__3	NA_NA	VKVEPAVDTSR__3_NA_NA	L	EGF	EGF_1	1	1	1	1.1	1457429.72	20.2223998416941	1
sp|O75369|FLNB_HUMAN	VLPTYDASK__2	NA_NA	VLPTYDASK__2_NA_NA	L	EGF	EGF_1	1	1	1	1.1	2062691.528	20.7235016108298	1
sp|O75369|FLNB_HUMAN	VLQSFTVDSSK__2	NA_NA	VLQSFTVDSSK__2_NA_NA	L	EGF	EGF_1	1	1	1	1.1	1533088.846	20.295414832949	1
sp|O75369|FLNB_HUMAN	VMYTPMAPGNYLISVK__2	NA_NA	VMYTPMAPGNYLISVK__2_NA_NA	L	EGF	EGF_1	1	1	1	1.1	694555.8358	19.1531361092407	1
sp|O75369|FLNB_HUMAN	VMYTPMAPGNYLISVK_[2] M+15.9949_2	NA_NA	VMYTPMAPGNYLISVK_[2] M+15.9949_2_NA_NA	L	EGF	EGF_1	1	1	1	1.1	148336.7037	16.9259210464559	1
sp|O75369|FLNB_HUMAN	VMYTPMAPGNYLISVK_[6] M+15.9949_2	NA_NA	VMYTPMAPGNYLISVK_[6] M+15.9949_2_NA_NA	L	EGF	EGF_1	1	1	1	1.1	10101.30224	13.0496586306538	1
sp|O75369|FLNB_HUMAN	VNIGQGSHPQK__2	NA_NA	VNIGQGSHPQK__2_NA_NA	L	EGF	EGF_1	1	1	1	1.1	986.9955139	9.69430467385504	1
sp|O75369|FLNB_HUMAN	VNIGQGSHPQK__3	NA_NA	VNIGQGSHPQK__3_NA_NA	L	EGF	EGF_1	1	1	1	1.1	18600.8352327	13.9304847403587	1
sp|O75369|FLNB_HUMAN	VPVKDVVDPSK__2	NA_NA	VPVKDVVDPSK__2_NA_NA	L	EGF	EGF_1	1	1	1	1.1	202867.7483	17.3775849563626	1
sp|O75369|FLNB_HUMAN	VPVKDVVDPSK__3	NA_NA	VPVKDVVDPSK__3_NA_NA	L	EGF	EGF_1	1	1	1	1.1	511679.9266	18.7122870681474	1
sp|O75369|FLNB_HUMAN	VQAQGPGLK__2	NA_NA	VQAQGPGLK__2_NA_NA	L	EGF	EGF_1	1	1	1	1.1	1351600.416	20.1136422257089	1
sp|O75369|FLNB_HUMAN	VSYFPTVPGVYIVSTK__2	NA_NA	VSYFPTVPGVYIVSTK__2_NA_NA	L	EGF	EGF_1	1	1	1	1.1	782066.4204	19.3243365710712	1
sp|O75369|FLNB_HUMAN	VSYFPTVPGVYIVSTK__3	NA_NA	VSYFPTVPGVYIVSTK__3_NA_NA	L	EGF	EGF_1	1	1	1	1.1	56849.52278	15.5422655748314	1
sp|O75369|FLNB_HUMAN	VTASGPGLSSYGVPASLPVDFAIDAR__3	NA_NA	VTASGPGLSSYGVPASLPVDFAIDAR__3_NA_NA	L	EGF	EGF_1	1	1	1	1.1	179923.6519	17.2044302799934	1
sp|O75369|FLNB_HUMAN	VTEAEIVPMGK_[9] M+15.9949_2	NA_NA	VTEAEIVPMGK_[9] M+15.9949_2_NA_NA	L	EGF	EGF_1	1	1	1	1.1	51637.24342	15.4035293227825	1
sp|O75369|FLNB_HUMAN	VTVLFAGQHISK__2	NA_NA	VTVLFAGQHISK__2_NA_NA	L	EGF	EGF_1	1	1	1	1.1	NA	NA	1
sp|O75369|FLNB_HUMAN	VTVLFAGQHISK__3	NA_NA	VTVLFAGQHISK__3_NA_NA	L	EGF	EGF_1	1	1	1	1.1	1073989.219818	19.7819530383812	1
sp|O75369|FLNB_HUMAN	VVPCLVTPVTGR_[4] C+57.0215_2	NA_NA	VVPCLVTPVTGR_[4] C+57.0215_2_NA_NA	L	EGF	EGF_1	1	1	1	1.1	814770.2353	19.3834387087619	1
sp|O75369|FLNB_HUMAN	YADEEIPR__2	NA_NA	YADEEIPR__2_NA_NA	L	EGF	EGF_1	1	1	1	1.1	1541084.395	20.302919396939	1
sp|O75369|FLNB_HUMAN	YAPTEVGLHEMHIK__2	NA_NA	YAPTEVGLHEMHIK__2_NA_NA	L	EGF	EGF_1	1	1	1	1.1	152101.3484	16.9620783739847	1
sp|O75369|FLNB_HUMAN	YAPTEVGLHEMHIK__3	NA_NA	YAPTEVGLHEMHIK__3_NA_NA	L	EGF	EGF_1	1	1	1	1.1	719991.8284652	19.2050259639752	1
sp|O75369|FLNB_HUMAN	YGGELVPHFPAR__2	NA_NA	YGGELVPHFPAR__2_NA_NA	L	EGF	EGF_1	1	1	1	1.1	1998.130162	10.711839807486	1
sp|O75369|FLNB_HUMAN	YGGELVPHFPAR__3	NA_NA	YGGELVPHFPAR__3_NA_NA	L	EGF	EGF_1	1	1	1	1.1	19343.8404	13.9869915828039	1
sp|O75369|FLNB_HUMAN	YGGPNHIVGSPFK__3	NA_NA	YGGPNHIVGSPFK__3_NA_NA	L	EGF	EGF_1	1	1	1	1.1	31394.15146	14.6856131550952	1
sp|O75369|FLNB_HUMAN	YHQRPTFR__3	NA_NA	YHQRPTFR__3_NA_NA	L	EGF	EGF_1	1	1	1	1.1	79847.09309	16.0323572221784	1
sp|O75369|FLNB_HUMAN	YMIGVTYGGDDIPLSPYR__2	NA_NA	YMIGVTYGGDDIPLSPYR__2_NA_NA	L	EGF	EGF_1	1	1	1	1.1	48241.41481	15.3053895550759	1
sp|O75369|FLNB_HUMAN	YVPPAAGR__2	NA_NA	YVPPAAGR__2_NA_NA	L	EGF	EGF_1	1	1	1	1.1	765990.1692	19.2943713077359	1
sp|O75390|CISY_HUMAN	ALGFPLERPK__3	NA_NA	ALGFPLERPK__3_NA_NA	L	EGF	EGF_1	1	1	1	1.1	323349.3006	18.0501389210298	1
sp|O75390|CISY_HUMAN	AYAQGISR__2	NA_NA	AYAQGISR__2_NA_NA	L	EGF	EGF_1	1	1	1	1.1	248729.3277	17.6716220570712	1
sp|O75390|CISY_HUMAN	DILADLIPK__2	NA_NA	DILADLIPK__2_NA_NA	L	EGF	EGF_1	1	1	1	1.1	153870.7113	16.978764077498	1
sp|O75390|CISY_HUMAN	GLVYETSVLDPDEGIR__2	NA_NA	GLVYETSVLDPDEGIR__2_NA_NA	L	EGF	EGF_1	1	1	1	1.1	441333.461545	18.4989145665981	1
sp|O75390|CISY_HUMAN	HLPNDPMFK__2	NA_NA	HLPNDPMFK__2_NA_NA	L	EGF	EGF_1	1	1	1	1.1	440129.8729	18.4949747261516	1
sp|O75390|CISY_HUMAN	IVPNVLLEQGK__2	NA_NA	IVPNVLLEQGK__2_NA_NA	L	EGF	EGF_1	1	1	1	1.1	879292.9720141	19.4933893688358	1
sp|O75390|CISY_HUMAN	LRDYIWNTLNSGR__3	NA_NA	LRDYIWNTLNSGR__3_NA_NA	L	EGF	EGF_1	1	1	1	1.1	54065.36111	15.4698219125894	1
sp|O75390|CISY_HUMAN	SMSTEGLMK__2	NA_NA	SMSTEGLMK__2_NA_NA	L	EGF	EGF_1	1	1	1	1.1	307832.71181	17.9791919788154	1
sp|O75390|CISY_HUMAN	SMSTEGLMK_[2] M+15.9949_2	NA_NA	SMSTEGLMK_[2] M+15.9949_2_NA_NA	L	EGF	EGF_1	1	1	1	1.1	81109.59657	16.0549899548541	1
sp|O75390|CISY_HUMAN	VVPGYGHAVLR__2	NA_NA	VVPGYGHAVLR__2_NA_NA	L	EGF	EGF_1	1	1	1	1.1	206287.704307	17.4017032637176	1
sp|O75390|CISY_HUMAN	VVPGYGHAVLR__3	NA_NA	VVPGYGHAVLR__3_NA_NA	L	EGF	EGF_1	1	1	1	1.1	173913.494961	17.1554153152687	1
sp|O75396|SC22B_HUMAN	DLQQYQSQAK__2	NA_NA	DLQQYQSQAK__2_NA_NA	L	EGF	EGF_1	1	1	1	1.1	489730.2649	18.6490327872571	1
sp|O75396|SC22B_HUMAN	IMVANIEEVLQR__2	NA_NA	IMVANIEEVLQR__2_NA_NA	L	EGF	EGF_1	1	1	1	1.1	445399.4747	18.5121452877953	1
sp|O75396|SC22B_HUMAN	IMVANIEEVLQR__3	NA_NA	IMVANIEEVLQR__3_NA_NA	L	EGF	EGF_1	1	1	1	1.1	18018.45162	13.8845923776156	1
sp|O75396|SC22B_HUMAN	IMVANIEEVLQR_[2] M+15.9949_2	NA_NA	IMVANIEEVLQR_[2] M+15.9949_2_NA_NA	L	EGF	EGF_1	1	1	1	1.1	65391.57493	15.74422210672	1
sp|O75396|SC22B_HUMAN	NLGSINTELQDVQR__2	NA_NA	NLGSINTELQDVQR__2_NA_NA	L	EGF	EGF_1	1	1	1	1.1	398540.8119	18.351772899704	1
sp|O75396|SC22B_HUMAN	VADGLPLAASMQEDEQSGR__2	NA_NA	VADGLPLAASMQEDEQSGR__2_NA_NA	L	EGF	EGF_1	1	1	1	1.1	217736.659952	17.479629763263	1
sp|O75396|SC22B_HUMAN	VLLTMIAR__2	NA_NA	VLLTMIAR__2_NA_NA	L	EGF	EGF_1	1	1	1	1.1	NA	NA	1
sp|O75400|PR40A_HUMAN	EPAFEDITLESER__2	NA_NA	EPAFEDITLESER__2_NA_NA	L	EGF	EGF_1	1	1	1	1.1	127108.9811	16.7031114011717	1
sp|O75400|PR40A_HUMAN	LAFNSLLEK__2	NA_NA	LAFNSLLEK__2_NA_NA	L	EGF	EGF_1	1	1	1	1.1	192128.2592	17.299115164693	1
sp|O75400|PR40A_HUMAN	STTLDAGNIK__2	NA_NA	STTLDAGNIK__2_NA_NA	L	EGF	EGF_1	1	1	1	1.1	88724.241891	16.1844456784368	1
sp|O75400|PR40A_HUMAN	TYYYNTETK__2	NA_NA	TYYYNTETK__2_NA_NA	L	EGF	EGF_1	1	1	1	1.1	NA	NA	1
sp|O75431|MTX2_HUMAN	RIEQHYFEDR__3	NA_NA	RIEQHYFEDR__3_NA_NA	L	EGF	EGF_1	1	1	1	1.1	59042.5154	15.5968715224131	1
sp|O75436|VP26A_HUMAN	LFLAGYDPTPTMR__2	NA_NA	LFLAGYDPTPTMR__2_NA_NA	L	EGF	EGF_1	1	1	1	1.1	6829.674805	12.4850061276142	1
sp|O75439|MPPB_HUMAN	DLVDYITTHYK__3	NA_NA	DLVDYITTHYK__3_NA_NA	L	EGF	EGF_1	1	1	1	1.1	89921.67589	16.2037862599157	1
sp|O75439|MPPB_HUMAN	EQTVYYAK__2	NA_NA	EQTVYYAK__2_NA_NA	L	EGF	EGF_1	1	1	1	1.1	65371.84808	15.7437868194167	1
sp|O75439|MPPB_HUMAN	FHFGDSLCTHK_[8] C+57.0215_3	NA_NA	FHFGDSLCTHK_[8] C+57.0215_3_NA_NA	L	EGF	EGF_1	1	1	1	1.1	28197.66621	14.5306930986728	1
sp|O75439|MPPB_HUMAN	FTGSEIR__2	NA_NA	FTGSEIR__2_NA_NA	L	EGF	EGF_1	1	1	1	1.1	452325.4709	18.5344066690282	1
sp|O75439|MPPB_HUMAN	LCTSVTESEVAR_[2] C+57.0215_2	NA_NA	LCTSVTESEVAR_[2] C+57.0215_2_NA_NA	L	EGF	EGF_1	1	1	1	1.1	9854.013844	13.0139007399028	1
sp|O75439|MPPB_HUMAN	SPAIAAVGPIK__2	NA_NA	SPAIAAVGPIK__2_NA_NA	L	EGF	EGF_1	1	1	1	1.1	1168.047852	9.93728862043226	1
sp|O75439|MPPB_HUMAN	TILGPTENIK__2	NA_NA	TILGPTENIK__2_NA_NA	L	EGF	EGF_1	1	1	1	1.1	153657.567	16.9767642466171	1
sp|O75475|PSIP1_HUMAN	AVDITTPK__2	NA_NA	AVDITTPK__2_NA_NA	L	EGF	EGF_1	1	1	1	1.1	95504.08039	16.2906797095633	1
sp|O75475|PSIP1_HUMAN	DFKPGDLIFAK__2	NA_NA	DFKPGDLIFAK__2_NA_NA	L	EGF	EGF_1	1	1	1	1.1	12980.05268	13.4114135748598	1
sp|O75475|PSIP1_HUMAN	DFKPGDLIFAK__3	NA_NA	DFKPGDLIFAK__3_NA_NA	L	EGF	EGF_1	1	1	1	1.1	67845.13928	15.7973627946997	1
sp|O75475|PSIP1_HUMAN	IDNLDVNR__2	NA_NA	IDNLDVNR__2_NA_NA	L	EGF	EGF_1	1	1	1	1.1	19542.26331	14.0017149006726	1
sp|O75475|PSIP1_HUMAN	QSNASSDVEVEEK__2	NA_NA	QSNASSDVEVEEK__2_NA_NA	L	EGF	EGF_1	1	1	1	1.1	73223.80193	15.9074300195555	1
sp|O75477|ERLN1_HUMAN	EALEPSGENVIQNK__2	NA_NA	EALEPSGENVIQNK__2_NA_NA	L	EGF	EGF_1	1	1	1	1.1	NA	NA	1
sp|O75477|ERLN1_HUMAN	LLIAAQK__2	NA_NA	LLIAAQK__2_NA_NA	L	EGF	EGF_1	1	1	1	1.1	412546.0869	18.4016007278084	1
sp|O75477|ERLN1_HUMAN	SVQTTLQTDEVK__2	NA_NA	SVQTTLQTDEVK__2_NA_NA	L	EGF	EGF_1	1	1	1	1.1	116165.3656	16.5732254282673	1
sp|O75494|SRS10_HUMAN	DAEDALHNLDR__2	NA_NA	DAEDALHNLDR__2_NA_NA	L	EGF	EGF_1	1	1	1	1.1	64001.21562	15.7132166437745	1
sp|O75494|SRS10_HUMAN	DAEDALHNLDR__3	NA_NA	DAEDALHNLDR__3_NA_NA	L	EGF	EGF_1	1	1	1	1.1	58671.17572	15.5877692389516	1
sp|O75521|ECI2_HUMAN	ATEMLIFGK__2	NA_NA	ATEMLIFGK__2_NA_NA	L	EGF	EGF_1	1	1	1	1.1	64228.43554	15.7183294923537	1
sp|O75521|ECI2_HUMAN	LYALYK__2	NA_NA	LYALYK__2_NA_NA	L	EGF	EGF_1	1	1	1	1.1	46692.30844	15.2583022526117	1
sp|O75531|BAF_HUMAN	DCFGCLR_[2] C+57.0215|[5] C+57.0215_2	NA_NA	DCFGCLR_[2] C+57.0215|[5] C+57.0215_2_NA_NA	L	EGF	EGF_1	1	1	1	1.1	NA	NA	1
sp|O75531|BAF_HUMAN	DFVAEPMGEKPVGSLAGIGEVLGK__3	NA_NA	DFVAEPMGEKPVGSLAGIGEVLGK__3_NA_NA	L	EGF	EGF_1	1	1	1	1.1	454077.77103	18.5399848438189	1
sp|O75533|SF3B1_HUMAN	AIGPHDVLATLLNNLK__3	NA_NA	AIGPHDVLATLLNNLK__3_NA_NA	L	EGF	EGF_1	1	1	1	1.1	29165.9168933	14.5794007653672	1
sp|O75533|SF3B1_HUMAN	AIVNVIGMHK__2	NA_NA	AIVNVIGMHK__2_NA_NA	L	EGF	EGF_1	1	1	1	1.1	2169.047547	10.83025091961	1
sp|O75533|SF3B1_HUMAN	AIVNVIGMHK__3	NA_NA	AIVNVIGMHK__3_NA_NA	L	EGF	EGF_1	1	1	1	1.1	283312.2503	17.8594384157483	1
sp|O75533|SF3B1_HUMAN	ATVNTFGYIAK__2	NA_NA	ATVNTFGYIAK__2_NA_NA	L	EGF	EGF_1	1	1	1	1.1	343808.7946	18.1386518804753	1
sp|O75533|SF3B1_HUMAN	DTPGHGSGWAETPR__3	NA_NA	DTPGHGSGWAETPR__3_NA_NA	L	EGF	EGF_1	1	1	1	1.1	63066.60874	15.6919936940114	1
sp|O75533|SF3B1_HUMAN	EIISNLAK__2	NA_NA	EIISNLAK__2_NA_NA	L	EGF	EGF_1	1	1	1	1.1	673487.0619	19.1086956620659	1
sp|O75533|SF3B1_HUMAN	GAEYVSAR__2	NA_NA	GAEYVSAR__2_NA_NA	L	EGF	EGF_1	1	1	1	1.1	13053.23087	13.4195242758918	1
sp|O75533|SF3B1_HUMAN	GDTPGHATPGHGGATSSAR__4	NA_NA	GDTPGHATPGHGGATSSAR__4_NA_NA	L	EGF	EGF_1	1	1	1	1.1	21667.97044	14.1506813640438	1
sp|O75533|SF3B1_HUMAN	GGDSIGETPTPGASK__2	NA_NA	GGDSIGETPTPGASK__2_NA_NA	L	EGF	EGF_1	1	1	1	1.1	106506.0563	16.4479809005462	1
sp|O75533|SF3B1_HUMAN	GLAAFLK__2	NA_NA	GLAAFLK__2_NA_NA	L	EGF	EGF_1	1	1	1	1.1	96171.51881579	16.3007270395608	1
sp|O75533|SF3B1_HUMAN	IVDDLKDEAEQYRK__3	NA_NA	IVDDLKDEAEQYRK__3_NA_NA	L	EGF	EGF_1	1	1	1	1.1	103993.344087	16.4135366253057	1
sp|O75533|SF3B1_HUMAN	LLVDVDESTLSPEEQK__2	NA_NA	LLVDVDESTLSPEEQK__2_NA_NA	L	EGF	EGF_1	1	1	1	1.1	154910.295604	16.9884784624711	1
sp|O75533|SF3B1_HUMAN	LSSWDQAETPGHTPSLR__3	NA_NA	LSSWDQAETPGHTPSLR__3_NA_NA	L	EGF	EGF_1	1	1	1	1.1	45410.79999	15.2181527888438	1
sp|O75533|SF3B1_HUMAN	NRPLSDEELDAMFPEGYK__3	NA_NA	NRPLSDEELDAMFPEGYK__3_NA_NA	L	EGF	EGF_1	1	1	1	1.1	37932.23628	14.9585417639378	1
sp|O75533|SF3B1_HUMAN	QCCGTDGVEANYIK_[2] C+57.0215|[3] C+57.0215_2	NA_NA	QCCGTDGVEANYIK_[2] C+57.0215|[3] C+57.0215_2_NA_NA	L	EGF	EGF_1	1	1	1	1.1	NA	NA	1
sp|O75533|SF3B1_HUMAN	QLVDTTVELANK__2	NA_NA	QLVDTTVELANK__2_NA_NA	L	EGF	EGF_1	1	1	1	1.1	284806.888	17.867029469199	1
sp|O75533|SF3B1_HUMAN	QQAADLISR__2	NA_NA	QQAADLISR__2_NA_NA	L	EGF	EGF_1	1	1	1	1.1	307020.1129	17.9753786008714	1
sp|O75533|SF3B1_HUMAN	SLVEIIEHGLVDEQQK__3	NA_NA	SLVEIIEHGLVDEQQK__3_NA_NA	L	EGF	EGF_1	1	1	1	1.1	193977.6181	17.3129356293607	1
sp|O75533|SF3B1_HUMAN	SVNDQPSGNLPFLKPDDIQYFDK__3	NA_NA	SVNDQPSGNLPFLKPDDIQYFDK__3_NA_NA	L	EGF	EGF_1	1	1	1	1.1	188444.6021	17.2711859014965	1
sp|O75533|SF3B1_HUMAN	TEILPPFFK__2	NA_NA	TEILPPFFK__2_NA_NA	L	EGF	EGF_1	1	1	1	1.1	349559.28292	18.1625825789646	1
sp|O75533|SF3B1_HUMAN	TYMDVMR__2	NA_NA	TYMDVMR__2_NA_NA	L	EGF	EGF_1	1	1	1	1.1	48970.91246	15.3270424138739	1
sp|O75533|SF3B1_HUMAN	VLPPPAGYVPIR__2	NA_NA	VLPPPAGYVPIR__2_NA_NA	L	EGF	EGF_1	1	1	1	1.1	253522.4627	17.6991590103123	1
sp|O75533|SF3B1_HUMAN	VPELNVQNGVLK__2	NA_NA	VPELNVQNGVLK__2_NA_NA	L	EGF	EGF_1	1	1	1	1.1	188385.7152294	17.2707350046712	1
sp|O75534|CSDE1_HUMAN	CSACNVWR_[1] C+57.0215|[4] C+57.0215_2	NA_NA	CSACNVWR_[1] C+57.0215|[4] C+57.0215_2_NA_NA	L	EGF	EGF_1	1	1	1	1.1	16944.51271	13.7959354847021	1
sp|O75534|CSDE1_HUMAN	DGFGFIK__2	NA_NA	DGFGFIK__2_NA_NA	L	EGF	EGF_1	1	1	1	1.1	49234.23857	15.3347792826537	1
sp|O75534|CSDE1_HUMAN	DNFGFIETANHDK__3	NA_NA	DNFGFIETANHDK__3_NA_NA	L	EGF	EGF_1	1	1	1	1.1	85009.4064	16.1227398224245	1
sp|O75534|CSDE1_HUMAN	DVEGSTSPQIGDK__2	NA_NA	DVEGSTSPQIGDK__2_NA_NA	L	EGF	EGF_1	1	1	1	1.1	NA	NA	1
sp|O75534|CSDE1_HUMAN	EAFGFIER__2	NA_NA	EAFGFIER__2_NA_NA	L	EGF	EGF_1	1	1	1	1.1	80587.74334	16.0456777709759	1
sp|O75534|CSDE1_HUMAN	FNISTDR__2	NA_NA	FNISTDR__2_NA_NA	L	EGF	EGF_1	1	1	1	1.1	9857.359718	13.014390515601	1
sp|O75534|CSDE1_HUMAN	GPDNSMGFGAER__2	NA_NA	GPDNSMGFGAER__2_NA_NA	L	EGF	EGF_1	1	1	1	1.1	NA	NA	1
sp|O75534|CSDE1_HUMAN	NQNDPLPGR__2	NA_NA	NQNDPLPGR__2_NA_NA	L	EGF	EGF_1	1	1	1	1.1	149395.6468	16.9361835416024	1
sp|O75534|CSDE1_HUMAN	VIRPLR__2	NA_NA	VIRPLR__2_NA_NA	L	EGF	EGF_1	1	1	1	1.1	NA	NA	1
sp|O75592|MYCB2_HUMAN	ALSVVSTVVR__2	NA_NA	ALSVVSTVVR__2_NA_NA	L	EGF	EGF_1	1	1	1	1.1	1028415.326	19.7193965413213	1
sp|O75600|KBL_HUMAN	MADDMLK_[5] M+15.9949_2	NA_NA	MADDMLK_[5] M+15.9949_2_NA_NA	L	EGF	EGF_1	1	1	1	1.1	746.4101695	9.29122978889677	1
sp|O75608|LYPA1_HUMAN	ALIDQEVK__2	NA_NA	ALIDQEVK__2_NA_NA	L	EGF	EGF_1	1	1	1	1.1	15113.03605	13.6309108481612	1
sp|O75616|ERAL1_HUMAN	VVLLGAPNAGK__2	NA_NA	VVLLGAPNAGK__2_NA_NA	L	EGF	EGF_1	1	1	1	1.1	60748.56758	15.6379677273943	1
sp|O75643|U520_HUMAN	AALETDENLLLCAPTGAGK_[12] C+57.0215_2	NA_NA	AALETDENLLLCAPTGAGK_[12] C+57.0215_2_NA_NA	L	EGF	EGF_1	1	1	1	1.1	89126.88008	16.1909779409776	1
sp|O75643|U520_HUMAN	CQLPDGSFR_[1] C+57.0215_2	NA_NA	CQLPDGSFR_[1] C+57.0215_2_NA_NA	L	EGF	EGF_1	1	1	1	1.1	131689.3789	16.7541844242493	1
sp|O75643|U520_HUMAN	DEPTGEVLSLVGK__2	NA_NA	DEPTGEVLSLVGK__2_NA_NA	L	EGF	EGF_1	1	1	1	1.1	190751.4992	17.2887398270495	1
sp|O75643|U520_HUMAN	DIDAFWLQR__2	NA_NA	DIDAFWLQR__2_NA_NA	L	EGF	EGF_1	1	1	1	1.1	174180.700147	17.1576302081217	1
sp|O75643|U520_HUMAN	DILCGAADEVLAVLK_[4] C+57.0215_2	NA_NA	DILCGAADEVLAVLK_[4] C+57.0215_2_NA_NA	L	EGF	EGF_1	1	1	1	1.1	3873.140167	11.6666929541159	1
sp|O75643|U520_HUMAN	DLLPYGFAIHHAGMTR__3	NA_NA	DLLPYGFAIHHAGMTR__3_NA_NA	L	EGF	EGF_1	1	1	1	1.1	36898.27853	14.9186708459511	1
sp|O75643|U520_HUMAN	DMCLEK_[3] C+57.0215_2	NA_NA	DMCLEK_[3] C+57.0215_2_NA_NA	L	EGF	EGF_1	1	1	1	1.1	118428.4026	16.6010605541646	1
sp|O75643|U520_HUMAN	EEEVTGPVIAPLFPQK__2	NA_NA	EEEVTGPVIAPLFPQK__2_NA_NA	L	EGF	EGF_1	1	1	1	1.1	155828.7633	16.9970069857519	1
sp|O75643|U520_HUMAN	EEEVTGPVIAPLFPQKR__3	NA_NA	EEEVTGPVIAPLFPQKR__3_NA_NA	L	EGF	EGF_1	1	1	1	1.1	39291.35183	15.0093291412611	1
sp|O75643|U520_HUMAN	EGSASTEVLR__2	NA_NA	EGSASTEVLR__2_NA_NA	L	EGF	EGF_1	1	1	1	1.1	397636.67657	18.3484962631839	1
sp|O75643|U520_HUMAN	FLHCTEK_[4] C+57.0215_2	NA_NA	FLHCTEK_[4] C+57.0215_2_NA_NA	L	EGF	EGF_1	1	1	1	1.1	15555.60083	13.6725514558555	1
sp|O75643|U520_HUMAN	FLYQLHETEK__3	NA_NA	FLYQLHETEK__3_NA_NA	L	EGF	EGF_1	1	1	1	1.1	1563.431486	10.3579052390565	1
sp|O75643|U520_HUMAN	FNDPHVK__2	NA_NA	FNDPHVK__2_NA_NA	L	EGF	EGF_1	1	1	1	1.1	86124.28163	16.1415373805067	1
sp|O75643|U520_HUMAN	FYDDAIVSQK__2	NA_NA	FYDDAIVSQK__2_NA_NA	L	EGF	EGF_1	1	1	1	1.1	363032.5857	18.2171444810929	1
sp|O75643|U520_HUMAN	GDPLLDQR__2	NA_NA	GDPLLDQR__2_NA_NA	L	EGF	EGF_1	1	1	1	1.1	193294.9219	17.3078491678088	1
sp|O75643|U520_HUMAN	GNIIISTPEK__2	NA_NA	GNIIISTPEK__2_NA_NA	L	EGF	EGF_1	1	1	1	1.1	608197.0565	18.9615842653235	1
sp|O75643|U520_HUMAN	GPVLEALVAR__2	NA_NA	GPVLEALVAR__2_NA_NA	L	EGF	EGF_1	1	1	1	1.1	89059.75295	16.1898909460611	1
sp|O75643|U520_HUMAN	GTQVYSPEK__2	NA_NA	GTQVYSPEK__2_NA_NA	L	EGF	EGF_1	1	1	1	1.1	187759.226	17.2659292309328	1
sp|O75643|U520_HUMAN	GVESVFDIMEMEDEER__2	NA_NA	GVESVFDIMEMEDEER__2_NA_NA	L	EGF	EGF_1	1	1	1	1.1	64896.99593	15.7332690339644	1
sp|O75643|U520_HUMAN	HINMDGTINVDDFK__3	NA_NA	HINMDGTINVDDFK__3_NA_NA	L	EGF	EGF_1	1	1	1	1.1	67817.33179	15.7967713602644	1
sp|O75643|U520_HUMAN	HLILPEK__2	NA_NA	HLILPEK__2_NA_NA	L	EGF	EGF_1	1	1	1	1.1	311502.1394	17.9962875028979	1
sp|O75643|U520_HUMAN	IIYIAPMR_[7] M+15.9949_2	NA_NA	IIYIAPMR_[7] M+15.9949_2_NA_NA	L	EGF	EGF_1	1	1	1	1.1	90676.71833	16.2158495159064	1
sp|O75643|U520_HUMAN	IVALSSSLSNAK__2	NA_NA	IVALSSSLSNAK__2_NA_NA	L	EGF	EGF_1	1	1	1	1.1	637966.24504	19.0305255238093	1
sp|O75643|U520_HUMAN	KADEVLEILK__3	NA_NA	KADEVLEILK__3_NA_NA	L	EGF	EGF_1	1	1	1	1.1	90528.482567	16.2134891085141	1
sp|O75643|U520_HUMAN	KPVIVFVPSR__2	NA_NA	KPVIVFVPSR__2_NA_NA	L	EGF	EGF_1	1	1	1	1.1	212520.4529	17.4446471236082	1
sp|O75643|U520_HUMAN	KPVIVFVPSR__3	NA_NA	KPVIVFVPSR__3_NA_NA	L	EGF	EGF_1	1	1	1	1.1	220809.3136	17.4998464565519	1
sp|O75643|U520_HUMAN	LATYGITVAELTGDHQLCK_[18] C+57.0215_3	NA_NA	LATYGITVAELTGDHQLCK_[18] C+57.0215_3_NA_NA	L	EGF	EGF_1	1	1	1	1.1	202247.0027	17.373163753247	1
sp|O75643|U520_HUMAN	LTAIDILTTCAADIQR_[10] C+57.0215_3	NA_NA	LTAIDILTTCAADIQR_[10] C+57.0215_3_NA_NA	L	EGF	EGF_1	1	1	1	1.1	75361.390673	15.9489429240904	1
sp|O75643|U520_HUMAN	LYDLNHNEIGELIR__3	NA_NA	LYDLNHNEIGELIR__3_NA_NA	L	EGF	EGF_1	1	1	1	1.1	386768.31421	18.3085150387959	1
sp|O75643|U520_HUMAN	MDTDLETMDLDQGGEALAPR__2	NA_NA	MDTDLETMDLDQGGEALAPR__2_NA_NA	L	EGF	EGF_1	1	1	1	1.1	NA	NA	1
sp|O75643|U520_HUMAN	MEADPELSK__2	NA_NA	MEADPELSK__2_NA_NA	L	EGF	EGF_1	1	1	1	1.1	297309.3309	17.9290101733655	1
sp|O75643|U520_HUMAN	MWQSMCPLR_[6] C+57.0215_2	NA_NA	MWQSMCPLR_[6] C+57.0215_2_NA_NA	L	EGF	EGF_1	1	1	1	1.1	118798.8963	16.6055668640263	1
sp|O75643|U520_HUMAN	NALLQLTDSQIADVAR__2	NA_NA	NALLQLTDSQIADVAR__2_NA_NA	L	EGF	EGF_1	1	1	1	1.1	239410.3569	17.6165309958366	1
sp|O75643|U520_HUMAN	NALLQLTDSQIADVAR__3	NA_NA	NALLQLTDSQIADVAR__3_NA_NA	L	EGF	EGF_1	1	1	1	1.1	53048.9939	15.4424427262679	1
sp|O75643|U520_HUMAN	NIEMTQEDVR__2	NA_NA	NIEMTQEDVR__2_NA_NA	L	EGF	EGF_1	1	1	1	1.1	403727.1401	18.3704260047892	1
sp|O75643|U520_HUMAN	NQVLVFVHSR__2	NA_NA	NQVLVFVHSR__2_NA_NA	L	EGF	EGF_1	1	1	1	1.1	116811.02757	16.5812219097504	1
sp|O75643|U520_HUMAN	NQVLVFVHSR__3	NA_NA	NQVLVFVHSR__3_NA_NA	L	EGF	EGF_1	1	1	1	1.1	231811.0996	17.5699950784222	1
sp|O75643|U520_HUMAN	NSAFESLYQDK__2	NA_NA	NSAFESLYQDK__2_NA_NA	L	EGF	EGF_1	1	1	1	1.1	113831.7775	16.5439487905888	1
sp|O75643|U520_HUMAN	RLDLVHTAALMLDK__3	NA_NA	RLDLVHTAALMLDK__3_NA_NA	L	EGF	EGF_1	1	1	1	1.1	4421.73579	11.8578020644133	1
sp|O75643|U520_HUMAN	SLQYEYK__2	NA_NA	SLQYEYK__2_NA_NA	L	EGF	EGF_1	1	1	1	1.1	116096.278	16.5723671518916	1
sp|O75643|U520_HUMAN	SLVQEMVGSFGK__2	NA_NA	SLVQEMVGSFGK__2_NA_NA	L	EGF	EGF_1	1	1	1	1.1	425125.04895	18.4449326982185	1
sp|O75643|U520_HUMAN	SNSLISIK__2	NA_NA	SNSLISIK__2_NA_NA	L	EGF	EGF_1	1	1	1	1.1	1016905.634	19.7031593333972	1
sp|O75643|U520_HUMAN	SPTLYGISHDDLK__2	NA_NA	SPTLYGISHDDLK__2_NA_NA	L	EGF	EGF_1	1	1	1	1.1	141292.1298	16.855726538634	1
sp|O75643|U520_HUMAN	SPTLYGISHDDLK__3	NA_NA	SPTLYGISHDDLK__3_NA_NA	L	EGF	EGF_1	1	1	1	1.1	225565.2421	17.5305902076243	1
sp|O75643|U520_HUMAN	TLVEDLFADK__2	NA_NA	TLVEDLFADK__2_NA_NA	L	EGF	EGF_1	1	1	1	1.1	2557.872241	11.0681334485861	1
sp|O75643|U520_HUMAN	TNLLLQAHLSR__3	NA_NA	TNLLLQAHLSR__3_NA_NA	L	EGF	EGF_1	1	1	1	1.1	160586.076	17.040392237122	1
sp|O75643|U520_HUMAN	TNVALMCMLR_[7] C+57.0215_2	NA_NA	TNVALMCMLR_[7] C+57.0215_2_NA_NA	L	EGF	EGF_1	1	1	1	1.1	24599.14342	14.3337254158618	1
sp|O75643|U520_HUMAN	TYTQLVR__2	NA_NA	TYTQLVR__2_NA_NA	L	EGF	EGF_1	1	1	1	1.1	1168459.459	19.9035812051378	1
sp|O75643|U520_HUMAN	VPIPVK__2	NA_NA	VPIPVK__2_NA_NA	L	EGF	EGF_1	1	1	1	1.1	402086.5754	18.3645516003666	1
sp|O75643|U520_HUMAN	VVLLTGETSTDLK__2	NA_NA	VVLLTGETSTDLK__2_NA_NA	L	EGF	EGF_1	1	1	1	1.1	339115.578468	18.1188224923313	1
sp|O75643|U520_HUMAN	WDILSR__2	NA_NA	WDILSR__2_NA_NA	L	EGF	EGF_1	1	1	1	1.1	135263.5306	16.7928183472415	1
sp|O75643|U520_HUMAN	WLSCETQLPVSFR_[4] C+57.0215_2	NA_NA	WLSCETQLPVSFR_[4] C+57.0215_2_NA_NA	L	EGF	EGF_1	1	1	1	1.1	227389.2311	17.542209362592	1
sp|O75643|U520_HUMAN	YAQAGFEGFK__2	NA_NA	YAQAGFEGFK__2_NA_NA	L	EGF	EGF_1	1	1	1	1.1	393357.124	18.3328851433269	1
sp|O75643|U520_HUMAN	YHVLVNLGK__2	NA_NA	YHVLVNLGK__2_NA_NA	L	EGF	EGF_1	1	1	1	1.1	20022.52039	14.0367409251061	1
sp|O75643|U520_HUMAN	YHVLVNLGK__3	NA_NA	YHVLVNLGK__3_NA_NA	L	EGF	EGF_1	1	1	1	1.1	127205.184567	16.7042029036526	1
sp|O75643|U520_HUMAN	YPPPTELLDLQPLPVSALR__3	NA_NA	YPPPTELLDLQPLPVSALR__3_NA_NA	L	EGF	EGF_1	1	1	1	1.1	52875.69702	15.4377221125891	1
sp|O75676|KS6A4_HUMAN	IIDFGFAR__2	NA_NA	IIDFGFAR__2_NA_NA	L	EGF	EGF_1	1	1	1	1.1	1181.9953	9.9544135402944	1
sp|O75691|UTP20_HUMAN	ADLFPILMR__2	NA_NA	ADLFPILMR__2_NA_NA	L	EGF	EGF_1	1	1	1	1.1	26473.03845	14.4396411263244	1
sp|O75691|UTP20_HUMAN	ALEFVTNPDIAAK__2	NA_NA	ALEFVTNPDIAAK__2_NA_NA	L	EGF	EGF_1	1	1	1	1.1	39955.21661	15.0335012120528	1
sp|O75691|UTP20_HUMAN	FLDQSLGEQVVK__2	NA_NA	FLDQSLGEQVVK__2_NA_NA	L	EGF	EGF_1	1	1	1	1.1	4330.909366	11.8278592224843	1
sp|O75691|UTP20_HUMAN	FLTFAER__2	NA_NA	FLTFAER__2_NA_NA	L	EGF	EGF_1	1	1	1	1.1	20969.90915	14.1034379474008	1
sp|O75691|UTP20_HUMAN	QSVFAILR__2	NA_NA	QSVFAILR__2_NA_NA	L	EGF	EGF_1	1	1	1	1.1	26754.61933	14.4549053384181	1
sp|O75694|NU155_HUMAN	CITDTLQELVNQSK_[1] C+57.0215_2	NA_NA	CITDTLQELVNQSK_[1] C+57.0215_2_NA_NA	L	EGF	EGF_1	1	1	1	1.1	80404.53243	16.0423941651739	1
sp|O75694|NU155_HUMAN	ELSDSVTLSSSDR__2	NA_NA	ELSDSVTLSSSDR__2_NA_NA	L	EGF	EGF_1	1	1	1	1.1	109342.825	16.4859039860182	1
sp|O75694|NU155_HUMAN	EVSAWATR__2	NA_NA	EVSAWATR__2_NA_NA	L	EGF	EGF_1	1	1	1	1.1	156851.6074	17.0064457450253	1
sp|O75694|NU155_HUMAN	GLQEFLDR__2	NA_NA	GLQEFLDR__2_NA_NA	L	EGF	EGF_1	1	1	1	1.1	152973.2259	16.9703245988496	1
sp|O75694|NU155_HUMAN	GVIQVYDLGQDGQGMSR__2	NA_NA	GVIQVYDLGQDGQGMSR__2_NA_NA	L	EGF	EGF_1	1	1	1	1.1	184932.408606	17.2440435041436	1
sp|O75694|NU155_HUMAN	HGEPEEDIVGLQAFQER__3	NA_NA	HGEPEEDIVGLQAFQER__3_NA_NA	L	EGF	EGF_1	1	1	1	1.1	137346.5002	16.814865579964	1
sp|O75694|NU155_HUMAN	HLLVSNVGGDGEEIER__2	NA_NA	HLLVSNVGGDGEEIER__2_NA_NA	L	EGF	EGF_1	1	1	1	1.1	65800.18668	15.7532090132813	1
sp|O75694|NU155_HUMAN	HLLVSNVGGDGEEIER__3	NA_NA	HLLVSNVGGDGEEIER__3_NA_NA	L	EGF	EGF_1	1	1	1	1.1	48925.37282	15.3257001807679	1
sp|O75694|NU155_HUMAN	IFLAGK__2	NA_NA	IFLAGK__2_NA_NA	L	EGF	EGF_1	1	1	1	1.1	70305.85238	15.8487621229938	1
sp|O75694|NU155_HUMAN	IITPLNK__2	NA_NA	IITPLNK__2_NA_NA	L	EGF	EGF_1	1	1	1	1.1	NA	NA	1
sp|O75694|NU155_HUMAN	ISLQAIQQLVR__2	NA_NA	ISLQAIQQLVR__2_NA_NA	L	EGF	EGF_1	1	1	1	1.1	117315.4214	16.587438102805	1
sp|O75694|NU155_HUMAN	ISNQVDLSNVCAQYR_[11] C+57.0215_2	NA_NA	ISNQVDLSNVCAQYR_[11] C+57.0215_2_NA_NA	L	EGF	EGF_1	1	1	1	1.1	205607.9435	17.3969414341581	1
sp|O75694|NU155_HUMAN	IVLLGK__2	NA_NA	IVLLGK__2_NA_NA	L	EGF	EGF_1	1	1	1	1.1	NA	NA	1
sp|O75694|NU155_HUMAN	KFHEAQLSEK__3	NA_NA	KFHEAQLSEK__3_NA_NA	L	EGF	EGF_1	1	1	1	1.1	160191.6329	17.0368442263014	1
sp|O75694|NU155_HUMAN	LADMHSTEISLQQR__3	NA_NA	LADMHSTEISLQQR__3_NA_NA	L	EGF	EGF_1	1	1	1	1.1	229852.6509	17.5577547360812	1
sp|O75694|NU155_HUMAN	LLEVYDQLFK__2	NA_NA	LLEVYDQLFK__2_NA_NA	L	EGF	EGF_1	1	1	1	1.1	2673.193176	11.1317533378564	1
sp|O75694|NU155_HUMAN	LRPVDQLR__2	NA_NA	LRPVDQLR__2_NA_NA	L	EGF	EGF_1	1	1	1	1.1	42926.74498	15.1369941175179	1
sp|O75694|NU155_HUMAN	LYFSTCPFR_[6] C+57.0215_2	NA_NA	LYFSTCPFR_[6] C+57.0215_2_NA_NA	L	EGF	EGF_1	1	1	1	1.1	111825.5934	16.5182958451614	1
sp|O75694|NU155_HUMAN	LYGEFADPFK__2	NA_NA	LYGEFADPFK__2_NA_NA	L	EGF	EGF_1	1	1	1	1.1	4824.456902	11.9835557860781	1
sp|O75694|NU155_HUMAN	NILYTR__2	NA_NA	NILYTR__2_NA_NA	L	EGF	EGF_1	1	1	1	1.1	142790.0357	16.8709407386336	1
sp|O75694|NU155_HUMAN	NSQFAGGPLGNPNTTAK__2	NA_NA	NSQFAGGPLGNPNTTAK__2_NA_NA	L	EGF	EGF_1	1	1	1	1.1	197490.1723	17.3388262934376	1
sp|O75694|NU155_HUMAN	SRDPFWNR__3	NA_NA	SRDPFWNR__3_NA_NA	L	EGF	EGF_1	1	1	1	1.1	NA	NA	1
sp|O75694|NU155_HUMAN	SSTAISSIAADGEFLHELEEK__3	NA_NA	SSTAISSIAADGEFLHELEEK__3_NA_NA	L	EGF	EGF_1	1	1	1	1.1	240465.0393562	17.6228725903885	1
sp|O75694|NU155_HUMAN	SYQALALWK__2	NA_NA	SYQALALWK__2_NA_NA	L	EGF	EGF_1	1	1	1	1.1	76111.3309	15.9632285839187	1
sp|O75694|NU155_HUMAN	VASVSQNAIVSAAGNIAR__2	NA_NA	VASVSQNAIVSAAGNIAR__2_NA_NA	L	EGF	EGF_1	1	1	1	1.1	191998.41284188	17.2981398161026	1
sp|O75694|NU155_HUMAN	YGGEAQMR__2	NA_NA	YGGEAQMR__2_NA_NA	L	EGF	EGF_1	1	1	1	1.1	178057.5603	17.1893891248081	1
sp|O75694|NU155_HUMAN	YMDLLWR__2	NA_NA	YMDLLWR__2_NA_NA	L	EGF	EGF_1	1	1	1	1.1	56777.89739	15.5404467601741	1
sp|O75695|XRP2_HUMAN	GFFLVQTK__2	NA_NA	GFFLVQTK__2_NA_NA	L	EGF	EGF_1	1	1	1	1.1	5442.642029	12.15749639229	1
sp|O75717|WDHD1_HUMAN	LFTIGGVQK__2	NA_NA	LFTIGGVQK__2_NA_NA	L	EGF	EGF_1	1	1	1	1.1	19642.31224	14.0090821060994	1
sp|O75718|CRTAP_HUMAN	ELYDFAK__2	NA_NA	ELYDFAK__2_NA_NA	L	EGF	EGF_1	1	1	1	1.1	59818.58712	15.61571117153	1
sp|O75718|CRTAP_HUMAN	FLQFAYFK__2	NA_NA	FLQFAYFK__2_NA_NA	L	EGF	EGF_1	1	1	1	1.1	124262.4288	16.6704355893666	1
sp|O75718|CRTAP_HUMAN	HPDDEMMKR__3	NA_NA	HPDDEMMKR__3_NA_NA	L	EGF	EGF_1	1	1	1	1.1	NA	NA	1
sp|O75718|CRTAP_HUMAN	LFGGLLR__2	NA_NA	LFGGLLR__2_NA_NA	L	EGF	EGF_1	1	1	1	1.1	2190.053827	10.8441555701218	1
sp|O75718|CRTAP_HUMAN	SYESLFIR__2	NA_NA	SYESLFIR__2_NA_NA	L	EGF	EGF_1	1	1	1	1.1	89650.11073	16.1994227013004	1
sp|O75746|CMC1_HUMAN	DLGIFGLYK__2	NA_NA	DLGIFGLYK__2_NA_NA	L	EGF	EGF_1	1	1	1	1.1	NA	NA	1
sp|O75746|CMC1_HUMAN	GLIPQLIGVAPEK__2	NA_NA	GLIPQLIGVAPEK__2_NA_NA	L	EGF	EGF_1	1	1	1	1.1	199978.74285	17.3568920850959	1
sp|O75746|CMC1_HUMAN	LQVAGEITTGPR__2	NA_NA	LQVAGEITTGPR__2_NA_NA	L	EGF	EGF_1	1	1	1	1.1	127153.6107	16.7036178610705	1
sp|O75746|CMC1_HUMAN	LTLADIER__2	NA_NA	LTLADIER__2_NA_NA	L	EGF	EGF_1	1	1	1	1.1	NA	NA	1
sp|O75746|CMC1_HUMAN	YEGFFGLYR__2	NA_NA	YEGFFGLYR__2_NA_NA	L	EGF	EGF_1	1	1	1	1.1	92818.50784	16.2495298410612	1
sp|O75794|CD123_HUMAN	SSDFITR__2	NA_NA	SSDFITR__2_NA_NA	L	EGF	EGF_1	1	1	1	1.1	574.4049658	8.91332936799463	1
sp|O75821|EIF3G_HUMAN	ELAEQLGLSTGEK__2	NA_NA	ELAEQLGLSTGEK__2_NA_NA	L	EGF	EGF_1	1	1	1	1.1	100408.185	16.3629223097971	1
sp|O75821|EIF3G_HUMAN	VTNLSEDTR__2	NA_NA	VTNLSEDTR__2_NA_NA	L	EGF	EGF_1	1	1	1	1.1	150241.3086	16.9443269651853	1
sp|O75822|EIF3J_HUMAN	DDFTEFGK__2	NA_NA	DDFTEFGK__2_NA_NA	L	EGF	EGF_1	1	1	1	1.1	61825.57226	15.6633210246031	1
sp|O75822|EIF3J_HUMAN	VLTPEEQLADK__2	NA_NA	VLTPEEQLADK__2_NA_NA	L	EGF	EGF_1	1	1	1	1.1	123513.6803	16.6617162738536	1
sp|O75832|PSD10_HUMAN	DHYEATAMHR__3	NA_NA	DHYEATAMHR__3_NA_NA	L	EGF	EGF_1	1	1	1	1.1	2504.327826	11.0376126702739	1
sp|O75832|PSD10_HUMAN	GGLGLILK__2	NA_NA	GGLGLILK__2_NA_NA	L	EGF	EGF_1	1	1	1	1.1	NA	NA	1
sp|O75832|PSD10_HUMAN	TPLQVAK__2	NA_NA	TPLQVAK__2_NA_NA	L	EGF	EGF_1	1	1	1	1.1	57415.78383	15.5565647303789	1
sp|O75844|FACE1_HUMAN	DIQEDSGMEPR__2	NA_NA	DIQEDSGMEPR__2_NA_NA	L	EGF	EGF_1	1	1	1	1.1	76729.93527	15.9749068741141	1
sp|O75844|FACE1_HUMAN	DLYSALIK__2	NA_NA	DLYSALIK__2_NA_NA	L	EGF	EGF_1	1	1	1	1.1	108001.6325	16.4680985507979	1
sp|O75844|FACE1_HUMAN	SIDFPLTK__2	NA_NA	SIDFPLTK__2_NA_NA	L	EGF	EGF_1	1	1	1	1.1	135456.8061	16.7948783155183	1
sp|O75844|FACE1_HUMAN	TTTHVPPELGQIMDSETFEK__3	NA_NA	TTTHVPPELGQIMDSETFEK__3_NA_NA	L	EGF	EGF_1	1	1	1	1.1	96662.46511	16.3080731234815	1
sp|O75874|IDHC_HUMAN	FKDIFQEIYDK__3	NA_NA	FKDIFQEIYDK__3_NA_NA	L	EGF	EGF_1	1	1	1	1.1	45239.94623	15.212714550894	1
sp|O75874|IDHC_HUMAN	GLPNVQR__2	NA_NA	GLPNVQR__2_NA_NA	L	EGF	EGF_1	1	1	1	1.1	136892.1317	16.8100849567749	1
sp|O75874|IDHC_HUMAN	GWPLYLSTK__2	NA_NA	GWPLYLSTK__2_NA_NA	L	EGF	EGF_1	1	1	1	1.1	73771.469419	15.9181803085837	1
sp|O75874|IDHC_HUMAN	HAYGDQYR__2	NA_NA	HAYGDQYR__2_NA_NA	L	EGF	EGF_1	1	1	1	1.1	1427.541891	10.2267223232712	1
sp|O75874|IDHC_HUMAN	IIWELIK__2	NA_NA	IIWELIK__2_NA_NA	L	EGF	EGF_1	1	1	1	1.1	93166.01048	16.2549210523659	1
sp|O75874|IDHC_HUMAN	ISGGSVVEMQGDEMTR__2	NA_NA	ISGGSVVEMQGDEMTR__2_NA_NA	L	EGF	EGF_1	1	1	1	1.1	19161.57768	13.973333687409	1
sp|O75874|IDHC_HUMAN	LIDDMVAQAMK__2	NA_NA	LIDDMVAQAMK__2_NA_NA	L	EGF	EGF_1	1	1	1	1.1	185321.3103	17.2470742191534	1
sp|O75874|IDHC_HUMAN	LVSGWVKPIIIGR__3	NA_NA	LVSGWVKPIIIGR__3_NA_NA	L	EGF	EGF_1	1	1	1	1.1	82507.51973	16.0796429487656	1
sp|O75874|IDHC_HUMAN	NILGGTVFR__2	NA_NA	NILGGTVFR__2_NA_NA	L	EGF	EGF_1	1	1	1	1.1	199444.3811	17.3530319104567	1
sp|O75874|IDHC_HUMAN	SDYLNTFEFMDK__2	NA_NA	SDYLNTFEFMDK__2_NA_NA	L	EGF	EGF_1	1	1	1	1.1	154934.1493	16.98870059722	1
sp|O75874|IDHC_HUMAN	SEGGFIWACK_[9] C+57.0215_2	NA_NA	SEGGFIWACK_[9] C+57.0215_2_NA_NA	L	EGF	EGF_1	1	1	1	1.1	23887.298122	14.2913610169317	1
sp|O75874|IDHC_HUMAN	TVEAEAAHGTVTR__2	NA_NA	TVEAEAAHGTVTR__2_NA_NA	L	EGF	EGF_1	1	1	1	1.1	59955.36475	15.6190061867015	1
sp|O75874|IDHC_HUMAN	VEITYTPSDGTQK__2	NA_NA	VEITYTPSDGTQK__2_NA_NA	L	EGF	EGF_1	1	1	1	1.1	172352.821	17.1424103435065	1
sp|O75934|SPF27_HUMAN	TIVQLENEIYQIK__2	NA_NA	TIVQLENEIYQIK__2_NA_NA	L	EGF	EGF_1	1	1	1	1.1	81604.68505	16.0637693181896	1
sp|O75935|DCTN3_HUMAN	IEDLIK__2	NA_NA	IEDLIK__2_NA_NA	L	EGF	EGF_1	1	1	1	1.1	167261.4147	17.0991501016427	1
sp|O75947|ATP5H_HUMAN	AGLVDDFEK__2	NA_NA	AGLVDDFEK__2_NA_NA	L	EGF	EGF_1	1	1	1	1.1	257303.4997	17.7205165111155	1
sp|O75947|ATP5H_HUMAN	AIASSLK__2	NA_NA	AIASSLK__2_NA_NA	L	EGF	EGF_1	1	1	1	1.1	104638.7589	16.4224627656941	1
sp|O75947|ATP5H_HUMAN	LAALPENPPAIDWAYYK__2	NA_NA	LAALPENPPAIDWAYYK__2_NA_NA	L	EGF	EGF_1	1	1	1	1.1	174265.6808	17.1583339099007	1
sp|O75947|ATP5H_HUMAN	SWNETLTSR__2	NA_NA	SWNETLTSR__2_NA_NA	L	EGF	EGF_1	1	1	1	1.1	181271.03096	17.2151938166506	1
sp|O75947|ATP5H_HUMAN	VPVPEDK__2	NA_NA	VPVPEDK__2_NA_NA	L	EGF	EGF_1	1	1	1	1.1	7981.349099	12.7098218692877	1
sp|O75955|FLOT1_HUMAN	VTGEVLDILTR__2	NA_NA	VTGEVLDILTR__2_NA_NA	L	EGF	EGF_1	1	1	1	1.1	49720.35265	15.3489538652673	1
sp|O75962|TRIO_HUMAN	VQDLLEFLHEK__3	NA_NA	VQDLLEFLHEK__3_NA_NA	L	EGF	EGF_1	1	1	1	1.1	NA	NA	1
sp|O76003|GLRX3_HUMAN	ELPQVSFVK__2	NA_NA	ELPQVSFVK__2_NA_NA	L	EGF	EGF_1	1	1	1	1.1	116082.2189	16.572192432922	1
sp|O76003|GLRX3_HUMAN	ENGELLPILR__2	NA_NA	ENGELLPILR__2_NA_NA	L	EGF	EGF_1	1	1	1	1.1	2756.616516	11.1760878235978	1
sp|O76003|GLRX3_HUMAN	LDGAHAPELTK__3	NA_NA	LDGAHAPELTK__3_NA_NA	L	EGF	EGF_1	1	1	1	1.1	18549.80788	13.9265215812413	1
sp|O76003|GLRX3_HUMAN	LEAEGVPEVSEK__2	NA_NA	LEAEGVPEVSEK__2_NA_NA	L	EGF	EGF_1	1	1	1	1.1	274405.149	17.813352983989	1
sp|O76021|RL1D1_HUMAN	DDVAPESGDTTVK__2	NA_NA	DDVAPESGDTTVK__2_NA_NA	L	EGF	EGF_1	1	1	1	1.1	131571.7832	16.7528955539644	1
sp|O76021|RL1D1_HUMAN	LLPSLIGR__2	NA_NA	LLPSLIGR__2_NA_NA	L	EGF	EGF_1	1	1	1	1.1	90849.95877	16.2186031960106	1
sp|O76021|RL1D1_HUMAN	LTLPHSIR__3	NA_NA	LTLPHSIR__3_NA_NA	L	EGF	EGF_1	1	1	1	1.1	37532.76704	14.9432679906887	1
sp|O76021|RL1D1_HUMAN	SDSEDICLFTK_[7] C+57.0215_2	NA_NA	SDSEDICLFTK_[7] C+57.0215_2_NA_NA	L	EGF	EGF_1	1	1	1	1.1	61799.27771	15.6627073127568	1
sp|O76021|RL1D1_HUMAN	TVSQIISLQTLK__2	NA_NA	TVSQIISLQTLK__2_NA_NA	L	EGF	EGF_1	1	1	1	1.1	106146.7385	16.4431054743663	1
sp|O76031|CLPX_HUMAN	AAAAADLANR__2	NA_NA	AAAAADLANR__2_NA_NA	L	EGF	EGF_1	1	1	1	1.1	62291.43246	15.6741510854474	1
sp|O76031|CLPX_HUMAN	LLQDANYNVEK__2	NA_NA	LLQDANYNVEK__2_NA_NA	L	EGF	EGF_1	1	1	1	1.1	662.7173547	9.11965484653432	1
sp|O76031|CLPX_HUMAN	TLVQILTEPR__2	NA_NA	TLVQILTEPR__2_NA_NA	L	EGF	EGF_1	1	1	1	1.1	591.1944596	8.95489389578694	1
sp|O76071|CIAO1_HUMAN	SVAWAPSGNLLATCSR_[14] C+57.0215_2	NA_NA	SVAWAPSGNLLATCSR_[14] C+57.0215_2_NA_NA	L	EGF	EGF_1	1	1	1	1.1	49085.505046	15.3304143957393	1
sp|O76083|PDE9A_HUMAN	VELEGLK__2	NA_NA	VELEGLK__2_NA_NA	L	EGF	EGF_1	1	1	1	1.1	NA	NA	1
sp|O76094|SRP72_HUMAN	AIELLQEFSDQHPENAAEIK__3	NA_NA	AIELLQEFSDQHPENAAEIK__3_NA_NA	L	EGF	EGF_1	1	1	1	1.1	100697.7893	16.3670774422112	1
sp|O76094|SRP72_HUMAN	EAISDLQQLWK__2	NA_NA	EAISDLQQLWK__2_NA_NA	L	EGF	EGF_1	1	1	1	1.1	NA	NA	1
sp|O76094|SRP72_HUMAN	EALNVINTHTK__2	NA_NA	EALNVINTHTK__2_NA_NA	L	EGF	EGF_1	1	1	1	1.1	25635.50195	14.3932604826498	1
sp|O76094|SRP72_HUMAN	EALNVINTHTK__3	NA_NA	EALNVINTHTK__3_NA_NA	L	EGF	EGF_1	1	1	1	1.1	161614.0407	17.0495979731228	1
sp|O76094|SRP72_HUMAN	ELYGQVLYR__2	NA_NA	ELYGQVLYR__2_NA_NA	L	EGF	EGF_1	1	1	1	1.1	76421.37262	15.969093506753	1
sp|O76094|SRP72_HUMAN	TEEALQLYNQIIK__2	NA_NA	TEEALQLYNQIIK__2_NA_NA	L	EGF	EGF_1	1	1	1	1.1	50259.27337	15.3645071497	1
sp|O76094|SRP72_HUMAN	VLANNSLSFEK__2	NA_NA	VLANNSLSFEK__2_NA_NA	L	EGF	EGF_1	1	1	1	1.1	1424.026076	10.2231648057972	1
sp|O94760|DDAH1_HUMAN	EFFVGLSK__2	NA_NA	EFFVGLSK__2_NA_NA	L	EGF	EGF_1	1	1	1	1.1	29616.29238	14.6015083793471	1
sp|O94762|RECQ5_HUMAN	ANLFYDVQFK__2	NA_NA	ANLFYDVQFK__2_NA_NA	L	EGF	EGF_1	1	1	1	1.1	1190029.499	19.9299708622235	1
sp|O94776|MTA2_HUMAN	DITLFHAMDTLQR__3	NA_NA	DITLFHAMDTLQR__3_NA_NA	L	EGF	EGF_1	1	1	1	1.1	NA	NA	1
sp|O94776|MTA2_HUMAN	DLVAQAPLKPK__2	NA_NA	DLVAQAPLKPK__2_NA_NA	L	EGF	EGF_1	1	1	1	1.1	83865.3546	16.1031922819955	1
sp|O94776|MTA2_HUMAN	EFEEESKQPGVSEQQR__3	NA_NA	EFEEESKQPGVSEQQR__3_NA_NA	L	EGF	EGF_1	1	1	1	1.1	15428.44895	13.6607103687277	1
sp|O94776|MTA2_HUMAN	LNPADAPNPVVFVATK__2	NA_NA	LNPADAPNPVVFVATK__2_NA_NA	L	EGF	EGF_1	1	1	1	1.1	143028.6266	16.8733493566393	1
sp|O94776|MTA2_HUMAN	LPLATIVK__2	NA_NA	LPLATIVK__2_NA_NA	L	EGF	EGF_1	1	1	1	1.1	74511.72953	15.9325848867265	1
sp|O94776|MTA2_HUMAN	QFESLPATHIR__3	NA_NA	QFESLPATHIR__3_NA_NA	L	EGF	EGF_1	1	1	1	1.1	67595.34961	15.7920413324145	1
sp|O94776|MTA2_HUMAN	TLLADQGEIR__2	NA_NA	TLLADQGEIR__2_NA_NA	L	EGF	EGF_1	1	1	1	1.1	147409.8464	16.9168783251957	1
sp|O94776|MTA2_HUMAN	VVCLFR_[3] C+57.0215_2	NA_NA	VVCLFR_[3] C+57.0215_2_NA_NA	L	EGF	EGF_1	1	1	1	1.1	96044.5275	16.2988207495117	1
sp|O94788|AL1A2_HUMAN	LADIVER__2	NA_NA	LADIVER__2_NA_NA	L	EGF	EGF_1	1	1	1	1.1	169351.1886	17.1170635436665	1
sp|O94804|STK10_HUMAN	SDPPTLLTPSK__2	NA_NA	SDPPTLLTPSK__2_NA_NA	L	EGF	EGF_1	1	1	1	1.1	40472.48122	15.0520586343646	1
sp|O94817|ATG12_HUMAN	ILDFIK__2	NA_NA	ILDFIK__2_NA_NA	L	EGF	EGF_1	1	1	1	1.1	13248.67228	13.4409651230497	1
sp|O94826|TOM70_HUMAN	AAAFEQLQK__2	NA_NA	AAAFEQLQK__2_NA_NA	L	EGF	EGF_1	1	1	1	1.1	283002.6257	17.8578608696219	1
sp|O94826|TOM70_HUMAN	AINLAK__2	NA_NA	AINLAK__2_NA_NA	L	EGF	EGF_1	1	1	1	1.1	41776.30406	15.0978021994349	1
sp|O94826|TOM70_HUMAN	AVELNPK__2	NA_NA	AVELNPK__2_NA_NA	L	EGF	EGF_1	1	1	1	1.1	130219.2577	16.7379882509008	1
sp|O94826|TOM70_HUMAN	EGEALEVK__2	NA_NA	EGEALEVK__2_NA_NA	L	EGF	EGF_1	1	1	1	1.1	62570.48088	15.6805995280697	1
sp|O94826|TOM70_HUMAN	NREPLMPSPQFIK__3	NA_NA	NREPLMPSPQFIK__3_NA_NA	L	EGF	EGF_1	1	1	1	1.1	80533.42744	16.0447050709618	1
sp|O94826|TOM70_HUMAN	NVDLSTFYQNR__2	NA_NA	NVDLSTFYQNR__2_NA_NA	L	EGF	EGF_1	1	1	1	1.1	113153.4608	16.535326141295	1
sp|O94826|TOM70_HUMAN	QAYTGNNSSQIQAAMK__2	NA_NA	QAYTGNNSSQIQAAMK__2_NA_NA	L	EGF	EGF_1	1	1	1	1.1	NA	NA	1
sp|O94826|TOM70_HUMAN	YMAEALLLR__2	NA_NA	YMAEALLLR__2_NA_NA	L	EGF	EGF_1	1	1	1	1.1	2625.7280216	11.1059067279952	1
sp|O94855|SC24D_HUMAN	ILFQPQTNVYDSLAK__2	NA_NA	ILFQPQTNVYDSLAK__2_NA_NA	L	EGF	EGF_1	1	1	1	1.1	175906.6864	17.1718557533928	1
sp|O94874|UFL1_HUMAN	AQFAEATQR__2	NA_NA	AQFAEATQR__2_NA_NA	L	EGF	EGF_1	1	1	1	1.1	83250.04713	16.0925684252134	1
sp|O94874|UFL1_HUMAN	QILFQHR__3	NA_NA	QILFQHR__3_NA_NA	L	EGF	EGF_1	1	1	1	1.1	951.9729309	9.64218169796991	1
sp|O94874|UFL1_HUMAN	TQSTWVDSFFR__2	NA_NA	TQSTWVDSFFR__2_NA_NA	L	EGF	EGF_1	1	1	1	1.1	5233.93814	12.1010861146456	1
sp|O94874|UFL1_HUMAN	TTQLLFLK__2	NA_NA	TTQLLFLK__2_NA_NA	L	EGF	EGF_1	1	1	1	1.1	20888.31599	14.0978135237182	1
sp|O94875|SRBS2_HUMAN	GSLPDNSILHR__3	NA_NA	GSLPDNSILHR__3_NA_NA	L	EGF	EGF_1	1	1	1	1.1	19463.20218	13.9958664250834	1
sp|O94887|FARP2_HUMAN	ALTADLPK__2	NA_NA	ALTADLPK__2_NA_NA	L	EGF	EGF_1	1	1	1	1.1	705296.2891	19.1752748801954	1
sp|O94901|SUN1_HUMAN	TGCETVDAVQER_[3] C+57.0215_2	NA_NA	TGCETVDAVQER_[3] C+57.0215_2_NA_NA	L	EGF	EGF_1	1	1	1	1.1	29662.24389	14.6037450752255	1
sp|O94905|ERLN2_HUMAN	VAQVAEITYGQK__2	NA_NA	VAQVAEITYGQK__2_NA_NA	L	EGF	EGF_1	1	1	1	1.1	40086.36219	15.0382288361213	1
sp|O94906|PRP6_HUMAN	AAELETDIR__2	NA_NA	AAELETDIR__2_NA_NA	L	EGF	EGF_1	1	1	1	1.1	158260.8266	17.0193496287561	1
sp|O94906|PRP6_HUMAN	AAVELEEPEDAR__2	NA_NA	AAVELEEPEDAR__2_NA_NA	L	EGF	EGF_1	1	1	1	1.1	8432.850853	12.7892096799397	1
sp|O94906|PRP6_HUMAN	AEVLWLMGAK__2	NA_NA	AEVLWLMGAK__2_NA_NA	L	EGF	EGF_1	1	1	1	1.1	161853.0458	17.0517299460477	1
sp|O94906|PRP6_HUMAN	AITSLR__2	NA_NA	AITSLR__2_NA_NA	L	EGF	EGF_1	1	1	1	1.1	4874.562922	11.9984621067122	1
sp|O94906|PRP6_HUMAN	ARENIPTDR__3	NA_NA	ARENIPTDR__3_NA_NA	L	EGF	EGF_1	1	1	1	1.1	19224.16209	13.9780380541082	1
sp|O94906|PRP6_HUMAN	AVVAQAVR__2	NA_NA	AVVAQAVR__2_NA_NA	L	EGF	EGF_1	1	1	1	1.1	99939.675929	16.3561748761854	1
sp|O94906|PRP6_HUMAN	EQWIQDAEECDR_[10] C+57.0215_2	NA_NA	EQWIQDAEECDR_[10] C+57.0215_2_NA_NA	L	EGF	EGF_1	1	1	1	1.1	56904.70073	15.543665170532	1
sp|O94906|PRP6_HUMAN	ESLEALLQR__2	NA_NA	ESLEALLQR__2_NA_NA	L	EGF	EGF_1	1	1	1	1.1	171699.5554	17.1369317347902	1
sp|O94906|PRP6_HUMAN	FELQHGTEEQQEEVR__3	NA_NA	FELQHGTEEQQEEVR__3_NA_NA	L	EGF	EGF_1	1	1	1	1.1	173137.32296	17.1489621890642	1
sp|O94906|PRP6_HUMAN	HLQTGENHTSVDPR__3	NA_NA	HLQTGENHTSVDPR__3_NA_NA	L	EGF	EGF_1	1	1	1	1.1	16844.58097	13.7874018763465	1
sp|O94906|PRP6_HUMAN	IGDILR__2	NA_NA	IGDILR__2_NA_NA	L	EGF	EGF_1	1	1	1	1.1	NA	NA	1
sp|O94906|PRP6_HUMAN	IQQQFSDLKR__3	NA_NA	IQQQFSDLKR__3_NA_NA	L	EGF	EGF_1	1	1	1	1.1	61265.20581	15.6501852967089	1
sp|O94906|PRP6_HUMAN	LEEANGNTQMVEK__2	NA_NA	LEEANGNTQMVEK__2_NA_NA	L	EGF	EGF_1	1	1	1	1.1	159384.4276	17.0295561111773	1
sp|O94906|PRP6_HUMAN	LESENDEYER__2	NA_NA	LESENDEYER__2_NA_NA	L	EGF	EGF_1	1	1	1	1.1	79666.9787258	16.0290991997669	1
sp|O94906|PRP6_HUMAN	LEWVQDNIR__2	NA_NA	LEWVQDNIR__2_NA_NA	L	EGF	EGF_1	1	1	1	1.1	186183.0736	17.2537673507725	1
sp|O94906|PRP6_HUMAN	NPGLWLESVR__2	NA_NA	NPGLWLESVR__2_NA_NA	L	EGF	EGF_1	1	1	1	1.1	14476.1098	13.56879129186	1
sp|O94906|PRP6_HUMAN	WLAGDVPAAR__2	NA_NA	WLAGDVPAAR__2_NA_NA	L	EGF	EGF_1	1	1	1	1.1	79164.408302	16.0199692879598	1
sp|O94925|GLSK_HUMAN	DGPGETDAFGNSEGK__2	NA_NA	DGPGETDAFGNSEGK__2_NA_NA	L	EGF	EGF_1	1	1	1	1.1	236300.534	17.5976683207366	1
sp|O94925|GLSK_HUMAN	FDYVMQFLNK__2	NA_NA	FDYVMQFLNK__2_NA_NA	L	EGF	EGF_1	1	1	1	1.1	9401.1937216	12.9460331967907	1
sp|O94925|GLSK_HUMAN	GSTHPQPGVSPPAAPAAPGPK__3	NA_NA	GSTHPQPGVSPPAAPAAPGPK__3_NA_NA	L	EGF	EGF_1	1	1	1	1.1	506699.8481	18.6981768275348	1
sp|O94925|GLSK_HUMAN	LTLQTTSDGVMLDK__2	NA_NA	LTLQTTSDGVMLDK__2_NA_NA	L	EGF	EGF_1	1	1	1	1.1	9247.899313	12.9223149318994	1
sp|O94925|GLSK_HUMAN	NFAIGYYLK__2	NA_NA	NFAIGYYLK__2_NA_NA	L	EGF	EGF_1	1	1	1	1.1	NA	NA	1
sp|O94925|GLSK_HUMAN	VADYIPQLAK__2	NA_NA	VADYIPQLAK__2_NA_NA	L	EGF	EGF_1	1	1	1	1.1	283481.906475	17.8603020877771	1
sp|O94925|GLSK_HUMAN	VLSPEAVR__2	NA_NA	VLSPEAVR__2_NA_NA	L	EGF	EGF_1	1	1	1	1.1	459266.0092	18.5563754431779	1
sp|O94925|GLSK_HUMAN	VPFCLQSCVKPLK_[4] C+57.0215|[8] C+57.0215_3	NA_NA	VPFCLQSCVKPLK_[4] C+57.0215|[8] C+57.0215_3_NA_NA	L	EGF	EGF_1	1	1	1	1.1	213714.8693	17.4527327187608	1
sp|O94979|SC31A_HUMAN	ATVWDLR__2	NA_NA	ATVWDLR__2_NA_NA	L	EGF	EGF_1	1	1	1	1.1	116012.5138	16.5713258625871	1
sp|O94979|SC31A_HUMAN	EQTLSPTITSGLHNIAR__3	NA_NA	EQTLSPTITSGLHNIAR__3_NA_NA	L	EGF	EGF_1	1	1	1	1.1	351943.96793	18.1723911906456	1
sp|O94979|SC31A_HUMAN	GRPGPVAGHHQMPR__4	NA_NA	GRPGPVAGHHQMPR__4_NA_NA	L	EGF	EGF_1	1	1	1	1.1	137059.0244	16.8118427540689	1
sp|O94979|SC31A_HUMAN	KIDASQTEFEK__2	NA_NA	KIDASQTEFEK__2_NA_NA	L	EGF	EGF_1	1	1	1	1.1	NA	NA	1
sp|O94979|SC31A_HUMAN	LITAVVMK__2	NA_NA	LITAVVMK__2_NA_NA	L	EGF	EGF_1	1	1	1	1.1	98076.60205	16.3290263327404	1
sp|O94979|SC31A_HUMAN	LIWGPYK__2	NA_NA	LIWGPYK__2_NA_NA	L	EGF	EGF_1	1	1	1	1.1	984.3575927	9.69044365261817	1
sp|O94979|SC31A_HUMAN	LVTFENVR__2	NA_NA	LVTFENVR__2_NA_NA	L	EGF	EGF_1	1	1	1	1.1	249924.8813	17.6785399674132	1
sp|O94979|SC31A_HUMAN	NPAVLSAASFDGR__2	NA_NA	NPAVLSAASFDGR__2_NA_NA	L	EGF	EGF_1	1	1	1	1.1	243327.5602	17.6399451657989	1
sp|O94979|SC31A_HUMAN	QVQHILASASPSGR__3	NA_NA	QVQHILASASPSGR__3_NA_NA	L	EGF	EGF_1	1	1	1	1.1	150999.8626	16.9515926679625	1
sp|O94979|SC31A_HUMAN	RLEFLYDK__2	NA_NA	RLEFLYDK__2_NA_NA	L	EGF	EGF_1	1	1	1	1.1	156129.103	16.9997849168539	1
sp|O94979|SC31A_HUMAN	TTFEDLIQR__2	NA_NA	TTFEDLIQR__2_NA_NA	L	EGF	EGF_1	1	1	1	1.1	142219.89065	16.8651686832953	1
sp|O94979|SC31A_HUMAN	VNFEDDSR__2	NA_NA	VNFEDDSR__2_NA_NA	L	EGF	EGF_1	1	1	1	1.1	366642.2309	18.2314184003564	1
sp|O94979|SC31A_HUMAN	VVLTQANK__2	NA_NA	VVLTQANK__2_NA_NA	L	EGF	EGF_1	1	1	1	1.1	62007.126238	15.6675513646435	1
sp|O95084|PRS23_HUMAN	FSIFGK__2	NA_NA	FSIFGK__2_NA_NA	L	EGF	EGF_1	1	1	1	1.1	97677.28886	16.3231404935844	1
sp|O95163|ELP1_HUMAN	ALVLAQIR__2	NA_NA	ALVLAQIR__2_NA_NA	L	EGF	EGF_1	1	1	1	1.1	76360.22468	15.9679386839724	1
sp|O95163|ELP1_HUMAN	EYLPFLNTLK__2	NA_NA	EYLPFLNTLK__2_NA_NA	L	EGF	EGF_1	1	1	1	1.1	44879.99708	15.2011899183639	1
sp|O95163|ELP1_HUMAN	FITVGWGR__2	NA_NA	FITVGWGR__2_NA_NA	L	EGF	EGF_1	1	1	1	1.1	96297.24199	16.302611815303	1
sp|O95163|ELP1_HUMAN	GNLEVVHHR__3	NA_NA	GNLEVVHHR__3_NA_NA	L	EGF	EGF_1	1	1	1	1.1	8227.759013	12.7536887800511	1
sp|O95163|ELP1_HUMAN	IVTVVPQDTK__2	NA_NA	IVTVVPQDTK__2_NA_NA	L	EGF	EGF_1	1	1	1	1.1	141301.4298	16.8558214952488	1
sp|O95163|ELP1_HUMAN	LGAVGGSGFK__2	NA_NA	LGAVGGSGFK__2_NA_NA	L	EGF	EGF_1	1	1	1	1.1	332044.2762	18.0884210606792	1
sp|O95163|ELP1_HUMAN	NSGGFPVR__2	NA_NA	NSGGFPVR__2_NA_NA	L	EGF	EGF_1	1	1	1	1.1	103734.1498	16.4099363459248	1
sp|O95163|ELP1_HUMAN	TLQAGLSSNHVSHGEVLR__3	NA_NA	TLQAGLSSNHVSHGEVLR__3_NA_NA	L	EGF	EGF_1	1	1	1	1.1	NA	NA	1
sp|O95163|ELP1_HUMAN	TTPELEIVLQK__2	NA_NA	TTPELEIVLQK__2_NA_NA	L	EGF	EGF_1	1	1	1	1.1	36182.71873	14.8904181508453	1
sp|O95163|ELP1_HUMAN	VHELQGNAPSDPDAVSAEEALK__3	NA_NA	VHELQGNAPSDPDAVSAEEALK__3_NA_NA	L	EGF	EGF_1	1	1	1	1.1	NA	NA	1
sp|O95197|RTN3_HUMAN	SVIQAVQK__2	NA_NA	SVIQAVQK__2_NA_NA	L	EGF	EGF_1	1	1	1	1.1	192102.1609	17.2989191787113	1
sp|O95197|RTN3_HUMAN	TQIDHYVGIAR__2	NA_NA	TQIDHYVGIAR__2_NA_NA	L	EGF	EGF_1	1	1	1	1.1	118742.2608	16.6048789179244	1
sp|O95197|RTN3_HUMAN	TQIDHYVGIAR__3	NA_NA	TQIDHYVGIAR__3_NA_NA	L	EGF	EGF_1	1	1	1	1.1	359861.2264	18.204486097217	1
sp|O95202|LETM1_HUMAN	DFEPER__2	NA_NA	DFEPER__2_NA_NA	L	EGF	EGF_1	1	1	1	1.1	20137.40013	14.0449947702888	1
sp|O95202|LETM1_HUMAN	DFSVFFQK__2	NA_NA	DFSVFFQK__2_NA_NA	L	EGF	EGF_1	1	1	1	1.1	NA	NA	1
sp|O95202|LETM1_HUMAN	ETGERPSNEEIMR__3	NA_NA	ETGERPSNEEIMR__3_NA_NA	L	EGF	EGF_1	1	1	1	1.1	66572.14357	15.7700359589176	1
sp|O95202|LETM1_HUMAN	FLQDTIEEMALK__2	NA_NA	FLQDTIEEMALK__2_NA_NA	L	EGF	EGF_1	1	1	1	1.1	96366.48527	16.3036488235909	1
sp|O95202|LETM1_HUMAN	LIAEEGVDSLNVK__2	NA_NA	LIAEEGVDSLNVK__2_NA_NA	L	EGF	EGF_1	1	1	1	1.1	117020.5155	16.5838069098289	1
sp|O95206|PCDH8_HUMAN	KGGALR__2	NA_NA	KGGALR__2_NA_NA	L	EGF	EGF_1	1	1	1	1.1	541021.9556	18.792732573452	1
sp|O95218|ZRAB2_HUMAN	AVGPASILK__2	NA_NA	AVGPASILK__2_NA_NA	L	EGF	EGF_1	1	1	1	1.1	25199.30095	14.3685010489775	1
sp|O95218|ZRAB2_HUMAN	GLFSANDWQCK_[10] C+57.0215_2	NA_NA	GLFSANDWQCK_[10] C+57.0215_2_NA_NA	L	EGF	EGF_1	1	1	1	1.1	66942.6322418	15.7780426164303	1
sp|O95218|ZRAB2_HUMAN	TGYGGGFNER__2	NA_NA	TGYGGGFNER__2_NA_NA	L	EGF	EGF_1	1	1	1	1.1	56615.58706	15.5363166380734	1
sp|O95232|LC7L3_HUMAN	LALSQNQQSSGAAGPTGK__2	NA_NA	LALSQNQQSSGAAGPTGK__2_NA_NA	L	EGF	EGF_1	1	1	1	1.1	NA	NA	1
sp|O95232|LC7L3_HUMAN	STTSTIESFAAQEK__2	NA_NA	STTSTIESFAAQEK__2_NA_NA	L	EGF	EGF_1	1	1	1	1.1	96282.8579	16.3023963012872	1
sp|O95235|KI20A_HUMAN	LAASASTQQLQEVK__2	NA_NA	LAASASTQQLQEVK__2_NA_NA	L	EGF	EGF_1	1	1	1	1.1	19685.8623	14.012277244547	1
sp|O95238|SPDEF_HUMAN	AAAGAVGLER__2	NA_NA	AAAGAVGLER__2_NA_NA	L	EGF	EGF_1	1	1	1	1.1	295775.6932	17.9215489280263	1
sp|O95239|KIF4A_HUMAN	GLSEAAGQTAQMLER__2	NA_NA	GLSEAAGQTAQMLER__2_NA_NA	L	EGF	EGF_1	1	1	1	1.1	NA	NA	1
sp|O95239|KIF4A_HUMAN	IVGLTEK__2	NA_NA	IVGLTEK__2_NA_NA	L	EGF	EGF_1	1	1	1	1.1	18591.77081	13.9297815254282	1
sp|O95239|KIF4A_HUMAN	LTLLQVASR__2	NA_NA	LTLLQVASR__2_NA_NA	L	EGF	EGF_1	1	1	1	1.1	NA	NA	1
sp|O95239|KIF4A_HUMAN	TVASTAMNSQSSR__2	NA_NA	TVASTAMNSQSSR__2_NA_NA	L	EGF	EGF_1	1	1	1	1.1	80274.6172	16.04006121657	1
sp|O95249|GOSR1_HUMAN	LCTSYSHSSTR_[2] C+57.0215_3	NA_NA	LCTSYSHSSTR_[2] C+57.0215_3_NA_NA	L	EGF	EGF_1	1	1	1	1.1	NA	NA	1
sp|O95259|KCNH1_HUMAN	TPPHIILHYCVFK_[10] C+57.0215_2	NA_NA	TPPHIILHYCVFK_[10] C+57.0215_2_NA_NA	L	EGF	EGF_1	1	1	1	1.1	55863.16223	15.5170145784361	1
sp|O95273|CCDB1_HUMAN	NVDFVK__2	NA_NA	NVDFVK__2_NA_NA	L	EGF	EGF_1	1	1	1	1.1	157873.6165	17.0158155224124	1
sp|O95297|MPZL1_HUMAN	ISWAGDLDK__2	NA_NA	ISWAGDLDK__2_NA_NA	L	EGF	EGF_1	1	1	1	1.1	9643.98053	12.9828179797161	1
sp|O95298|NDUC2_HUMAN	FLPDEAR__2	NA_NA	FLPDEAR__2_NA_NA	L	EGF	EGF_1	1	1	1	1.1	10564.59863	13.114355293758	1
sp|O95302|FKBP9_HUMAN	DSTFNVFVGK__2	NA_NA	DSTFNVFVGK__2_NA_NA	L	EGF	EGF_1	1	1	1	1.1	17881.52689	13.8735872686973	1
sp|O95302|FKBP9_HUMAN	TIQVSDFVR__2	NA_NA	TIQVSDFVR__2_NA_NA	L	EGF	EGF_1	1	1	1	1.1	3052.826843	11.323335003285	1
sp|O95336|6PGL_HUMAN	LLTVPFEK__2	NA_NA	LLTVPFEK__2_NA_NA	L	EGF	EGF_1	1	1	1	1.1	14962.14774	13.6164346178881	1
sp|O95336|6PGL_HUMAN	VTLTLPVLNAAR__2	NA_NA	VTLTLPVLNAAR__2_NA_NA	L	EGF	EGF_1	1	1	1	1.1	10132.74637	13.0541425901232	1
sp|O95347|SMC2_HUMAN	ALNHEIEELEK__3	NA_NA	ALNHEIEELEK__3_NA_NA	L	EGF	EGF_1	1	1	1	1.1	19411.72456	13.9920456307192	1
sp|O95347|SMC2_HUMAN	DVQDELR__2	NA_NA	DVQDELR__2_NA_NA	L	EGF	EGF_1	1	1	1	1.1	27163.413197	14.4767821079489	1
sp|O95347|SMC2_HUMAN	GLVASLISVK__2	NA_NA	GLVASLISVK__2_NA_NA	L	EGF	EGF_1	1	1	1	1.1	82782.10394	16.0844362519831	1
sp|O95347|SMC2_HUMAN	KLNYEENKEESLLEK__3	NA_NA	KLNYEENKEESLLEK__3_NA_NA	L	EGF	EGF_1	1	1	1	1.1	NA	NA	1
sp|O95347|SMC2_HUMAN	QQLEAVNEAIK__2	NA_NA	QQLEAVNEAIK__2_NA_NA	L	EGF	EGF_1	1	1	1	1.1	214816.73356	17.4601518103577	1
sp|O95347|SMC2_HUMAN	SIILEGFK__2	NA_NA	SIILEGFK__2_NA_NA	L	EGF	EGF_1	1	1	1	1.1	69795.04084	15.8382418682802	1
sp|O95347|SMC2_HUMAN	SSYLEYQK__2	NA_NA	SSYLEYQK__2_NA_NA	L	EGF	EGF_1	1	1	1	1.1	65318.01651	15.7425983180173	1
sp|O95347|SMC2_HUMAN	TEEADLLQTK__2	NA_NA	TEEADLLQTK__2_NA_NA	L	EGF	EGF_1	1	1	1	1.1	65442.10823	15.7453365620066	1
sp|O95373|IPO7_HUMAN	AFAVGVQQVLLK__2	NA_NA	AFAVGVQQVLLK__2_NA_NA	L	EGF	EGF_1	1	1	1	1.1	21674.57983	14.1511213628067	1
sp|O95373|IPO7_HUMAN	AIFQTIQNR__2	NA_NA	AIFQTIQNR__2_NA_NA	L	EGF	EGF_1	1	1	1	1.1	659534.6079	19.0784937954771	1
sp|O95373|IPO7_HUMAN	CLIDDR_[1] C+57.0215_2	NA_NA	CLIDDR_[1] C+57.0215_2_NA_NA	L	EGF	EGF_1	1	1	1	1.1	78241.450422	16.003050451169	1
sp|O95373|IPO7_HUMAN	ENIVEAIIHSPELIR__3	NA_NA	ENIVEAIIHSPELIR__3_NA_NA	L	EGF	EGF_1	1	1	1	1.1	109185.832594	16.4838311026989	1
sp|O95373|IPO7_HUMAN	EYNEFAEVFLK__2	NA_NA	EYNEFAEVFLK__2_NA_NA	L	EGF	EGF_1	1	1	1	1.1	168160.683517	17.1068858696677	1
sp|O95373|IPO7_HUMAN	FSAPVVPSSFNFGGPAPGMN__2	NA_NA	FSAPVVPSSFNFGGPAPGMN__2_NA_NA	L	EGF	EGF_1	1	1	1	1.1	72853.98785	15.9001252803492	1
sp|O95373|IPO7_HUMAN	NMITQYWPDR__2	NA_NA	NMITQYWPDR__2_NA_NA	L	EGF	EGF_1	1	1	1	1.1	4786.428608	11.9721388323687	1
sp|O95373|IPO7_HUMAN	NPVWYQALTHGLNEEQR__3	NA_NA	NPVWYQALTHGLNEEQR__3_NA_NA	L	EGF	EGF_1	1	1	1	1.1	384379.1316	18.2995754437787	1
sp|O95373|IPO7_HUMAN	SDQNLQTALELTR__2	NA_NA	SDQNLQTALELTR__2_NA_NA	L	EGF	EGF_1	1	1	1	1.1	297322.1873	17.9290725577631	1
sp|O95373|IPO7_HUMAN	SPLVAAMQHFLPVLK__3	NA_NA	SPLVAAMQHFLPVLK__3_NA_NA	L	EGF	EGF_1	1	1	1	1.1	44460.92955	15.1876554475613	1
sp|O95373|IPO7_HUMAN	VLTGVAGEDAECHAAK_[12] C+57.0215_3	NA_NA	VLTGVAGEDAECHAAK_[12] C+57.0215_3_NA_NA	L	EGF	EGF_1	1	1	1	1.1	193901.0331	17.3123659212791	1
sp|O95376|ARI2_HUMAN	YKENPDIVNQSQQAQAR__3	NA_NA	YKENPDIVNQSQQAQAR__3_NA_NA	L	EGF	EGF_1	1	1	1	1.1	30318.59513	14.6353202413105	1
sp|O95394|AGM1_HUMAN	MGLLAVLR__2	NA_NA	MGLLAVLR__2_NA_NA	L	EGF	EGF_1	1	1	1	1.1	558.1742559	8.87197673249906	1
sp|O95425|SVIL_HUMAN	APASSLHTQEAGR__3	NA_NA	APASSLHTQEAGR__3_NA_NA	L	EGF	EGF_1	1	1	1	1.1	71224.88756	15.8674987753059	1
sp|O95425|SVIL_HUMAN	LMLLQIK__2	NA_NA	LMLLQIK__2_NA_NA	L	EGF	EGF_1	1	1	1	1.1	NA	NA	1
sp|O95470|SGPL1_HUMAN	LTELLVK__2	NA_NA	LTELLVK__2_NA_NA	L	EGF	EGF_1	1	1	1	1.1	1048.722459	9.78182216525597	1
sp|O95486|SC24A_HUMAN	IGFEAVMR__2	NA_NA	IGFEAVMR__2_NA_NA	L	EGF	EGF_1	1	1	1	1.1	NA	NA	1
sp|O95487|SC24B_HUMAN	TYINPFVSFIDQR__2	NA_NA	TYINPFVSFIDQR__2_NA_NA	L	EGF	EGF_1	1	1	1	1.1	13181.38933	13.4336197759656	1
sp|O95571|ETHE1_HUMAN	EAVLIDPVLETAPR__2	NA_NA	EAVLIDPVLETAPR__2_NA_NA	L	EGF	EGF_1	1	1	1	1.1	NA	NA	1
sp|O95571|ETHE1_HUMAN	FALETR__2	NA_NA	FALETR__2_NA_NA	L	EGF	EGF_1	1	1	1	1.1	20719.08793	14.0860778321723	1
sp|O95571|ETHE1_HUMAN	SLLPGCQSVISR_[6] C+57.0215_2	NA_NA	SLLPGCQSVISR_[6] C+57.0215_2_NA_NA	L	EGF	EGF_1	1	1	1	1.1	97436.24304	16.3195758429661	1
sp|O95573|ACSL3_HUMAN	ADFFEDENGQR__2	NA_NA	ADFFEDENGQR__2_NA_NA	L	EGF	EGF_1	1	1	1	1.1	11472.65887	13.2333171211868	1
sp|O95573|ACSL3_HUMAN	DIVSLVPR__2	NA_NA	DIVSLVPR__2_NA_NA	L	EGF	EGF_1	1	1	1	1.1	24709.45277	14.3401803965343	1
sp|O95573|ACSL3_HUMAN	EVLNEEDEVQPNGK__2	NA_NA	EVLNEEDEVQPNGK__2_NA_NA	L	EGF	EGF_1	1	1	1	1.1	104521.8495	16.4208499894599	1
sp|O95573|ACSL3_HUMAN	FEIPVK__2	NA_NA	FEIPVK__2_NA_NA	L	EGF	EGF_1	1	1	1	1.1	104595.4618	16.4218656882931	1
sp|O95573|ACSL3_HUMAN	GDTSMLKPTLMAAVPEIMDR__3	NA_NA	GDTSMLKPTLMAAVPEIMDR__3_NA_NA	L	EGF	EGF_1	1	1	1	1.1	57555.66724	15.5600753271333	1
sp|O95573|ACSL3_HUMAN	IGYSSPQTLADQSSK__2	NA_NA	IGYSSPQTLADQSSK__2_NA_NA	L	EGF	EGF_1	1	1	1	1.1	269778.364	17.7888200811552	1
sp|O95573|ACSL3_HUMAN	LKDIVSLVPR__3	NA_NA	LKDIVSLVPR__3_NA_NA	L	EGF	EGF_1	1	1	1	1.1	111016.473	16.507819195602	1
sp|O95573|ACSL3_HUMAN	LLLCGGAPLSATTQR_[4] C+57.0215_2	NA_NA	LLLCGGAPLSATTQR_[4] C+57.0215_2_NA_NA	L	EGF	EGF_1	1	1	1	1.1	289529.0646	17.8907536127161	1
sp|O95573|ACSL3_HUMAN	NLFILAYNYK__2	NA_NA	NLFILAYNYK__2_NA_NA	L	EGF	EGF_1	1	1	1	1.1	68641.52313	15.8141989023442	1
sp|O95573|ACSL3_HUMAN	NTPLCDSFVFR_[5] C+57.0215_2	NA_NA	NTPLCDSFVFR_[5] C+57.0215_2_NA_NA	L	EGF	EGF_1	1	1	1	1.1	149903.33354	16.9410778973651	1
sp|O95573|ACSL3_HUMAN	NWEEGGYFNTDKPHPR__4	NA_NA	NWEEGGYFNTDKPHPR__4_NA_NA	L	EGF	EGF_1	1	1	1	1.1	142422.5113	16.8672226278539	1
sp|O95573|ACSL3_HUMAN	THYQADIER__2	NA_NA	THYQADIER__2_NA_NA	L	EGF	EGF_1	1	1	1	1.1	62217.274531	15.6724325343252	1
sp|O95573|ACSL3_HUMAN	THYQADIER__3	NA_NA	THYQADIER__3_NA_NA	L	EGF	EGF_1	1	1	1	1.1	123477.1018	16.661288957332	1
sp|O95573|ACSL3_HUMAN	VGAPLVCCEIK_[7] C+57.0215|[8] C+57.0215_2	NA_NA	VGAPLVCCEIK_[7] C+57.0215|[8] C+57.0215_2_NA_NA	L	EGF	EGF_1	1	1	1	1.1	285985.6723	17.8729883018814	1
sp|O95573|ACSL3_HUMAN	VSEMSSFQR__2	NA_NA	VSEMSSFQR__2_NA_NA	L	EGF	EGF_1	1	1	1	1.1	273208.3644	17.8070470842475	1
sp|O95602|RPA1_HUMAN	FQVYQLR__2	NA_NA	FQVYQLR__2_NA_NA	L	EGF	EGF_1	1	1	1	1.1	35377.65395	14.8579557159409	1
sp|O95602|RPA1_HUMAN	HPNTLLR__2	NA_NA	HPNTLLR__2_NA_NA	L	EGF	EGF_1	1	1	1	1.1	41968.3616	15.1044194793324	1
sp|O95677|EYA4_HUMAN	RDAWLQLR__2	NA_NA	RDAWLQLR__2_NA_NA	L	EGF	EGF_1	1	1	1	1.1	199380.2325	17.3525678123808	1
sp|O95716|RAB3D_HUMAN	CDLEDER_[1] C+57.0215_2	NA_NA	CDLEDER_[1] C+57.0215_2_NA_NA	L	EGF	EGF_1	1	1	1	1.1	37145.61182	14.9283091249883	1
sp|O95747|OXSR1_HUMAN	IPISLVLR__2	NA_NA	IPISLVLR__2_NA_NA	L	EGF	EGF_1	1	1	1	1.1	63885.29105	15.7106011395682	1
sp|O95757|HS74L_HUMAN	EDISSIEIVGGATR__2	NA_NA	EDISSIEIVGGATR__2_NA_NA	L	EGF	EGF_1	1	1	1	1.1	54951.68756	15.4932811231358	1
sp|O95757|HS74L_HUMAN	IQLVMK__2	NA_NA	IQLVMK__2_NA_NA	L	EGF	EGF_1	1	1	1	1.1	47208.3059	15.2741580481266	1
sp|O95757|HS74L_HUMAN	LKETSENALK__2	NA_NA	LKETSENALK__2_NA_NA	L	EGF	EGF_1	1	1	1	1.1	1260.151085	10.0467859564798	1
sp|O95757|HS74L_HUMAN	NAVEEYVYDFR__2	NA_NA	NAVEEYVYDFR__2_NA_NA	L	EGF	EGF_1	1	1	1	1.1	NA	NA	1
sp|O95757|HS74L_HUMAN	SGGIETIANEYSDR__2	NA_NA	SGGIETIANEYSDR__2_NA_NA	L	EGF	EGF_1	1	1	1	1.1	303279.1917	17.9576919477238	1
sp|O95757|HS74L_HUMAN	VLATTFDPYLGGR__2	NA_NA	VLATTFDPYLGGR__2_NA_NA	L	EGF	EGF_1	1	1	1	1.1	248316.9357	17.6692280906595	1
sp|O95782|AP2A1_HUMAN	ALLLSTYIK__2	NA_NA	ALLLSTYIK__2_NA_NA	L	EGF	EGF_1	1	1	1	1.1	89636.86844	16.1992095839147	1
sp|O95782|AP2A1_HUMAN	ANHPMDAEVTK__3	NA_NA	ANHPMDAEVTK__3_NA_NA	L	EGF	EGF_1	1	1	1	1.1	366055.0479	18.2291060506096	1
sp|O95782|AP2A1_HUMAN	DFLTPPLLSVR__2	NA_NA	DFLTPPLLSVR__2_NA_NA	L	EGF	EGF_1	1	1	1	1.1	61781.35303	15.6622888030442	1
sp|O95782|AP2A1_HUMAN	GLAVFISDIR__2	NA_NA	GLAVFISDIR__2_NA_NA	L	EGF	EGF_1	1	1	1	1.1	86940.33593	16.155143006359	1
sp|O95782|AP2A1_HUMAN	ILVAGDSMDSVK__2	NA_NA	ILVAGDSMDSVK__2_NA_NA	L	EGF	EGF_1	1	1	1	1.1	265013.878	17.7631133425344	1
sp|O95782|AP2A1_HUMAN	LPVTINK__2	NA_NA	LPVTINK__2_NA_NA	L	EGF	EGF_1	1	1	1	1.1	92586.64058	16.2459213768584	1
sp|O95782|AP2A1_HUMAN	MYLFYGNK__2	NA_NA	MYLFYGNK__2_NA_NA	L	EGF	EGF_1	1	1	1	1.1	64570.22953	15.7259864917741	1
sp|O95782|AP2A1_HUMAN	THIDTVINALK__2	NA_NA	THIDTVINALK__2_NA_NA	L	EGF	EGF_1	1	1	1	1.1	93173.28755	16.255033734907	1
sp|O95782|AP2A1_HUMAN	THIDTVINALK__3	NA_NA	THIDTVINALK__3_NA_NA	L	EGF	EGF_1	1	1	1	1.1	42159.30251	15.1109683352858	1
sp|O95782|AP2A1_HUMAN	YGGAPQALTLK__2	NA_NA	YGGAPQALTLK__2_NA_NA	L	EGF	EGF_1	1	1	1	1.1	291854.8428	17.9022964384873	1
sp|O95816|BAG2_HUMAN	EELNLTANR__2	NA_NA	EELNLTANR__2_NA_NA	L	EGF	EGF_1	1	1	1	1.1	49357.14828	15.3383763782342	1
sp|O95816|BAG2_HUMAN	IIDEVVNK__2	NA_NA	IIDEVVNK__2_NA_NA	L	EGF	EGF_1	1	1	1	1.1	67893.24017	15.7983852751308	1
sp|O95816|BAG2_HUMAN	LLESLDQLELR__2	NA_NA	LLESLDQLELR__2_NA_NA	L	EGF	EGF_1	1	1	1	1.1	154962.8822	16.9889681235804	1
sp|O95816|BAG2_HUMAN	QISDGER__2	NA_NA	QISDGER__2_NA_NA	L	EGF	EGF_1	1	1	1	1.1	2066.356452	10.7602783858087	1
sp|O95831|AIFM1_HUMAN	AALSASEGEEVPQDK__2	NA_NA	AALSASEGEEVPQDK__2_NA_NA	L	EGF	EGF_1	1	1	1	1.1	140575.3507	16.8483890772127	1
sp|O95831|AIFM1_HUMAN	ALGTEVIQLFPEK__2	NA_NA	ALGTEVIQLFPEK__2_NA_NA	L	EGF	EGF_1	1	1	1	1.1	351537.9766	18.1707259830365	1
sp|O95831|AIFM1_HUMAN	DGEQHEDLNEVAK__3	NA_NA	DGEQHEDLNEVAK__3_NA_NA	L	EGF	EGF_1	1	1	1	1.1	58236.22915	15.5770342789976	1
sp|O95831|AIFM1_HUMAN	ELWFSDDPNVTK__2	NA_NA	ELWFSDDPNVTK__2_NA_NA	L	EGF	EGF_1	1	1	1	1.1	150528.77251	16.9470847054641	1
sp|O95831|AIFM1_HUMAN	GVIFYLR__2	NA_NA	GVIFYLR__2_NA_NA	L	EGF	EGF_1	1	1	1	1.1	49167.62871	15.3328261138363	1
sp|O95831|AIFM1_HUMAN	ILPEYLSNWTMEK__2	NA_NA	ILPEYLSNWTMEK__2_NA_NA	L	EGF	EGF_1	1	1	1	1.1	151723.0738	16.9584859361712	1
sp|O95831|AIFM1_HUMAN	ISGLGLTPEQK__2	NA_NA	ISGLGLTPEQK__2_NA_NA	L	EGF	EGF_1	1	1	1	1.1	206401.0858	17.4024959914375	1
sp|O95831|AIFM1_HUMAN	VLIVSEDPELPYMRPPLSK__3	NA_NA	VLIVSEDPELPYMRPPLSK__3_NA_NA	L	EGF	EGF_1	1	1	1	1.1	122698.1244	16.6521586268739	1
sp|O95861|BPNT1_HUMAN	LVASAYSIAQK__2	NA_NA	LVASAYSIAQK__2_NA_NA	L	EGF	EGF_1	1	1	1	1.1	22070.86564	14.1772605508589	1
sp|O95864|FADS2_HUMAN	AFHPDLEFVGK__3	NA_NA	AFHPDLEFVGK__3_NA_NA	L	EGF	EGF_1	1	1	1	1.1	34489.38959	14.8212699317882	1
sp|O95864|FADS2_HUMAN	ALLDIIR__2	NA_NA	ALLDIIR__2_NA_NA	L	EGF	EGF_1	1	1	1	1.1	7158.912327	12.5529296529569	1
sp|O95881|TXD12_HUMAN	EAAASGLPLMVIIHK__3	NA_NA	EAAASGLPLMVIIHK__3_NA_NA	L	EGF	EGF_1	1	1	1	1.1	117019.9866	16.583800389236	1
sp|O95881|TXD12_HUMAN	LTGDAFR__2	NA_NA	LTGDAFR__2_NA_NA	L	EGF	EGF_1	1	1	1	1.1	128713.1275	16.721204633239	1
sp|O96000|NDUBA_HUMAN	AFDLIVDRPVTLVR__3	NA_NA	AFDLIVDRPVTLVR__3_NA_NA	L	EGF	EGF_1	1	1	1	1.1	57490.50183	15.5584409602586	1
sp|O96000|NDUBA_HUMAN	EGQNYQQNCIK_[9] C+57.0215_2	NA_NA	EGQNYQQNCIK_[9] C+57.0215_2_NA_NA	L	EGF	EGF_1	1	1	1	1.1	24523.89428	14.3293054267443	1
sp|O96008|TOM40_HUMAN	ANLLFK__2	NA_NA	ANLLFK__2_NA_NA	L	EGF	EGF_1	1	1	1	1.1	107686.1536	16.4638781897163	1
sp|O96008|TOM40_HUMAN	MAIQTQQSK__2	NA_NA	MAIQTQQSK__2_NA_NA	L	EGF	EGF_1	1	1	1	1.1	105242.68717617	16.4307654217896	1
sp|O96019|ACL6A_HUMAN	DDGSTLMEIDGDK__2	NA_NA	DDGSTLMEIDGDK__2_NA_NA	L	EGF	EGF_1	1	1	1	1.1	38345.88105	14.9741889542223	1
sp|O96019|ACL6A_HUMAN	QGGPTYYIDTNALR__2	NA_NA	QGGPTYYIDTNALR__2_NA_NA	L	EGF	EGF_1	1	1	1	1.1	80446.33474	16.0431440273009	1
sp|O96019|ACL6A_HUMAN	SEASLHPVLMSEAPWNTR__3	NA_NA	SEASLHPVLMSEAPWNTR__3_NA_NA	L	EGF	EGF_1	1	1	1	1.1	156535.1048	17.0035316655898	1
sp|O96019|ACL6A_HUMAN	SPLAGDFITMQCR_[12] C+57.0215_2	NA_NA	SPLAGDFITMQCR_[12] C+57.0215_2_NA_NA	L	EGF	EGF_1	1	1	1	1.1	30907.46871	14.6630728400719	1
sp|O96019|ACL6A_HUMAN	TAVLTAFANGR__2	NA_NA	TAVLTAFANGR__2_NA_NA	L	EGF	EGF_1	1	1	1	1.1	NA	NA	1
sp|O96019|ACL6A_HUMAN	VDFPTAIGMVVER__2	NA_NA	VDFPTAIGMVVER__2_NA_NA	L	EGF	EGF_1	1	1	1	1.1	129630.2887	16.7314482809652	1
sp|P00338|LDHA_HUMAN	DLADELALVDVIEDK__2	NA_NA	DLADELALVDVIEDK__2_NA_NA	L	EGF	EGF_1	1	1	1	1.1	459628.8306949	18.5575147265341	1
sp|P00338|LDHA_HUMAN	DLADELALVDVIEDK__3	NA_NA	DLADELALVDVIEDK__3_NA_NA	L	EGF	EGF_1	1	1	1	1.1	30285.3803	14.633738864017	1
sp|P00338|LDHA_HUMAN	DQLIYNLLK__2	NA_NA	DQLIYNLLK__2_NA_NA	L	EGF	EGF_1	1	1	1	1.1	1868906.151	20.5811676505782	1
sp|P00338|LDHA_HUMAN	DQLIYNLLKEEQTPQNK__3	NA_NA	DQLIYNLLKEEQTPQNK__3_NA_NA	L	EGF	EGF_1	1	1	1	1.1	172085.7511	17.1401730766687	1
sp|P00338|LDHA_HUMAN	DYNVTANSK__2	NA_NA	DYNVTANSK__2_NA_NA	L	EGF	EGF_1	1	1	1	1.1	971997.6364	19.6379982368134	1
sp|P00338|LDHA_HUMAN	FIIPNVVK__2	NA_NA	FIIPNVVK__2_NA_NA	L	EGF	EGF_1	1	1	1	1.1	58423.1452	15.5816573637802	1
sp|P00338|LDHA_HUMAN	GEMMDLQHGSLFLR__2	NA_NA	GEMMDLQHGSLFLR__2_NA_NA	L	EGF	EGF_1	1	1	1	1.1	146473.104	16.9076812064783	1
sp|P00338|LDHA_HUMAN	GEMMDLQHGSLFLR__3	NA_NA	GEMMDLQHGSLFLR__3_NA_NA	L	EGF	EGF_1	1	1	1	1.1	617700.7775	18.9839535777825	1
sp|P00338|LDHA_HUMAN	GEMMDLQHGSLFLR_[3] M+15.9949_3	NA_NA	GEMMDLQHGSLFLR_[3] M+15.9949_3_NA_NA	L	EGF	EGF_1	1	1	1	1.1	661051.85297	19.081808872477	1
sp|P00338|LDHA_HUMAN	GEMMDLQHGSLFLR_[3] M+15.9949|[4] M+15.9949_3	NA_NA	GEMMDLQHGSLFLR_[3] M+15.9949|[4] M+15.9949_3_NA_NA	L	EGF	EGF_1	1	1	1	1.1	29127.53112	14.5775007586023	1
sp|P00338|LDHA_HUMAN	LVIITAGAR__2	NA_NA	LVIITAGAR__2_NA_NA	L	EGF	EGF_1	1	1	1	1.1	3160778.0289	21.3392532491042	1
sp|P00338|LDHA_HUMAN	NVNIFK__2	NA_NA	NVNIFK__2_NA_NA	L	EGF	EGF_1	1	1	1	1.1	1966758.28797	20.6547931892279	1
sp|P00338|LDHA_HUMAN	QVVESAYEVIK__2	NA_NA	QVVESAYEVIK__2_NA_NA	L	EGF	EGF_1	1	1	1	1.1	3488545.286	21.4815990879388	1
sp|P00338|LDHA_HUMAN	RVHPVSTMIK__3	NA_NA	RVHPVSTMIK__3_NA_NA	L	EGF	EGF_1	1	1	1	1.1	32966.60971	14.7561228639924	1
sp|P00338|LDHA_HUMAN	RVHPVSTMIK_[8] M+15.9949_2	NA_NA	RVHPVSTMIK_[8] M+15.9949_2_NA_NA	L	EGF	EGF_1	1	1	1	1.1	13862.82423	13.5063385394678	1
sp|P00338|LDHA_HUMAN	RVHPVSTMIK_[8] M+15.9949_3	NA_NA	RVHPVSTMIK_[8] M+15.9949_3_NA_NA	L	EGF	EGF_1	1	1	1	1.1	28722.68308	14.5573078586122	1
sp|P00338|LDHA_HUMAN	SADTLWGIQK__2	NA_NA	SADTLWGIQK__2_NA_NA	L	EGF	EGF_1	1	1	1	1.1	2003802.704	20.6817139926874	1
sp|P00338|LDHA_HUMAN	TLHPDLGTDK__2	NA_NA	TLHPDLGTDK__2_NA_NA	L	EGF	EGF_1	1	1	1	1.1	544546.906394	18.8021017568931	1
sp|P00338|LDHA_HUMAN	TLHPDLGTDKDK__2	NA_NA	TLHPDLGTDKDK__2_NA_NA	L	EGF	EGF_1	1	1	1	1.1	15492.16669	13.6666562657113	1
sp|P00338|LDHA_HUMAN	TLHPDLGTDKDK__3	NA_NA	TLHPDLGTDKDK__3_NA_NA	L	EGF	EGF_1	1	1	1	1.1	499816.4497	18.6784438146073	1
sp|P00338|LDHA_HUMAN	TLHPDLGTDKDKEQWK__3	NA_NA	TLHPDLGTDKDKEQWK__3_NA_NA	L	EGF	EGF_1	1	1	1	1.1	992974.45238	19.6688020312005	1
sp|P00338|LDHA_HUMAN	TLHPDLGTDKDKEQWK__4	NA_NA	TLHPDLGTDKDKEQWK__4_NA_NA	L	EGF	EGF_1	1	1	1	1.1	2005705.4993	20.6830833145145	1
sp|P00338|LDHA_HUMAN	VHPVSTMIK_[7] M+15.9949_2	NA_NA	VHPVSTMIK_[7] M+15.9949_2_NA_NA	L	EGF	EGF_1	1	1	1	1.1	306230.3706	17.97166280134	1
sp|P00338|LDHA_HUMAN	VTLTSEEEAR__2	NA_NA	VTLTSEEEAR__2_NA_NA	L	EGF	EGF_1	1	1	1	1.1	5373660.1521	22.1048786095251	1
sp|P00338|LDHA_HUMAN	YLMGER__2	NA_NA	YLMGER__2_NA_NA	L	EGF	EGF_1	1	1	1	1.1	1347769.036	20.1095468125127	1
sp|P00338|LDHA_HUMAN	YLMGER_[3] M+15.9949_2	NA_NA	YLMGER_[3] M+15.9949_2_NA_NA	L	EGF	EGF_1	1	1	1	1.1	9350.648774	12.9382557080596	1
sp|P00352|AL1A1_HUMAN	LADLIER__2	NA_NA	LADLIER__2_NA_NA	L	EGF	EGF_1	1	1	1	1.1	15538.61937	13.6709756600705	1
sp|P00367|DHE3_HUMAN	AKPYEGSILEADCDILIPAASEK_[13] C+57.0215_3	NA_NA	AKPYEGSILEADCDILIPAASEK_[13] C+57.0215_3_NA_NA	L	EGF	EGF_1	1	1	1	1.1	217328.2775	17.4769213330467	1
sp|P00367|DHE3_HUMAN	DDGSWEVIEGYR__2	NA_NA	DDGSWEVIEGYR__2_NA_NA	L	EGF	EGF_1	1	1	1	1.1	48626.25867	15.3168529304113	1
sp|P00367|DHE3_HUMAN	DIVHSGLAYTMER__3	NA_NA	DIVHSGLAYTMER__3_NA_NA	L	EGF	EGF_1	1	1	1	1.1	90029.999393	16.2055231462128	1
sp|P00367|DHE3_HUMAN	FTMELAK__2	NA_NA	FTMELAK__2_NA_NA	L	EGF	EGF_1	1	1	1	1.1	108756.9343	16.4781528207406	1
sp|P00367|DHE3_HUMAN	IIAEGANGPTTPEADK__2	NA_NA	IIAEGANGPTTPEADK__2_NA_NA	L	EGF	EGF_1	1	1	1	1.1	104833.7161	16.4251482151006	1
sp|P00367|DHE3_HUMAN	IIAEGANGPTTPEADKIFLER__3	NA_NA	IIAEGANGPTTPEADKIFLER__3_NA_NA	L	EGF	EGF_1	1	1	1	1.1	161210.611412	17.0459921410878	1
sp|P00367|DHE3_HUMAN	MVEGFFDR__2	NA_NA	MVEGFFDR__2_NA_NA	L	EGF	EGF_1	1	1	1	1.1	160024.1435	17.0353350180323	1
sp|P00367|DHE3_HUMAN	RFTMELAK__2	NA_NA	RFTMELAK__2_NA_NA	L	EGF	EGF_1	1	1	1	1.1	NA	NA	1
sp|P00367|DHE3_HUMAN	YSTDVSVDEVK__2	NA_NA	YSTDVSVDEVK__2_NA_NA	L	EGF	EGF_1	1	1	1	1.1	213464.31768	17.4510403628028	1
sp|P00374|DYR_HUMAN	LTEQPELANK__2	NA_NA	LTEQPELANK__2_NA_NA	L	EGF	EGF_1	1	1	1	1.1	42538.79117	15.1238963729231	1
sp|P00387|NB5R3_HUMAN	DILLRPELEELR__2	NA_NA	DILLRPELEELR__2_NA_NA	L	EGF	EGF_1	1	1	1	1.1	85451.1132	16.1302166227731	1
sp|P00387|NB5R3_HUMAN	DILLRPELEELR__3	NA_NA	DILLRPELEELR__3_NA_NA	L	EGF	EGF_1	1	1	1	1.1	266464.1001	17.7709866073194	1
sp|P00387|NB5R3_HUMAN	LWYTLDR__2	NA_NA	LWYTLDR__2_NA_NA	L	EGF	EGF_1	1	1	1	1.1	247592.7075	17.665014253765	1
sp|P00387|NB5R3_HUMAN	STPAITLESPDIK__2	NA_NA	STPAITLESPDIK__2_NA_NA	L	EGF	EGF_1	1	1	1	1.1	850.2095158	9.47907955265086	1
sp|P00387|NB5R3_HUMAN	STPAITLESPDIKYPLR__3	NA_NA	STPAITLESPDIKYPLR__3_NA_NA	L	EGF	EGF_1	1	1	1	1.1	95468.51734	16.2901423902089	1
sp|P00390|GSHR_HUMAN	ALLTPVAIAAGR__2	NA_NA	ALLTPVAIAAGR__2_NA_NA	L	EGF	EGF_1	1	1	1	1.1	419212.3507	18.4247266528904	1
sp|P00390|GSHR_HUMAN	GHAAFTSDPKPTIEVSGK__3	NA_NA	GHAAFTSDPKPTIEVSGK__3_NA_NA	L	EGF	EGF_1	1	1	1	1.1	2784.626709	11.1906731825438	1
sp|P00390|GSHR_HUMAN	GHIIVDEFQNTNVK__3	NA_NA	GHIIVDEFQNTNVK__3_NA_NA	L	EGF	EGF_1	1	1	1	1.1	NA	NA	1
sp|P00390|GSHR_HUMAN	GIYAVGDVCGK_[9] C+57.0215_2	NA_NA	GIYAVGDVCGK_[9] C+57.0215_2_NA_NA	L	EGF	EGF_1	1	1	1	1.1	217098.6987	17.4753965095655	1
sp|P00390|GSHR_HUMAN	LGGTCVNVGCVPK_[5] C+57.0215|[10] C+57.0215_2	NA_NA	LGGTCVNVGCVPK_[5] C+57.0215|[10] C+57.0215_2_NA_NA	L	EGF	EGF_1	1	1	1	1.1	442404.0919	18.5024101606315	1
sp|P00390|GSHR_HUMAN	LNAIYQNNLTK__2	NA_NA	LNAIYQNNLTK__2_NA_NA	L	EGF	EGF_1	1	1	1	1.1	268330.9761	17.7810590399475	1
sp|P00390|GSHR_HUMAN	SHIEIIR__2	NA_NA	SHIEIIR__2_NA_NA	L	EGF	EGF_1	1	1	1	1.1	179263.3363	17.19912588342	1
sp|P00390|GSHR_HUMAN	TYSTSFTPMYHAVTK__3	NA_NA	TYSTSFTPMYHAVTK__3_NA_NA	L	EGF	EGF_1	1	1	1	1.1	335920.2648	18.1051642617067	1
sp|P00403|COX2_HUMAN	IFEMGPVFTL__2	NA_NA	IFEMGPVFTL__2_NA_NA	L	EGF	EGF_1	1	1	1	1.1	27416.48521	14.4901609659289	1
sp|P00403|COX2_HUMAN	ILYMTDEVNDPSLTIK__2	NA_NA	ILYMTDEVNDPSLTIK__2_NA_NA	L	EGF	EGF_1	1	1	1	1.1	77249.85037	15.9846494748571	1
sp|P00403|COX2_HUMAN	VVLPIEAPIR__2	NA_NA	VVLPIEAPIR__2_NA_NA	L	EGF	EGF_1	1	1	1	1.1	261355.633151	17.7430596860536	1
sp|P00414|COX3_HUMAN	ESTYQGHHTPPVQK__3	NA_NA	ESTYQGHHTPPVQK__3_NA_NA	L	EGF	EGF_1	1	1	1	1.1	34367.25902	14.8161521296294	1
sp|P00414|COX3_HUMAN	ESTYQGHHTPPVQK__4	NA_NA	ESTYQGHHTPPVQK__4_NA_NA	L	EGF	EGF_1	1	1	1	1.1	73162.49023	15.9062215171827	1
sp|P00441|SODC_HUMAN	GDGPVQGIINFEQK__2	NA_NA	GDGPVQGIINFEQK__2_NA_NA	L	EGF	EGF_1	1	1	1	1.1	119827.024	16.6179987399153	1
sp|P00441|SODC_HUMAN	HVGDLGNVTADK__2	NA_NA	HVGDLGNVTADK__2_NA_NA	L	EGF	EGF_1	1	1	1	1.1	116307.9059	16.574994596898	1
sp|P00491|PNPH_HUMAN	ACVMMQGR_[2] C+57.0215_2	NA_NA	ACVMMQGR_[2] C+57.0215_2_NA_NA	L	EGF	EGF_1	1	1	1	1.1	23496.04139	14.2675350484731	1
sp|P00491|PNPH_HUMAN	ANHEEVLAAGK__2	NA_NA	ANHEEVLAAGK__2_NA_NA	L	EGF	EGF_1	1	1	1	1.1	58750.71875	15.5897238378446	1
sp|P00491|PNPH_HUMAN	ANHEEVLAAGK__3	NA_NA	ANHEEVLAAGK__3_NA_NA	L	EGF	EGF_1	1	1	1	1.1	183078.68674	17.2295092795183	1
sp|P00491|PNPH_HUMAN	FPAMSDAYDR__2	NA_NA	FPAMSDAYDR__2_NA_NA	L	EGF	EGF_1	1	1	1	1.1	5966.90918	12.2901730597558	1
sp|P00491|PNPH_HUMAN	LGADAVGMSTVPEVIVAR__2	NA_NA	LGADAVGMSTVPEVIVAR__2_NA_NA	L	EGF	EGF_1	1	1	1	1.1	132814.5602	16.7664587463551	1
sp|P00491|PNPH_HUMAN	LVFGFLNGR__2	NA_NA	LVFGFLNGR__2_NA_NA	L	EGF	EGF_1	1	1	1	1.1	56676.1948	15.5378602362558	1
sp|P00491|PNPH_HUMAN	VFGFSLITNK__2	NA_NA	VFGFSLITNK__2_NA_NA	L	EGF	EGF_1	1	1	1	1.1	62231.21987	15.672755862809	1
sp|P00492|HPRT_HUMAN	DLNHVCVISETGK_[6] C+57.0215_3	NA_NA	DLNHVCVISETGK_[6] C+57.0215_3_NA_NA	L	EGF	EGF_1	1	1	1	1.1	NA	NA	1
sp|P00492|HPRT_HUMAN	FFADLLDYIK__2	NA_NA	FFADLLDYIK__2_NA_NA	L	EGF	EGF_1	1	1	1	1.1	11957.53852	13.2930377751101	1
sp|P00492|HPRT_HUMAN	NVLIVEDIIDTGK__2	NA_NA	NVLIVEDIIDTGK__2_NA_NA	L	EGF	EGF_1	1	1	1	1.1	858.1287759	9.49245530986378	1
sp|P00492|HPRT_HUMAN	SIPMTVDFIR__2	NA_NA	SIPMTVDFIR__2_NA_NA	L	EGF	EGF_1	1	1	1	1.1	200826.887	17.3629978635303	1
sp|P00492|HPRT_HUMAN	SVGYKPDFVGFEIPDK__3	NA_NA	SVGYKPDFVGFEIPDK__3_NA_NA	L	EGF	EGF_1	1	1	1	1.1	205345.9624	17.3951020118796	1
sp|P00492|HPRT_HUMAN	SYCNDQSTGDIK_[3] C+57.0215_2	NA_NA	SYCNDQSTGDIK_[3] C+57.0215_2_NA_NA	L	EGF	EGF_1	1	1	1	1.1	46038.954952305	15.2379724220931	1
sp|P00492|HPRT_HUMAN	TMQTLLSLVR__2	NA_NA	TMQTLLSLVR__2_NA_NA	L	EGF	EGF_1	1	1	1	1.1	32273.16736	14.7254525103367	1
sp|P00492|HPRT_HUMAN	VASLLVK__2	NA_NA	VASLLVK__2_NA_NA	L	EGF	EGF_1	1	1	1	1.1	NA	NA	1
sp|P00492|HPRT_HUMAN	VFIPHGLIMDR__3	NA_NA	VFIPHGLIMDR__3_NA_NA	L	EGF	EGF_1	1	1	1	1.1	123664.733502	16.663479564824	1
sp|P00492|HPRT_HUMAN	VFIPHGLIMDR_[9] M+15.9949_3	NA_NA	VFIPHGLIMDR_[9] M+15.9949_3_NA_NA	L	EGF	EGF_1	1	1	1	1.1	55327.26677	15.5031079910451	1
sp|P00505|AATM_HUMAN	ASAELALGENSEVLK__2	NA_NA	ASAELALGENSEVLK__2_NA_NA	L	EGF	EGF_1	1	1	1	1.1	310978.8683	17.9938619805462	1
sp|P00505|AATM_HUMAN	DAGMQLQGYR__2	NA_NA	DAGMQLQGYR__2_NA_NA	L	EGF	EGF_1	1	1	1	1.1	431248.72657	18.4655656278346	1
sp|P00505|AATM_HUMAN	DAWAVR__2	NA_NA	DAWAVR__2_NA_NA	L	EGF	EGF_1	1	1	1	1.1	117021.103	16.5838141528427	1
sp|P00505|AATM_HUMAN	EFSIYMTK_[6] M+15.9949_2	NA_NA	EFSIYMTK_[6] M+15.9949_2_NA_NA	L	EGF	EGF_1	1	1	1	1.1	32484.4599	14.7348670548246	1
sp|P00505|AATM_HUMAN	FVTVQTISGTGALR__2	NA_NA	FVTVQTISGTGALR__2_NA_NA	L	EGF	EGF_1	1	1	1	1.1	845231.1574	19.4363913808822	1
sp|P00505|AATM_HUMAN	IAAAILNTPDLR__2	NA_NA	IAAAILNTPDLR__2_NA_NA	L	EGF	EGF_1	1	1	1	1.1	678960.6915	19.1203734830777	1
sp|P00505|AATM_HUMAN	IAAAILNTPDLRK__2	NA_NA	IAAAILNTPDLRK__2_NA_NA	L	EGF	EGF_1	1	1	1	1.1	94415.02475	16.2741337976439	1
sp|P00505|AATM_HUMAN	IAAAILNTPDLRK__3	NA_NA	IAAAILNTPDLRK__3_NA_NA	L	EGF	EGF_1	1	1	1	1.1	302418.0401	17.9535896341762	1
sp|P00505|AATM_HUMAN	IGASFLQR__2	NA_NA	IGASFLQR__2_NA_NA	L	EGF	EGF_1	1	1	1	1.1	1095253.881	19.8102388528746	1
sp|P00505|AATM_HUMAN	ILIRPMYSNPPLNGAR__3	NA_NA	ILIRPMYSNPPLNGAR__3_NA_NA	L	EGF	EGF_1	1	1	1	1.1	85998.2234	16.1394241923938	1
sp|P00505|AATM_HUMAN	ISVAGVTSSNVGYLAHAIHQVTK__4	NA_NA	ISVAGVTSSNVGYLAHAIHQVTK__4_NA_NA	L	EGF	EGF_1	1	1	1	1.1	79847.91007	16.0323719834792	1
sp|P00505|AATM_HUMAN	KQWLQEVK__3	NA_NA	KQWLQEVK__3_NA_NA	L	EGF	EGF_1	1	1	1	1.1	3109.9219744	11.350067626073	1
sp|P00505|AATM_HUMAN	NLDKEYLPIGGLAEFCK_[16] C+57.0215_3	NA_NA	NLDKEYLPIGGLAEFCK_[16] C+57.0215_3_NA_NA	L	EGF	EGF_1	1	1	1	1.1	145464.558	16.897713118831	1
sp|P00505|AATM_HUMAN	NMGLYGER__2	NA_NA	NMGLYGER__2_NA_NA	L	EGF	EGF_1	1	1	1	1.1	346443.18	18.1496641871279	1
sp|P00505|AATM_HUMAN	QWLQEVK__2	NA_NA	QWLQEVK__2_NA_NA	L	EGF	EGF_1	1	1	1	1.1	17260.72445	13.8226103534347	1
sp|P00505|AATM_HUMAN	TCGFDFTGAVEDISK_[2] C+57.0215_2	NA_NA	TCGFDFTGAVEDISK_[2] C+57.0215_2_NA_NA	L	EGF	EGF_1	1	1	1	1.1	194459.1388	17.3165124684187	1
sp|P00505|AATM_HUMAN	TQLVSNLK__2	NA_NA	TQLVSNLK__2_NA_NA	L	EGF	EGF_1	1	1	1	1.1	471828.0113	18.595306501642	1
sp|P00505|AATM_HUMAN	TQLVSNLKK__3	NA_NA	TQLVSNLKK__3_NA_NA	L	EGF	EGF_1	1	1	1	1.1	340593.8419	18.1250977818038	1
sp|P00505|AATM_HUMAN	VGAFTMVCK_[8] C+57.0215_2	NA_NA	VGAFTMVCK_[8] C+57.0215_2_NA_NA	L	EGF	EGF_1	1	1	1	1.1	628415.4226	19.0087640189239	1
sp|P00533|EGFR_HUMAN	ACGADSYEMEEDGVRK_[2] C+57.0215_3	NA_NA	ACGADSYEMEEDGVRK_[2] C+57.0215_3_NA_NA	L	EGF	EGF_1	1	1	1	1.1	182096.8149	17.2217511191728	1
sp|P00533|EGFR_HUMAN	ATGQVCHALCSPEGCWGPEPR_[6] C+57.0215|[10] C+57.0215|[15] C+57.0215_3	NA_NA	ATGQVCHALCSPEGCWGPEPR_[6] C+57.0215|[10] C+57.0215|[15] C+57.0215_3_NA_NA	L	EGF	EGF_1	1	1	1	1.1	262118.042	17.7472620912386	1
sp|P00533|EGFR_HUMAN	ELVEPLTPSGEAPNQALLR__2	NA_NA	ELVEPLTPSGEAPNQALLR__2_NA_NA	L	EGF	EGF_1	1	1	1	1.1	189611.4621	17.2800916096201	1
sp|P00533|EGFR_HUMAN	ESDCLVCR_[4] C+57.0215|[7] C+57.0215_2	NA_NA	ESDCLVCR_[4] C+57.0215|[7] C+57.0215_2_NA_NA	L	EGF	EGF_1	1	1	1	1.1	191937.5929	17.297682736652	1
sp|P00533|EGFR_HUMAN	FSNNPALCNVESIQWR_[8] C+57.0215_2	NA_NA	FSNNPALCNVESIQWR_[8] C+57.0215_2_NA_NA	L	EGF	EGF_1	1	1	1	1.1	123796.6051	16.6650171829388	1
sp|P00533|EGFR_HUMAN	GDSFTHTPPLDPQELDILK__3	NA_NA	GDSFTHTPPLDPQELDILK__3_NA_NA	L	EGF	EGF_1	1	1	1	1.1	366892.8294	18.2324041398168	1
sp|P00533|EGFR_HUMAN	GMNYLEDR__2	NA_NA	GMNYLEDR__2_NA_NA	L	EGF	EGF_1	1	1	1	1.1	NA	NA	1
sp|P00533|EGFR_HUMAN	GPDNCIQCAHYIDGPHCVK_[5] C+57.0215|[8] C+57.0215|[17] C+57.0215_4	NA_NA	GPDNCIQCAHYIDGPHCVK_[5] C+57.0215|[8] C+57.0215|[17] C+57.0215_4_NA_NA	L	EGF	EGF_1	1	1	1	1.1	110627.320832	16.50275315274	1
sp|P00533|EGFR_HUMAN	IPLENLQIIR__2	NA_NA	IPLENLQIIR__2_NA_NA	L	EGF	EGF_1	1	1	1	1.1	438369.08057	18.4891914756328	1
sp|P00533|EGFR_HUMAN	ITDFGLAK__2	NA_NA	ITDFGLAK__2_NA_NA	L	EGF	EGF_1	1	1	1	1.1	11446.24976	13.2299923285879	1
sp|P00533|EGFR_HUMAN	LTQLGTFEDHFLSLQR__3	NA_NA	LTQLGTFEDHFLSLQR__3_NA_NA	L	EGF	EGF_1	1	1	1	1.1	303357.1678	17.9580628313071	1
sp|P00533|EGFR_HUMAN	NLCYANTINWK_[3] C+57.0215_2	NA_NA	NLCYANTINWK_[3] C+57.0215_2_NA_NA	L	EGF	EGF_1	1	1	1	1.1	121806.5982	16.6416377165699	1
sp|P00533|EGFR_HUMAN	NLQEILHGAVR__3	NA_NA	NLQEILHGAVR__3_NA_NA	L	EGF	EGF_1	1	1	1	1.1	297297.1717	17.9289511695791	1
sp|P00533|EGFR_HUMAN	NYVVTDHGSCVR_[10] C+57.0215_3	NA_NA	NYVVTDHGSCVR_[10] C+57.0215_3_NA_NA	L	EGF	EGF_1	1	1	1	1.1	294162.994889	17.9136612010528	1
sp|P00533|EGFR_HUMAN	SPSDCCHNQCAAGCTGPR_[5] C+57.0215|[6] C+57.0215|[10] C+57.0215|[14] C+57.0215_3	NA_NA	SPSDCCHNQCAAGCTGPR_[5] C+57.0215|[6] C+57.0215|[10] C+57.0215|[14] C+57.0215_3_NA_NA	L	EGF	EGF_1	1	1	1	1.1	277271.6845	17.8283457243692	1
sp|P00533|EGFR_HUMAN	VLGSGAFGTVYK__2	NA_NA	VLGSGAFGTVYK__2_NA_NA	L	EGF	EGF_1	1	1	1	1.1	250317.6064	17.6808051995138	1
sp|P00533|EGFR_HUMAN	WMALESILHR__3	NA_NA	WMALESILHR__3_NA_NA	L	EGF	EGF_1	1	1	1	1.1	36078.48238	14.8862559900393	1
sp|P00533|EGFR_HUMAN	YLVIQGDER__2	NA_NA	YLVIQGDER__2_NA_NA	L	EGF	EGF_1	1	1	1	1.1	147741.6463	16.9201219901189	1
sp|P00533|EGFR_HUMAN	YSFGATCVK_[7] C+57.0215_2	NA_NA	YSFGATCVK_[7] C+57.0215_2_NA_NA	L	EGF	EGF_1	1	1	1	1.1	39081.36033	15.0015980212752	1
sp|P00540|MOS_HUMAN	APELLK__2	NA_NA	APELLK__2_NA_NA	L	EGF	EGF_1	1	1	1	1.1	300706.8884	17.9454033477903	1
sp|P00558|PGK1_HUMAN	AAVPSIK__2	NA_NA	AAVPSIK__2_NA_NA	L	EGF	EGF_1	1	1	1	1.1	1713873.108	20.4562338249848	1
sp|P00558|PGK1_HUMAN	ACANPAAGSVILLENLR_[2] C+57.0215_2	NA_NA	ACANPAAGSVILLENLR_[2] C+57.0215_2_NA_NA	L	EGF	EGF_1	1	1	1	1.1	1447824.78055	20.2128605404067	1
sp|P00558|PGK1_HUMAN	AGGFLMK__2	NA_NA	AGGFLMK__2_NA_NA	L	EGF	EGF_1	1	1	1	1.1	952468.22496	19.6087163952116	1
sp|P00558|PGK1_HUMAN	AHSSMVGVNLPQK__3	NA_NA	AHSSMVGVNLPQK__3_NA_NA	L	EGF	EGF_1	1	1	1	1.1	1967843.389	20.6555889342832	1
sp|P00558|PGK1_HUMAN	AHSSMVGVNLPQK_[5] M+15.9949_2	NA_NA	AHSSMVGVNLPQK_[5] M+15.9949_2_NA_NA	L	EGF	EGF_1	1	1	1	1.1	149776.3263	16.939855040089	1
sp|P00558|PGK1_HUMAN	ALESPERPFLAILGGAK__2	NA_NA	ALESPERPFLAILGGAK__2_NA_NA	L	EGF	EGF_1	1	1	1	1.1	531399.2765	18.7668416947705	1
sp|P00558|PGK1_HUMAN	ALESPERPFLAILGGAK__3	NA_NA	ALESPERPFLAILGGAK__3_NA_NA	L	EGF	EGF_1	1	1	1	1.1	3584122.101	21.5205933128685	1
sp|P00558|PGK1_HUMAN	ALMDEVVK__2	NA_NA	ALMDEVVK__2_NA_NA	L	EGF	EGF_1	1	1	1	1.1	2048204.81592	20.7133335148997	1
sp|P00558|PGK1_HUMAN	ALMDEVVK_[3] M+15.9949_2	NA_NA	ALMDEVVK_[3] M+15.9949_2_NA_NA	L	EGF	EGF_1	1	1	1	1.1	4879.668039	11.9999722468106	1
sp|P00558|PGK1_HUMAN	DCVGPEVEK_[2] C+57.0215_2	NA_NA	DCVGPEVEK_[2] C+57.0215_2_NA_NA	L	EGF	EGF_1	1	1	1	1.1	2154610.66	20.7864007226875	1
sp|P00558|PGK1_HUMAN	DVLFLK__2	NA_NA	DVLFLK__2_NA_NA	L	EGF	EGF_1	1	1	1	1.1	936021.8388	19.5835876216204	1
sp|P00558|PGK1_HUMAN	ELNYFAK__2	NA_NA	ELNYFAK__2_NA_NA	L	EGF	EGF_1	1	1	1	1.1	1340150.251	20.1013682836213	1
sp|P00558|PGK1_HUMAN	FCLDNGAK_[2] C+57.0215_2	NA_NA	FCLDNGAK_[2] C+57.0215_2_NA_NA	L	EGF	EGF_1	1	1	1	1.1	788562.4188	19.3362703874907	1
sp|P00558|PGK1_HUMAN	FHVEEEGK__2	NA_NA	FHVEEEGK__2_NA_NA	L	EGF	EGF_1	1	1	1	1.1	883950.9044	19.5010116741511	1
sp|P00558|PGK1_HUMAN	FHVEEEGK__3	NA_NA	FHVEEEGK__3_NA_NA	L	EGF	EGF_1	1	1	1	1.1	936665.05126	19.5845786676599	1
sp|P00558|PGK1_HUMAN	FHVEEEGKGK__3	NA_NA	FHVEEEGKGK__3_NA_NA	L	EGF	EGF_1	1	1	1	1.1	132976.30916	16.7682146716194	1
sp|P00558|PGK1_HUMAN	GCITIIGGGDTATCCAK_[2] C+57.0215|[14] C+57.0215|[15] C+57.0215_2	NA_NA	GCITIIGGGDTATCCAK_[2] C+57.0215|[14] C+57.0215|[15] C+57.0215_2_NA_NA	L	EGF	EGF_1	1	1	1	1.1	1213861.741	19.9585776338675	1
sp|P00558|PGK1_HUMAN	IQLINNMLDK__2	NA_NA	IQLINNMLDK__2_NA_NA	L	EGF	EGF_1	1	1	1	1.1	204056.3353	17.3860129335521	1
sp|P00558|PGK1_HUMAN	ITLPVDFVTADK__2	NA_NA	ITLPVDFVTADK__2_NA_NA	L	EGF	EGF_1	1	1	1	1.1	655190.90176	19.0689607544538	1
sp|P00558|PGK1_HUMAN	ITLPVDFVTADKFDENAK__2	NA_NA	ITLPVDFVTADKFDENAK__2_NA_NA	L	EGF	EGF_1	1	1	1	1.1	175365.4212	17.1674097343611	1
sp|P00558|PGK1_HUMAN	ITLPVDFVTADKFDENAK__3	NA_NA	ITLPVDFVTADKFDENAK__3_NA_NA	L	EGF	EGF_1	1	1	1	1.1	2465554.19	20.9808854879957	1
sp|P00558|PGK1_HUMAN	KELNYFAK__2	NA_NA	KELNYFAK__2_NA_NA	L	EGF	EGF_1	1	1	1	1.1	102084.803	16.386813544512	1
sp|P00558|PGK1_HUMAN	KELNYFAK__3	NA_NA	KELNYFAK__3_NA_NA	L	EGF	EGF_1	1	1	1	1.1	91832.35445	16.2341198709765	1
sp|P00558|PGK1_HUMAN	LGDVYVNDAFGTAHR__2	NA_NA	LGDVYVNDAFGTAHR__2_NA_NA	L	EGF	EGF_1	1	1	1	1.1	705777.9013	19.17625968959	1
sp|P00558|PGK1_HUMAN	LGDVYVNDAFGTAHR__3	NA_NA	LGDVYVNDAFGTAHR__3_NA_NA	L	EGF	EGF_1	1	1	1	1.1	2233367.527	20.8381942092596	1
sp|P00558|PGK1_HUMAN	SVVLMSHLGRPDGVPMPDK__3	NA_NA	SVVLMSHLGRPDGVPMPDK__3_NA_NA	L	EGF	EGF_1	1	1	1	1.1	786408.9272	19.3323251302059	1
sp|P00558|PGK1_HUMAN	TGQATVASGIPAGWMGLDCGPESSK_[19] C+57.0215_3	NA_NA	TGQATVASGIPAGWMGLDCGPESSK_[19] C+57.0215_3_NA_NA	L	EGF	EGF_1	1	1	1	1.1	229404.3168	17.5549379705939	1
sp|P00558|PGK1_HUMAN	TGQATVASGIPAGWMGLDCGPESSKK_[15] M+15.9949|[19] C+57.0215_3	NA_NA	TGQATVASGIPAGWMGLDCGPESSKK_[15] M+15.9949|[19] C+57.0215_3_NA_NA	L	EGF	EGF_1	1	1	1	1.1	170065.375883	17.1231348794815	1
sp|P00558|PGK1_HUMAN	TGQATVASGIPAGWMGLDCGPESSKK_[19] C+57.0215_3	NA_NA	TGQATVASGIPAGWMGLDCGPESSKK_[19] C+57.0215_3_NA_NA	L	EGF	EGF_1	1	1	1	1.1	1166809.70074	19.901542811879	1
sp|P00558|PGK1_HUMAN	VLNNMEIGTSLFDEEGAK__2	NA_NA	VLNNMEIGTSLFDEEGAK__2_NA_NA	L	EGF	EGF_1	1	1	1	1.1	946269.9791	19.5992972869753	1
sp|P00558|PGK1_HUMAN	VLNNMEIGTSLFDEEGAK_[5] M+15.9949_2	NA_NA	VLNNMEIGTSLFDEEGAK_[5] M+15.9949_2_NA_NA	L	EGF	EGF_1	1	1	1	1.1	319413.6429	18.0324713660974	1
sp|P00558|PGK1_HUMAN	VLNNMEIGTSLFDEEGAK_[5] M+15.9949_3	NA_NA	VLNNMEIGTSLFDEEGAK_[5] M+15.9949_3_NA_NA	L	EGF	EGF_1	1	1	1	1.1	1233198.369	19.9813784125406	1
sp|P00558|PGK1_HUMAN	YAEAVTR__2	NA_NA	YAEAVTR__2_NA_NA	L	EGF	EGF_1	1	1	1	1.1	480779.75543	18.6224215798069	1
sp|P00558|PGK1_HUMAN	YSLEPVAVELK__2	NA_NA	YSLEPVAVELK__2_NA_NA	L	EGF	EGF_1	1	1	1	1.1	1806193.8217	20.5319262420218	1
sp|P00568|KAD1_HUMAN	ATEPVIAFYEK__2	NA_NA	ATEPVIAFYEK__2_NA_NA	L	EGF	EGF_1	1	1	1	1.1	99419.51285	16.348646370456	1
sp|P00568|KAD1_HUMAN	EVQQGEEFER__2	NA_NA	EVQQGEEFER__2_NA_NA	L	EGF	EGF_1	1	1	1	1.1	48824.89964	15.3227344149255	1
sp|P00568|KAD1_HUMAN	RLETYYK__2	NA_NA	RLETYYK__2_NA_NA	L	EGF	EGF_1	1	1	1	1.1	22309.81742	14.1927960431258	1
sp|P00568|KAD1_HUMAN	YGYTHLSTGDLLR__3	NA_NA	YGYTHLSTGDLLR__3_NA_NA	L	EGF	EGF_1	1	1	1	1.1	NA	NA	1
sp|P01011|AACT_HUMAN	LTELIK__2	NA_NA	LTELIK__2_NA_NA	L	EGF	EGF_1	1	1	1	1.1	812696.359273	19.3797618624426	1
sp|P01112|RASH_HUMAN	LVVVGAGGVGK__2	NA_NA	LVVVGAGGVGK__2_NA_NA	L	EGF	EGF_1	1	1	1	1.1	15117.8721	13.6313724251259	1
sp|P01116|RASK_HUMAN	SYGIPFIETSAK__2	NA_NA	SYGIPFIETSAK__2_NA_NA	L	EGF	EGF_1	1	1	1	1.1	NA	NA	1
sp|P01130|LDLR_HUMAN	AHGVSSYDTVISR__2	NA_NA	AHGVSSYDTVISR__2_NA_NA	L	EGF	EGF_1	1	1	1	1.1	NA	NA	1
sp|P01130|LDLR_HUMAN	CHSGECITLDK_[1] C+57.0215|[6] C+57.0215_3	NA_NA	CHSGECITLDK_[1] C+57.0215|[6] C+57.0215_3_NA_NA	L	EGF	EGF_1	1	1	1	1.1	NA	NA	1
sp|P01130|LDLR_HUMAN	FTCACPDGMLLAR_[3] C+57.0215|[5] C+57.0215_2	NA_NA	FTCACPDGMLLAR_[3] C+57.0215|[5] C+57.0215_2_NA_NA	L	EGF	EGF_1	1	1	1	1.1	75497.35016	15.9515433452484	1
sp|P01130|LDLR_HUMAN	IYWSDLSQR__2	NA_NA	IYWSDLSQR__2_NA_NA	L	EGF	EGF_1	1	1	1	1.1	19168.62106	13.9738638933482	1
sp|P01130|LDLR_HUMAN	MICSTQLDR_[3] C+57.0215_2	NA_NA	MICSTQLDR_[3] C+57.0215_2_NA_NA	L	EGF	EGF_1	1	1	1	1.1	53745.51851	15.4612617990227	1
sp|P01130|LDLR_HUMAN	NVVALDTEVASNR__2	NA_NA	NVVALDTEVASNR__2_NA_NA	L	EGF	EGF_1	1	1	1	1.1	161768.18502	17.0509733317245	1
sp|P01130|LDLR_HUMAN	QFVCDSDR_[4] C+57.0215_2	NA_NA	QFVCDSDR_[4] C+57.0215_2_NA_NA	L	EGF	EGF_1	1	1	1	1.1	33450.59699	14.7771492950363	1
sp|P01130|LDLR_HUMAN	TILEDEKR__3	NA_NA	TILEDEKR__3_NA_NA	L	EGF	EGF_1	1	1	1	1.1	48749.17942	15.3204952709054	1
sp|P01133|EGF_HUMAN	YACNCVVGYIGER_[3] C+57.0215|[5] C+57.0215_2	NA_NA	YACNCVVGYIGER_[3] C+57.0215|[5] C+57.0215_2_NA_NA	L	EGF	EGF_1	1	1	1	1.1	1050385.379	19.7498922657259	1
sp|P01889|1B07_HUMAN	DGEDQTQDTELVETRPAGDR__3	NA_NA	DGEDQTQDTELVETRPAGDR__3_NA_NA	L	EGF	EGF_1	1	1	1	1.1	371867.8222	18.2518353478184	1
sp|P01891|1A68_HUMAN	WVAVVVPSGQEQR__2	NA_NA	WVAVVVPSGQEQR__2_NA_NA	L	EGF	EGF_1	1	1	1	1.1	540307.1222	18.7908251305234	1
sp|P01892|1A02_HUMAN	AYLEGTCVEWLR_[7] C+57.0215_2	NA_NA	AYLEGTCVEWLR_[7] C+57.0215_2_NA_NA	L	EGF	EGF_1	1	1	1	1.1	270044.8845	17.7902446505339	1
sp|P01892|1A02_HUMAN	FDSDAASQR__2	NA_NA	FDSDAASQR__2_NA_NA	L	EGF	EGF_1	1	1	1	1.1	55181.05784	15.4992904502025	1
sp|P01892|1A02_HUMAN	GYHQYAYDGK__2	NA_NA	GYHQYAYDGK__2_NA_NA	L	EGF	EGF_1	1	1	1	1.1	29883.58253	14.6144704492169	1
sp|P01892|1A02_HUMAN	GYHQYAYDGK__3	NA_NA	GYHQYAYDGK__3_NA_NA	L	EGF	EGF_1	1	1	1	1.1	61018.73346	15.6443695710999	1
sp|P01892|1A02_HUMAN	SWTAADMAAQTTK__2	NA_NA	SWTAADMAAQTTK__2_NA_NA	L	EGF	EGF_1	1	1	1	1.1	215027.80434	17.4615686518677	1
sp|P01892|1A02_HUMAN	SWTAADMAAQTTK_[7] M+15.9949_2	NA_NA	SWTAADMAAQTTK_[7] M+15.9949_2_NA_NA	L	EGF	EGF_1	1	1	1	1.1	62129.40532	15.6703935816775	1
sp|P01892|1A02_HUMAN	THMTHHAVSDHEATLR__4	NA_NA	THMTHHAVSDHEATLR__4_NA_NA	L	EGF	EGF_1	1	1	1	1.1	NA	NA	1
sp|P02008|HBAZ_HUMAN	VDPVNFK__2	NA_NA	VDPVNFK__2_NA_NA	L	EGF	EGF_1	1	1	1	1.1	17006.79383	13.8012285218727	1
sp|P02452|CO1A1_HUMAN	GEPGPTGLPGPPGER__2	NA_NA	GEPGPTGLPGPPGER__2_NA_NA	L	EGF	EGF_1	1	1	1	1.1	NA	NA	1
sp|P02545|LMNA_HUMAN	AAYEAELGDAR__2	NA_NA	AAYEAELGDAR__2_NA_NA	L	EGF	EGF_1	1	1	1	1.1	522391.1304	18.7421758329611	1
sp|P02545|LMNA_HUMAN	AQHEDQVEQYK__3	NA_NA	AQHEDQVEQYK__3_NA_NA	L	EGF	EGF_1	1	1	1	1.1	66219.4620849	15.7623726277391	1
sp|P02545|LMNA_HUMAN	AQHEDQVEQYKK__3	NA_NA	AQHEDQVEQYKK__3_NA_NA	L	EGF	EGF_1	1	1	1	1.1	297088.0026263	17.927935776831	1
sp|P02545|LMNA_HUMAN	AQHEDQVEQYKK__4	NA_NA	AQHEDQVEQYKK__4_NA_NA	L	EGF	EGF_1	1	1	1	1.1	22123.9731	14.1807278293122	1
sp|P02545|LMNA_HUMAN	AQNTWGCGNSLR_[7] C+57.0215_2	NA_NA	AQNTWGCGNSLR_[7] C+57.0215_2_NA_NA	L	EGF	EGF_1	1	1	1	1.1	262777.19901	17.7508855306417	1
sp|P02545|LMNA_HUMAN	DLEALLNSK__2	NA_NA	DLEALLNSK__2_NA_NA	L	EGF	EGF_1	1	1	1	1.1	169075.74748	17.1147151630663	1
sp|P02545|LMNA_HUMAN	DLEDSLAR__2	NA_NA	DLEDSLAR__2_NA_NA	L	EGF	EGF_1	1	1	1	1.1	336723.71267	18.1086107530089	1
sp|P02545|LMNA_HUMAN	EAALSTALSEK__2	NA_NA	EAALSTALSEK__2_NA_NA	L	EGF	EGF_1	1	1	1	1.1	49290.16499	15.3364171464629	1
sp|P02545|LMNA_HUMAN	EAALSTALSEKR__2	NA_NA	EAALSTALSEKR__2_NA_NA	L	EGF	EGF_1	1	1	1	1.1	NA	NA	1
sp|P02545|LMNA_HUMAN	EDLQELNDR__2	NA_NA	EDLQELNDR__2_NA_NA	L	EGF	EGF_1	1	1	1	1.1	305377.5838	17.9676395963579	1
sp|P02545|LMNA_HUMAN	EELDFQK__2	NA_NA	EELDFQK__2_NA_NA	L	EGF	EGF_1	1	1	1	1.1	763191.9032	19.2890912968591	1
sp|P02545|LMNA_HUMAN	EGDLIAAQAR__2	NA_NA	EGDLIAAQAR__2_NA_NA	L	EGF	EGF_1	1	1	1	1.1	559263.2842	18.840573051246	1
sp|P02545|LMNA_HUMAN	IDSLSAQLSQLQK__2	NA_NA	IDSLSAQLSQLQK__2_NA_NA	L	EGF	EGF_1	1	1	1	1.1	1072942.7667	19.7805466474448	1
sp|P02545|LMNA_HUMAN	ITESEEVVSR__2	NA_NA	ITESEEVVSR__2_NA_NA	L	EGF	EGF_1	1	1	1	1.1	920348.8486	19.5592262344603	1
sp|P02545|LMNA_HUMAN	KLLEGEEER__2	NA_NA	KLLEGEEER__2_NA_NA	L	EGF	EGF_1	1	1	1	1.1	99737.86948	16.3532587219256	1
sp|P02545|LMNA_HUMAN	KQLQDEMLR__2	NA_NA	KQLQDEMLR__2_NA_NA	L	EGF	EGF_1	1	1	1	1.1	48664.66246	15.317991884789	1
sp|P02545|LMNA_HUMAN	KQLQDEMLR__3	NA_NA	KQLQDEMLR__3_NA_NA	L	EGF	EGF_1	1	1	1	1.1	107525.0491	16.4617182212415	1
sp|P02545|LMNA_HUMAN	LADALQELR__2	NA_NA	LADALQELR__2_NA_NA	L	EGF	EGF_1	1	1	1	1.1	136319.9494	16.8040421363386	1
sp|P02545|LMNA_HUMAN	LAVYIDR__2	NA_NA	LAVYIDR__2_NA_NA	L	EGF	EGF_1	1	1	1	1.1	430982.4836	18.4646746662917	1
sp|P02545|LMNA_HUMAN	LKDLEALLNSK__3	NA_NA	LKDLEALLNSK__3_NA_NA	L	EGF	EGF_1	1	1	1	1.1	283235.4494	17.8590472738257	1
sp|P02545|LMNA_HUMAN	LLEGEEER__2	NA_NA	LLEGEEER__2_NA_NA	L	EGF	EGF_1	1	1	1	1.1	987433.6371	19.6607292227454	1
sp|P02545|LMNA_HUMAN	LQEKEDLQELNDR__3	NA_NA	LQEKEDLQELNDR__3_NA_NA	L	EGF	EGF_1	1	1	1	1.1	152402.6746	16.9649336528874	1
sp|P02545|LMNA_HUMAN	LRDLEDSLAR__3	NA_NA	LRDLEDSLAR__3_NA_NA	L	EGF	EGF_1	1	1	1	1.1	204678.04992	17.3904018243492	1
sp|P02545|LMNA_HUMAN	LSPSPTSQR__2	NA_NA	LSPSPTSQR__2_NA_NA	L	EGF	EGF_1	1	1	1	1.1	34327.69634	14.8144903805752	1
sp|P02545|LMNA_HUMAN	MQQQLDEYQELLDIK__2	NA_NA	MQQQLDEYQELLDIK__2_NA_NA	L	EGF	EGF_1	1	1	1	1.1	256775.0466	17.7175504393323	1
sp|P02545|LMNA_HUMAN	NIYSEELR__2	NA_NA	NIYSEELR__2_NA_NA	L	EGF	EGF_1	1	1	1	1.1	990694.5616	19.6654857636708	1
sp|P02545|LMNA_HUMAN	NSNLVGAAHEELQQSR__2	NA_NA	NSNLVGAAHEELQQSR__2_NA_NA	L	EGF	EGF_1	1	1	1	1.1	240921.7022	17.6256097884078	1
sp|P02545|LMNA_HUMAN	NSNLVGAAHEELQQSR__3	NA_NA	NSNLVGAAHEELQQSR__3_NA_NA	L	EGF	EGF_1	1	1	1	1.1	776472.4788	19.3139802219737	1
sp|P02545|LMNA_HUMAN	QLQDEMLR__2	NA_NA	QLQDEMLR__2_NA_NA	L	EGF	EGF_1	1	1	1	1.1	101559.1266	16.3793653242644	1
sp|P02545|LMNA_HUMAN	SGAQASSTPLSPTR__2	NA_NA	SGAQASSTPLSPTR__2_NA_NA	L	EGF	EGF_1	1	1	1	1.1	611466.3978	18.9693186510029	1
sp|P02545|LMNA_HUMAN	SLETENAGLR__2	NA_NA	SLETENAGLR__2_NA_NA	L	EGF	EGF_1	1	1	1	1.1	638718.7839	19.0322263101153	1
sp|P02545|LMNA_HUMAN	SNEDQSMGNWQIK__2	NA_NA	SNEDQSMGNWQIK__2_NA_NA	L	EGF	EGF_1	1	1	1	1.1	568646.548	18.8645776304668	1
sp|P02545|LMNA_HUMAN	SVGGSGGGSFGDNLVTR__2	NA_NA	SVGGSGGGSFGDNLVTR__2_NA_NA	L	EGF	EGF_1	1	1	1	1.1	331613.26478	18.0865471480443	1
sp|P02545|LMNA_HUMAN	TALINSTGEEVAMR__2	NA_NA	TALINSTGEEVAMR__2_NA_NA	L	EGF	EGF_1	1	1	1	1.1	1213921.091	19.9586481706137	1
sp|P02545|LMNA_HUMAN	TLEGELHDLR__3	NA_NA	TLEGELHDLR__3_NA_NA	L	EGF	EGF_1	1	1	1	1.1	435818.2545	18.4807720570065	1
sp|P02751|FINC_HUMAN	GDSPASSKPISINYR__2	NA_NA	GDSPASSKPISINYR__2_NA_NA	L	EGF	EGF_1	1	1	1	1.1	299134.9158	17.937841746547	1
sp|P02765|FETUA_HUMAN	CDSSPDSAEDVR_[1] C+57.0215_2	NA_NA	CDSSPDSAEDVR_[1] C+57.0215_2_NA_NA	L	EGF	EGF_1	1	1	1	1.1	27091.47833	14.472956457071	1
sp|P02765|FETUA_HUMAN	CDSSPDSAEDVRK_[1] C+57.0215_3	NA_NA	CDSSPDSAEDVRK_[1] C+57.0215_3_NA_NA	L	EGF	EGF_1	1	1	1	1.1	101488.99195	16.3783686844876	1
sp|P02768|ALBU_HUMAN	AEFAEVSK__2	NA_NA	AEFAEVSK__2_NA_NA	L	EGF	EGF_1	1	1	1	1.1	47381.43186	15.2794391335542	1
sp|P02768|ALBU_HUMAN	DVFLGMFLYEYAR_[6] M+15.9949_2	NA_NA	DVFLGMFLYEYAR_[6] M+15.9949_2_NA_NA	L	EGF	EGF_1	1	1	1	1.1	7880.9298534	12.6915551015013	1
sp|P02768|ALBU_HUMAN	KVPQVSTPTLVEVSR__2	NA_NA	KVPQVSTPTLVEVSR__2_NA_NA	L	EGF	EGF_1	1	1	1	1.1	166074.4944	17.0888759534279	1
sp|P02768|ALBU_HUMAN	KVPQVSTPTLVEVSR__3	NA_NA	KVPQVSTPTLVEVSR__3_NA_NA	L	EGF	EGF_1	1	1	1	1.1	754727.1956	19.2730006919291	1
sp|P02768|ALBU_HUMAN	LVTDLTK__2	NA_NA	LVTDLTK__2_NA_NA	L	EGF	EGF_1	1	1	1	1.1	302729.2933	17.9550737140454	1
sp|P02768|ALBU_HUMAN	VFDEFKPLVEEPQNLIK__3	NA_NA	VFDEFKPLVEEPQNLIK__3_NA_NA	L	EGF	EGF_1	1	1	1	1.1	166440.678	17.0920535015291	1
sp|P02768|ALBU_HUMAN	VPQVSTPTLVEVSR__2	NA_NA	VPQVSTPTLVEVSR__2_NA_NA	L	EGF	EGF_1	1	1	1	1.1	68695.32835	15.8153293276772	1
sp|P02786|TFR1_HUMAN	AFTYINLDK__2	NA_NA	AFTYINLDK__2_NA_NA	L	EGF	EGF_1	1	1	1	1.1	395734.0314	18.3415765672938	1
sp|P02786|TFR1_HUMAN	AVLGTSNFK__2	NA_NA	AVLGTSNFK__2_NA_NA	L	EGF	EGF_1	1	1	1	1.1	351407.648	18.1701910215246	1
sp|P02786|TFR1_HUMAN	DSAQNSVIIVDK__2	NA_NA	DSAQNSVIIVDK__2_NA_NA	L	EGF	EGF_1	1	1	1	1.1	1706.635559	10.4843442544428	1
sp|P02786|TFR1_HUMAN	EAGSQKDENLALYVENQFR__3	NA_NA	EAGSQKDENLALYVENQFR__3_NA_NA	L	EGF	EGF_1	1	1	1	1.1	14558.63473	13.5769924060628	1
sp|P02786|TFR1_HUMAN	ILNIFGVIK__2	NA_NA	ILNIFGVIK__2_NA_NA	L	EGF	EGF_1	1	1	1	1.1	252145.896	17.6913041749316	1
sp|P02786|TFR1_HUMAN	LAVDEEENADNNTK__2	NA_NA	LAVDEEENADNNTK__2_NA_NA	L	EGF	EGF_1	1	1	1	1.1	409262.2007	18.3900708573426	1
sp|P02786|TFR1_HUMAN	LFGNMEGDCPSDWK_[9] C+57.0215_2	NA_NA	LFGNMEGDCPSDWK_[9] C+57.0215_2_NA_NA	L	EGF	EGF_1	1	1	1	1.1	166843.9898	17.0955451486045	1
sp|P02786|TFR1_HUMAN	LLNENSYVPR__2	NA_NA	LLNENSYVPR__2_NA_NA	L	EGF	EGF_1	1	1	1	1.1	NA	NA	1
sp|P02786|TFR1_HUMAN	LTVSNVLK__2	NA_NA	LTVSNVLK__2_NA_NA	L	EGF	EGF_1	1	1	1	1.1	246709.3267	17.6598576880704	1
sp|P02786|TFR1_HUMAN	LVHANFGTK__2	NA_NA	LVHANFGTK__2_NA_NA	L	EGF	EGF_1	1	1	1	1.1	NA	NA	1
sp|P02786|TFR1_HUMAN	LVHANFGTK__3	NA_NA	LVHANFGTK__3_NA_NA	L	EGF	EGF_1	1	1	1	1.1	46956.37224	15.2664382891611	1
sp|P02786|TFR1_HUMAN	LYWDDLK__2	NA_NA	LYWDDLK__2_NA_NA	L	EGF	EGF_1	1	1	1	1.1	53300.88543	15.4492768353993	1
sp|P02786|TFR1_HUMAN	QVDGDNSHVEMK__2	NA_NA	QVDGDNSHVEMK__2_NA_NA	L	EGF	EGF_1	1	1	1	1.1	NA	NA	1
sp|P02786|TFR1_HUMAN	QVDGDNSHVEMK__3	NA_NA	QVDGDNSHVEMK__3_NA_NA	L	EGF	EGF_1	1	1	1	1.1	94940.55313	16.2821417913118	1
sp|P02786|TFR1_HUMAN	SAFSNLFGGEPLSYTR__2	NA_NA	SAFSNLFGGEPLSYTR__2_NA_NA	L	EGF	EGF_1	1	1	1	1.1	2783.462681	11.1900699819377	1
sp|P02786|TFR1_HUMAN	SGVGTALLLK__2	NA_NA	SGVGTALLLK__2_NA_NA	L	EGF	EGF_1	1	1	1	1.1	259939.8519	17.7352232644066	1
sp|P02786|TFR1_HUMAN	SSGLPNIPVQTISR__2	NA_NA	SSGLPNIPVQTISR__2_NA_NA	L	EGF	EGF_1	1	1	1	1.1	536993.92212	18.7819511905593	1
sp|P02786|TFR1_HUMAN	VEYHFLSPYVSPK__3	NA_NA	VEYHFLSPYVSPK__3_NA_NA	L	EGF	EGF_1	1	1	1	1.1	459485.1785	18.5570637567767	1
sp|P02786|TFR1_HUMAN	VSASPLLYTLIEK__2	NA_NA	VSASPLLYTLIEK__2_NA_NA	L	EGF	EGF_1	1	1	1	1.1	432951.4788	18.4712507812556	1
sp|P02786|TFR1_HUMAN	YNSQLLSFVR__2	NA_NA	YNSQLLSFVR__2_NA_NA	L	EGF	EGF_1	1	1	1	1.1	230471.981445	17.5616368035713	1
sp|P02787|TRFE_HUMAN	GDVAFVK__2	NA_NA	GDVAFVK__2_NA_NA	L	EGF	EGF_1	1	1	1	1.1	9262.188724	12.9245423947231	1
sp|P02794|FRIH_HUMAN	ELGDHVTNLR__2	NA_NA	ELGDHVTNLR__2_NA_NA	L	EGF	EGF_1	1	1	1	1.1	7422.120756	12.6050207148995	1
sp|P02794|FRIH_HUMAN	ELGDHVTNLR__3	NA_NA	ELGDHVTNLR__3_NA_NA	L	EGF	EGF_1	1	1	1	1.1	313563.1475	18.0058014432913	1
sp|P02794|FRIH_HUMAN	ELGDHVTNLRK__3	NA_NA	ELGDHVTNLRK__3_NA_NA	L	EGF	EGF_1	1	1	1	1.1	137125.039512	16.8125374675047	1
sp|P02794|FRIH_HUMAN	IFLQDIK__2	NA_NA	IFLQDIK__2_NA_NA	L	EGF	EGF_1	1	1	1	1.1	532463.6606	18.7697284993042	1
sp|P02794|FRIH_HUMAN	MGAPESGLAEYLFDK__2	NA_NA	MGAPESGLAEYLFDK__2_NA_NA	L	EGF	EGF_1	1	1	1	1.1	199275.405194	17.3518090932071	1
sp|P02794|FRIH_HUMAN	MGAPESGLAEYLFDK_[1] M+15.9949_2	NA_NA	MGAPESGLAEYLFDK_[1] M+15.9949_2_NA_NA	L	EGF	EGF_1	1	1	1	1.1	47744.02959	15.290437671118	1
sp|P02794|FRIH_HUMAN	NVNQSLLELHK__2	NA_NA	NVNQSLLELHK__2_NA_NA	L	EGF	EGF_1	1	1	1	1.1	8400.544855	12.7836721447762	1
sp|P02794|FRIH_HUMAN	NVNQSLLELHK__3	NA_NA	NVNQSLLELHK__3_NA_NA	L	EGF	EGF_1	1	1	1	1.1	77551.21349	15.9902666924284	1
sp|P02794|FRIH_HUMAN	QNYHQDSEAAINR__3	NA_NA	QNYHQDSEAAINR__3_NA_NA	L	EGF	EGF_1	1	1	1	1.1	248191.52085589	17.6684992596593	1
sp|P02794|FRIH_HUMAN	YFLHQSHEER__2	NA_NA	YFLHQSHEER__2_NA_NA	L	EGF	EGF_1	1	1	1	1.1	5632.095308	12.2068609892934	1
sp|P03905|NU4M_HUMAN	LTLILNPLTK__2	NA_NA	LTLILNPLTK__2_NA_NA	L	EGF	EGF_1	1	1	1	1.1	1113.16504	9.86785674668756	1
sp|P04035|HMDH_HUMAN	LETLMETHER__3	NA_NA	LETLMETHER__3_NA_NA	L	EGF	EGF_1	1	1	1	1.1	16204.08801	13.7314751622158	1
sp|P04040|CATA_HUMAN	DAQIFIQK__2	NA_NA	DAQIFIQK__2_NA_NA	L	EGF	EGF_1	1	1	1	1.1	53789.60841	15.4624448223839	1
sp|P04040|CATA_HUMAN	DPILFPSFIHSQK__3	NA_NA	DPILFPSFIHSQK__3_NA_NA	L	EGF	EGF_1	1	1	1	1.1	6629.885739	12.4421732482037	1
sp|P04040|CATA_HUMAN	FNTANDDNVTQVR__2	NA_NA	FNTANDDNVTQVR__2_NA_NA	L	EGF	EGF_1	1	1	1	1.1	110355.4171	16.4992028811904	1
sp|P04040|CATA_HUMAN	FSTVAGESGSADTVR__2	NA_NA	FSTVAGESGSADTVR__2_NA_NA	L	EGF	EGF_1	1	1	1	1.1	44075.81615	15.1751046203975	1
sp|P04062|GLCM_HUMAN	LLMLDDQR__2	NA_NA	LLMLDDQR__2_NA_NA	L	EGF	EGF_1	1	1	1	1.1	79220.92261	16.0209988393063	1
sp|P04075|ALDOA_HUMAN	AAQEEYVK__2	NA_NA	AAQEEYVK__2_NA_NA	L	EGF	EGF_1	1	1	1	1.1	433738.197429	18.4738699318178	1
sp|P04075|ALDOA_HUMAN	AAQEEYVKR__3	NA_NA	AAQEEYVKR__3_NA_NA	L	EGF	EGF_1	1	1	1	1.1	257195.337601	17.7199099211105	1
sp|P04075|ALDOA_HUMAN	ADDGRPFPQVIK__2	NA_NA	ADDGRPFPQVIK__2_NA_NA	L	EGF	EGF_1	1	1	1	1.1	1608986.427	20.3651256819616	1
sp|P04075|ALDOA_HUMAN	ADDGRPFPQVIK__3	NA_NA	ADDGRPFPQVIK__3_NA_NA	L	EGF	EGF_1	1	1	1	1.1	4285126.313	21.778311257455	1
sp|P04075|ALDOA_HUMAN	ALANSLACQGK_[8] C+57.0215_2	NA_NA	ALANSLACQGK_[8] C+57.0215_2_NA_NA	L	EGF	EGF_1	1	1	1	1.1	3439161.701	21.4610304755207	1
sp|P04075|ALDOA_HUMAN	ALSDHHIYLEGTLLKPNMVTPGHACTQK_[25] C+57.0215_4	NA_NA	ALSDHHIYLEGTLLKPNMVTPGHACTQK_[25] C+57.0215_4_NA_NA	L	EGF	EGF_1	1	1	1	1.1	8754.330671	12.8431861202774	1
sp|P04075|ALDOA_HUMAN	ALSDHHIYLEGTLLKPNMVTPGHACTQK_[25] C+57.0215_5	NA_NA	ALSDHHIYLEGTLLKPNMVTPGHACTQK_[25] C+57.0215_5_NA_NA	L	EGF	EGF_1	1	1	1	1.1	1016131.4526	19.7020605755557	1
sp|P04075|ALDOA_HUMAN	CQYVTEK_[1] C+57.0215_2	NA_NA	CQYVTEK_[1] C+57.0215_2_NA_NA	L	EGF	EGF_1	1	1	1	1.1	8856.190725	12.8598755334161	1
sp|P04075|ALDOA_HUMAN	ELSDIAHR__2	NA_NA	ELSDIAHR__2_NA_NA	L	EGF	EGF_1	1	1	1	1.1	1261042.71	20.0135906648967	1
sp|P04075|ALDOA_HUMAN	ELSDIAHR__3	NA_NA	ELSDIAHR__3_NA_NA	L	EGF	EGF_1	1	1	1	1.1	1840826.796	20.5593274154787	1
sp|P04075|ALDOA_HUMAN	FSHEEIAMATVTALR__2	NA_NA	FSHEEIAMATVTALR__2_NA_NA	L	EGF	EGF_1	1	1	1	1.1	166346.2578	17.0912348422411	1
sp|P04075|ALDOA_HUMAN	FSHEEIAMATVTALR__3	NA_NA	FSHEEIAMATVTALR__3_NA_NA	L	EGF	EGF_1	1	1	1	1.1	2091334.4087	20.7433972963532	1
sp|P04075|ALDOA_HUMAN	FSHEEIAMATVTALR_[8] M+15.9949_3	NA_NA	FSHEEIAMATVTALR_[8] M+15.9949_3_NA_NA	L	EGF	EGF_1	1	1	1	1.1	609299.7844	18.9641976610291	1
sp|P04075|ALDOA_HUMAN	FSHEEIAMATVTALRR__3	NA_NA	FSHEEIAMATVTALRR__3_NA_NA	L	EGF	EGF_1	1	1	1	1.1	212706.9671	17.4459127199267	1
sp|P04075|ALDOA_HUMAN	FSHEEIAMATVTALRR__4	NA_NA	FSHEEIAMATVTALRR__4_NA_NA	L	EGF	EGF_1	1	1	1	1.1	89776.19692	16.2014503186924	1
sp|P04075|ALDOA_HUMAN	GGVVGIK__2	NA_NA	GGVVGIK__2_NA_NA	L	EGF	EGF_1	1	1	1	1.1	1081321.957	19.7917696667166	1
sp|P04075|ALDOA_HUMAN	GILAADESTGSIAK__2	NA_NA	GILAADESTGSIAK__2_NA_NA	L	EGF	EGF_1	1	1	1	1.1	5063928.927	22.0192306825247	1
sp|P04075|ALDOA_HUMAN	GVVPLAGTNGETTTQGLDGLSER__2	NA_NA	GVVPLAGTNGETTTQGLDGLSER__2_NA_NA	L	EGF	EGF_1	1	1	1	1.1	961495.7221	19.6223258698906	1
sp|P04075|ALDOA_HUMAN	IGEHTPSALAIMENANVLAR__3	NA_NA	IGEHTPSALAIMENANVLAR__3_NA_NA	L	EGF	EGF_1	1	1	1	1.1	3038849.666	21.2824988315587	1
sp|P04075|ALDOA_HUMAN	IGEHTPSALAIMENANVLAR_[12] M+15.9949_3	NA_NA	IGEHTPSALAIMENANVLAR_[12] M+15.9949_3_NA_NA	L	EGF	EGF_1	1	1	1	1.1	204288.6858	17.387654736111	1
sp|P04075|ALDOA_HUMAN	LQSIGTENTEENRR__2	NA_NA	LQSIGTENTEENRR__2_NA_NA	L	EGF	EGF_1	1	1	1	1.1	428345.6739	18.4558209491548	1
sp|P04075|ALDOA_HUMAN	LQSIGTENTEENRR__3	NA_NA	LQSIGTENTEENRR__3_NA_NA	L	EGF	EGF_1	1	1	1	1.1	3072091.664	21.29819478939	1
sp|P04075|ALDOA_HUMAN	PYQYPALTPEQKK__3	NA_NA	PYQYPALTPEQKK__3_NA_NA	L	EGF	EGF_1	1	1	1	1.1	46902.92029	15.2647950875249	1
sp|P04075|ALDOA_HUMAN	QLLLTADDR__2	NA_NA	QLLLTADDR__2_NA_NA	L	EGF	EGF_1	1	1	1	1.1	2610371.575	21.0632287088118	1
sp|P04075|ALDOA_HUMAN	RLQSIGTENTEENR__3	NA_NA	RLQSIGTENTEENR__3_NA_NA	L	EGF	EGF_1	1	1	1	1.1	3072091.664	21.29819478939	1
sp|P04075|ALDOA_HUMAN	VLAAVYK__2	NA_NA	VLAAVYK__2_NA_NA	L	EGF	EGF_1	1	1	1	1.1	2064468.277	20.7247437760236	1
sp|P04075|ALDOA_HUMAN	YASICQQNGIVPIVEPEILPDGDHDLKR_[5] C+57.0215_4	NA_NA	YASICQQNGIVPIVEPEILPDGDHDLKR_[5] C+57.0215_4_NA_NA	L	EGF	EGF_1	1	1	1	1.1	941064.4807	19.5913390093829	1
sp|P04075|ALDOA_HUMAN	YTPSGQAGAAASESLFVSNHAY__2	NA_NA	YTPSGQAGAAASESLFVSNHAY__2_NA_NA	L	EGF	EGF_1	1	1	1	1.1	240555.0293	17.6234123934264	1
sp|P04080|CYTB_HUMAN	SQVVAGTNYFIK__2	NA_NA	SQVVAGTNYFIK__2_NA_NA	L	EGF	EGF_1	1	1	1	1.1	53155.3669	15.4453326989535	1
sp|P04083|ANXA1_HUMAN	AAYLQETGKPLDETLKK__3	NA_NA	AAYLQETGKPLDETLKK__3_NA_NA	L	EGF	EGF_1	1	1	1	1.1	581105.4862	18.8958455063383	1
sp|P04083|ANXA1_HUMAN	AAYLQETGKPLDETLKK__4	NA_NA	AAYLQETGKPLDETLKK__4_NA_NA	L	EGF	EGF_1	1	1	1	1.1	792066.7892	19.3426675185264	1
sp|P04083|ANXA1_HUMAN	DITSDTSGDFR__2	NA_NA	DITSDTSGDFR__2_NA_NA	L	EGF	EGF_1	1	1	1	1.1	741577.74589	19.2476433817461	1
sp|P04083|ANXA1_HUMAN	GGPGSAVSPYPTFNPSSDVAALHK__3	NA_NA	GGPGSAVSPYPTFNPSSDVAALHK__3_NA_NA	L	EGF	EGF_1	1	1	1	1.1	1743108.48446	20.4806358861817	1
sp|P04083|ANXA1_HUMAN	GLGTDEDTLIEILASR__2	NA_NA	GLGTDEDTLIEILASR__2_NA_NA	L	EGF	EGF_1	1	1	1	1.1	107765.1238	16.464935783084	1
sp|P04083|ANXA1_HUMAN	GLGTDEDTLIEILASR__3	NA_NA	GLGTDEDTLIEILASR__3_NA_NA	L	EGF	EGF_1	1	1	1	1.1	31756.61389	14.7021744268319	1
sp|P04083|ANXA1_HUMAN	GTDVNVFNTILTTR__2	NA_NA	GTDVNVFNTILTTR__2_NA_NA	L	EGF	EGF_1	1	1	1	1.1	573901.9938	18.8778498176683	1
sp|P04083|ANXA1_HUMAN	GVDEATIIDILTK__2	NA_NA	GVDEATIIDILTK__2_NA_NA	L	EGF	EGF_1	1	1	1	1.1	404982.748975	18.3749058860848	1
sp|P04083|ANXA1_HUMAN	ILVALCGGN_[6] C+57.0215_2	NA_NA	ILVALCGGN_[6] C+57.0215_2_NA_NA	L	EGF	EGF_1	1	1	1	1.1	52710.05463	15.4331955235953	1
sp|P04083|ANXA1_HUMAN	KGTDVNVFNTILTTR__3	NA_NA	KGTDVNVFNTILTTR__3_NA_NA	L	EGF	EGF_1	1	1	1	1.1	170599.9857	17.1276629568966	1
sp|P04083|ANXA1_HUMAN	NALLSLAK__2	NA_NA	NALLSLAK__2_NA_NA	L	EGF	EGF_1	1	1	1	1.1	536423.8124	18.7804187125375	1
sp|P04083|ANXA1_HUMAN	SEDFGVNEDLADSDAR__2	NA_NA	SEDFGVNEDLADSDAR__2_NA_NA	L	EGF	EGF_1	1	1	1	1.1	623459.9424	18.9973423003548	1
sp|P04083|ANXA1_HUMAN	SEIDMNDIK__2	NA_NA	SEIDMNDIK__2_NA_NA	L	EGF	EGF_1	1	1	1	1.1	511381.3915	18.7114450949188	1
sp|P04083|ANXA1_HUMAN	SYPQLR__2	NA_NA	SYPQLR__2_NA_NA	L	EGF	EGF_1	1	1	1	1.1	348349.4771	18.1575808288644	1
sp|P04083|ANXA1_HUMAN	TPAQFDADELR__2	NA_NA	TPAQFDADELR__2_NA_NA	L	EGF	EGF_1	1	1	1	1.1	1089200.534	19.8022431208586	1
sp|P04083|ANXA1_HUMAN	VYREELKR__3	NA_NA	VYREELKR__3_NA_NA	L	EGF	EGF_1	1	1	1	1.1	4892.649789	12.0038052611872	1
sp|P04085|PDGFA_HUMAN	CTGCCNTSSVK_[1] C+57.0215|[4] C+57.0215|[5] C+57.0215_4	NA_NA	CTGCCNTSSVK_[1] C+57.0215|[4] C+57.0215|[5] C+57.0215_4_NA_NA	L	EGF	EGF_1	1	1	1	1.1	19386.11303	13.9901409043229	1
sp|P04150|GCR_HUMAN	SSASTAVSAAPTEK__2	NA_NA	SSASTAVSAAPTEK__2_NA_NA	L	EGF	EGF_1	1	1	1	1.1	41450.86692	15.0865196114197	1
sp|P04150|GCR_HUMAN	THSDVSSEQQHLK__3	NA_NA	THSDVSSEQQHLK__3_NA_NA	L	EGF	EGF_1	1	1	1	1.1	3589.960933	11.5571573857013	1
sp|P04150|GCR_HUMAN	TLLLLSSVPK__2	NA_NA	TLLLLSSVPK__2_NA_NA	L	EGF	EGF_1	1	1	1	1.1	36369.98754	14.8978657678229	1
sp|P04179|SODM_HUMAN	YQEALAK__2	NA_NA	YQEALAK__2_NA_NA	L	EGF	EGF_1	1	1	1	1.1	33318.02661	14.7714202902788	1
sp|P04181|OAT_HUMAN	ESIEIINK__2	NA_NA	ESIEIINK__2_NA_NA	L	EGF	EGF_1	1	1	1	1.1	48548.92628	15.3145567252811	1
sp|P04181|OAT_HUMAN	FAPPLVIK__2	NA_NA	FAPPLVIK__2_NA_NA	L	EGF	EGF_1	1	1	1	1.1	61281.71219	15.6505739425125	1
sp|P04181|OAT_HUMAN	GIYLWDVEGR__2	NA_NA	GIYLWDVEGR__2_NA_NA	L	EGF	EGF_1	1	1	1	1.1	9941.378688	13.0266351825602	1
sp|P04181|OAT_HUMAN	GLLNAIVIK__2	NA_NA	GLLNAIVIK__2_NA_NA	L	EGF	EGF_1	1	1	1	1.1	NA	NA	1
sp|P04181|OAT_HUMAN	IVFAAGNFWGR__2	NA_NA	IVFAAGNFWGR__2_NA_NA	L	EGF	EGF_1	1	1	1	1.1	36942.56258	14.9204012809251	1
sp|P04181|OAT_HUMAN	LGIILR__2	NA_NA	LGIILR__2_NA_NA	L	EGF	EGF_1	1	1	1	1.1	42663.18079	15.1281088673357	1
sp|P04181|OAT_HUMAN	LPSDVVTAVR__2	NA_NA	LPSDVVTAVR__2_NA_NA	L	EGF	EGF_1	1	1	1	1.1	63924.89087	15.7114951288405	1
sp|P04181|OAT_HUMAN	VLPMNTGVEAGETACK_[15] C+57.0215_2	NA_NA	VLPMNTGVEAGETACK_[15] C+57.0215_2_NA_NA	L	EGF	EGF_1	1	1	1	1.1	37827.09131	14.9545371818219	1
sp|P04216|THY1_HUMAN	VLYLSAFTSK__2	NA_NA	VLYLSAFTSK__2_NA_NA	L	EGF	EGF_1	1	1	1	1.1	30880.06449	14.6617931018193	1
sp|P04350|TBB4A_HUMAN	AVLVDLEPGTMDSVR__2	NA_NA	AVLVDLEPGTMDSVR__2_NA_NA	L	EGF	EGF_1	1	1	1	1.1	2870783.70017	21.2004181605215	1
sp|P04350|TBB4A_HUMAN	AVLVDLEPGTMDSVR__3	NA_NA	AVLVDLEPGTMDSVR__3_NA_NA	L	EGF	EGF_1	1	1	1	1.1	156532.664893	17.0035091781793	1
sp|P04350|TBB4A_HUMAN	AVLVDLEPGTMDSVR_[11] M+15.9949_2	NA_NA	AVLVDLEPGTMDSVR_[11] M+15.9949_2_NA_NA	L	EGF	EGF_1	1	1	1	1.1	538273.59092	18.7853850759523	1
sp|P04350|TBB4A_HUMAN	EAESCDCLQGFQLTHSLGGGTGSGMGTLLISK_[5] C+57.0215|[7] C+57.0215_3	NA_NA	EAESCDCLQGFQLTHSLGGGTGSGMGTLLISK_[5] C+57.0215|[7] C+57.0215_3_NA_NA	L	EGF	EGF_1	1	1	1	1.1	214254.5014	17.4563709462624	1
sp|P04350|TBB4A_HUMAN	IREEFPDR__3	NA_NA	IREEFPDR__3_NA_NA	L	EGF	EGF_1	1	1	1	1.1	126558.2661	16.6968471707164	1
sp|P04350|TBB4A_HUMAN	KEAESCDCLQGFQLTHSLGGGTGSGMGTLLISK_[6] C+57.0215|[8] C+57.0215_4	NA_NA	KEAESCDCLQGFQLTHSLGGGTGSGMGTLLISK_[6] C+57.0215|[8] C+57.0215_4_NA_NA	L	EGF	EGF_1	1	1	1	1.1	100574.5581	16.3653108302982	1
sp|P04406|G3P_HUMAN	GALQNIIPASTGAAK__3	NA_NA	GALQNIIPASTGAAK__3_NA_NA	L	EGF	EGF_1	1	1	1	1.1	489416.768	18.6481089618801	1
sp|P04406|G3P_HUMAN	IISNASCTTNCLAPLAK_[7] C+57.0215|[11] C+57.0215_2	NA_NA	IISNASCTTNCLAPLAK_[7] C+57.0215|[11] C+57.0215_2_NA_NA	L	EGF	EGF_1	1	1	1	1.1	5684521.559	22.1860124550331	1
sp|P04406|G3P_HUMAN	IISNASCTTNCLAPLAK_[7] C+57.0215|[11] C+57.0215_3	NA_NA	IISNASCTTNCLAPLAK_[7] C+57.0215|[11] C+57.0215_3_NA_NA	L	EGF	EGF_1	1	1	1	1.1	872204.3112	19.4817115526733	1
sp|P04406|G3P_HUMAN	LISWYDNEFGYSNR__3	NA_NA	LISWYDNEFGYSNR__3_NA_NA	L	EGF	EGF_1	1	1	1	1.1	140948.7544	16.8522161596713	1
sp|P04406|G3P_HUMAN	LVINGNPITIFQER__2	NA_NA	LVINGNPITIFQER__2_NA_NA	L	EGF	EGF_1	1	1	1	1.1	8540953.9584	22.7733707427636	1
sp|P04406|G3P_HUMAN	LVINGNPITIFQER__3	NA_NA	LVINGNPITIFQER__3_NA_NA	L	EGF	EGF_1	1	1	1	1.1	675749.7816	19.1135345716557	1
sp|P04406|G3P_HUMAN	LVINGNPITIFQERDPSK__3	NA_NA	LVINGNPITIFQERDPSK__3_NA_NA	L	EGF	EGF_1	1	1	1	1.1	22249.65019	14.1888999904235	1
sp|P04406|G3P_HUMAN	RVIISAPSADAPMFVMGVNHEK__3	NA_NA	RVIISAPSADAPMFVMGVNHEK__3_NA_NA	L	EGF	EGF_1	1	1	1	1.1	359874.868692	18.2045407885606	1
sp|P04406|G3P_HUMAN	RVIISAPSADAPMFVMGVNHEK__4	NA_NA	RVIISAPSADAPMFVMGVNHEK__4_NA_NA	L	EGF	EGF_1	1	1	1	1.1	625574.152227	19.0022263350805	1
sp|P04406|G3P_HUMAN	VGVNGFGR__2	NA_NA	VGVNGFGR__2_NA_NA	L	EGF	EGF_1	1	1	1	1.1	2427029.874	20.958165392604	1
sp|P04406|G3P_HUMAN	VIHDNFGIVEGLMTTVHAITATQK__3	NA_NA	VIHDNFGIVEGLMTTVHAITATQK__3_NA_NA	L	EGF	EGF_1	1	1	1	1.1	NA	NA	1
sp|P04406|G3P_HUMAN	VIHDNFGIVEGLMTTVHAITATQK__4	NA_NA	VIHDNFGIVEGLMTTVHAITATQK__4_NA_NA	L	EGF	EGF_1	1	1	1	1.1	37001.44946	14.9226991229103	1
sp|P04406|G3P_HUMAN	VIHDNFGIVEGLMTTVHAITATQK_[13] M+15.9949_4	NA_NA	VIHDNFGIVEGLMTTVHAITATQK_[13] M+15.9949_4_NA_NA	L	EGF	EGF_1	1	1	1	1.1	2716.489988	11.1549329711617	1
sp|P04406|G3P_HUMAN	VIISAPSADAPMFVMGVNHEK__2	NA_NA	VIISAPSADAPMFVMGVNHEK__2_NA_NA	L	EGF	EGF_1	1	1	1	1.1	208047.6813	17.4139596407462	1
sp|P04406|G3P_HUMAN	VIISAPSADAPMFVMGVNHEK__3	NA_NA	VIISAPSADAPMFVMGVNHEK__3_NA_NA	L	EGF	EGF_1	1	1	1	1.1	7321279.167	22.551069262908	1
sp|P04406|G3P_HUMAN	VIISAPSADAPMFVMGVNHEK_[12] M+15.9949_3	NA_NA	VIISAPSADAPMFVMGVNHEK_[12] M+15.9949_3_NA_NA	L	EGF	EGF_1	1	1	1	1.1	4566931.405	21.8701986467544	1
sp|P04406|G3P_HUMAN	VIISAPSADAPMFVMGVNHEK_[12] M+15.9949|[15] M+15.9949_3	NA_NA	VIISAPSADAPMFVMGVNHEK_[12] M+15.9949|[15] M+15.9949_3_NA_NA	L	EGF	EGF_1	1	1	1	1.1	1064461.42928	19.7690972007936	1
sp|P04406|G3P_HUMAN	VIISAPSADAPMFVMGVNHEK_[15] M+15.9949_3	NA_NA	VIISAPSADAPMFVMGVNHEK_[15] M+15.9949_3_NA_NA	L	EGF	EGF_1	1	1	1	1.1	4740362.5388	21.9239709254608	1
sp|P04406|G3P_HUMAN	VPTANVSVVDLTCR_[13] C+57.0215_2	NA_NA	VPTANVSVVDLTCR_[13] C+57.0215_2_NA_NA	L	EGF	EGF_1	1	1	1	1.1	84651.53822	16.1166536201411	1
sp|P04406|G3P_HUMAN	VPTANVSVVDLTCR_[13] C+57.0215_3	NA_NA	VPTANVSVVDLTCR_[13] C+57.0215_3_NA_NA	L	EGF	EGF_1	1	1	1	1.1	824315.1524	19.4002414456158	1
sp|P04406|G3P_HUMAN	VVDLMAHMASK__2	NA_NA	VVDLMAHMASK__2_NA_NA	L	EGF	EGF_1	1	1	1	1.1	1823160.405	20.545415023977	1
sp|P04406|G3P_HUMAN	VVDLMAHMASK__3	NA_NA	VVDLMAHMASK__3_NA_NA	L	EGF	EGF_1	1	1	1	1.1	4821611.162	21.9484888357961	1
sp|P04406|G3P_HUMAN	VVDLMAHMASK_[5] M+15.9949_2	NA_NA	VVDLMAHMASK_[5] M+15.9949_2_NA_NA	L	EGF	EGF_1	1	1	1	1.1	360721.1587	18.2079294804562	1
sp|P04406|G3P_HUMAN	VVDLMAHMASK_[8] M+15.9949_2	NA_NA	VVDLMAHMASK_[8] M+15.9949_2_NA_NA	L	EGF	EGF_1	1	1	1	1.1	360721.1587	18.2079294804562	1
sp|P04406|G3P_HUMAN	VVDLMAHMASKE__2	NA_NA	VVDLMAHMASKE__2_NA_NA	L	EGF	EGF_1	1	1	1	1.1	380246.42501	18.2839801152942	1
sp|P04406|G3P_HUMAN	VVDLMAHMASKE__3	NA_NA	VVDLMAHMASKE__3_NA_NA	L	EGF	EGF_1	1	1	1	1.1	1018237.291	19.7050473336951	1
sp|P04406|G3P_HUMAN	VVDLMAHMASKE_[5] M+15.9949_3	NA_NA	VVDLMAHMASKE_[5] M+15.9949_3_NA_NA	L	EGF	EGF_1	1	1	1	1.1	342478.7695	18.1330599883337	1
sp|P04406|G3P_HUMAN	VVDLMAHMASKE_[8] M+15.9949_2	NA_NA	VVDLMAHMASKE_[8] M+15.9949_2_NA_NA	L	EGF	EGF_1	1	1	1	1.1	68766.778	15.8168290873965	1
sp|P04406|G3P_HUMAN	VVDLMAHMASKE_[8] M+15.9949_3	NA_NA	VVDLMAHMASKE_[8] M+15.9949_3_NA_NA	L	EGF	EGF_1	1	1	1	1.1	342478.7695	18.1330599883337	1
sp|P04632|CPNS1_HUMAN	LDAMFR__2	NA_NA	LDAMFR__2_NA_NA	L	EGF	EGF_1	1	1	1	1.1	123154.6507	16.6575165406561	1
sp|P04632|CPNS1_HUMAN	LGFEEFK__2	NA_NA	LGFEEFK__2_NA_NA	L	EGF	EGF_1	1	1	1	1.1	197819.0376	17.3412267052418	1
sp|P04632|CPNS1_HUMAN	THYSNIEANESEEVR__3	NA_NA	THYSNIEANESEEVR__3_NA_NA	L	EGF	EGF_1	1	1	1	1.1	138740.7985	16.8294375240839	1
sp|P04632|CPNS1_HUMAN	YLWNNIK__2	NA_NA	YLWNNIK__2_NA_NA	L	EGF	EGF_1	1	1	1	1.1	123165.0102	16.6576378919054	1
sp|P04732|MT1E_HUMAN	SCCSCCPVGCAK_[2] C+57.0215|[3] C+57.0215|[5] C+57.0215|[6] C+57.0215|[10] C+57.0215_2	NA_NA	SCCSCCPVGCAK_[2] C+57.0215|[3] C+57.0215|[5] C+57.0215|[6] C+57.0215|[10] C+57.0215_2_NA_NA	L	EGF	EGF_1	1	1	1	1.1	412834.5907	18.4026092879304	1
sp|P04792|HSPB1_HUMAN	DGVVEITGK__2	NA_NA	DGVVEITGK__2_NA_NA	L	EGF	EGF_1	1	1	1	1.1	708033.6057	19.1808632683511	1
sp|P04792|HSPB1_HUMAN	DWYPHSR__2	NA_NA	DWYPHSR__2_NA_NA	L	EGF	EGF_1	1	1	1	1.1	27863.1931	14.5134779354119	1
sp|P04792|HSPB1_HUMAN	DWYPHSR__3	NA_NA	DWYPHSR__3_NA_NA	L	EGF	EGF_1	1	1	1	1.1	56880.17082	15.5430431338838	1
sp|P04792|HSPB1_HUMAN	GPSWDPFR__2	NA_NA	GPSWDPFR__2_NA_NA	L	EGF	EGF_1	1	1	1	1.1	153184.6553	16.9723172190897	1
sp|P04792|HSPB1_HUMAN	LATQSNEITIPVTFESR__2	NA_NA	LATQSNEITIPVTFESR__2_NA_NA	L	EGF	EGF_1	1	1	1	1.1	552159.440601	18.8221303484458	1
sp|P04792|HSPB1_HUMAN	LATQSNEITIPVTFESR__3	NA_NA	LATQSNEITIPVTFESR__3_NA_NA	L	EGF	EGF_1	1	1	1	1.1	53388.167875	15.4516373770809	1
sp|P04792|HSPB1_HUMAN	LFDQAFGLPR__2	NA_NA	LFDQAFGLPR__2_NA_NA	L	EGF	EGF_1	1	1	1	1.1	678393.6929	19.1191681882404	1
sp|P04792|HSPB1_HUMAN	QDEHGYISR__2	NA_NA	QDEHGYISR__2_NA_NA	L	EGF	EGF_1	1	1	1	1.1	39463.9458	15.0156525473235	1
sp|P04792|HSPB1_HUMAN	QDEHGYISR__3	NA_NA	QDEHGYISR__3_NA_NA	L	EGF	EGF_1	1	1	1	1.1	157220.72628	17.0098368506131	1
sp|P04792|HSPB1_HUMAN	VSLDVNHFAPDELTVK__2	NA_NA	VSLDVNHFAPDELTVK__2_NA_NA	L	EGF	EGF_1	1	1	1	1.1	43892.20316	15.1690820240747	1
sp|P04792|HSPB1_HUMAN	VSLDVNHFAPDELTVK__3	NA_NA	VSLDVNHFAPDELTVK__3_NA_NA	L	EGF	EGF_1	1	1	1	1.1	2445.738932	11.0034596544139	1
sp|P04843|RPN1_HUMAN	ALTSEIALLQSR__2	NA_NA	ALTSEIALLQSR__2_NA_NA	L	EGF	EGF_1	1	1	1	1.1	19366.10045	13.9886508189887	1
sp|P04843|RPN1_HUMAN	ALTSEIALLQSR__3	NA_NA	ALTSEIALLQSR__3_NA_NA	L	EGF	EGF_1	1	1	1	1.1	NA	NA	1
sp|P04843|RPN1_HUMAN	ATSFLLALEPELEAR__2	NA_NA	ATSFLLALEPELEAR__2_NA_NA	L	EGF	EGF_1	1	1	1	1.1	155350.7059	16.9925742281243	1
sp|P04843|RPN1_HUMAN	DTYIENEK__2	NA_NA	DTYIENEK__2_NA_NA	L	EGF	EGF_1	1	1	1	1.1	199049.4441	17.3501722734842	1
sp|P04843|RPN1_HUMAN	DVPAYSQDTFK__2	NA_NA	DVPAYSQDTFK__2_NA_NA	L	EGF	EGF_1	1	1	1	1.1	535713.7633	18.7785077927296	1
sp|P04843|RPN1_HUMAN	FPLFGGWK__2	NA_NA	FPLFGGWK__2_NA_NA	L	EGF	EGF_1	1	1	1	1.1	192929.4473	17.3051187934854	1
sp|P04843|RPN1_HUMAN	GEDEEENNLEVR__2	NA_NA	GEDEEENNLEVR__2_NA_NA	L	EGF	EGF_1	1	1	1	1.1	316998.4753	18.0215213324732	1
sp|P04843|RPN1_HUMAN	HFDETVNR__2	NA_NA	HFDETVNR__2_NA_NA	L	EGF	EGF_1	1	1	1	1.1	423106.91742	18.4380677038315	1
sp|P04843|RPN1_HUMAN	HFDETVNR__3	NA_NA	HFDETVNR__3_NA_NA	L	EGF	EGF_1	1	1	1	1.1	26057.0528016	14.4167912525382	1
sp|P04843|RPN1_HUMAN	LAHLGVQVK__2	NA_NA	LAHLGVQVK__2_NA_NA	L	EGF	EGF_1	1	1	1	1.1	92534.63192	16.2451107445974	1
sp|P04843|RPN1_HUMAN	LAHLGVQVK__3	NA_NA	LAHLGVQVK__3_NA_NA	L	EGF	EGF_1	1	1	1	1.1	255807.9823	17.7121067143297	1
sp|P04843|RPN1_HUMAN	LPVALDPGAK__2	NA_NA	LPVALDPGAK__2_NA_NA	L	EGF	EGF_1	1	1	1	1.1	372462.169192	18.2541393303264	1
sp|P04843|RPN1_HUMAN	NIEIDSPYEISR__2	NA_NA	NIEIDSPYEISR__2_NA_NA	L	EGF	EGF_1	1	1	1	1.1	409364.90708	18.3904328634	1
sp|P04843|RPN1_HUMAN	SEDLLDYGPFR__2	NA_NA	SEDLLDYGPFR__2_NA_NA	L	EGF	EGF_1	1	1	1	1.1	364736.3061	18.2238992448373	1
sp|P04843|RPN1_HUMAN	TVDLSSHLAK__2	NA_NA	TVDLSSHLAK__2_NA_NA	L	EGF	EGF_1	1	1	1	1.1	171133.1152	17.1321643874444	1
sp|P04843|RPN1_HUMAN	TVDLSSHLAK__3	NA_NA	TVDLSSHLAK__3_NA_NA	L	EGF	EGF_1	1	1	1	1.1	242491.191	17.6349777705048	1
sp|P04843|RPN1_HUMAN	VACITEQVLTLVNKR_[3] C+57.0215_3	NA_NA	VACITEQVLTLVNKR_[3] C+57.0215_3_NA_NA	L	EGF	EGF_1	1	1	1	1.1	80259.91804	16.0397970191465	1
sp|P04843|RPN1_HUMAN	VTAEVVLAHLGGGSTSR__2	NA_NA	VTAEVVLAHLGGGSTSR__2_NA_NA	L	EGF	EGF_1	1	1	1	1.1	56838.15518	15.5419770654609	1
sp|P04843|RPN1_HUMAN	VTAEVVLAHLGGGSTSR__3	NA_NA	VTAEVVLAHLGGGSTSR__3_NA_NA	L	EGF	EGF_1	1	1	1	1.1	357785.015958	18.1961383997341	1
sp|P04844|RPN2_HUMAN	ACTYIR_[2] C+57.0215_2	NA_NA	ACTYIR_[2] C+57.0215_2_NA_NA	L	EGF	EGF_1	1	1	1	1.1	29177.64154	14.5799806096664	1
sp|P04844|RPN2_HUMAN	FELDTSER__2	NA_NA	FELDTSER__2_NA_NA	L	EGF	EGF_1	1	1	1	1.1	280967.8883	17.8474506860372	1
sp|P04844|RPN2_HUMAN	LQVTNVLSQPLTQATVK__2	NA_NA	LQVTNVLSQPLTQATVK__2_NA_NA	L	EGF	EGF_1	1	1	1	1.1	121399.098375	16.6368031379796	1
sp|P04844|RPN2_HUMAN	MLAQQAVK__2	NA_NA	MLAQQAVK__2_NA_NA	L	EGF	EGF_1	1	1	1	1.1	204078.4213	17.3861690749353	1
sp|P04844|RPN2_HUMAN	QEIQHLFR__3	NA_NA	QEIQHLFR__3_NA_NA	L	EGF	EGF_1	1	1	1	1.1	80857.54971	16.0504998214305	1
sp|P04844|RPN2_HUMAN	YHVPVVVVPEGSASDTHEQAILR__4	NA_NA	YHVPVVVVPEGSASDTHEQAILR__4_NA_NA	L	EGF	EGF_1	1	1	1	1.1	113171.5189	16.5355563618514	1
sp|P04899|GNAI2_HUMAN	AMGNLQIDFADPSR__2	NA_NA	AMGNLQIDFADPSR__2_NA_NA	L	EGF	EGF_1	1	1	1	1.1	88709.29674	16.1842026432649	1
sp|P04899|GNAI2_HUMAN	FEDLNK__2	NA_NA	FEDLNK__2_NA_NA	L	EGF	EGF_1	1	1	1	1.1	116013.3245	16.5713359441614	1
sp|P04899|GNAI2_HUMAN	IAQSDYIPTQQDVLR__2	NA_NA	IAQSDYIPTQQDVLR__2_NA_NA	L	EGF	EGF_1	1	1	1	1.1	231702.6271	17.5693198330879	1
sp|P04899|GNAI2_HUMAN	IIHEDGYSEEECR_[12] C+57.0215_3	NA_NA	IIHEDGYSEEECR_[12] C+57.0215_3_NA_NA	L	EGF	EGF_1	1	1	1	1.1	136136.2361	16.802096558876	1
sp|P04908|H2A1B_HUMAN	VTIAQGGVLPNIQAVLLPK__2	NA_NA	VTIAQGGVLPNIQAVLLPK__2_NA_NA	L	EGF	EGF_1	1	1	1	1.1	3624853.403309	21.5368961767445	1
sp|P04908|H2A1B_HUMAN	VTIAQGGVLPNIQAVLLPK__3	NA_NA	VTIAQGGVLPNIQAVLLPK__3_NA_NA	L	EGF	EGF_1	1	1	1	1.1	1570059.424	20.3297926896885	1
sp|P05023|AT1A1_HUMAN	AAEILAR__2	NA_NA	AAEILAR__2_NA_NA	L	EGF	EGF_1	1	1	1	1.1	317954.6923	18.02586663111	1
sp|P05023|AT1A1_HUMAN	AAVPDAVGK__2	NA_NA	AAVPDAVGK__2_NA_NA	L	EGF	EGF_1	1	1	1	1.1	563065.989929	18.8503494436427	1
sp|P05023|AT1A1_HUMAN	ACVVHGSDLK_[2] C+57.0215_2	NA_NA	ACVVHGSDLK_[2] C+57.0215_2_NA_NA	L	EGF	EGF_1	1	1	1	1.1	168360.035394	17.1085951492563	1
sp|P05023|AT1A1_HUMAN	ACVVHGSDLK_[2] C+57.0215_3	NA_NA	ACVVHGSDLK_[2] C+57.0215_3_NA_NA	L	EGF	EGF_1	1	1	1	1.1	530457.97699	18.7642838961844	1
sp|P05023|AT1A1_HUMAN	AVAGDASESALLK__2	NA_NA	AVAGDASESALLK__2_NA_NA	L	EGF	EGF_1	1	1	1	1.1	709111.1974	19.1830573087878	1
sp|P05023|AT1A1_HUMAN	AVFQANQENLPILK__2	NA_NA	AVFQANQENLPILK__2_NA_NA	L	EGF	EGF_1	1	1	1	1.1	732895.778	19.2306534845723	1
sp|P05023|AT1A1_HUMAN	CIELCCGSVK_[1] C+57.0215|[5] C+57.0215|[6] C+57.0215_2	NA_NA	CIELCCGSVK_[1] C+57.0215|[5] C+57.0215|[6] C+57.0215_2_NA_NA	L	EGF	EGF_1	1	1	1	1.1	NA	NA	1
sp|P05023|AT1A1_HUMAN	DKYEPAAVSEQGDKK__3	NA_NA	DKYEPAAVSEQGDKK__3_NA_NA	L	EGF	EGF_1	1	1	1	1.1	358883.492751	18.2005609974723	1
sp|P05023|AT1A1_HUMAN	DMDELKK__2	NA_NA	DMDELKK__2_NA_NA	L	EGF	EGF_1	1	1	1	1.1	66310.39197	15.7643523192709	1
sp|P05023|AT1A1_HUMAN	DMTSEQLDDILK_[2] M+15.9949_2	NA_NA	DMTSEQLDDILK_[2] M+15.9949_2_NA_NA	L	EGF	EGF_1	1	1	1	1.1	925.6831088	9.60177954344122	1
sp|P05023|AT1A1_HUMAN	DRDMDELKK__3	NA_NA	DRDMDELKK__3_NA_NA	L	EGF	EGF_1	1	1	1	1.1	106764.2148	16.4514735970923	1
sp|P05023|AT1A1_HUMAN	GIVVYTGDR__2	NA_NA	GIVVYTGDR__2_NA_NA	L	EGF	EGF_1	1	1	1	1.1	90074.75852	16.2062402152412	1
sp|P05023|AT1A1_HUMAN	GVGIISEGNETVEDIAAR__2	NA_NA	GVGIISEGNETVEDIAAR__2_NA_NA	L	EGF	EGF_1	1	1	1	1.1	473804.8563	18.6013384168395	1
sp|P05023|AT1A1_HUMAN	IVEIPFNSTNK__2	NA_NA	IVEIPFNSTNK__2_NA_NA	L	EGF	EGF_1	1	1	1	1.1	843785.2806	19.4339213518739	1
sp|P05023|AT1A1_HUMAN	KADIGVAMGIAGSDVSK__3	NA_NA	KADIGVAMGIAGSDVSK__3_NA_NA	L	EGF	EGF_1	1	1	1	1.1	40236.35447	15.0436169350067	1
sp|P05023|AT1A1_HUMAN	KYGTDLSR__3	NA_NA	KYGTDLSR__3_NA_NA	L	EGF	EGF_1	1	1	1	1.1	2760.717506	11.1782325112319	1
sp|P05023|AT1A1_HUMAN	LSLDELHR__2	NA_NA	LSLDELHR__2_NA_NA	L	EGF	EGF_1	1	1	1	1.1	163874.397	17.0696359030175	1
sp|P05023|AT1A1_HUMAN	LSLDELHR__3	NA_NA	LSLDELHR__3_NA_NA	L	EGF	EGF_1	1	1	1	1.1	276401.0769	17.8238086678628	1
sp|P05023|AT1A1_HUMAN	NIAFFSTNCVEGTAR_[9] C+57.0215_2	NA_NA	NIAFFSTNCVEGTAR_[9] C+57.0215_2_NA_NA	L	EGF	EGF_1	1	1	1	1.1	105041.9417	16.4280109209735	1
sp|P05023|AT1A1_HUMAN	NLEAVETLGSTSTICSDK_[15] C+57.0215_2	NA_NA	NLEAVETLGSTSTICSDK_[15] C+57.0215_2_NA_NA	L	EGF	EGF_1	1	1	1	1.1	135563.1721	16.7960107317307	1
sp|P05023|AT1A1_HUMAN	NMVPQQALVIR__2	NA_NA	NMVPQQALVIR__2_NA_NA	L	EGF	EGF_1	1	1	1	1.1	481546.8531	18.6247216060745	1
sp|P05023|AT1A1_HUMAN	NMVPQQALVIR_[2] M+15.9949_2	NA_NA	NMVPQQALVIR_[2] M+15.9949_2_NA_NA	L	EGF	EGF_1	1	1	1	1.1	101969.5729	16.3851841561613	1
sp|P05023|AT1A1_HUMAN	NPNTSEPQHLLVMK__2	NA_NA	NPNTSEPQHLLVMK__2_NA_NA	L	EGF	EGF_1	1	1	1	1.1	5263.414062	12.109188134553	1
sp|P05023|AT1A1_HUMAN	NSVFQQGMK__2	NA_NA	NSVFQQGMK__2_NA_NA	L	EGF	EGF_1	1	1	1	1.1	354238.9041	18.1817680951793	1
sp|P05023|AT1A1_HUMAN	QGAIVAVTGDGVNDSPALK__2	NA_NA	QGAIVAVTGDGVNDSPALK__2_NA_NA	L	EGF	EGF_1	1	1	1	1.1	293683.7447	17.9113088463398	1
sp|P05023|AT1A1_HUMAN	QGAIVAVTGDGVNDSPALK__3	NA_NA	QGAIVAVTGDGVNDSPALK__3_NA_NA	L	EGF	EGF_1	1	1	1	1.1	19182.15171	13.9748818964316	1
sp|P05023|AT1A1_HUMAN	QGAIVAVTGDGVNDSPALKK__3	NA_NA	QGAIVAVTGDGVNDSPALKK__3_NA_NA	L	EGF	EGF_1	1	1	1	1.1	204853.54389	17.3916382822906	1
sp|P05023|AT1A1_HUMAN	RPGGWVEK__2	NA_NA	RPGGWVEK__2_NA_NA	L	EGF	EGF_1	1	1	1	1.1	NA	NA	1
sp|P05023|AT1A1_HUMAN	RPGGWVEK__3	NA_NA	RPGGWVEK__3_NA_NA	L	EGF	EGF_1	1	1	1	1.1	34601.2590535	14.8259418711731	1
sp|P05023|AT1A1_HUMAN	VDNSSLTGESEPQTR__2	NA_NA	VDNSSLTGESEPQTR__2_NA_NA	L	EGF	EGF_1	1	1	1	1.1	520355.1418	18.736542028329	1
sp|P05023|AT1A1_HUMAN	YGTDLSR__2	NA_NA	YGTDLSR__2_NA_NA	L	EGF	EGF_1	1	1	1	1.1	201818.94272	17.3701070232832	1
sp|P05023|AT1A1_HUMAN	YHTEIVFAR__3	NA_NA	YHTEIVFAR__3_NA_NA	L	EGF	EGF_1	1	1	1	1.1	267173.264172	17.7748210767949	1
sp|P05023|AT1A1_HUMAN	YQLSIHK__2	NA_NA	YQLSIHK__2_NA_NA	L	EGF	EGF_1	1	1	1	1.1	343082.7524	18.1356020311182	1
sp|P05026|AT1B1_HUMAN	AYGENIGYSEK__2	NA_NA	AYGENIGYSEK__2_NA_NA	L	EGF	EGF_1	1	1	1	1.1	178759.4826	17.1950652052965	1
sp|P05026|AT1B1_HUMAN	DDMIFEDCGDVPSEPK_[8] C+57.0215_2	NA_NA	DDMIFEDCGDVPSEPK_[8] C+57.0215_2_NA_NA	L	EGF	EGF_1	1	1	1	1.1	54390.25903	15.4784656328414	1
sp|P05026|AT1B1_HUMAN	FIWNSEK__2	NA_NA	FIWNSEK__2_NA_NA	L	EGF	EGF_1	1	1	1	1.1	28410.4499	14.541539014109	1
sp|P05026|AT1B1_HUMAN	KEFLGR__2	NA_NA	KEFLGR__2_NA_NA	L	EGF	EGF_1	1	1	1	1.1	6661.727793	12.449085646186	1
sp|P05026|AT1B1_HUMAN	SYEAYVLNIVR__2	NA_NA	SYEAYVLNIVR__2_NA_NA	L	EGF	EGF_1	1	1	1	1.1	169177.6013	17.1155840029816	1
sp|P05026|AT1B1_HUMAN	VAPPGLTQIPQIQK__2	NA_NA	VAPPGLTQIPQIQK__2_NA_NA	L	EGF	EGF_1	1	1	1	1.1	373937.7493	18.2598435508785	1
sp|P05026|AT1B1_HUMAN	VAPPGLTQIPQIQK__3	NA_NA	VAPPGLTQIPQIQK__3_NA_NA	L	EGF	EGF_1	1	1	1	1.1	65688.21861	15.7507519781075	1
sp|P05090|APOD_HUMAN	VLNQELR__2	NA_NA	VLNQELR__2_NA_NA	L	EGF	EGF_1	1	1	1	1.1	1417.088414	10.21611901409	1
sp|P05091|ALDH2_HUMAN	LGPALATGNVVVMK__2	NA_NA	LGPALATGNVVVMK__2_NA_NA	L	EGF	EGF_1	1	1	1	1.1	61994.23508	15.6672514000369	1
sp|P05091|ALDH2_HUMAN	TIPIDGDFFSYTR__2	NA_NA	TIPIDGDFFSYTR__2_NA_NA	L	EGF	EGF_1	1	1	1	1.1	64421.94755	15.7226696120024	1
sp|P05091|ALDH2_HUMAN	VIQVAAGSSNLK__2	NA_NA	VIQVAAGSSNLK__2_NA_NA	L	EGF	EGF_1	1	1	1	1.1	18998.13186	13.9609748975323	1
sp|P05091|ALDH2_HUMAN	VIQVAAGSSNLKR__3	NA_NA	VIQVAAGSSNLKR__3_NA_NA	L	EGF	EGF_1	1	1	1	1.1	28779.11944	14.5601397866309	1
sp|P05107|ITB2_HUMAN	IGFGSFVDK__2	NA_NA	IGFGSFVDK__2_NA_NA	L	EGF	EGF_1	1	1	1	1.1	2429.005687	10.9935551091362	1
sp|P05109|S10A8_HUMAN	GNFHAVYR__3	NA_NA	GNFHAVYR__3_NA_NA	L	EGF	EGF_1	1	1	1	1.1	NA	NA	1
sp|P05141|ADT2_HUMAN	AAYFGIYDTAK__2	NA_NA	AAYFGIYDTAK__2_NA_NA	L	EGF	EGF_1	1	1	1	1.1	4143.15422	11.7639187639299	1
sp|P05141|ADT2_HUMAN	DFLAGGVAAAISK__2	NA_NA	DFLAGGVAAAISK__2_NA_NA	L	EGF	EGF_1	1	1	1	1.1	1399939.16134	20.1643376578415	1
sp|P05141|ADT2_HUMAN	GLGDCLVK_[5] C+57.0215_2	NA_NA	GLGDCLVK_[5] C+57.0215_2_NA_NA	L	EGF	EGF_1	1	1	1	1.1	963336.0531	19.6250845911986	1
sp|P05141|ADT2_HUMAN	GTDIMYTGTLDCWR_[12] C+57.0215_2	NA_NA	GTDIMYTGTLDCWR_[12] C+57.0215_2_NA_NA	L	EGF	EGF_1	1	1	1	1.1	138818.1084	16.8302412065416	1
sp|P05141|ADT2_HUMAN	QIFLGGVDKR__2	NA_NA	QIFLGGVDKR__2_NA_NA	L	EGF	EGF_1	1	1	1	1.1	2082.143592	10.7712588068253	1
sp|P05141|ADT2_HUMAN	QIFLGGVDKR__3	NA_NA	QIFLGGVDKR__3_NA_NA	L	EGF	EGF_1	1	1	1	1.1	642904.0359	19.0416488386088	1
sp|P05161|ISG15_HUMAN	IGVHAFQQR__3	NA_NA	IGVHAFQQR__3_NA_NA	L	EGF	EGF_1	1	1	1	1.1	38718.22272	14.9881300664803	1
sp|P05161|ISG15_HUMAN	LTQTVAHLK__2	NA_NA	LTQTVAHLK__2_NA_NA	L	EGF	EGF_1	1	1	1	1.1	20365.43414	14.061239905593	1
sp|P05161|ISG15_HUMAN	LTQTVAHLK__3	NA_NA	LTQTVAHLK__3_NA_NA	L	EGF	EGF_1	1	1	1	1.1	43891.85474	15.1690705717946	1
sp|P05186|PPBT_HUMAN	ANEGTVGVSAATER__2	NA_NA	ANEGTVGVSAATER__2_NA_NA	L	EGF	EGF_1	1	1	1	1.1	7219704.314	22.5309132782026	1
sp|P05186|PPBT_HUMAN	DIAYQLMHNIR__3	NA_NA	DIAYQLMHNIR__3_NA_NA	L	EGF	EGF_1	1	1	1	1.1	NA	NA	1
sp|P05186|PPBT_HUMAN	DIDVIMGGGR__2	NA_NA	DIDVIMGGGR__2_NA_NA	L	EGF	EGF_1	1	1	1	1.1	153452.1741	16.9748345171245	1
sp|P05186|PPBT_HUMAN	HETHGGEDVAVFSK__3	NA_NA	HETHGGEDVAVFSK__3_NA_NA	L	EGF	EGF_1	1	1	1	1.1	40575.13233	15.0557131362072	1
sp|P05186|PPBT_HUMAN	LDGLDLVDTWK__2	NA_NA	LDGLDLVDTWK__2_NA_NA	L	EGF	EGF_1	1	1	1	1.1	4564.73458	11.9037202174314	1
sp|P05186|PPBT_HUMAN	SVGIVTTTR__2	NA_NA	SVGIVTTTR__2_NA_NA	L	EGF	EGF_1	1	1	1	1.1	17677.21338	13.8570082037882	1
sp|P05198|IF2A_HUMAN	AGLNCSTENMPIK_[5] C+57.0215_2	NA_NA	AGLNCSTENMPIK_[5] C+57.0215_2_NA_NA	L	EGF	EGF_1	1	1	1	1.1	304103.4134	17.9616074411182	1
sp|P05198|IF2A_HUMAN	DEQLESLFQR__2	NA_NA	DEQLESLFQR__2_NA_NA	L	EGF	EGF_1	1	1	1	1.1	260774.7884	17.7398498283136	1
sp|P05198|IF2A_HUMAN	ENAEVDGDDDAEEMEAK__2	NA_NA	ENAEVDGDDDAEEMEAK__2_NA_NA	L	EGF	EGF_1	1	1	1	1.1	132398.39	16.7619310098622	1
sp|P05198|IF2A_HUMAN	EVLINNINR__2	NA_NA	EVLINNINR__2_NA_NA	L	EGF	EGF_1	1	1	1	1.1	240228.9567	17.6214554921617	1
sp|P05198|IF2A_HUMAN	GYIDLSK__2	NA_NA	GYIDLSK__2_NA_NA	L	EGF	EGF_1	1	1	1	1.1	32992.24216	14.7572441633878	1
sp|P05198|IF2A_HUMAN	INLIAPPR__2	NA_NA	INLIAPPR__2_NA_NA	L	EGF	EGF_1	1	1	1	1.1	196678.2697	17.332882999219	1
sp|P05198|IF2A_HUMAN	RLTPQAVK__2	NA_NA	RLTPQAVK__2_NA_NA	L	EGF	EGF_1	1	1	1	1.1	59123.965123	15.5988603627262	1
[truncated: 153,911 more rows]
