# Supplementary material for: HATRIC-based identification of receptors for orphan ligands
Source: Nat Commun. 2018 Apr 17;9:1519. doi: 10.1038/s41467-018-03936-z (PMC5904110; doi:10.1038/s41467-018-03936-z)
Supplement: Supplementary file 4 — Supplementary Data 2 [file 41467_2018_3936_MOESM4_ESM.csv]

Protein	Label	log2FC	SE	Tvalue	DF	pvalue	adj.pvalue	features	features EGF	features GLY	measurements	measurements EGF	measurements GLY	mean log2(Intensity)
sp|Q8WXI7|MUC16_HUMAN	EGF-vs-GLY	-1.03756444569617	0.0526378874089447	-19.7113618492192	8	4.56682966998301e-08	0.000118463561639359	30	29	30	274	164	110	15.8490189008798
sp|P00533|EGFR_HUMAN	EGF-vs-GLY	1.44663339862135	0.0944676829926002	15.3135268357822	8	3.28211951394763e-07	0.000425690900959008	19	19	19	186	112	74	16.6996939436501
sp|P40939|ECHA_HUMAN	EGF-vs-GLY	0.840750270411984	0.0599860743711846	14.0157574774697	8	6.51411800056678e-07	0.000563254069782341	20	20	20	191	117	74	17.0623123193075
sp|O00592|PODXL_HUMAN	EGF-vs-GLY	-1.25825651981139	0.110072818021674	-11.4311284332125	8	3.10138375114732e-06	0.00168267210773016	9	9	9	81	48	33	17.384336782279
sp|P16070|CD44_HUMAN	EGF-vs-GLY	-1.2991627635904	0.11462855164359	-11.3336751181314	8	3.30935740855409e-06	0.00168267210773016	16	16	16	159	96	63	19.0477049535589
sp|P32004|L1CAM_HUMAN	EGF-vs-GLY	-0.851275436186294	0.0783196858028272	-10.8692396740382	8	4.5407497124561e-06	0.00168267210773016	20	20	19	182	110	72	16.3193034579446
sp|P55290|CAD13_HUMAN	EGF-vs-GLY	-1.19506578267249	0.107977658673652	-11.0677134265749	8	3.96086333620538e-06	0.00168267210773016	5	5	5	49	30	19	16.3925643907515
sp|P15151|PVR_HUMAN	EGF-vs-GLY	-1.25368699030381	0.12403846232985	-10.1072438883508	8	7.83794808678628e-06	0.00254145466714045	4	4	4	39	24	15	16.5988114576529
sp|P05026|AT1B1_HUMAN	EGF-vs-GLY	-0.871088692178731	0.0937237686599233	-9.29421324636951	8	1.461965163152e-05	0.00322206766930859	7	7	7	69	42	27	16.3579735315568
sp|P06756|ITAV_HUMAN	EGF-vs-GLY	-0.746786183439336	0.0790843031344536	-9.44291286438603	8	1.29999793510027e-05	0.00322206766930859	16	16	16	153	92	61	15.8559751316679
sp|P15941|MUC1_HUMAN	EGF-vs-GLY	-1.49107492505688	0.15647268572924	-9.52929847217569	8	1.2151541259886e-05	0.00322206766930859	1	1	1	10	6	4	16.1951540378284
sp|Q13740|CD166_HUMAN	EGF-vs-GLY	-1.25439124873793	0.135318965909416	-9.26988497368231	8	1.4905478809446e-05	0.00322206766930859	9	9	9	88	53	35	16.3302239123932
sp|Q8N392|RHG18_HUMAN	EGF-vs-GLY	-1.10261639324612	0.109812588701526	-10.0408924539887	7	2.08261784848673e-05	0.00415562361459584	1	1	1	9	6	3	13.6275821348732
sp|P30530|UFO_HUMAN	EGF-vs-GLY	-1.15159900162194	0.138716382389986	-8.30182406562727	8	3.34174246516827e-05	0.00577977622605957	3	3	3	29	17	12	15.1682392197059
sp|Q8TEW0|PARD3_HUMAN	EGF-vs-GLY	-1.1083550067773	0.134704755477556	-8.22803176359998	8	3.56501232139372e-05	0.00577977622605957	1	1	1	10	6	4	18.7066518330845
sp|Q9HAK2|COE2_HUMAN	EGF-vs-GLY	-1.43391011907523	0.172986130282326	-8.28916235501065	8	3.37892088815295e-05	0.00577977622605957	1	1	1	10	6	4	20.3456719096481
sp|P23786|CPT2_HUMAN	EGF-vs-GLY	1.51238143222126	0.192973291468653	7.83725779205528	8	5.06157107991179e-05	0.00768661120319749	9	9	7	70	47	23	14.0919191292262
sp|Q9HAV4|XPO5_HUMAN	EGF-vs-GLY	-0.631727543882744	0.0811973673072665	-7.78014811111011	8	5.33380885341384e-05	0.00768661120319749	5	5	5	50	30	20	16.4602986440943
sp|Q12906|ILF3_HUMAN	EGF-vs-GLY	-0.190033359098043	0.0247137330812656	-7.68938300309229	8	5.8005745359635e-05	0.00791931070857332	16	16	16	149	89	60	17.3706729387189
sp|Q14118|DAG1_HUMAN	EGF-vs-GLY	-1.10480903731682	0.145008787185223	-7.61891095541423	8	6.19431327288922e-05	0.00803402431493731	7	6	7	52	31	21	15.7978840409403
sp|P08195|4F2_HUMAN	EGF-vs-GLY	-0.628552303275978	0.0852319627567764	-7.3746078694639	8	7.80715896542272e-05	0.00810070814252262	32	32	32	314	188	126	18.4396113043796
sp|P34931|HS71L_HUMAN	EGF-vs-GLY	-0.378370062565229	0.050352778737051	-7.51438296069276	8	6.83410708193222e-05	0.00810070814252262	16	16	16	158	95	63	18.4024515618379
sp|P61247|RS3A_HUMAN	EGF-vs-GLY	-0.383038421902781	0.0510499989754876	-7.50320136317149	8	6.90678052417404e-05	0.00810070814252262	21	21	21	208	126	82	17.1801247421197
sp|Q09666|AHNK_HUMAN	EGF-vs-GLY	0.579488237841078	0.0781279337322747	7.41717091644637	8	7.4954833685581e-05	0.00810070814252262	111	111	111	1082	653	429	16.693090980913
sp|Q9P2B2|FPRP_HUMAN	EGF-vs-GLY	-1.13856436435134	0.152638306211358	-7.45923086158188	8	7.2009931062933e-05	0.00810070814252262	5	5	5	44	26	18	16.6054397392859
sp|Q9BW27|NUP85_HUMAN	EGF-vs-GLY	-0.612476001461676	0.086145280915948	-7.10980328753317	8	0.000101010806531576	0.010077770467035	6	6	6	57	33	24	15.869714030081
sp|P18206|VINC_HUMAN	EGF-vs-GLY	-0.365628116592416	0.0523652922879614	-6.98226058935744	8	0.000114652632519752	0.0106217474555799	60	59	60	568	342	226	17.5186252466667
sp|Q58FF8|H90B2_HUMAN	EGF-vs-GLY	-0.37093109270568	0.0529983571009979	-6.99891681545532	8	0.000112760401395295	0.0106217474555799	15	15	15	145	87	58	18.251351805883
sp|O60518|RNBP6_HUMAN	EGF-vs-GLY	4.35950842078669	0.65619902590287	6.64357648929516	8	0.000161882229796184	0.0113492568673325	1	1	1	10	6	4	14.4996292645948
sp|P09758|TACD2_HUMAN	EGF-vs-GLY	-0.962014166327407	0.144493317629449	-6.65784537382191	8	0.00015950544417298	0.0113492568673325	1	1	1	10	6	4	14.5563700043321
sp|P15880|RS2_HUMAN	EGF-vs-GLY	-0.313890492344377	0.0469939257700248	-6.67938435023432	8	0.000155990410684925	0.0113492568673325	16	16	16	159	95	64	17.8501548813371
sp|P18124|RL7_HUMAN	EGF-vs-GLY	-0.572565340281986	0.0846838851877025	-6.76120774351448	8	0.000143397190166095	0.0113492568673325	13	13	13	121	72	49	18.5712716345502
sp|P35613|BASI_HUMAN	EGF-vs-GLY	-0.981957877565776	0.145426839633203	-6.75224655945545	8	0.000144719975037511	0.0113492568673325	9	9	9	87	52	35	18.2916571633247
sp|P46782|RS5_HUMAN	EGF-vs-GLY	-0.579223010627007	0.0867798530085214	-6.67462539456169	8	0.000156759609582835	0.0113492568673325	12	12	12	116	70	46	16.0630779936675
sp|Q5ZPR3|CD276_HUMAN	EGF-vs-GLY	-1.11155616933256	0.167228483177622	-6.64693088289224	8	0.000161319984527175	0.0113492568673325	1	1	1	10	6	4	16.945585284708
sp|Q86W25|NAL13_HUMAN	EGF-vs-GLY	-0.96601136273904	0.141130467092879	-6.84481092309642	8	0.000131680807902379	0.0113492568673325	1	1	1	10	6	4	17.3507814446109
sp|Q9Y6M5|ZNT1_HUMAN	EGF-vs-GLY	-0.512173533597783	0.0755114495159597	-6.78272681667344	8	0.00014027498544511	0.0113492568673325	1	1	1	10	6	4	15.6862092775543
sp|O94762|RECQ5_HUMAN	EGF-vs-GLY	-0.353104075536238	0.0546248581237447	-6.46416462512967	8	0.000195358559208936	0.0126825132533691	1	1	1	10	6	4	20.1270059230999
sp|P07355|ANXA2_HUMAN	EGF-vs-GLY	-0.326745444036708	0.050212337482806	-6.50727411661714	8	0.000186668072758245	0.0126825132533691	49	49	48	473	289	184	19.1181927622887
sp|Q96AY3|FKB10_HUMAN	EGF-vs-GLY	0.448773306177543	0.0694356155055516	6.46315731357868	8	0.00019556689673661	0.0126825132533691	7	7	7	68	41	27	16.2824244301962
sp|P43121|MUC18_HUMAN	EGF-vs-GLY	-0.972464247144324	0.151499909027675	-6.41890977615492	8	0.000204965070036423	0.012967790040841	21	20	21	190	115	75	16.7559346219451
sp|P51991|ROA3_HUMAN	EGF-vs-GLY	0.495161434028505	0.0775907741626099	6.38170503352341	8	0.00021325404212269	0.013170948940602	12	12	12	102	62	40	16.7457575294214
sp|Q12913|PTPRJ_HUMAN	EGF-vs-GLY	-1.24745724047639	0.196150421487351	-6.3596969663246	8	0.000218331073417843	0.013170948940602	4	4	4	34	20	14	14.5501735201951
sp|O15427|MOT4_HUMAN	EGF-vs-GLY	0.842540256543192	0.135627738482525	6.21215295609863	8	0.000256017722009894	0.013835624393618	6	6	5	53	33	20	17.8634722311595
sp|P05556|ITB1_HUMAN	EGF-vs-GLY	-0.886821869514576	0.141223802215381	-6.27954959152054	8	0.000237979628431084	0.013835624393618	33	32	33	311	187	124	18.2006595587309
sp|P15328|FOLR1_HUMAN	EGF-vs-GLY	-0.852406783939421	0.136376362788034	-6.25039975046329	8	0.000245603291541219	0.013835624393618	9	9	9	89	54	35	17.9406888878602
sp|P28161|GSTM2_HUMAN	EGF-vs-GLY	-0.340542411782982	0.0547488448281526	-6.22008396436284	8	0.000253818751713819	0.013835624393618	1	1	1	10	6	4	18.644511990451
sp|Q9H773|DCTP1_HUMAN	EGF-vs-GLY	-0.651559015518329	0.104172684813604	-6.25460519409826	8	0.000244486983512537	0.013835624393618	3	3	3	29	18	11	14.8062513747426
sp|Q8TBP6|S2540_HUMAN	EGF-vs-GLY	3.7425978050281	0.607624680380828	6.15939069934163	8	0.000271192627932404	0.0143566056501358	2	2	2	18	12	6	13.8148324317748
sp|Q9ULF5|S39AA_HUMAN	EGF-vs-GLY	-0.808449626321358	0.123102486069002	-6.56728919242296	7	0.000313720931028882	0.0162758419017784	1	1	1	9	6	3	14.8509345318465
sp|Q8N0U8|VKORL_HUMAN	EGF-vs-GLY	2.54706658085663	0.401828655198845	6.33868826402193	7	0.000389424209407796	0.0198071842981142	1	1	1	9	6	3	11.9650764112265
sp|Q58FG1|HS904_HUMAN	EGF-vs-GLY	-0.557324304217708	0.0959439001909105	-5.80885604096494	8	0.00040109541016653	0.0200084902686919	4	4	4	39	24	15	19.5832644113717
sp|P05388|RLA0_HUMAN	EGF-vs-GLY	-0.496451908199691	0.0867257193539036	-5.72439077932359	8	0.000441797151354173	0.0204646751895129	5	5	5	45	26	19	17.9476527599306
sp|P50990|TCPQ_HUMAN	EGF-vs-GLY	-0.346614000016806	0.0602837770021258	-5.74970609430433	8	0.000429141025597213	0.0204646751895129	29	29	29	271	162	109	17.9651246307348
sp|Q5JTH9|RRP12_HUMAN	EGF-vs-GLY	-0.488530316105734	0.0853050903256688	-5.72686007646994	8	0.000440544773088414	0.0204646751895129	9	9	9	84	51	33	15.5859726261712
sp|Q6YHK3|CD109_HUMAN	EGF-vs-GLY	-0.783875407327941	0.136128878818032	-5.7583329425329	8	0.000424919604176566	0.0204646751895129	13	13	13	117	68	49	15.6055712107539
sp|P02545|LMNA_HUMAN	EGF-vs-GLY	0.4862092343563	0.0852003288486451	5.70665912827673	8	0.000450906065416534	0.0205201812928156	35	35	35	345	209	136	17.5888949142712
sp|P30443|1A01_HUMAN	EGF-vs-GLY	-0.416147797875005	0.0740283694828541	-5.62146378181934	8	0.00049764746339731	0.0222568537940107	2	2	2	20	12	8	19.7197522045652
sp|P23229|ITA6_HUMAN	EGF-vs-GLY	-0.678106294611538	0.122874218844424	-5.51870279208137	8	0.000561238075927672	0.0242641928159397	8	8	8	74	44	30	15.6212808887942
sp|Q13283|G3BP1_HUMAN	EGF-vs-GLY	0.434965160236862	0.0787166223375861	5.52570914909762	8	0.000556630264859415	0.0242641928159397	4	4	4	39	24	15	16.7194938473344
sp|P18462|1A25_HUMAN	EGF-vs-GLY	-0.809926875614565	0.148530145668648	-5.45294608019445	8	0.000606582282807855	0.0257946629771078	3	3	3	29	18	11	17.4807556702318
sp|P08648|ITA5_HUMAN	EGF-vs-GLY	-1.20287043717989	0.224937608458618	-5.34757369131177	8	0.000687849966222398	0.0272220287972428	3	3	3	30	18	12	17.0421439868133
sp|P13987|CD59_HUMAN	EGF-vs-GLY	-0.771855896456093	0.143942983708626	-5.36223354949003	8	0.000675861051659066	0.0272220287972428	6	6	6	59	36	23	20.4673032830327
sp|P25788|PSA3_HUMAN	EGF-vs-GLY	-0.252264997101586	0.0469328774216353	-5.37501663994068	8	0.000665593686607568	0.0272220287972428	6	6	6	60	36	24	17.4807881956427
sp|P42685|FRK_HUMAN	EGF-vs-GLY	-1.06189333347061	0.198227074540672	-5.35695406861652	8	0.00068015205616101	0.0272220287972428	1	1	1	10	6	4	15.2148463459206
sp|P56199|ITA1_HUMAN	EGF-vs-GLY	-0.698436019104616	0.130748705938328	-5.34181974568879	8	0.000692619082736323	0.0272220287972428	8	8	8	79	48	31	16.2008621397813
sp|P34897|GLYM_HUMAN	EGF-vs-GLY	-0.304535703299911	0.0579405265332061	-5.25600510594911	8	0.000768215994923604	0.0297425715049527	15	15	14	135	83	52	17.0184158745211
sp|Q08722|CD47_HUMAN	EGF-vs-GLY	-1.20125210965491	0.229494429212827	-5.23434104163333	8	0.00078869858227959	0.0299778692036022	1	1	1	10	6	4	16.2376363407171
sp|Q6EMK4|VASN_HUMAN	EGF-vs-GLY	-1.11126483621491	0.2128422915212	-5.22107156558319	8	0.00080153907325986	0.0299778692036022	8	7	8	69	41	28	16.3650855052375
sp|Q9H1U4|MEGF9_HUMAN	EGF-vs-GLY	-1.25632713275205	0.2409755311391	-5.21350498456562	8	0.000808963316982325	0.0299778692036022	1	1	1	10	6	4	15.9050367432004
sp|O75390|CISY_HUMAN	EGF-vs-GLY	-0.41047239531314	0.0789771438352289	-5.19735679691727	8	0.000825060620236684	0.030143764068929	11	11	11	109	66	43	17.9727313895595
sp|P42892|ECE1_HUMAN	EGF-vs-GLY	-0.443747341538778	0.0880822125779969	-5.0378768715175	8	0.00100427276332704	0.0361817159454214	9	9	9	88	53	35	16.2858396144374
sp|Q9NQX4|MYO5C_HUMAN	EGF-vs-GLY	3.53788080874855	0.65980406781608	5.36201727348964	7	0.00105050313749366	0.0373288375158707	1	1	1	9	6	3	13.9414133081007
sp|Q9HB71|CYBP_HUMAN	EGF-vs-GLY	0.598732111577146	0.121892877515285	4.9119532148387	8	0.00117588734085494	0.041219618407807	8	8	8	70	41	29	15.0422807875782
sp|P17813|EGLN_HUMAN	EGF-vs-GLY	-1.07696810284636	0.222094864039649	-4.84913555972237	8	0.00127325229040087	0.0440375525506648	8	8	8	74	44	30	16.3962584532064
sp|O95571|ETHE1_HUMAN	EGF-vs-GLY	-0.414346599564459	0.0857815122061634	-4.83025524857428	8	0.00130420778317974	0.0445146709153718	3	3	3	28	17	11	15.0497916794732
sp|P60866|RS20_HUMAN	EGF-vs-GLY	-0.424543062709027	0.0882764491589597	-4.80924489774788	8	0.00133962255892728	0.0451296223098358	5	5	5	50	30	20	18.2835228815909
sp|Q58FF7|H90B3_HUMAN	EGF-vs-GLY	-0.483616006917682	0.101568503605376	-4.76147614418615	8	0.00142410088722311	0.0473604833520096	17	17	17	168	100	68	18.68189448872
sp|Q86UP2|KTN1_HUMAN	EGF-vs-GLY	0.355341367693473	0.0748461612038284	4.74762315098262	8	0.00144967177320843	0.0476006149329451	17	17	17	162	100	62	15.6093747262711
sp|P54652|HSP72_HUMAN	EGF-vs-GLY	-0.331899246847184	0.0704401123057495	-4.71179326640701	8	0.00151815618930873	0.0486748972759604	8	8	8	80	48	32	19.9474589297315
sp|P62280|RS11_HUMAN	EGF-vs-GLY	-0.353125329214695	0.0749592870789712	-4.71089498013328	8	0.00151991776382143	0.0486748972759604	6	6	6	60	36	24	17.9641115006951
sp|P38646|GRP75_HUMAN	EGF-vs-GLY	0.181571356805324	0.0388083661805606	4.67866531563174	8	0.00158461585062852	0.0501279697137852	39	38	39	365	220	145	17.6479725225902
sp|Q15884|F1892_HUMAN	EGF-vs-GLY	-2.48181260088086	0.538165840880224	-4.61161302401061	8	0.00172902043471512	0.0535280780011795	1	1	1	10	6	4	14.2886907025935
sp|Q9NQH7|XPP3_HUMAN	EGF-vs-GLY	-0.57718222340443	0.125210653891192	-4.60968939516921	8	0.00173336875562802	0.0535280780011795	1	1	1	10	6	4	20.6399443313514
sp|P09110|THIK_HUMAN	EGF-vs-GLY	0.965075079731009	0.197609340936191	4.8837523325511	7	0.00178594426466572	0.0545028167357985	1	1	1	9	6	3	13.47371582952
sp|O43684|BUB3_HUMAN	EGF-vs-GLY	-0.208673910504153	0.0463133074475337	-4.5057008882501	8	0.00198706451375852	0.0585732425987454	9	9	9	87	53	34	16.441350190597
sp|P49903|SPS1_HUMAN	EGF-vs-GLY	0.850479393383887	0.188174532349179	4.51963070010838	8	0.00195085715980259	0.0585732425987454	1	1	1	10	6	4	13.928983645308
sp|Q14980|NUMA1_HUMAN	EGF-vs-GLY	0.31365470475582	0.069600018650555	4.50653190670257	8	0.00198488415168141	0.0585732425987454	40	39	40	357	219	138	15.6876892144403
sp|O15226|NKRF_HUMAN	EGF-vs-GLY	-0.400875497439843	0.0895655687893353	-4.47577682873573	8	0.00206733387344871	0.0590418054786753	1	1	1	10	6	4	19.4550047329279
sp|P01133|EGF_HUMAN	EGF-vs-GLY	4.8417113372645	1.08009434185526	4.4826744754055	8	0.00204852446179959	0.0590418054786753	1	1	1	10	6	4	17.9357932885636
sp|P26368|U2AF2_HUMAN	EGF-vs-GLY	1.12927780021687	0.252389136668517	4.47435184859022	8	0.00207124298325345	0.0590418054786753	4	4	3	32	21	11	15.6971614360074
sp|Q08945|SSRP1_HUMAN	EGF-vs-GLY	0.573964123201421	0.128896650882035	4.45290175713492	8	0.00213106467722679	0.0600867583991989	15	15	14	134	81	53	15.8441046213357
sp|P12429|ANXA3_HUMAN	EGF-vs-GLY	-0.487264788602858	0.109967890418027	-4.43097332094481	8	0.00219416092224889	0.060549504599081	16	16	16	147	89	58	16.4325507387928
sp|P52747|ZN143_HUMAN	EGF-vs-GLY	-0.750712931652745	0.169329729070752	-4.43343845036846	8	0.00218696788587303	0.060549504599081	1	1	1	10	6	4	16.7642976788809
sp|Q16695|H31T_HUMAN	EGF-vs-GLY	-0.543714550663585	0.123177642001156	-4.41406850975831	8	0.00224418351266165	0.0612780213878348	7	7	7	70	42	28	20.8064994701751
sp|Q66GS9|CP135_HUMAN	EGF-vs-GLY	-2.97280178790318	0.518960039114142	-5.72838285001234	5	0.00226912980709004	0.0613137783290788	1	1	1	7	5	2	11.5452609356123
sp|P26006|ITA3_HUMAN	EGF-vs-GLY	-0.95034217562072	0.216695151788913	-4.38561808040111	8	0.0023311807784685	0.0623410612303844	10	10	10	85	52	33	16.0786367266963
sp|P15531|NDKA_HUMAN	EGF-vs-GLY	-0.177793202070899	0.0409533163520687	-4.3413627492934	8	0.00247384647735371	0.0653966186274462	13	13	12	120	74	46	18.6344811971283
sp|P68363|TBA1B_HUMAN	EGF-vs-GLY	2.54633902697801	0.587420565064838	4.33478018716787	8	0.00249586169780924	0.0653966186274462	4	4	3	34	24	10	16.3514666950747
sp|Q8WWI1|LMO7_HUMAN	EGF-vs-GLY	0.732235716469063	0.169525092893134	4.31933529115157	8	0.00254835307243839	0.0661042786990519	7	7	7	63	40	23	14.7042030289884
sp|P29692|EF1D_HUMAN	EGF-vs-GLY	0.354080618392214	0.0826265004479246	4.28531544326234	8	0.00266823227274582	0.0685286585693332	9	9	9	85	50	35	17.2216867893421
sp|Q14738|2A5D_HUMAN	EGF-vs-GLY	-0.459414963035747	0.107725277345912	-4.26469046406386	8	0.00274386825277606	0.0691028567737971	3	3	3	29	18	11	15.4492904892095
sp|Q9Y3B3|TMED7_HUMAN	EGF-vs-GLY	1.66473330226261	0.389757891827923	4.27119844695175	8	0.00271975500561283	0.0691028567737971	2	2	2	18	11	7	13.8865498952208
sp|P08174|DAF_HUMAN	EGF-vs-GLY	-0.912024944934953	0.21496173382875	-4.24273161874253	8	0.00282694895864877	0.0692463671846091	14	14	14	139	84	55	17.3502083268954
sp|P08581|MET_HUMAN	EGF-vs-GLY	-2.59269968743797	0.138860083479375	-18.6713101596476	2	0.0028561871931494	0.0692463671846091	1	1	1	4	2	2	12.9874214112635
sp|P28066|PSA5_HUMAN	EGF-vs-GLY	0.319897819926658	0.0755729242885151	4.2329686582642	8	0.00286475572553968	0.0692463671846091	7	7	7	69	42	27	17.3060674815356
sp|P50991|TCPD_HUMAN	EGF-vs-GLY	-0.283969617440463	0.0671593411485973	-4.2282966536576	8	0.00288304073089352	0.0692463671846091	25	24	25	235	141	94	17.5829796651253
sp|Q7L1Q6|BZW1_HUMAN	EGF-vs-GLY	-0.33683348261401	0.0796055472006132	-4.23128154329696	8	0.00287134416949963	0.0692463671846091	19	18	19	178	107	71	17.4494595379345
sp|P62736|ACTA_HUMAN	EGF-vs-GLY	-0.265840661132837	0.0632689210309606	-4.20175746323772	8	0.00298932747796132	0.0701199597805607	30	30	30	294	177	117	21.2457422166425
sp|Q00059|TFAM_HUMAN	EGF-vs-GLY	-0.970317609463077	0.053270931115835	-18.2147672124065	2	0.00300050714558298	0.0701199597805607	1	1	1	4	2	2	14.3504258435353
sp|Q14126|DSG2_HUMAN	EGF-vs-GLY	-0.50473062033368	0.119881580506811	-4.2102432934224	8	0.00295488983108427	0.0701199597805607	16	16	16	145	87	58	15.5496060911815
sp|P11142|HSP7C_HUMAN	EGF-vs-GLY	-0.321006664622752	0.0769643367636534	-4.17084948849124	8	0.00311846788303582	0.0715867760052649	36	36	36	343	207	136	18.3569170394606
sp|Q00325|MPCP_HUMAN	EGF-vs-GLY	-0.314083760049127	0.0752119571390422	-4.17598174540903	8	0.00309661405072692	0.0715867760052649	9	9	9	86	53	33	17.3215628410305
sp|P01892|1A02_HUMAN	EGF-vs-GLY	-0.702114297508545	0.169085347269447	-4.15242543985605	8	0.00319830050311198	0.0727753640795832	7	7	7	64	38	26	15.8010529362631
sp|Q8WUM4|PDC6I_HUMAN	EGF-vs-GLY	-0.17342315238568	0.0420040682794802	-4.12872275208639	8	0.00330426175978449	0.0745326522163562	25	25	25	238	145	93	16.09265271075
sp|P33778|H2B1B_HUMAN	EGF-vs-GLY	1.44953575666599	0.353158987924174	4.10448496634952	8	0.0034165380787905	0.0764008601412289	6	6	6	58	36	22	17.2345261194252
sp|O95373|IPO7_HUMAN	EGF-vs-GLY	1.03395918360438	0.252608177415666	4.09313425314416	8	0.00347052457290542	0.0769447926676638	11	11	11	106	65	41	16.2467526636548
sp|P49720|PSB3_HUMAN	EGF-vs-GLY	-0.181570301556879	0.0444377497412251	-4.08594725462518	8	0.00350518199783112	0.0770545940879146	3	3	3	27	16	11	16.5182553882573
sp|P63279|UBC9_HUMAN	EGF-vs-GLY	1.57361848920915	0.38618000887074	4.07483156316323	8	0.00355952042522145	0.0773608233708155	2	2	2	20	12	8	15.4559668531418
sp|Q7L2H7|EIF3M_HUMAN	EGF-vs-GLY	-0.51888330191199	0.127460319136029	-4.07093992412043	8	0.0035787582129907	0.0773608233708155	7	7	7	70	42	28	15.0598390251015
sp|O75369|FLNB_HUMAN	EGF-vs-GLY	0.450084891305733	0.110877423843583	4.05930148540136	8	0.00363696203260311	0.0779692521700203	132	131	131	1268	768	500	17.8285595027048
sp|P35609|ACTN2_HUMAN	EGF-vs-GLY	-0.394289437152714	0.0974683480159268	-4.04530747857023	8	0.00370829810838291	0.078205896692238	4	4	4	40	24	16	18.8150150149167
sp|Q6AI12|ANR40_HUMAN	EGF-vs-GLY	2.53080448593799	0.624799394403508	4.05058729026799	8	0.00368120836781394	0.078205896692238	1	1	1	10	6	4	15.8648542828301
sp|P18433|PTPRA_HUMAN	EGF-vs-GLY	-0.36598777760389	0.0906139397555805	-4.03897875526763	8	0.00374105252631418	0.0782604052682176	1	1	1	10	6	4	18.0253294639915
sp|Q9HD45|TM9S3_HUMAN	EGF-vs-GLY	-0.444181449890579	0.1104903524068	-4.02009261636896	8	0.00384066158683027	0.0797014092499018	3	3	3	29	18	11	15.4214279376986
sp|P09525|ANXA4_HUMAN	EGF-vs-GLY	-0.316188574880128	0.0793317723125069	-3.9856486961439	8	0.00402974399328704	0.0812802973085438	6	6	6	58	35	23	15.2074861805107
sp|P14866|HNRPL_HUMAN	EGF-vs-GLY	0.193687387696508	0.0485210653879406	3.99182058654151	8	0.00399514054079853	0.0812802973085438	19	19	19	183	113	70	17.8319824183288
sp|P62081|RS7_HUMAN	EGF-vs-GLY	1.85832081325327	0.442928378693692	4.19553341498219	7	0.00405803025809992	0.0812802973085438	1	1	1	9	6	3	14.9456787307232
sp|P63104|1433Z_HUMAN	EGF-vs-GLY	-0.362910850199277	0.0912308441880814	-3.97794028356354	8	0.00407341505401337	0.0812802973085438	12	12	12	116	70	46	17.7973607152166
sp|Q9C0B1|FTO_HUMAN	EGF-vs-GLY	2.19826961016847	0.551755385079169	3.98413802495657	8	0.0040382627211677	0.0812802973085438	4	4	4	33	20	13	14.7033529463066
sp|A6NMK8|F196B_HUMAN	EGF-vs-GLY	2.8573293796868	0.720481026684252	3.96586346324289	8	0.00414286021254817	0.0820349571858775	1	1	1	10	6	4	14.6585523123801
sp|O94875|SRBS2_HUMAN	EGF-vs-GLY	0.697080554469575	0.1684690447611	4.13773673055534	7	0.00436150893547183	0.0857102589288933	1	1	1	9	6	3	13.9502775477899
sp|P27816|MAP4_HUMAN	EGF-vs-GLY	0.517874245983386	0.132546932694411	3.90710094497133	8	0.00449938881219869	0.0864549228062474	6	6	6	52	32	20	15.3385980868757
sp|P83881|RL36A_HUMAN	EGF-vs-GLY	-0.282520080431692	0.072233372737006	-3.91121263934771	8	0.00447340040353383	0.0864549228062474	3	3	3	30	18	12	17.624364393677
sp|Q9C037|TRIM4_HUMAN	EGF-vs-GLY	0.918380208527885	0.23461859034114	3.91435396143393	8	0.00445365384983898	0.0864549228062474	2	2	2	20	12	8	20.3299553912132
sp|Q9Y282|ERGI3_HUMAN	EGF-vs-GLY	-0.596737049102297	0.153197174688232	-3.89522228668187	8	0.00457538302638749	0.0872687027238908	3	3	3	30	18	12	15.6842146110893
sp|Q9Y2Q3|GSTK1_HUMAN	EGF-vs-GLY	-0.704249058428179	0.181381942638059	-3.88268560908228	8	0.0046570821022236	0.0881786202421023	3	3	3	23	13	10	16.3422411347969
sp|O43175|SERA_HUMAN	EGF-vs-GLY	-0.27072980155575	0.0699545326132943	-3.8700823440896	8	0.00474079354535828	0.0891131772221694	17	17	17	166	100	66	18.8067388895397
sp|F5H284|PAL4D_HUMAN	EGF-vs-GLY	-0.591030369191585	0.155539390535487	-3.79987582024592	8	0.00523758886853765	0.0968545088984536	1	1	1	10	6	4	20.4494279206959
sp|P56537|IF6_HUMAN	EGF-vs-GLY	1.12539288089154	0.296389373028088	3.79700820374854	8	0.00525903050298426	0.0968545088984536	4	4	4	39	24	15	16.2857529883196
sp|P61978|HNRPK_HUMAN	EGF-vs-GLY	-0.200161507296818	0.0527259804735595	-3.79625955741483	8	0.00526464369879798	0.0968545088984536	26	26	26	249	153	96	18.5715431209232
sp|P02765|FETUA_HUMAN	EGF-vs-GLY	-1.00050642365916	0.26448205940313	-3.78288956883144	8	0.0053659758673994	0.0980235309861552	2	2	2	20	12	8	15.3561613927658
sp|O14556|G3PT_HUMAN	EGF-vs-GLY	-0.488416784715662	0.130095599821734	-3.75429134717027	8	0.00558979370041301	0.100847511484713	2	2	2	20	12	8	21.3591008167927
sp|O43813|LANC1_HUMAN	EGF-vs-GLY	-0.232117077424683	0.062025650982248	-3.7422755545301	8	0.0056867913181966	0.100847511484713	5	5	5	50	30	20	17.3953223265232
sp|P07900|HS90A_HUMAN	EGF-vs-GLY	-0.281508401757422	0.0752932179592225	-3.73882813601993	8	0.00571495149894097	0.100847511484713	24	24	24	224	137	87	17.9783549411989
sp|P82979|SARNP_HUMAN	EGF-vs-GLY	-0.338965231456445	0.0903514990769484	-3.75162819565133	8	0.0056111384865738	0.100847511484713	3	3	3	29	17	12	16.0663664162544
sp|Q9H5Q4|TFB2M_HUMAN	EGF-vs-GLY	-0.834887022627734	0.212578670856146	-3.92742611130874	7	0.00569446502151827	0.100847511484713	1	1	1	9	6	3	14.5929784671926
sp|P63167|DYL1_HUMAN	EGF-vs-GLY	-0.282416902345639	0.0758421267472329	-3.72374713708754	8	0.00583990321244743	0.102356141439788	3	3	3	28	18	10	16.7280345405804
sp|P35998|PRS7_HUMAN	EGF-vs-GLY	-0.212580620885954	0.0571941591930804	-3.71682395344441	8	0.00589823861581662	0.102684771606901	9	9	9	90	54	36	16.2905435097842
sp|Q7L1W4|LRC8D_HUMAN	EGF-vs-GLY	-1.24975905596303	0.336968523500069	-3.70883025803677	8	0.0059663691474463	0.103178410456505	1	1	1	10	6	4	13.002993292318
sp|O00487|PSDE_HUMAN	EGF-vs-GLY	-0.267077271028218	0.0723605556897443	-3.69092343863898	8	0.00612205706164293	0.105169642502661	3	3	3	30	18	12	16.0998844338154
sp|P24941|CDK2_HUMAN	EGF-vs-GLY	2.59764350428098	0.674399429909792	3.8517878116066	7	0.0062778872303193	0.106436859316655	1	1	1	9	6	3	13.5495421987595
sp|Q07020|RL18_HUMAN	EGF-vs-GLY	-0.441061297672839	0.119951010669932	-3.6770119335343	8	0.00624599907397139	0.106436859316655	6	6	6	55	33	22	16.7284980572559
sp|P12235|ADT1_HUMAN	EGF-vs-GLY	-0.300541888483353	0.0824376761739325	-3.64568607986049	8	0.00653499574291017	0.106762586755162	12	12	12	111	66	45	19.2351063666123
sp|P31949|S10AB_HUMAN	EGF-vs-GLY	-0.254447733728848	0.0698956428883767	-3.64039478305108	8	0.00658520195868384	0.106762586755162	3	3	3	30	18	12	16.9265241960294
sp|P61088|UBE2N_HUMAN	EGF-vs-GLY	-0.667005038673162	0.183075077637615	-3.64334155844771	8	0.00655719110924124	0.106762586755162	2	2	2	20	12	8	16.0298523260977
sp|Q15404|RSU1_HUMAN	EGF-vs-GLY	-3.99335960637383	0.3209958817884	-12.44053220909	2	0.00639937596701379	0.106762586755162	1	1	1	4	3	1	10.9192291979878
sp|Q86XI2|CNDG2_HUMAN	EGF-vs-GLY	-0.80866440625902	0.221227501478946	-3.65535207355755	8	0.00644433070369299	0.106762586755162	3	3	3	29	18	11	14.9676565918507
sp|Q9P003|CNIH4_HUMAN	EGF-vs-GLY	1.4889092309781	0.408908536223972	3.64117913684878	8	0.00657773377939286	0.106762586755162	1	1	1	10	6	4	15.2181560762363
sp|Q9Y376|CAB39_HUMAN	EGF-vs-GLY	-1.2153551469229	0.297075014545012	-4.09107157255984	6	0.00642152224787185	0.106762586755162	1	1	1	8	5	3	13.6575101962492
sp|Q8NC51|PAIRB_HUMAN	EGF-vs-GLY	0.358078224309601	0.0985548732687495	3.63328785714286	8	0.00665328340018601	0.107196379752065	13	13	13	115	70	45	15.8914592767941
sp|Q15020|SART3_HUMAN	EGF-vs-GLY	0.734128124278559	0.202543777705554	3.62454049487411	8	0.00673811064247665	0.107892956830768	5	5	5	45	27	18	14.0312234031804
sp|P31946|1433B_HUMAN	EGF-vs-GLY	-0.405261565381437	0.113039145465587	-3.58514356873666	8	0.0071346893835047	0.112165965217038	20	20	20	193	118	75	18.0774155730826
sp|P39019|RS19_HUMAN	EGF-vs-GLY	-0.392560470605485	0.109476500691755	-3.5857966606988	8	0.00712791639016253	0.112165965217038	3	3	3	30	18	12	16.8250873474206
sp|Q12772|SRBP2_HUMAN	EGF-vs-GLY	-0.522946197123297	0.145840463543923	-3.58574146307346	8	0.00712848856111137	0.112165965217038	1	1	1	10	6	4	24.2391699626928
sp|Q9Y2V2|CHSP1_HUMAN	EGF-vs-GLY	2.32647939387902	0.650764027239977	3.57499692130509	8	0.0072408009436038	0.113148419564508	1	1	1	10	6	4	14.0657857438707
sp|P01889|1B07_HUMAN	EGF-vs-GLY	-0.595222626525441	0.16773607436649	-3.54856657265584	8	0.00752516247042356	0.115504564782714	1	1	1	10	6	4	18.5267751220224
sp|P26640|SYVC_HUMAN	EGF-vs-GLY	-0.272841243796198	0.0768049368910779	-3.55239200551824	8	0.00748328052857694	0.115504564782714	22	22	22	212	127	85	15.845322520692
sp|Q13162|PRDX4_HUMAN	EGF-vs-GLY	0.53156510769568	0.14973425602862	3.55005675918326	8	0.00750881793085778	0.115504564782714	6	6	6	60	36	24	17.0494764273624
sp|P62263|RS14_HUMAN	EGF-vs-GLY	-0.372782043037662	0.105749561549902	-3.52514031806882	8	0.00778713388237562	0.118822501711073	5	5	5	48	30	18	17.8747163426359
sp|P04181|OAT_HUMAN	EGF-vs-GLY	-0.292637042726649	0.083331768832677	-3.51171044159928	8	0.00794167174127502	0.120471909338406	8	8	8	75	47	28	15.4054929154205
sp|P54577|SYYC_HUMAN	EGF-vs-GLY	-0.221842126659001	0.0632925534830808	-3.50502728126309	8	0.00801978539879844	0.120949554212111	26	26	26	250	151	99	17.0252399941719
sp|P35579|MYH9_HUMAN	EGF-vs-GLY	0.409212872693766	0.117161471171238	3.49272562560843	8	0.00816570878303535	0.121734761972378	117	116	116	1094	670	424	17.4816699893638
sp|P39687|AN32A_HUMAN	EGF-vs-GLY	0.339018452692568	0.0970400032638127	3.49359481956027	8	0.00815530637693618	0.121734761972378	6	6	5	53	34	19	16.8691600925151
sp|P46781|RS9_HUMAN	EGF-vs-GLY	-0.307525129794579	0.0882598619452011	-3.48431464786921	8	0.00826710066654135	0.122542052165761	12	12	12	114	68	46	16.8123185353521
sp|P06748|NPM_HUMAN	EGF-vs-GLY	0.775973751276527	0.223581905217668	3.47064647526408	8	0.00843472535637257	0.123686517755441	16	16	14	141	92	49	18.1375511314898
sp|Q8NEZ3|WDR19_HUMAN	EGF-vs-GLY	-0.562052814615293	0.154995177335313	-3.62626001839633	7	0.0084396737250243	0.123686517755441	1	1	1	9	6	3	14.8007543605051
sp|P10909|CLUS_HUMAN	EGF-vs-GLY	-0.404664202729853	0.117096436710988	-3.45581995572271	8	0.0086206385400347	0.125628856027247	12	12	12	110	70	40	16.5111975071526
sp|P19338|NUCL_HUMAN	EGF-vs-GLY	0.208570247399364	0.0605643410956007	3.44377968333109	8	0.00877480937515118	0.127161204017554	19	19	18	174	104	70	17.4013810633851
sp|P01891|1A68_HUMAN	EGF-vs-GLY	-0.717482308375316	0.209557232017665	-3.42380122827178	8	0.00903710529394042	0.127958256225312	1	1	1	10	6	4	19.1970542104537
sp|P22087|FBRL_HUMAN	EGF-vs-GLY	1.95755175502726	0.572240115609657	3.42085726188859	8	0.00907645302446314	0.127958256225312	3	3	3	28	18	10	15.3047330755003
sp|P31150|GDIA_HUMAN	EGF-vs-GLY	-0.225639079219175	0.0658461535108757	-3.42676173456216	8	0.00899771859120047	0.127958256225312	12	12	12	114	69	45	16.269796207609
sp|Q86SX3|CN080_HUMAN	EGF-vs-GLY	-0.821889995268091	0.229083765556561	-3.5877269315497	7	0.00888404184355496	0.127958256225312	1	1	1	9	6	3	13.5482340221945
sp|Q9H8S9|MOB1A_HUMAN	EGF-vs-GLY	-0.603094287927907	0.176283605459933	-3.42115925275298	8	0.00907240841398371	0.127958256225312	1	1	1	10	6	4	15.1408542975931
sp|P62316|SMD2_HUMAN	EGF-vs-GLY	0.425293142462792	0.124902728188121	3.40499481982684	8	0.00929160761625325	0.129582957830973	4	4	4	35	23	12	16.0279175891843
sp|Q9Y6E2|BZW2_HUMAN	EGF-vs-GLY	-0.385370726690607	0.113160831516328	-3.40551338768663	8	0.00928448918061164	0.129582957830973	4	3	4	31	18	13	15.9215277013109
sp|P15104|GLNA_HUMAN	EGF-vs-GLY	0.550299368047103	0.162425497952518	3.3880109649285	8	0.00952796756499574	0.132168705152936	4	4	4	39	24	15	15.7431888116609
sp|Q15738|NSDHL_HUMAN	EGF-vs-GLY	-0.229693797898376	0.0678778047260139	-3.38393085671415	8	0.00958569148263555	0.13226214737211	5	5	5	50	30	20	15.7641563936134
sp|Q9C0H9|SRCN1_HUMAN	EGF-vs-GLY	1.03836995055196	0.295049114082031	3.51931221275678	7	0.00973665158204362	0.133634255046673	1	1	1	9	6	3	16.368410697943
sp|P05408|7B2_HUMAN	EGF-vs-GLY	-1.65477240995218	0.491067685411129	-3.36974404774117	8	0.00978929667310013	0.133649660894851	1	1	1	10	6	4	16.0615802485876
sp|O14561|ACPM_HUMAN	EGF-vs-GLY	-0.434571972798006	0.129375344110906	-3.35900148350888	8	0.00994651021758663	0.133685220230154	3	3	3	30	18	12	16.4982113551756
sp|P38919|IF4A3_HUMAN	EGF-vs-GLY	-0.23193934778251	0.0689996894274919	-3.36145495301458	8	0.00991037097275749	0.133685220230154	12	12	12	113	69	44	16.9859971125271
sp|Q96HU8|DIRA2_HUMAN	EGF-vs-GLY	-0.389757738404132	0.111033747074465	-3.51026375920413	7	0.00985588329292875	0.133685220230154	1	1	1	9	5	4	15.9539421834727
sp|P08670|VIME_HUMAN	EGF-vs-GLY	0.177957830407742	0.0531675986847472	3.34711054871836	8	0.0101236452867395	0.135364617906197	32	32	32	308	187	121	18.4021899263763
sp|P15882|CHIN_HUMAN	EGF-vs-GLY	-0.444231587891982	0.132977843217479	-3.34064365268326	8	0.010221376396403	0.135476387796628	1	1	1	10	6	4	20.5958231338059
sp|P21333|FLNA_HUMAN	EGF-vs-GLY	0.3834141106373	0.114806622346968	3.33965151834663	8	0.0102364579830914	0.135476387796628	189	189	188	1810	1100	710	19.0259452182831
sp|Q99735|MGST2_HUMAN	EGF-vs-GLY	-2.13052467252517	0.579566657971764	-3.67606494131512	6	0.0103791089591327	0.135976811313083	1	1	1	8	6	2	14.9865774124571
sp|Q9Y6C9|MTCH2_HUMAN	EGF-vs-GLY	-0.312031147280851	0.0936288571476229	-3.33263864140601	8	0.010343734093357	0.135976811313083	3	3	3	30	18	12	17.5122820584496
sp|P16949|STMN1_HUMAN	EGF-vs-GLY	1.44740759176496	0.419309188151847	3.45188618008723	7	0.0106640442882759	0.138762712661922	1	1	1	9	6	3	14.0674276336548
sp|P31483|TIA1_HUMAN	EGF-vs-GLY	0.918970952630352	0.277839557745369	3.3075598020947	8	0.0107371779768584	0.138762712661922	1	1	1	10	6	4	15.4178937313279
sp|Q02809|PLOD1_HUMAN	EGF-vs-GLY	0.251731335347113	0.0761295205628569	3.30661921270435	8	0.0107522379510587	0.138762712661922	16	16	16	154	95	59	16.0004849265382
sp|Q01973|ROR1_HUMAN	EGF-vs-GLY	-2.50604092704525	0.728818030459447	-3.43850017742487	7	0.0108592547571185	0.139450033861214	1	1	1	9	5	4	14.6322847052007
sp|Q14194|DPYL1_HUMAN	EGF-vs-GLY	-0.212333423595399	0.0645160817439995	-3.29117047805135	8	0.0110028043027277	0.139908207653312	4	4	4	39	24	15	17.4960875628966
sp|Q9BTT0|AN32E_HUMAN	EGF-vs-GLY	-0.602561432912685	0.183001008079792	-3.29266728765753	8	0.0109782600466053	0.139908207653312	4	4	4	40	24	16	15.8088519089764
sp|O75185|AT2C2_HUMAN	EGF-vs-GLY	-0.331510040937996	0.1010405477225	-3.28096045013989	8	0.0111717759424703	0.141363838023259	1	1	1	10	6	4	18.6735460395368
sp|Q9UGV2|NDRG3_HUMAN	EGF-vs-GLY	-1.68846351488288	0.518175892579615	-3.25847562393779	8	0.0115536046500617	0.145485681855632	1	1	1	10	6	4	15.5473555384314
sp|P27144|KAD4_HUMAN	EGF-vs-GLY	-0.669621310026967	0.206229335474483	-3.24697409554433	8	0.0117542092738117	0.145887171561088	1	1	1	10	6	4	14.5272312106482
sp|P49721|PSB2_HUMAN	EGF-vs-GLY	1.04813187470594	0.322675925311089	3.2482493811568	8	0.0117317866765088	0.145887171561088	6	6	6	58	35	23	16.975039094981
sp|Q96DR8|MUCL1_HUMAN	EGF-vs-GLY	4.48374067251635	0.0820790427729874	54.6271072497444	1	0.0116526154647492	0.145887171561088	1	1	1	3	2	1	15.865733787727
sp|P55809|SCOT1_HUMAN	EGF-vs-GLY	-0.186201387070176	0.0575204055675919	-3.23713619945484	8	0.0119287064983018	0.146649595528886	16	16	16	155	94	61	17.3411555760652
sp|P62917|RL8_HUMAN	EGF-vs-GLY	-0.272711791754398	0.0842147396600495	-3.23829050419506	8	0.0119080918985388	0.146649595528886	8	8	8	75	45	30	17.9855944369857
sp|Q9H583|HEAT1_HUMAN	EGF-vs-GLY	0.744921366719442	0.23042627047268	3.23279704693117	8	0.0120065354055576	0.146910154915172	7	7	6	54	37	17	14.440361228033
sp|P04908|H2A1B_HUMAN	EGF-vs-GLY	0.90301803366756	0.280424976635443	3.22017690614448	8	0.0122359464656276	0.148259789522914	2	2	2	19	12	7	20.8935293130661
sp|P35658|NU214_HUMAN	EGF-vs-GLY	0.946304211605885	0.293652771654042	3.22252777072626	8	0.0121928652135965	0.148259789522914	3	3	3	29	17	12	14.5344984215505
sp|Q14254|FLOT2_HUMAN	EGF-vs-GLY	-1.45050113089818	0.450839790039948	-3.21733166180752	8	0.0122883017530557	0.148259789522914	3	2	3	17	9	8	13.1958058634659
sp|P62249|RS16_HUMAN	EGF-vs-GLY	-0.211850310088315	0.0660251427557017	-3.20863085252505	8	0.0124498714936894	0.149513734512177	9	9	9	89	53	36	17.7470698088188
sp|P19105|ML12A_HUMAN	EGF-vs-GLY	-0.209104481335423	0.0654564238784897	-3.19456012023502	8	0.0127158999345365	0.152004813042339	3	3	3	30	18	12	18.8345357392002
sp|O94788|AL1A2_HUMAN	EGF-vs-GLY	-0.460915387101484	0.144479035142195	-3.1901887124859	8	0.0127997586674127	0.152049811756742	1	1	1	10	6	4	17.2261228485138
sp|P43686|PRS6B_HUMAN	EGF-vs-GLY	-0.427856889599863	0.134318634338459	-3.18538743121628	8	0.0128925335639161	0.152049811756742	7	7	7	63	38	25	15.9326436772949
sp|Q96MT7|WDR52_HUMAN	EGF-vs-GLY	-1.32172733717675	0.399000681126495	-3.31259418767189	7	0.0128955121767476	0.152049811756742	1	1	1	9	6	3	14.2459019619999
sp|Q92900|RENT1_HUMAN	EGF-vs-GLY	0.525361902893119	0.166596711451468	3.15349503790274	8	0.0135269835879448	0.158773734964384	13	13	13	120	75	45	15.3436868733975
sp|P11940|PABP1_HUMAN	EGF-vs-GLY	-0.0866919412114852	0.0275686636550036	-3.14458264268282	8	0.0137100770219019	0.160197927003664	20	20	20	198	120	78	17.8636500033841
sp|P46777|RL5_HUMAN	EGF-vs-GLY	-0.29937658368663	0.0959116798877461	-3.12137775125007	8	0.0141990831132972	0.164430453553094	18	18	18	166	99	67	17.2942017783279
sp|Q9Y314|NOSIP_HUMAN	EGF-vs-GLY	2.5054314868832	0.801911470829044	3.12432429017757	8	0.0141359894214546	0.164430453553094	1	1	1	10	6	4	12.7636070092859
sp|Q8NHW5|RLA0L_HUMAN	EGF-vs-GLY	-0.314682443993629	0.101311636325807	-3.10608391499713	8	0.0145313387877239	0.167530190290471	8	8	8	79	48	31	18.9367220674759
sp|Q5GLZ8|HERC4_HUMAN	EGF-vs-GLY	-2.94760976158666	0.916021423305891	-3.21783932841748	7	0.0146973726943109	0.16869462287187	1	1	1	9	5	4	13.2049097754876
sp|O60336|MABP1_HUMAN	EGF-vs-GLY	-0.297110119022594	0.0968442692540129	-3.06791637038743	8	0.0153965038200041	0.171410003901677	1	1	1	10	6	4	15.074106473763
sp|P18669|PGAM1_HUMAN	EGF-vs-GLY	0.349073212450491	0.113514689487271	3.07513691864201	8	0.0152287922679495	0.171410003901677	14	14	13	126	79	47	16.3362643723799
sp|P98082|DAB2_HUMAN	EGF-vs-GLY	0.353856549955127	0.115317471600905	3.06854239034798	8	0.0153818871231644	0.171410003901677	4	4	4	38	22	16	14.943688343552
sp|Q15293|RCN1_HUMAN	EGF-vs-GLY	1.58331989311405	0.513889390607684	3.08105191905547	8	0.0150928280857219	0.171410003901677	5	5	5	42	27	15	14.5939692012323
sp|Q96BJ3|AIDA_HUMAN	EGF-vs-GLY	-0.651715329489588	0.203608138233011	-3.20083143603896	7	0.015048421927198	0.171410003901677	1	1	1	9	6	3	17.6632423375617
sp|Q96T60|PNKP_HUMAN	EGF-vs-GLY	-0.526748505423845	0.171528589855675	-3.07090792192167	8	0.0153267860619493	0.171410003901677	1	1	1	10	6	4	15.8049572904901
sp|Q9UKK9|NUDT5_HUMAN	EGF-vs-GLY	0.67182899233121	0.218958469822904	3.06829415128171	8	0.0153876814246483	0.171410003901677	3	3	3	30	18	12	15.8235160796405
sp|Q5T3J3|LRIF1_HUMAN	EGF-vs-GLY	-0.627497550971146	0.204952546616473	-3.06167237895013	8	0.0155430892677821	0.17230245111379	1	1	1	10	6	4	17.1767073205789
sp|P16615|AT2A2_HUMAN	EGF-vs-GLY	-0.251210616030656	0.0822682030203972	-3.05355662099939	8	0.0157357993365321	0.173696440336018	15	15	15	140	84	56	16.5712551940017
sp|Q15418|KS6A1_HUMAN	EGF-vs-GLY	0.944674980422071	0.310006022557249	3.04727944518438	8	0.0158865628472618	0.174617559431343	3	3	3	27	16	11	14.4109248896081
sp|O60568|PLOD3_HUMAN	EGF-vs-GLY	-0.526925325359531	0.173816793763019	-3.03149836072767	8	0.0162722884588336	0.176612201933951	9	9	9	81	48	33	15.0696449404637
sp|P35637|FUS_HUMAN	EGF-vs-GLY	0.297794463820106	0.0982245429150476	3.0317724570901	8	0.0162655061527757	0.176612201933951	8	8	8	73	44	29	16.9847742386427
sp|P61927|RL37_HUMAN	EGF-vs-GLY	-0.528668388323444	0.174273834439746	-3.03354998771332	8	0.0162215940471446	0.176612201933951	1	1	1	10	6	4	18.3570728927274
sp|P15586|GNS_HUMAN	EGF-vs-GLY	-0.533981378594405	0.176312995943031	-3.02859908731256	8	0.0163442097358	0.176653666894438	4	4	4	39	23	16	14.5220661591402
sp|Q6ZXV5|TMTC3_HUMAN	EGF-vs-GLY	2.43767260744654	0.612778432669638	3.97806528018055	4	0.0164276299081862	0.176818555941225	1	1	1	6	4	2	12.1043957577045
sp|P05186|PPBT_HUMAN	EGF-vs-GLY	-0.576857692304743	0.192100441486962	-3.00289623407188	8	0.0169964976423151	0.182185598694899	6	5	6	51	30	21	17.1335682012336
sp|P09211|GSTP1_HUMAN	EGF-vs-GLY	1.25348487558258	0.419548457015421	2.98769988215331	8	0.0173948627057969	0.185688369789454	14	14	14	132	83	49	16.7752042375164
sp|O00264|PGRC1_HUMAN	EGF-vs-GLY	-0.485996664942248	0.163318306417447	-2.97576356014875	8	0.017714581314912	0.186038963282922	4	4	4	40	24	16	17.4276036576681
sp|P42330|AK1C3_HUMAN	EGF-vs-GLY	0.436341825005552	0.146334124234584	2.98181867891638	8	0.0175516351189922	0.186038963282922	6	6	6	57	35	22	17.3763779315884
sp|P62851|RS25_HUMAN	EGF-vs-GLY	-0.565767442127653	0.183213959015502	-3.08801493711394	7	0.017616005270582	0.186038963282922	1	1	1	9	6	3	16.1808036027164
sp|Q8N414|PGBD5_HUMAN	EGF-vs-GLY	0.813040668878161	0.273054766350737	2.9775736191831	8	0.0176657073695572	0.186038963282922	1	1	1	10	6	4	13.9521202073934
sp|P07384|CAN1_HUMAN	EGF-vs-GLY	-0.17827392377406	0.0599766207566606	-2.97239026682346	8	0.017806040554502	0.186245440316041	9	9	9	90	54	36	15.6795874367752
sp|P61019|RAB2A_HUMAN	EGF-vs-GLY	-0.582303312646526	0.19644436301024	-2.96421492438636	8	0.0180297410634271	0.18707659327412	2	2	2	19	11	8	14.5411836439896
sp|Q13641|TPBG_HUMAN	EGF-vs-GLY	-1.35222561804813	0.456010167080697	-2.96534094120063	8	0.017998757205135	0.18707659327412	1	1	1	10	6	4	14.2599546348874
sp|O00400|ACATN_HUMAN	EGF-vs-GLY	1.78539519788345	0.46370605852452	3.85027360557775	4	0.0182983267471586	0.188338919815739	1	1	1	6	5	1	13.4572095530494
sp|Q96QK1|VPS35_HUMAN	EGF-vs-GLY	-0.295021689357498	0.0999393284955557	-2.95200792119208	8	0.0183692161578188	0.188338919815739	10	10	10	95	58	37	15.6850817304649
sp|Q9Y3E5|PTH2_HUMAN	EGF-vs-GLY	-1.16382591384058	0.380044854659836	-3.06233829920491	7	0.0182632473291078	0.188338919815739	1	1	1	9	6	3	14.5773431130548
sp|P21964|COMT_HUMAN	EGF-vs-GLY	-0.185776816586483	0.0630952745934296	-2.94438557853315	8	0.018584557482499	0.189796622478749	2	2	2	20	12	8	18.0415171609263
sp|P51148|RAB5C_HUMAN	EGF-vs-GLY	0.515402713733563	0.175814410094154	2.93151575833601	8	0.018954122091841	0.192811736102884	2	2	2	20	12	8	16.3958318814412
sp|P63173|RL38_HUMAN	EGF-vs-GLY	0.54371588238118	0.187268933174678	2.9033960580852	8	0.0197883984645471	0.200512131316543	4	4	4	40	24	16	16.1733506731832
sp|O14974|MYPT1_HUMAN	EGF-vs-GLY	2.71009479041488	0.904728030208849	2.99548007790726	7	0.0200700635014797	0.201010597385476	2	2	2	17	12	5	12.8508825753748
sp|P24539|AT5F1_HUMAN	EGF-vs-GLY	-0.415370989488855	0.143451300703021	-2.89555401347509	8	0.0200277929541961	0.201010597385476	6	6	6	55	33	22	16.0216209734908
sp|P38117|ETFB_HUMAN	EGF-vs-GLY	-0.253216143873402	0.0874706237142736	-2.89487067910414	8	0.0200487949121793	0.201010597385476	7	7	7	65	39	26	16.0735970257446
sp|P00558|PGK1_HUMAN	EGF-vs-GLY	-0.116573594638452	0.0403715465596325	-2.88751867522	8	0.0202762051656746	0.202294139229846	34	34	34	337	203	134	18.9308379426564
sp|P0C1Z6|TFPT_HUMAN	EGF-vs-GLY	-0.451572743206817	0.156809232154159	-2.87975865325887	8	0.0205191386188499	0.203933507958991	1	1	1	10	6	4	19.0359849476554
sp|O14773|TPP1_HUMAN	EGF-vs-GLY	-2.79171484772792	0.894953035298448	-3.11939815567746	6	0.0206006922080906	0.20396257857934	1	1	1	8	4	4	14.1098862672301
sp|P48651|PTSS1_HUMAN	EGF-vs-GLY	1.31020535731145	0.45626114440447	2.87161283265	8	0.0207773965961295	0.204153662008939	2	2	2	20	12	8	14.5651991910747
sp|Q6UX71|PXDC2_HUMAN	EGF-vs-GLY	-1.02052660163409	0.327774789106775	-3.11349937685917	6	0.020756068159649	0.204153662008939	1	1	1	8	5	3	13.632605878289
sp|P28289|TMOD1_HUMAN	EGF-vs-GLY	-0.428700623819985	0.144656908714012	-2.96356826390871	7	0.0209984564712782	0.20554715504338	1	1	1	9	6	3	15.5236771791131
sp|P61981|1433G_HUMAN	EGF-vs-GLY	-0.295782994621616	0.10362737924624	-2.85429388230281	8	0.0213377316967782	0.208082992561815	7	7	7	70	42	28	17.4329868652679
sp|P09960|LKHA4_HUMAN	EGF-vs-GLY	-0.21028585524294	0.0738562041683516	-2.84723345331427	8	0.0215706309007397	0.209566354144265	9	9	9	84	51	33	16.0530805592305
sp|Q8WTT2|NOC3L_HUMAN	EGF-vs-GLY	-0.626051876087199	0.22036091362143	-2.84102959004212	8	0.0217774454285538	0.210002577850069	6	6	6	55	34	21	14.4072849128578
sp|Q9NPQ8|RIC8A_HUMAN	EGF-vs-GLY	-1.69086052545467	0.594858024772974	-2.84246064613482	8	0.021729557870156	0.210002577850069	1	1	1	10	6	4	14.568463521657
sp|P55735|SEC13_HUMAN	EGF-vs-GLY	0.611621944446697	0.215798018116681	2.83423337148535	8	0.0220063622603628	0.210643925104727	4	4	4	35	23	12	15.7532836333063
sp|Q6UXU0|YS002_HUMAN	EGF-vs-GLY	-0.517046843851288	0.182425065652484	-2.83429715100803	8	0.0220042024508649	0.210643925104727	1	1	1	10	6	4	15.9987944236528
sp|P62136|PP1A_HUMAN	EGF-vs-GLY	0.279704199644383	0.0988396101261117	2.82987963315013	8	0.0221543151774366	0.211280491067171	12	12	12	118	71	47	16.7759465405448
sp|Q9UH65|SWP70_HUMAN	EGF-vs-GLY	-0.590831648602812	0.209001383727628	-2.82692697084144	8	0.0222552401704001	0.211465542131934	1	1	1	10	6	4	16.3915762790849
sp|P63241|IF5A1_HUMAN	EGF-vs-GLY	0.175568932628133	0.062180856593851	2.82352065001135	8	0.0223722621728766	0.211801635315481	7	7	7	65	40	25	17.892679675422
sp|P41091|IF2G_HUMAN	EGF-vs-GLY	-0.272583488905621	0.0966833708187216	-2.81934200884149	8	0.0225166856389909	0.212393754718336	4	4	4	39	24	15	17.6717689039507
sp|P08865|RSSA_HUMAN	EGF-vs-GLY	-0.238054127152701	0.0847550631115005	-2.80873045707637	8	0.0228877896081496	0.212869002507946	7	7	7	67	41	26	17.3140011883642
sp|P21912|SDHB_HUMAN	EGF-vs-GLY	-0.188145610385447	0.0668819662255207	-2.81309927030307	8	0.0227342456954542	0.212869002507946	7	7	7	69	42	27	15.8751495162718
sp|Q16719|KYNU_HUMAN	EGF-vs-GLY	0.525197835158407	0.187001831626832	2.80851706418821	8	0.0228953167693589	0.212869002507946	5	5	4	38	25	13	16.4587453998817
sp|Q7Z3B1|NEGR1_HUMAN	EGF-vs-GLY	-0.623979982122875	0.205205982194809	-3.04074947254953	6	0.022780928212585	0.212869002507946	1	1	1	8	5	3	15.3682051482667
sp|P04083|ANXA1_HUMAN	EGF-vs-GLY	-0.216213143857763	0.0771697597310754	-2.8017858888149	8	0.0231340667715785	0.214320604305266	16	16	15	153	96	57	18.0533708821742
sp|P10809|CH60_HUMAN	EGF-vs-GLY	0.178450429196735	0.0638980584477837	2.79273632926674	8	0.0234591041067094	0.216558420116741	49	49	47	450	280	170	18.3049364482521
sp|Q6PL18|ATAD2_HUMAN	EGF-vs-GLY	1.88706031138996	0.655977867306312	2.87671338537522	7	0.0237629032022348	0.218585003214884	1	1	1	9	6	3	12.7326428527075
sp|O14983|AT2A1_HUMAN	EGF-vs-GLY	0.424245728847991	0.152904906279336	2.7745723742373	8	0.024125800906954	0.220360308283939	9	9	9	84	51	33	16.0722758362409
sp|P60709|ACTB_HUMAN	EGF-vs-GLY	0.953369742255905	0.343393279378734	2.77632032863526	8	0.0240608023584108	0.220360308283939	16	16	16	153	96	57	19.5851689463731
sp|Q14764|MVP_HUMAN	EGF-vs-GLY	0.439709736216283	0.158856466636353	2.7679687552339	8	0.0243729973137945	0.22183703519994	1	1	1	10	6	4	16.2317493568399
sp|P60900|PSA6_HUMAN	EGF-vs-GLY	0.346980977228716	0.125517363915967	2.76440618575304	8	0.0245074388559654	0.222280756616693	12	12	12	119	72	47	17.0230854629647
sp|P51398|RT29_HUMAN	EGF-vs-GLY	-1.60220869407145	0.583152348440084	-2.74749591313027	8	0.0251560793639014	0.227368884564321	1	1	1	10	6	4	14.3687221697781
sp|P42766|RL35_HUMAN	EGF-vs-GLY	-0.286357155859338	0.104403177874209	-2.74280114542449	8	0.0253392756791264	0.228229448304354	1	1	1	10	6	4	18.0928081579834
sp|P53621|COPA_HUMAN	EGF-vs-GLY	-0.126273257465073	0.0460920723623472	-2.73958733016799	8	0.0254654741149942	0.228572456243235	40	40	40	383	233	150	16.660812679365
sp|Q9UQD0|SCN8A_HUMAN	EGF-vs-GLY	2.53005323524335	0.925246927181856	2.73446272656042	8	0.0256680432774679	0.229596221592247	1	1	1	10	6	4	14.549291226156
sp|Q8WVH0|CPLX3_HUMAN	EGF-vs-GLY	-0.278032624050256	0.102216783162156	-2.72002909355097	8	0.0262475385244871	0.233972903548177	1	1	1	10	6	4	15.6854080331787
sp|O14782|KIF3C_HUMAN	EGF-vs-GLY	-0.232420077577477	0.0856082240211117	-2.7149269855214	8	0.0264555847590218	0.235019818030488	1	1	1	10	6	4	17.815845145413
sp|Q96AG4|LRC59_HUMAN	EGF-vs-GLY	0.358145279848155	0.132028977856551	2.71262631630216	8	0.0265499514748024	0.235053154012415	4	4	4	40	24	16	17.1983105521947
sp|P08237|K6PF_HUMAN	EGF-vs-GLY	-0.222977660293478	0.0823747594702516	-2.70686872687019	8	0.0267876289930635	0.235549524094938	7	7	7	66	41	25	16.100241352503
sp|P19404|NDUV2_HUMAN	EGF-vs-GLY	-0.325363544048677	0.120131609937574	-2.70839243907369	8	0.0267245172302637	0.235549524094938	1	1	1	10	6	4	15.7439209500651
sp|Q9P2R3|ANFY1_HUMAN	EGF-vs-GLY	-0.472360458501516	0.17514406439314	-2.69698239639583	8	0.0272008522910356	0.238375036631576	6	6	6	48	29	19	15.3012792287659
sp|Q15366|PCBP2_HUMAN	EGF-vs-GLY	-0.379331348850875	0.141026639517652	-2.68978506577402	8	0.0275057923559499	0.238628847395766	3	3	3	28	17	11	17.5850391029316
sp|Q7RTV0|PHF5A_HUMAN	EGF-vs-GLY	0.944194400070572	0.350706040484225	2.69226728677644	8	0.0274002301617338	0.238628847395766	2	2	2	18	12	6	15.0237000766966
sp|Q96S97|MYADM_HUMAN	EGF-vs-GLY	-0.480256180574011	0.173054907556334	-2.77516649111887	7	0.0274888396139421	0.238628847395766	1	1	1	9	6	3	17.1020811928382
sp|P18827|SDC1_HUMAN	EGF-vs-GLY	-3.52694511901541	1.22205085191908	-2.88608703432985	6	0.027835448923802	0.238947680299566	2	2	2	8	5	3	12.4372882655314
sp|P61956|SUMO2_HUMAN	EGF-vs-GLY	-0.341955318274592	0.127578765305766	-2.68034666627344	8	0.0279110050619771	0.238947680299566	4	4	4	40	24	16	18.2255533566596
sp|Q86U86|PB1_HUMAN	EGF-vs-GLY	1.66540541265408	0.621199583947493	2.68095062471073	8	0.027884893334317	0.238947680299566	2	2	2	17	10	7	13.5515107224676
sp|Q93052|LPP_HUMAN	EGF-vs-GLY	0.946835158169947	0.353057334666948	2.68181698891239	8	0.0278474803947892	0.238947680299566	2	2	2	15	9	6	14.7788895858277
sp|O60907|TBL1X_HUMAN	EGF-vs-GLY	-0.64161339948336	0.232687280070169	-2.75740641813285	7	0.0282012054889749	0.23928029503859	1	1	1	9	6	3	16.5068538295902
sp|P07814|SYEP_HUMAN	EGF-vs-GLY	0.142939111817693	0.0534027779985	2.67662314911235	8	0.0280725433192501	0.23928029503859	45	45	45	434	264	170	16.8506060500793
sp|Q05048|CSTF1_HUMAN	EGF-vs-GLY	-0.553351943282551	0.207008134258119	-2.67309275196198	8	0.0282265883892863	0.23928029503859	2	2	2	18	11	7	14.7551969972475
sp|Q9UKX5|ITA11_HUMAN	EGF-vs-GLY	-0.325200779828622	0.122058674994445	-2.66429878780366	8	0.0286140804052013	0.240990014841208	18	18	18	163	98	65	15.9487851569298
sp|Q9UM00|TMCO1_HUMAN	EGF-vs-GLY	-0.33465218664011	0.125596966687743	-2.66449258660933	8	0.028605482518697	0.240990014841208	1	1	1	10	6	4	17.1760183247945
sp|O60841|IF2P_HUMAN	EGF-vs-GLY	1.19107595458568	0.450287048446004	2.64514815315304	8	0.0294768815486712	0.241413119606129	4	4	4	39	24	15	14.9349573994461
sp|P08574|CY1_HUMAN	EGF-vs-GLY	-0.227865788023021	0.0859560964796466	-2.65095551514461	8	0.0292124631438959	0.241413119606129	13	13	13	117	70	47	16.1180731246257
sp|P28288|ABCD3_HUMAN	EGF-vs-GLY	3.95579925442104	0.695807316676086	5.68519352932093	2	0.0295736184269999	0.241413119606129	1	1	1	4	3	1	12.8082499679583
sp|P33316|DUT_HUMAN	EGF-vs-GLY	0.389582701808088	0.147817487849352	2.63556570657681	8	0.0299185502384032	0.241413119606129	8	8	8	80	48	32	17.6332542369738
sp|P46776|RL27A_HUMAN	EGF-vs-GLY	-0.24148243612898	0.0913978110529974	-2.64210305856182	8	0.029616506814969	0.241413119606129	4	4	4	39	24	15	18.3981145632076
sp|Q02878|RL6_HUMAN	EGF-vs-GLY	-0.183061207587668	0.0694241838735458	-2.63685069630936	8	0.0298589325008902	0.241413119606129	11	11	11	105	66	39	17.2100118943892
sp|Q13126|MTAP_HUMAN	EGF-vs-GLY	0.706870636963167	0.26645997413399	2.65282108226774	8	0.0291280369739146	0.241413119606129	5	5	4	36	23	13	14.4200307156038
sp|Q3ZCQ8|TIM50_HUMAN	EGF-vs-GLY	0.452448134255146	0.170245522904484	2.6576213373258	8	0.0289119477145694	0.241413119606129	2	2	2	20	12	8	15.1547121774656
sp|Q6P2E9|EDC4_HUMAN	EGF-vs-GLY	1.38669738653289	0.525647747291497	2.63807348871581	8	0.0298023132264631	0.241413119606129	2	2	2	18	11	7	13.9999540569995
sp|Q8IWA0|WDR75_HUMAN	EGF-vs-GLY	0.482059002736235	0.177303947017841	2.71882837829734	7	0.0298160416175128	0.241413119606129	1	1	1	9	6	3	15.6638491262437
sp|Q8NBX0|SCPDL_HUMAN	EGF-vs-GLY	0.908039963425237	0.344454992316035	2.63616432823281	8	0.0298907617618684	0.241413119606129	3	3	3	29	18	11	15.413909618931
sp|Q96GM8|TOE1_HUMAN	EGF-vs-GLY	1.75292227670254	0.662373011955102	2.64642768510224	8	0.0294184128654109	0.241413119606129	1	1	1	10	6	4	14.0136692020803
sp|Q9HAC7|SUCHY_HUMAN	EGF-vs-GLY	-0.365852136261754	0.138868708985049	-2.6345181642118	8	0.0299672415239682	0.241413119606129	1	1	1	10	6	4	16.7106720462168
sp|Q9P2J5|SYLC_HUMAN	EGF-vs-GLY	0.140436597295044	0.0528737477118428	2.65607420265366	8	0.0289814140503994	0.241413119606129	30	30	30	283	173	110	16.6851881606748
sp|P54257|HAP1_HUMAN	EGF-vs-GLY	-1.85585334106355	0.707296388450657	-2.62386938681933	8	0.0304668327731927	0.242426270594055	1	1	1	10	6	4	15.1065315824315
sp|P67775|PP2AA_HUMAN	EGF-vs-GLY	0.215657398241575	0.0820298275630953	2.62901196611314	8	0.0302245127405874	0.242426270594055	9	9	9	88	54	34	15.9545593720563
sp|Q8IXI1|MIRO2_HUMAN	EGF-vs-GLY	1.67850177815635	0.639462633933638	2.62486295380715	8	0.0304198613449356	0.242426270594055	2	2	2	19	12	7	14.1072690623619
sp|Q9BVP2|GNL3_HUMAN	EGF-vs-GLY	-0.457571709104299	0.174128361607222	-2.6277839226239	8	0.0302821989801256	0.242426270594055	4	4	4	38	23	15	15.3084414130022
sp|P50454|SERPH_HUMAN	EGF-vs-GLY	0.332082376338246	0.126812994295999	2.61867782699871	8	0.0307134744119217	0.242546285415414	19	19	19	171	104	67	16.034651782936
sp|Q6UXX5|ITIH6_HUMAN	EGF-vs-GLY	-0.978907222812731	0.373963772247403	-2.6176525520903	8	0.0307624240176065	0.242546285415414	1	1	1	10	6	4	19.3670818289186
sp|Q8WX92|NELFB_HUMAN	EGF-vs-GLY	-2.81801338553719	0.943816092637425	-2.98576534933035	5	0.0305960902346982	0.242546285415414	2	2	2	9	5	4	12.5045250430603
sp|P62312|LSM6_HUMAN	EGF-vs-GLY	-1.54458907334438	0.59111782272455	-2.61299695926124	8	0.0309856997272893	0.243366503311199	1	1	1	10	6	4	14.4110875953927
sp|Q13813|SPTN1_HUMAN	EGF-vs-GLY	0.129001814884694	0.0493961225257878	2.6115777572895	8	0.0310540912089463	0.243366503311199	98	98	97	912	554	358	16.3957568824242
sp|Q9NSE4|SYIM_HUMAN	EGF-vs-GLY	0.44439335364998	0.170876802659516	2.60066519699262	8	0.0315851421992155	0.246282682224574	12	12	12	112	68	44	15.730546539438
sp|Q9UBT2|SAE2_HUMAN	EGF-vs-GLY	-0.227370282118529	0.0874489289660189	-2.60003506969058	8	0.0316160883503405	0.246282682224574	9	9	9	81	47	34	15.0360313010217
sp|P42704|LPPRC_HUMAN	EGF-vs-GLY	-0.154387282605133	0.05951731409444	-2.59398941222645	8	0.0319145727137715	0.246388100058105	49	49	48	449	273	176	16.6148778957164
sp|Q15043|S39AE_HUMAN	EGF-vs-GLY	-1.79049770911261	0.68991765443669	-2.59523393494624	8	0.0318528944811562	0.246388100058105	1	1	1	10	6	4	16.006891014932
sp|Q16881|TRXR1_HUMAN	EGF-vs-GLY	0.332697918477785	0.128078828962117	2.59760275116342	8	0.0317358322218535	0.246388100058105	16	16	16	146	91	55	16.5266170219381
sp|O75074|LRP3_HUMAN	EGF-vs-GLY	-5.79795086929871	1.97224230281387	-2.93977614263043	5	0.0322650218023326	0.247619723536245	1	1	1	7	5	2	11.4822453182273
sp|Q92922|SMRC1_HUMAN	EGF-vs-GLY	1.09786293094426	0.424122051578547	2.58855423069399	8	0.0321853694321155	0.247619723536245	4	4	4	30	20	10	14.0494122603554
sp|Q9Y4I5|MTL5_HUMAN	EGF-vs-GLY	1.25704696861458	0.486971880872934	2.58135432042037	8	0.032547700375976	0.249052314971332	1	1	1	10	6	4	15.9400012042732
sp|P40926|MDHM_HUMAN	EGF-vs-GLY	0.267728982454989	0.103883304787319	2.57720894616427	8	0.0327581963976842	0.249925768987038	17	17	17	165	101	64	17.4586311237671
sp|P08758|ANXA5_HUMAN	EGF-vs-GLY	0.503778813431862	0.195818370052124	2.57268413222806	8	0.0329895431807374	0.250952712641739	19	19	18	167	105	62	16.5221681216895
sp|P13929|ENOB_HUMAN	EGF-vs-GLY	-0.219936804645063	0.0858491637130792	-2.56189804457648	8	0.0335477518226237	0.251712321059858	3	3	3	30	18	12	19.3818173611152
sp|P35250|RFC2_HUMAN	EGF-vs-GLY	-0.245193238137119	0.0954823268119891	-2.56794368469801	8	0.0332336999658862	0.251712321059858	3	3	3	29	18	11	16.111128396794
sp|Q14728|MFS10_HUMAN	EGF-vs-GLY	2.50896553822939	0.862375548204541	2.90936534953135	5	0.0334243711676172	0.251712321059858	1	1	1	7	5	2	12.0917684951285
sp|Q9Y3D9|RT23_HUMAN	EGF-vs-GLY	-0.588494406020818	0.22317705890316	-2.63689471002562	7	0.0335745809894799	0.251712321059858	1	1	1	9	6	3	14.5767494977366
sp|Q9Y4R8|TELO2_HUMAN	EGF-vs-GLY	0.929880733163005	0.338342526918734	2.74834127897363	6	0.0333649385507393	0.251712321059858	1	1	1	8	5	3	13.4700308975792
sp|Q96EY7|PTCD3_HUMAN	EGF-vs-GLY	-0.810886815215246	0.317072236063755	-2.55741980213051	8	0.0337823280761134	0.252539939566104	4	4	4	31	18	13	14.8305708525327
sp|P02768|ALBU_HUMAN	EGF-vs-GLY	-1.49776267101708	0.586945341773561	-2.551792414761	8	0.0340794655160885	0.254029119392913	7	7	7	70	42	28	17.7334198457122
sp|P18858|DNLI1_HUMAN	EGF-vs-GLY	1.14100747641821	0.447942538453289	2.54721840073065	8	0.0343229399723737	0.254382017966678	2	2	2	20	12	8	14.8347171367581
sp|Q15019|SEPT2_HUMAN	EGF-vs-GLY	0.521967997290536	0.204805704322493	2.54860087524042	8	0.0342491650325021	0.254382017966678	6	6	6	58	35	23	15.6774642956063
sp|P13073|COX41_HUMAN	EGF-vs-GLY	-0.245561399545823	0.0964814976395874	-2.54516571107896	8	0.0344327786809639	0.254469025351625	4	4	4	38	23	15	15.6871003850137
sp|O00370|LORF2_HUMAN	EGF-vs-GLY	-0.140189662694801	0.0552751487568691	-2.53621502334499	8	0.034915917546452	0.256577592395174	1	1	1	10	6	4	18.0144754717235
sp|P80723|BASP1_HUMAN	EGF-vs-GLY	0.803997363898339	0.316813890872016	2.53775919258266	8	0.034832077601942	0.256577592395174	12	12	12	102	63	39	18.047323674655
sp|P61086|UBE2K_HUMAN	EGF-vs-GLY	0.466251043458453	0.184060719313894	2.53313713646482	8	0.0350836420065921	0.257081828714971	1	1	1	10	6	4	15.7388227488395
sp|O00571|DDX3X_HUMAN	EGF-vs-GLY	-0.128019831209753	0.0505998158449362	-2.53004539783449	8	0.0352529451840411	0.257594760020852	24	24	23	218	131	87	16.6605561802603
sp|P36871|PGM1_HUMAN	EGF-vs-GLY	-0.15004902386948	0.0593665868937511	-2.52749958723455	8	0.0353929760961482	0.257891516835417	13	13	13	126	77	49	16.0614296598637
sp|Q969S9|RRF2M_HUMAN	EGF-vs-GLY	-1.05881223568964	0.419699817346447	-2.52278459967884	8	0.0356538145854532	0.259064411861809	1	1	1	10	6	4	13.3228390996563
sp|P11387|TOP1_HUMAN	EGF-vs-GLY	-0.360966143373711	0.143407068079483	-2.51707358784887	8	0.0359723686416966	0.25929377959247	9	9	9	88	53	35	16.0289360410864
sp|Q6P1A2|MBOA5_HUMAN	EGF-vs-GLY	-0.690201501705685	0.266566584749111	-2.58922738705338	7	0.0359852585402041	0.25929377959247	1	1	1	9	6	3	15.1778251645226
sp|Q9C0A0|CNTP4_HUMAN	EGF-vs-GLY	-0.142450093100892	0.0565396125754227	-2.51947416354978	8	0.0358381167650317	0.25929377959247	1	1	1	10	6	4	20.98615992801
sp|O15294|OGT1_HUMAN	EGF-vs-GLY	0.360013423768735	0.143501284176143	2.50878189582493	8	0.0364400172092121	0.261209616231992	6	6	6	59	36	23	15.0524300371281
sp|P39023|RL3_HUMAN	EGF-vs-GLY	-0.339239963269219	0.135232872346904	-2.50856139769765	8	0.0364525370377722	0.261209616231992	18	18	18	169	104	65	17.0249898118398
sp|P08069|IGF1R_HUMAN	EGF-vs-GLY	-0.700660955875573	0.280630910694006	-2.4967347828606	8	0.0371304777303403	0.265231817804392	6	6	6	50	31	19	14.6025797376731
sp|P20674|COX5A_HUMAN	EGF-vs-GLY	-0.820004374136326	0.329062767255163	-2.49193909410138	8	0.0374090102388673	0.265231817804392	2	2	2	20	12	8	18.9591770040548
sp|P62701|RS4X_HUMAN	EGF-vs-GLY	-0.258038683480935	0.103477733292822	-2.49366385665539	8	0.0373085935457493	0.265231817804392	17	16	17	153	93	60	17.7063694370352
sp|Q13907|IDI1_HUMAN	EGF-vs-GLY	0.638375462329493	0.256200572875651	2.49170193167106	8	0.0374228393663869	0.265231817804392	5	5	5	44	26	18	14.9682373492979
sp|P05023|AT1A1_HUMAN	EGF-vs-GLY	-0.116481248715617	0.0469755029450504	-2.47961685161457	8	0.0381344251308504	0.268806246710397	33	33	33	312	187	125	16.8090667414586
sp|P27348|1433T_HUMAN	EGF-vs-GLY	-0.260389478718796	0.104952146546388	-2.48103051997804	8	0.0380504840272633	0.268806246710397	13	13	13	123	77	46	16.7283307744088
sp|P0DME0|SETLP_HUMAN	EGF-vs-GLY	2.0814594430335	0.840827040445844	2.47549060973327	8	0.0383805071427277	0.268942473690728	3	3	3	29	18	11	16.4509474047593
sp|P29966|MARCS_HUMAN	EGF-vs-GLY	1.3764185589839	0.555855638012695	2.47621588206768	8	0.0383371370590653	0.268942473690728	5	5	5	47	29	18	15.7900946295598
sp|P49821|NDUV1_HUMAN	EGF-vs-GLY	-0.247240619868216	0.0999322021307668	-2.4740835746288	8	0.0384647871007171	0.268942473690728	5	5	5	50	30	20	14.9609177128678
sp|P09493|TPM1_HUMAN	EGF-vs-GLY	0.355650967951431	0.144586377909557	2.45978198702717	8	0.0393321287930206	0.270758945273651	7	7	7	65	38	27	17.9693922520978
sp|P16435|NCPR_HUMAN	EGF-vs-GLY	0.586335895477406	0.23810082623003	2.46255296447794	8	0.0391625480943576	0.270758945273651	5	5	5	48	30	18	15.2127036769361
sp|P34741|SDC2_HUMAN	EGF-vs-GLY	-1.27709760910186	0.519188519652952	-2.45979554778201	8	0.0393312970859125	0.270758945273651	5	5	5	42	26	16	14.2773078880308
sp|P40938|RFC3_HUMAN	EGF-vs-GLY	-0.545652293613927	0.22185706879744	-2.45947670980959	8	0.0393508567340657	0.270758945273651	8	8	8	69	42	27	15.6540605822271
sp|P43243|MATR3_HUMAN	EGF-vs-GLY	0.146735410639137	0.0596579659691053	2.45961135710067	8	0.039342595372416	0.270758945273651	28	27	28	253	152	101	17.0887000562873
sp|Q14444|CAPR1_HUMAN	EGF-vs-GLY	0.598459810667572	0.242905369519438	2.46375702542748	8	0.0390890913902602	0.270758945273651	4	4	4	40	24	16	16.7899658292267
sp|O43809|CPSF5_HUMAN	EGF-vs-GLY	-0.250862426775234	0.102142908970618	-2.45599454042763	8	0.0395651170789644	0.271512999213845	9	9	9	80	49	31	16.4302319582873
sp|P21926|CD9_HUMAN	EGF-vs-GLY	1.58060767806017	0.645978920169205	2.44684095519117	8	0.0401339806453198	0.274690094443165	2	2	2	18	12	6	14.3556735403714
sp|P29803|ODPAT_HUMAN	EGF-vs-GLY	-0.452617512873355	0.185214032801281	-2.44375388855646	8	0.0403276874692917	0.275289529724586	3	3	3	25	16	9	16.8457126113063
sp|O43765|SGTA_HUMAN	EGF-vs-GLY	-2.86700115764339	1.10177652920835	-2.60216212783494	6	0.0405444638055406	0.276042884807276	1	1	1	8	6	2	13.5492891646387
sp|O60749|SNX2_HUMAN	EGF-vs-GLY	2.13671519546169	0.822890777703192	2.59659635684042	6	0.0408484743762862	0.276120205932374	1	1	1	8	5	3	14.1172094271428
sp|P19623|SPEE_HUMAN	EGF-vs-GLY	-0.215869854974076	0.0885577780172579	-2.43761598142185	8	0.0407156355273222	0.276120205932374	6	6	6	57	33	24	15.1868474414162
sp|P36578|RL4_HUMAN	EGF-vs-GLY	-0.235223849155672	0.0965968378000637	-2.43510920763823	8	0.0408751577016313	0.276120205932374	15	15	15	149	90	59	17.8932658657981
sp|Q96G23|CERS2_HUMAN	EGF-vs-GLY	1.65155263365773	0.679403234391734	2.43088721109247	8	0.0411452567531634	0.277222846799236	2	2	2	17	11	6	14.2405512086047
sp|O14980|XPO1_HUMAN	EGF-vs-GLY	0.150666776471939	0.0621138139980707	2.42565649690452	8	0.0414823850005615	0.278049888091619	20	20	20	184	113	71	16.1268670609704
sp|P15313|VATB1_HUMAN	EGF-vs-GLY	2.80520557567962	1.08434038378894	2.58701568033239	6	0.0413774717149691	0.278049888091619	1	1	1	8	6	2	12.4122543070528
sp|P13797|PLST_HUMAN	EGF-vs-GLY	0.0895809536603393	0.0370251245574104	2.41946393783057	8	0.0418851067740402	0.279305827691158	20	20	20	193	119	74	17.3072162746841
sp|Q13200|PSMD2_HUMAN	EGF-vs-GLY	-0.12512113618609	0.051692388535618	-2.42049438477538	8	0.0418178213392553	0.279305827691158	23	23	23	211	130	81	16.4937078718301
sp|Q32MZ4|LRRF1_HUMAN	EGF-vs-GLY	0.952711418454595	0.394786345427095	2.41323295369782	8	0.0422943032364427	0.281311339988032	6	6	6	58	36	22	14.7099175577734
sp|Q8ND56|LS14A_HUMAN	EGF-vs-GLY	-0.473553928734812	0.191421711697156	-2.47387782992983	7	0.0425903311812534	0.282555803284326	1	1	1	9	5	4	15.7592774374988
sp|P27824|CALX_HUMAN	EGF-vs-GLY	0.429008694513957	0.179098462837048	2.39537898716801	8	0.0434892193115899	0.283917995808624	32	32	32	295	183	112	17.22725999531
sp|P51858|HDGF_HUMAN	EGF-vs-GLY	0.308671896777028	0.128788636573163	2.39673239029654	8	0.0433974619430382	0.283917995808624	6	6	6	59	35	24	16.3631339633236
sp|Q10589|BST2_HUMAN	EGF-vs-GLY	-0.612615303472169	0.255850680483035	-2.39442514796356	8	0.0435540044113836	0.283917995808624	2	2	2	20	12	8	18.0285216945136
sp|Q12888|TP53B_HUMAN	EGF-vs-GLY	-1.32880647494785	0.554914155877862	-2.39461628591131	8	0.043541014483699	0.283917995808624	2	2	2	19	12	7	14.1935184982034
sp|Q2TB90|HKDC1_HUMAN	EGF-vs-GLY	-1.97083542003679	0.822912312761445	-2.39495191586484	8	0.0435182141587478	0.283917995808624	2	2	2	17	11	6	14.495403187252
sp|Q92526|TCPW_HUMAN	EGF-vs-GLY	0.391623701910265	0.163564314782788	2.39431016741236	8	0.0435618204825876	0.283917995808624	4	4	4	39	24	15	17.763942076678
sp|Q92597|NDRG1_HUMAN	EGF-vs-GLY	0.208322845157726	0.0843883461548106	2.46862101996355	7	0.0429196174851387	0.283917995808624	1	1	1	9	6	3	16.8503108881184
sp|O75352|MPU1_HUMAN	EGF-vs-GLY	-0.46702147144796	0.195266769655925	-2.39170992724921	8	0.0437389549229823	0.28435801771984	1	1	1	10	6	4	15.7429804664394
sp|P10606|COX5B_HUMAN	EGF-vs-GLY	-0.324489796145331	0.135907348204868	-2.38758095446165	8	0.0440217191274965	0.284768926226249	3	3	3	30	18	12	16.721610022563
sp|Q8IUE6|H2A2B_HUMAN	EGF-vs-GLY	2.53371475094675	0.996924656018449	2.54153083249639	6	0.0439899993961836	0.284768926226249	1	1	1	8	5	3	14.8960960964393
sp|P62495|ERF1_HUMAN	EGF-vs-GLY	0.623670040068022	0.261902628865217	2.3813050016729	8	0.0444550369825953	0.286856631673762	6	6	6	54	35	19	15.5530781888511
sp|P17480|UBF1_HUMAN	EGF-vs-GLY	-2.33400995806779	0.878596891933164	-2.65651970715751	5	0.0450719154544084	0.289397397744394	3	2	3	10	5	5	12.4549862356531
sp|P21506|ZNF10_HUMAN	EGF-vs-GLY	-1.75148037836481	0.693569861253288	-2.52531212241528	6	0.0449633579991982	0.289397397744394	1	1	1	8	4	4	13.6090132667778
sp|P40429|RL13A_HUMAN	EGF-vs-GLY	-0.352505275885227	0.148881839068599	-2.36768485726996	8	0.0454102210790279	0.290849662911107	6	6	6	59	36	23	17.0666798757439
sp|Q9H6Y2|WDR55_HUMAN	EGF-vs-GLY	-0.32368529511894	0.137028158290573	-2.36218087695928	8	0.0458020356106936	0.292636651167831	1	1	1	10	6	4	18.9578441762397
sp|P01130|LDLR_HUMAN	EGF-vs-GLY	-0.755428335497789	0.320289389895667	-2.35858058159175	8	0.0460601642332514	0.293562815776546	8	7	8	64	38	26	15.2551751088967
sp|P54289|CA2D1_HUMAN	EGF-vs-GLY	-0.492114356393226	0.209159185386134	-2.35282211242467	8	0.046476061847307	0.295191259820893	1	1	1	10	6	4	16.2443648819101
sp|Q13347|EIF3I_HUMAN	EGF-vs-GLY	0.18211688523621	0.0774340560691287	2.35189649724182	8	0.0465432634027545	0.295191259820893	7	7	7	70	42	28	16.3526472944227
sp|P61221|ABCE1_HUMAN	EGF-vs-GLY	-0.241598444840504	0.103416183455892	-2.33617637749655	8	0.0476995557669528	0.301699581407678	7	7	7	67	41	26	15.8966951945202
sp|Q01650|LAT1_HUMAN	EGF-vs-GLY	-0.304749129529312	0.130611734807401	-2.33324463516767	8	0.0479183606553444	0.301699581407678	9	9	9	82	49	33	17.7284134844662
sp|Q14684|RRP1B_HUMAN	EGF-vs-GLY	-0.37886120933243	0.162304727934019	-2.33425861436671	8	0.0478425709066035	0.301699581407678	1	1	1	10	6	4	17.1650733827274
sp|O60361|NDK8_HUMAN	EGF-vs-GLY	-0.18676037910572	0.0801963356769228	-2.32878943319928	8	0.0482527900944831	0.30233753020553	9	9	9	88	53	35	18.5656353106786
sp|Q9UBM7|DHCR7_HUMAN	EGF-vs-GLY	-0.19866784793725	0.0852575012905426	-2.33020959950755	8	0.0481459326634508	0.30233753020553	3	3	3	30	18	12	16.6255636756494
sp|O14929|HAT1_HUMAN	EGF-vs-GLY	0.320369071049212	0.138356794112089	2.31552829122123	8	0.0492621132440947	0.302890933879554	5	5	5	43	27	16	16.2147868734383
sp|O60279|SUSD5_HUMAN	EGF-vs-GLY	-1.99194202744658	0.840218178230385	-2.37074378900238	7	0.0495519834256006	0.302890933879554	1	1	1	9	6	3	14.3930644254828
sp|P20700|LMNB1_HUMAN	EGF-vs-GLY	0.152651966399248	0.0659571654261718	2.31441065444385	8	0.0493481360754586	0.302890933879554	30	30	30	288	175	113	16.7722975356929
sp|P61289|PSME3_HUMAN	EGF-vs-GLY	-0.306748518177708	0.132678698111607	-2.3119650896761	8	0.0495368913256868	0.302890933879554	8	8	8	78	47	31	16.4159384020648
sp|Q14CX7|NAA25_HUMAN	EGF-vs-GLY	1.44468999942265	0.622725337006057	2.31994735651586	8	0.0489234493162409	0.302890933879554	2	2	2	20	12	8	14.670532794964
sp|Q15363|TMED2_HUMAN	EGF-vs-GLY	-0.389218850259956	0.167752553018566	-2.32019628468414	8	0.0489044415816835	0.302890933879554	1	1	1	10	6	4	16.0527049830072
sp|Q5H9R7|PP6R3_HUMAN	EGF-vs-GLY	-0.316791924547293	0.136787292088802	-2.31594558024902	8	0.0492300335563418	0.302890933879554	4	4	4	38	24	14	14.5175017300433
sp|Q68DH5|LMBD2_HUMAN	EGF-vs-GLY	-0.389228270460313	0.168349310984583	-2.31202770111698	8	0.0495320498230734	0.302890933879554	1	1	1	10	6	4	18.52785902046
sp|Q8TAT6|NPL4_HUMAN	EGF-vs-GLY	3.01365584513211	1.07782042038131	2.79606489925839	4	0.0490077956256554	0.302890933879554	1	1	1	6	5	1	14.305350270161
sp|Q92616|GCN1L_HUMAN	EGF-vs-GLY	-0.191468420194187	0.0828573579290454	-2.31081976278015	8	0.0496255385114921	0.302890933879554	42	42	40	380	233	147	15.5897558126086
sp|Q9NYU2|UGGG1_HUMAN	EGF-vs-GLY	0.246540278858353	0.10668016951315	2.31102256383239	8	0.0496098303724328	0.302890933879554	9	9	9	85	53	32	15.2423440037408
sp|P54920|SNAA_HUMAN	EGF-vs-GLY	-0.217239024476975	0.0943767877343439	-2.30182685480321	8	0.0503271077916194	0.304308898861214	9	9	9	87	53	34	15.9810574913522
sp|Q05519|SRS11_HUMAN	EGF-vs-GLY	1.18527347014619	0.514097528020996	2.30554205290359	8	0.050036079356913	0.304308898861214	2	2	2	18	11	7	14.5240423358413
sp|Q86X55|CARM1_HUMAN	EGF-vs-GLY	-1.25747616182962	0.453829342554478	-2.77081282305731	4	0.0502891212530328	0.304308898861214	1	1	1	6	3	3	12.9496539836115
sp|Q9UG63|ABCF2_HUMAN	EGF-vs-GLY	0.555608824198155	0.241101049131331	2.30446456454657	8	0.0501203105671508	0.304308898861214	5	5	5	41	26	15	14.5538322493655
sp|Q08170|SRSF4_HUMAN	EGF-vs-GLY	-0.266791273720489	0.116027444157197	-2.29938076856225	8	0.0505196425544296	0.304762680898117	5	5	5	50	30	20	17.0145391183108
sp|O75439|MPPB_HUMAN	EGF-vs-GLY	-0.313120600873126	0.136652947101192	-2.29135637039177	8	0.051156427766796	0.307532325671162	7	7	7	70	42	28	16.023880742175
sp|P26641|EF1G_HUMAN	EGF-vs-GLY	-0.113963858427314	0.0497525717298356	-2.29061241389001	8	0.0512158691942721	0.307532325671162	22	22	22	207	124	83	18.0368855633328
sp|O15031|PLXB2_HUMAN	EGF-vs-GLY	-0.380397772521646	0.166361424515499	-2.28657438844067	8	0.0515397067921333	0.308762123369039	10	10	10	92	55	37	15.3251772146223
sp|O43681|ASNA_HUMAN	EGF-vs-GLY	-0.24409682681118	0.10702816625199	-2.28067839858596	8	0.0520162160935327	0.309103434118438	5	5	5	50	30	20	15.7870667444773
sp|P00505|AATM_HUMAN	EGF-vs-GLY	-0.190764565871928	0.0835683924878096	-2.28273585494367	8	0.0518494375169432	0.309103434118438	19	19	19	188	114	74	17.4721285986669
sp|P53396|ACLY_HUMAN	EGF-vs-GLY	0.122500704614121	0.0536665930197149	2.28262495756195	8	0.051858413322706	0.309103434118438	54	54	54	510	310	200	17.5251863670609
sp|Q6ZUI0|TPRG1_HUMAN	EGF-vs-GLY	-0.888868751362397	0.380343700477729	-2.33701452198613	7	0.0520733233268147	0.309103434118438	1	1	1	9	6	3	16.6235188042015
sp|Q9H4G0|E41L1_HUMAN	EGF-vs-GLY	0.268107893690392	0.11768678713315	2.2781477872028	8	0.0522220819000898	0.30927872248592	4	4	4	34	20	14	14.2165811203897
sp|P06396|GELS_HUMAN	EGF-vs-GLY	0.177668791011856	0.0781567757366451	2.27323593299862	8	0.0526239809721969	0.310242287822452	11	11	11	108	65	43	16.1472819579376
sp|Q16650|TBR1_HUMAN	EGF-vs-GLY	-0.419201838035504	0.184398136353152	-2.27335181540373	8	0.0526144638343329	0.310242287822452	1	1	1	10	6	4	17.5859319717356
sp|O43237|DC1L2_HUMAN	EGF-vs-GLY	0.56512190958902	0.22480001277997	2.5138873552563	5	0.0535729879685385	0.310363621237427	1	1	1	7	5	2	14.0549207442484
sp|O60812|HNRCL_HUMAN	EGF-vs-GLY	-0.236819846829826	0.104832140008997	-2.25903856211943	8	0.0538030319804905	0.310363621237427	6	6	6	59	36	23	17.5245314714049
sp|P06737|PYGL_HUMAN	EGF-vs-GLY	-0.303705770177832	0.134030643968269	-2.26594278133688	8	0.0532264096064661	0.310363621237427	8	8	8	69	43	26	14.5879048197807
sp|P42658|DPP6_HUMAN	EGF-vs-GLY	-0.248795476993822	0.110082426380886	-2.26008351353909	8	0.0537153630582639	0.310363621237427	1	1	1	10	6	4	18.1540770574238
sp|P62987|RL40_HUMAN	EGF-vs-GLY	-0.19849230623754	0.0873940306886785	-2.2712341412038	8	0.0527886539666862	0.310363621237427	7	7	7	66	39	27	20.0167297170802
sp|Q13435|SF3B2_HUMAN	EGF-vs-GLY	0.227897157450394	0.100669671118054	2.26381148283619	8	0.0534037511815462	0.310363621237427	15	15	14	135	83	52	15.6166445130062
sp|Q15269|PWP2_HUMAN	EGF-vs-GLY	0.362124196907492	0.160124484454628	2.26151670770938	8	0.0535953524652895	0.310363621237427	4	4	4	38	24	14	14.6543015570334
sp|Q68E01|INT3_HUMAN	EGF-vs-GLY	-1.48098592885114	0.654767466344369	-2.26185020633299	8	0.0535674647373381	0.310363621237427	2	2	2	20	12	8	15.729262446973
sp|Q6ZRH9|YB011_HUMAN	EGF-vs-GLY	-0.42763200987057	0.189336148421452	-2.25858618882795	8	0.0538410291275413	0.310363621237427	1	1	1	10	6	4	16.5071302272245
sp|Q8NCA5|FA98A_HUMAN	EGF-vs-GLY	1.15261607268496	0.507800947724053	2.26981867176686	8	0.0529054039012555	0.310363621237427	2	2	2	18	11	7	15.290648254841
sp|P98196|AT11A_HUMAN	EGF-vs-GLY	-0.955717585324811	0.424105330584835	-2.25349109384428	8	0.054270838803385	0.311514540735558	1	1	1	10	6	4	16.0879887031856
sp|Q8IXB1|DJC10_HUMAN	EGF-vs-GLY	-0.400922376635558	0.177921024839445	-2.25337268036394	8	0.0542808683162961	0.311514540735558	4	4	4	38	22	16	14.9566606803505
sp|P61803|DAD1_HUMAN	EGF-vs-GLY	-0.548660581628295	0.243951267733692	-2.24905812839324	8	0.0546475656677603	0.311623027394859	1	1	1	10	6	4	17.6786097924026
sp|Q13363|CTBP1_HUMAN	EGF-vs-GLY	-2.43831418634114	1.0238795127154	-2.38144640659384	6	0.0546601686448192	0.311623027394859	1	1	1	8	6	2	12.4669048671329
sp|Q9UNF0|PACN2_HUMAN	EGF-vs-GLY	-0.479937019015817	0.213223722969223	-2.25086126596284	8	0.0544940170989212	0.311623027394859	2	2	2	20	12	8	16.0010994905984
sp|Q9NRL2|BAZ1A_HUMAN	EGF-vs-GLY	-0.332910970805872	0.148248731912839	-2.24562440777978	8	0.0549411581017707	0.312538079201739	1	1	1	10	6	4	21.7666850735653
sp|P06744|G6PI_HUMAN	EGF-vs-GLY	-0.25704213910444	0.114636608768847	-2.24223432518612	8	0.0552325558967723	0.313508205681023	23	23	23	214	133	81	17.9609736026349
sp|P40925|MDHC_HUMAN	EGF-vs-GLY	-0.274566661956309	0.122557913915667	-2.24030136597495	8	0.0553993915693964	0.313768606399595	8	8	7	69	42	27	17.0222934044912
sp|P18754|RCC1_HUMAN	EGF-vs-GLY	-0.183362310894771	0.0819219373665643	-2.23825652552998	8	0.0555764283089806	0.314085522948792	5	5	5	47	28	19	16.5481418847349
sp|O75083|WDR1_HUMAN	EGF-vs-GLY	0.229972415875729	0.103220012373035	2.22798283577621	8	0.0564744265798842	0.318295455357753	21	21	20	197	121	76	16.738631063682
sp|P37108|SRP14_HUMAN	EGF-vs-GLY	0.901943845659991	0.405268465036021	2.22554657831525	8	0.0566894758578573	0.318295455357753	4	4	4	40	24	16	15.7918167668818
sp|P42167|LAP2B_HUMAN	EGF-vs-GLY	0.310156759051532	0.139276756622302	2.22690969098764	8	0.0565690535962005	0.318295455357753	4	4	4	39	24	15	15.7489880110413
sp|Q9HC98|NEK6_HUMAN	EGF-vs-GLY	-0.351841446376486	0.158229574157985	-2.22361368441268	8	0.0568606703738728	0.318567125161611	1	1	1	10	6	4	16.4505431947877
sp|Q16181|SEPT7_HUMAN	EGF-vs-GLY	-0.417261940329566	0.188240574913911	-2.21664187181958	8	0.0574824240977401	0.321356482994693	5	5	5	48	30	18	15.4298002079093
sp|O43808|PM34_HUMAN	EGF-vs-GLY	2.86200218140007	1.29289496355382	2.21363858788125	8	0.057752331100307	0.32147971432231	2	2	2	15	10	5	13.5107911633638
sp|Q6NUQ4|TM214_HUMAN	EGF-vs-GLY	-0.271377518548835	0.122534047018748	-2.21471113663057	8	0.0576557967139055	0.32147971432231	3	3	3	30	18	12	15.4346199526743
sp|P00387|NB5R3_HUMAN	EGF-vs-GLY	0.586831404464587	0.265721277669569	2.20844717295965	8	0.058221849053238	0.322292662517919	5	5	5	48	30	18	16.0334877068009
sp|P06132|DCUP_HUMAN	EGF-vs-GLY	-0.471101758382566	0.213370493057236	-2.20790490583998	8	0.0582711097613353	0.322292662517919	2	2	2	17	11	6	15.3879910315551
sp|Q9Y5B9|SP16H_HUMAN	EGF-vs-GLY	-0.194860579908386	0.0881762540173273	-2.20989859548915	8	0.0580902014139324	0.322292662517919	22	22	22	214	128	86	16.4038463944265
sp|P14209|CD99_HUMAN	EGF-vs-GLY	-3.84676190752106	1.58000916769118	-2.43464530850933	5	0.0590417647760197	0.325214113774678	1	1	1	7	5	2	14.8553987907582
sp|P31040|SDHA_HUMAN	EGF-vs-GLY	0.212065235858659	0.0964200262769615	2.19938994052452	8	0.0590500568958647	0.325214113774678	24	24	23	199	123	76	16.628147044725
sp|O95249|GOSR1_HUMAN	EGF-vs-GLY	-0.882037183624208	0.362845212447434	-2.43089106143847	5	0.0593154963096973	0.325983892854565	1	1	1	7	4	3	12.5277996302735
sp|Q12840|KIF5A_HUMAN	EGF-vs-GLY	0.250597141024137	0.114179218269208	2.19477015890306	8	0.0594769733463434	0.326180272432167	3	3	3	30	18	12	16.6511549211662
sp|Q5TIA1|MEI1_HUMAN	EGF-vs-GLY	-1.27426609820307	0.567970390522948	-2.24354318370332	7	0.0597646644691379	0.327066539310008	1	1	1	9	6	3	14.714349584725
sp|P28222|5HT1B_HUMAN	EGF-vs-GLY	-1.16694539367379	0.521139685020063	-2.23921805845369	7	0.0601472314963611	0.328467196845391	1	1	1	9	6	3	14.1321960057486
sp|Q15003|CND2_HUMAN	EGF-vs-GLY	-1.10893087922072	0.507714717115783	-2.18416138401564	8	0.060468914166663	0.329530175101521	5	5	5	44	27	17	15.0244390333156
sp|Q9HCC0|MCCB_HUMAN	EGF-vs-GLY	-0.287304638341691	0.131704441667896	-2.18143469349466	8	0.0607264932499949	0.330240091175025	2	2	2	19	12	7	14.4515584289351
sp|Q15126|PMVK_HUMAN	EGF-vs-GLY	-0.399285951009893	0.183501486491544	-2.17592761041907	8	0.0612500313870443	0.332390337694546	1	1	1	10	6	4	14.9589649503938
sp|Q5D862|FILA2_HUMAN	EGF-vs-GLY	1.03072767689518	0.473991554689434	2.17456970846352	8	0.0613798050843508	0.332399194966192	2	2	2	18	11	7	15.2355150570766
sp|P62820|RAB1A_HUMAN	EGF-vs-GLY	1.10532640805643	0.509615135258848	2.16894344689156	8	0.06192039868979	0.333411467224115	4	4	4	38	23	15	16.2482612763956
sp|Q07866|KLC1_HUMAN	EGF-vs-GLY	0.178575519721515	0.0823731449161879	2.16788517548055	8	0.0620226049403612	0.333411467224115	2	2	2	20	12	8	15.7695218896886
sp|Q13867|BLMH_HUMAN	EGF-vs-GLY	-0.144960618727485	0.0668405121937299	-2.16875385854812	8	0.0619386966279167	0.333411467224115	3	3	3	29	18	11	15.8887482468617
sp|Q9NRD8|DUOX2_HUMAN	EGF-vs-GLY	-1.45219837567121	0.499324285620582	-2.90832714829072	3	0.062080855308114	0.333411467224115	1	1	1	5	2	3	14.0246081721039
sp|Q9H0X4|ITFG3_HUMAN	EGF-vs-GLY	-2.33108833929437	0.908403588598998	-2.56613730785623	4	0.0622325019394796	0.33353535130374	1	1	1	6	3	3	13.3142602363706
sp|P49354|FNTA_HUMAN	EGF-vs-GLY	-1.18249671863813	0.547128476539924	-2.16127796183506	8	0.0626644900033986	0.333781698293256	1	1	1	10	6	4	13.1443862435752
sp|Q96J66|ABCCB_HUMAN	EGF-vs-GLY	1.97326595686146	0.912851022931951	2.1616516904627	8	0.0626280085688324	0.333781698293256	1	1	1	10	6	4	19.5279768845239
sp|Q9GZL7|WDR12_HUMAN	EGF-vs-GLY	0.771231838649797	0.356520302884368	2.1632199692704	8	0.0624751493986184	0.333781698293256	3	3	3	26	16	10	14.6837353017973
sp|Q8NF37|PCAT1_HUMAN	EGF-vs-GLY	-0.410466654282705	0.190102170809614	-2.15918972694839	8	0.0628687181950007	0.334183309421787	6	6	6	50	30	20	15.367996141796
sp|Q9BV38|WDR18_HUMAN	EGF-vs-GLY	-0.282797670307074	0.131226278047536	-2.1550384154356	8	0.0632766630186479	0.33566393429524	4	4	4	30	19	11	14.7103609454735
sp|P60228|EIF3E_HUMAN	EGF-vs-GLY	-0.304319953665008	0.141313462401827	-2.15350999467885	8	0.0634275148048822	0.33577749674258	5	5	5	43	24	19	15.4467796245441
sp|P07195|LDHB_HUMAN	EGF-vs-GLY	-0.142817695431388	0.0663804596875876	-2.15150205502559	8	0.0636262322236361	0.336143475332204	25	25	25	240	146	94	18.1743314359075
sp|P07951|TPM2_HUMAN	EGF-vs-GLY	0.775361275020475	0.360674982433079	2.14975064194905	8	0.063800062529451	0.336376752441862	6	6	6	54	32	22	15.2753483968607
sp|P08238|HS90B_HUMAN	EGF-vs-GLY	-0.298337254890058	0.138928707393829	-2.14741258654589	8	0.0640328464830309	0.336919277438098	18	18	18	172	104	68	18.7768026516805
sp|P08621|RU17_HUMAN	EGF-vs-GLY	-0.248758375620681	0.116034594907568	-2.14382939690391	8	0.064391222289979	0.33743602145496	2	2	2	14	8	6	16.5633742472027
sp|Q8IWB7|WDFY1_HUMAN	EGF-vs-GLY	-0.873387472987312	0.407265065658825	-2.14451851296022	8	0.0643221468681183	0.33743602145496	1	1	1	10	6	4	14.7091384807914
sp|O95084|PRS23_HUMAN	EGF-vs-GLY	-0.395797170413843	0.185837691332754	-2.1298002981814	8	0.0658134271087016	0.341440059839944	1	1	1	10	6	4	16.1848251975833
sp|P09661|RU2A_HUMAN	EGF-vs-GLY	-0.368406392519927	0.172715199457668	-2.13302820873169	8	0.0654834871449794	0.341440059839944	3	3	3	29	17	12	14.9981378830184
sp|P26232|CTNA2_HUMAN	EGF-vs-GLY	1.30857661221319	0.614081753874793	2.13094853243271	8	0.065695873982015	0.341440059839944	1	1	1	10	6	4	15.3998172325294
sp|P55884|EIF3B_HUMAN	EGF-vs-GLY	0.235776492391273	0.110520781823011	2.13332269734435	8	0.0654534670803315	0.341440059839944	14	14	14	129	79	50	15.449045048457
sp|Q9H3U1|UN45A_HUMAN	EGF-vs-GLY	-0.287268563065256	0.134739278998913	-2.13203280587225	8	0.065585058322112	0.341440059839944	11	11	11	106	63	43	15.5313627863435
sp|Q15046|SYK_HUMAN	EGF-vs-GLY	0.287276222308343	0.13513990413909	2.12576902535516	8	0.0662277758631489	0.342903893391234	14	14	14	130	80	50	16.3016506612542
sp|O14776|TCRG1_HUMAN	EGF-vs-GLY	0.490156355575439	0.230903560343706	2.12277521769621	8	0.0665371463198197	0.34381450573488	4	4	4	40	24	16	15.0651797198071
sp|P05198|IF2A_HUMAN	EGF-vs-GLY	-0.0829552284477418	0.0391104050439754	-2.12105265477224	8	0.0667157927752313	0.34381450573488	13	13	13	128	78	50	16.6998035737556
sp|P39748|FEN1_HUMAN	EGF-vs-GLY	-0.163593404489093	0.0772047014734724	-2.1189565061048	8	0.0669338185798436	0.34381450573488	10	10	10	100	60	40	17.5969315594139
sp|Q6ZUX3|F179A_HUMAN	EGF-vs-GLY	-1.55486762397668	0.733557274238851	-2.11962675387553	8	0.0668640284747337	0.34381450573488	1	1	1	10	6	4	21.0997325261366
sp|A1A4V9|CP093_HUMAN	EGF-vs-GLY	0.326898405558489	0.155457618320786	2.10281367416768	8	0.068636446654154	0.343867494295787	1	1	1	10	6	4	17.2872138914919
sp|O00299|CLIC1_HUMAN	EGF-vs-GLY	-0.121625540483926	0.0581451440304314	-2.09175748915973	8	0.0698269756369245	0.343867494295787	9	9	9	88	54	34	17.4750877251298
sp|O15372|EIF3H_HUMAN	EGF-vs-GLY	-0.588392649107335	0.281114522669328	-2.09307097876069	8	0.0696844882551191	0.343867494295787	4	4	4	39	23	16	15.6814218859066
sp|O43252|PAPS1_HUMAN	EGF-vs-GLY	1.10127359922844	0.524778600241571	2.09854898565126	8	0.0690932952989274	0.343867494295787	4	4	4	35	21	14	15.5149316516702
sp|O95218|ZRAB2_HUMAN	EGF-vs-GLY	-0.348991992609798	0.16712682974012	-2.08818651770321	8	0.070215796820988	0.343867494295787	3	3	3	30	18	12	15.7327471146945
sp|O96019|ACL6A_HUMAN	EGF-vs-GLY	1.15478768982572	0.550494135769321	2.097729321334	8	0.0691814411108451	0.343867494295787	6	6	6	55	33	22	15.4240445050533
sp|P00352|AL1A1_HUMAN	EGF-vs-GLY	-0.687520278978742	0.326885000983472	-2.10324816651194	8	0.0685900686544487	0.343867494295787	1	1	1	10	6	4	14.8227965879068
sp|P07954|FUMH_HUMAN	EGF-vs-GLY	-0.267182543299807	0.127952904768805	-2.08813190902209	8	0.0702217592322176	0.343867494295787	10	10	10	99	59	40	16.005133122755
sp|P29074|PTN4_HUMAN	EGF-vs-GLY	1.99667593766512	0.947773541176769	2.1067014966318	8	0.0682225477967691	0.343867494295787	1	1	1	10	6	4	15.1970314982744
sp|P30626|SORCN_HUMAN	EGF-vs-GLY	-0.155322656369198	0.0737914363117939	-2.10488728953461	8	0.0684153837261556	0.343867494295787	7	7	7	66	42	24	17.2061145531667
sp|P31930|QCR1_HUMAN	EGF-vs-GLY	-0.123792507038203	0.0587960430893132	-2.10545643097373	8	0.0683548310627857	0.343867494295787	14	14	14	133	79	54	17.4427447403063
sp|P35241|RADI_HUMAN	EGF-vs-GLY	-0.284418912609086	0.13596561960761	-2.09184434587144	8	0.0698175446249023	0.343867494295787	9	9	9	88	54	34	16.1946154275241
sp|P40424|PBX1_HUMAN	EGF-vs-GLY	-0.363982129168008	0.172474272934234	-2.11035607210125	8	0.0678357107371319	0.343867494295787	1	1	1	10	6	4	16.3009638067515
sp|P49419|AL7A1_HUMAN	EGF-vs-GLY	0.156415875010879	0.074403725828199	2.1022586338223	8	0.0686957367037246	0.343867494295787	15	15	15	142	87	55	16.525209484894
sp|Q01995|TAGL_HUMAN	EGF-vs-GLY	-0.348235198754325	0.166464405103114	-2.09194991889477	8	0.0698060830497087	0.343867494295787	8	8	8	79	48	31	16.2250622483835
sp|Q02218|ODO1_HUMAN	EGF-vs-GLY	0.301817386720878	0.144527473401621	2.08830459439481	8	0.0702029063911205	0.343867494295787	17	17	16	156	96	60	15.4926649795389
sp|Q13421|MSLN_HUMAN	EGF-vs-GLY	-1.04400724049789	0.498287922769026	-2.0951887308371	8	0.0694553533199791	0.343867494295787	2	2	2	20	12	8	15.8021955670563
sp|Q14019|COTL1_HUMAN	EGF-vs-GLY	-1.23968849625694	0.590669609093192	-2.09878496738665	8	0.0690679384672981	0.343867494295787	3	3	3	22	12	10	14.7151713330314
sp|Q15436|SC23A_HUMAN	EGF-vs-GLY	0.252784911708601	0.120957359489152	2.08986797311223	8	0.0700324503808356	0.343867494295787	10	10	10	94	59	35	16.2401406284164
sp|Q71U36|TBA1A_HUMAN	EGF-vs-GLY	0.137016694129846	0.0653417926511275	2.09692278969762	8	0.0692682820850812	0.343867494295787	30	30	30	288	173	115	19.413129843247
sp|Q96I24|FUBP3_HUMAN	EGF-vs-GLY	0.157504274484326	0.075440371012008	2.08779824875538	8	0.0702582004536496	0.343867494295787	9	9	9	82	48	34	16.0099798948529
sp|Q9NQC3|RTN4_HUMAN	EGF-vs-GLY	-1.57942468197578	0.752931481760309	-2.09770041529301	8	0.0691845516436809	0.343867494295787	2	2	2	13	7	6	17.3615581909504
sp|Q9UJ72|ANX10_HUMAN	EGF-vs-GLY	-4.82307988086587	1.72013961560558	-2.8038886129414	3	0.0676343980993468	0.343867494295787	1	1	1	5	4	1	12.1621561017891
sp|Q9UKM9|RALY_HUMAN	EGF-vs-GLY	-0.138309642095526	0.0655748234143263	-2.10918817457783	8	0.0679590984815346	0.343867494295787	1	1	1	10	6	4	16.3997572366844
sp|Q9Y5J1|UTP18_HUMAN	EGF-vs-GLY	1.94385759047516	0.931038394598099	2.08783826934899	8	0.0702538285669381	0.343867494295787	3	3	3	23	15	8	13.596993501219
sp|O15269|SPTC1_HUMAN	EGF-vs-GLY	2.20892248171705	1.06232400103205	2.07933029807391	8	0.0711892535321845	0.345621428596528	2	2	2	15	10	5	15.9043247118103
sp|O94776|MTA2_HUMAN	EGF-vs-GLY	-0.152344476866181	0.0731717353534852	-2.08201262591656	8	0.0708930337259648	0.345621428596528	8	8	8	72	43	29	15.8754851970916
sp|P19022|CADH2_HUMAN	EGF-vs-GLY	-0.728782449402894	0.35063141442343	-2.07848589551306	8	0.0712827541631236	0.345621428596528	3	3	3	29	18	11	15.4736310382682
sp|P55795|HNRH2_HUMAN	EGF-vs-GLY	0.433828866152759	0.208322140111442	2.08249044446587	8	0.0708403929105583	0.345621428596528	2	2	1	15	11	4	15.9720210152439
sp|Q5U4N7|GDF5O_HUMAN	EGF-vs-GLY	-0.368273328584006	0.161194908171123	-2.28464616384192	5	0.0711236825756558	0.345621428596528	1	1	1	7	4	3	15.3563640438155
sp|A6NHQ2|FBLL1_HUMAN	EGF-vs-GLY	0.634465454180146	0.305530908811677	2.07659989834684	8	0.0714920238594008	0.345794479587007	1	1	1	10	6	4	16.1335351051212
sp|P01112|RASH_HUMAN	EGF-vs-GLY	-1.17345401945389	0.565618379059864	-2.07463912577299	8	0.0717102267530647	0.345794479587007	1	1	1	10	6	4	15.7310569217497
sp|Q8WVV9|HNRLL_HUMAN	EGF-vs-GLY	2.12833074050415	1.02615394901031	2.07408522138112	8	0.0717719852401864	0.345794479587007	2	2	2	13	8	5	12.9916202022724
sp|Q99613|EIF3C_HUMAN	EGF-vs-GLY	-0.221163417160944	0.106668507634179	-2.07337125142339	8	0.071851667115419	0.345794479587007	15	15	15	136	81	55	15.9513413236336
sp|P30086|PEBP1_HUMAN	EGF-vs-GLY	0.556776291074919	0.269019318697678	2.06965170297164	8	0.0722681823182838	0.346500551803681	3	3	3	29	18	11	17.80363466111
sp|P53680|AP2S1_HUMAN	EGF-vs-GLY	-0.485099138888008	0.234465751538761	-2.06895521288027	8	0.0723464368285911	0.346500551803681	1	1	1	10	6	4	15.6533342407638
sp|Q13242|SRSF9_HUMAN	EGF-vs-GLY	0.566024526182479	0.273641837271233	2.06848679217658	8	0.0723991129828816	0.346500551803681	4	4	4	40	24	16	15.1390753713565
sp|Q13619|CUL4A_HUMAN	EGF-vs-GLY	-0.191412907819582	0.0927684599851089	-2.06334036212638	8	0.0729803232785668	0.347757077219166	13	13	13	125	76	49	15.3414235510604
sp|Q14677|EPN4_HUMAN	EGF-vs-GLY	-0.66458742985838	0.322576728482728	-2.06024604745771	8	0.0733319665531549	0.347757077219166	1	1	1	10	6	4	16.1128991416242
sp|Q14739|LBR_HUMAN	EGF-vs-GLY	0.360340202827705	0.171027663282944	2.10691180544031	7	0.0731211058047454	0.347757077219166	1	1	1	9	6	3	16.0578598783701
sp|Q15149|PLEC_HUMAN	EGF-vs-GLY	0.124902835550972	0.0606150522313599	2.06059107355437	8	0.0732926755069179	0.347757077219166	188	188	186	1781	1088	693	17.3184993786074
sp|Q9BQE3|TBA1C_HUMAN	EGF-vs-GLY	0.977551510925417	0.474015093308212	2.06227929178997	8	0.0731007195123576	0.347757077219166	2	2	2	19	12	7	15.853542401705
sp|P22059|OSBP1_HUMAN	EGF-vs-GLY	-0.36278565957705	0.176253699242085	-2.05831515104125	8	0.0735522333854877	0.348165133945173	1	1	1	10	6	4	16.6858239155146
sp|Q9ULX6|AKP8L_HUMAN	EGF-vs-GLY	1.15360164838864	0.560799528495377	2.05706600981593	8	0.0736950724528707	0.348205861462198	1	1	1	10	6	4	14.8989925740538
sp|P98175|RBM10_HUMAN	EGF-vs-GLY	2.11961180179888	1.03182606919865	2.05423362044441	8	0.0740199577612777	0.348583714464396	1	1	1	10	6	4	13.0134183617019
sp|Q86YJ7|AN13B_HUMAN	EGF-vs-GLY	1.29534407075266	0.630636584210782	2.05402620650963	8	0.074043803650687	0.348583714464396	1	1	1	10	6	4	17.6357044834038
sp|P02751|FINC_HUMAN	EGF-vs-GLY	-0.213236582972533	0.104221374951544	-2.04599664005271	8	0.0749727172722632	0.351045538996842	1	1	1	10	6	4	17.8801584072978
sp|P04216|THY1_HUMAN	EGF-vs-GLY	-0.719299121823197	0.35151078876904	-2.04630738175098	8	0.0749365584809385	0.351045538996842	1	1	1	10	6	4	15.3853218696436
sp|P61201|CSN2_HUMAN	EGF-vs-GLY	0.594480586264615	0.29040292165285	2.04708886150692	8	0.0748456982754546	0.351045538996842	12	12	12	116	72	44	15.1133066436159
sp|P32969|RL9_HUMAN	EGF-vs-GLY	0.544437214141181	0.267076769313305	2.03850456758561	8	0.0758496736597505	0.354511808060167	5	5	5	47	29	18	15.5038330754427
sp|P18583|SON_HUMAN	EGF-vs-GLY	-1.87010740281052	0.920815384808456	-2.03092545331389	8	0.0767469660874598	0.356138873042702	1	1	1	10	6	4	14.8227057304565
sp|P19256|LFA3_HUMAN	EGF-vs-GLY	-1.2356908986004	0.60820117086227	-2.03171410677903	8	0.0766531184595833	0.356138873042702	2	2	2	20	12	8	15.9515476927449
sp|P52888|THOP1_HUMAN	EGF-vs-GLY	0.7528996845479	0.370639726755756	2.03135182280135	8	0.0766962154166642	0.356138873042702	3	3	3	26	17	9	15.5958356071253
sp|Q16851|UGPA_HUMAN	EGF-vs-GLY	-0.32203157244174	0.158484458573265	-2.03194417509947	8	0.0766257619701243	0.356138873042702	1	1	1	10	6	4	15.3795206372454
sp|Q8TEA7|TBCK_HUMAN	EGF-vs-GLY	0.329453729774083	0.159301983000724	2.06810815263101	7	0.0774327115110118	0.358679381534937	1	1	1	9	6	3	14.4377907057715
sp|A1L0T0|ILVBL_HUMAN	EGF-vs-GLY	-0.441602515354501	0.219512647378682	-2.01174064742015	8	0.0790645829523853	0.359348376032924	2	2	2	20	12	8	14.9087642443632
sp|O14828|SCAM3_HUMAN	EGF-vs-GLY	-0.301891049394129	0.149407503869616	-2.02058826749145	8	0.0779874297733145	0.359348376032924	1	1	1	10	6	4	15.7484145502363
sp|O95238|SPDEF_HUMAN	EGF-vs-GLY	-0.600148871593994	0.297581115321662	-2.0167572493479	8	0.0784520779118631	0.359348376032924	1	1	1	10	6	4	18.2171146267593
sp|O95716|RAB3D_HUMAN	EGF-vs-GLY	-0.840485734291834	0.417228220310257	-2.01445082901352	8	0.0787331080061204	0.359348376032924	1	1	1	10	6	4	15.3346230923942
sp|P30405|PPIF_HUMAN	EGF-vs-GLY	1.58219120043052	0.787390382892699	2.00941138577017	8	0.0793505494664644	0.359348376032924	2	2	2	20	12	8	13.4178773522239
sp|Q3MHD2|LSM12_HUMAN	EGF-vs-GLY	1.68350689079846	0.832436546510743	2.02238464643952	8	0.0777704753352417	0.359348376032924	1	1	1	10	6	4	13.8454107504808
sp|Q8TB61|S35B2_HUMAN	EGF-vs-GLY	2.62356002979574	1.11853577934016	2.34553071815316	4	0.0788997338983459	0.359348376032924	1	1	1	6	3	3	12.1149659806015
sp|Q9H3K6|BOLA2_HUMAN	EGF-vs-GLY	-0.300306225259354	0.149294917790714	-2.01149663835397	8	0.0790944933521538	0.359348376032924	2	2	2	20	12	8	15.6436524464315
sp|Q9HCS7|SYF1_HUMAN	EGF-vs-GLY	-1.39398784769611	0.692867657085683	-2.01191069238165	8	0.0790437454868365	0.359348376032924	2	2	2	18	10	8	13.6282317154586
sp|Q9HD42|CHM1A_HUMAN	EGF-vs-GLY	2.47921085436079	1.22771843125556	2.01936436828219	8	0.078135580327638	0.359348376032924	1	1	1	10	6	4	14.9214462576199
sp|Q9Y223|GLCNE_HUMAN	EGF-vs-GLY	1.24254083163527	0.618429367034371	2.00918794913277	8	0.0793780337189149	0.359348376032924	1	1	1	10	6	4	13.5438586190788
sp|Q9Y3B9|RRP15_HUMAN	EGF-vs-GLY	0.569459223720689	0.282559518871211	2.01536025399394	8	0.0786221810083956	0.359348376032924	1	1	1	10	6	4	14.2646984571646
sp|Q9Y3D6|FIS1_HUMAN	EGF-vs-GLY	1.1511500618253	0.57260802547535	2.01036312907014	8	0.0792335817493619	0.359348376032924	1	1	1	10	6	4	14.5367539031327
sp|P46087|NOP2_HUMAN	EGF-vs-GLY	0.487760108417031	0.24304107504732	2.0069040112749	8	0.0796595035739847	0.35971767672215	5	5	5	44	28	16	14.8433832297162
sp|P85037|FOXK1_HUMAN	EGF-vs-GLY	1.92091476240691	0.957452460514311	2.00627690838567	8	0.0797369560968528	0.35971767672215	2	2	1	14	10	4	11.9243919034969
sp|Q13153|PAK1_HUMAN	EGF-vs-GLY	-0.292534387636475	0.146359248139107	-1.99874207715549	8	0.0806732945509778	0.362958509703756	1	1	1	10	6	4	15.653787158977
sp|Q5VSL9|STRP1_HUMAN	EGF-vs-GLY	-0.377603875302462	0.114447407539475	-3.29936591331018	2	0.0808751035500272	0.362958509703756	1	1	1	4	2	2	14.083228809558
sp|Q7Z3U7|MON2_HUMAN	EGF-vs-GLY	-0.498431104015442	0.244374675081437	-2.03961848276357	7	0.0807583338193345	0.362958509703756	2	2	2	18	12	6	13.8568900872114
sp|Q96AC1|FERM2_HUMAN	EGF-vs-GLY	-0.170675753984385	0.085553532181318	-1.99495859063613	8	0.0811474670856582	0.363551864629011	14	14	14	130	79	51	16.4081336495414
sp|P55263|ADK_HUMAN	EGF-vs-GLY	0.627791580461314	0.314954510979566	1.99327699263226	8	0.0813590812428504	0.363871477144748	2	2	2	17	10	7	14.9268019702009
sp|P04899|GNAI2_HUMAN	EGF-vs-GLY	-0.189295694796963	0.0951815262597796	-1.98878608313463	8	0.0819268421338559	0.363999124369608	4	4	4	39	24	15	16.4939870748463
sp|P11177|ODPB_HUMAN	EGF-vs-GLY	-0.182097780120842	0.0915702872098305	-1.98861208880529	8	0.0819489162034892	0.363999124369608	10	9	10	89	52	37	16.505823808924
sp|Q9NQX3|GEPH_HUMAN	EGF-vs-GLY	-0.345665470644039	0.173738933973722	-1.9895682719932	8	0.0818276794914352	0.363999124369608	1	1	1	10	6	4	22.4644200448039
sp|Q9P2E9|RRBP1_HUMAN	EGF-vs-GLY	0.318951668071033	0.160179545261782	1.99121346954612	8	0.081619486884656	0.363999124369608	9	9	9	80	48	32	15.8164597960774
sp|P40227|TCPZ_HUMAN	EGF-vs-GLY	-0.0982294944980702	0.0494343018324478	-1.98707154459283	8	0.0821446108401651	0.364244650460493	14	14	14	133	79	54	17.3837905478522
sp|P50395|GDIB_HUMAN	EGF-vs-GLY	-0.171299479677306	0.0864110000328601	-1.9823804794779	8	0.0827433008254268	0.365649271450012	13	13	13	122	74	48	17.0755413643454
sp|Q9Y2L1|RRP44_HUMAN	EGF-vs-GLY	1.07370894563273	0.541345774923859	1.98340690067037	8	0.0826119460768855	0.365649271450012	7	7	6	58	37	21	15.0915004800264
sp|O75396|SC22B_HUMAN	EGF-vs-GLY	0.22000307864219	0.111440604693448	1.97417341055692	8	0.0838008687390415	0.367599623315752	7	6	7	60	36	24	16.5672255755008
sp|P26447|S10A4_HUMAN	EGF-vs-GLY	1.0142409594981	0.513002457186424	1.97706842392283	8	0.0834263339855585	0.367599623315752	6	6	6	59	35	24	18.4127892255236
sp|P30566|PUR8_HUMAN	EGF-vs-GLY	-0.133751533292358	0.0679015420764173	-1.96978638779414	8	0.0843715231114901	0.367599623315752	5	5	5	49	30	19	16.3482192490225
sp|P35580|MYH10_HUMAN	EGF-vs-GLY	0.183047675587392	0.0927117238848394	1.97437463049185	8	0.0837747840333947	0.367599623315752	23	23	23	222	134	88	17.9979969252763
sp|P46977|STT3A_HUMAN	EGF-vs-GLY	-0.195589025529786	0.099038445504552	-1.97487980080217	8	0.0837093319195894	0.367599623315752	8	8	8	70	44	26	15.9581882725162
sp|Q15021|CND1_HUMAN	EGF-vs-GLY	-0.200287141227894	0.101830019599132	-1.96687717449484	8	0.0847520127724644	0.367599623315752	14	14	14	130	79	51	15.0675694140309
sp|Q5SSJ5|HP1B3_HUMAN	EGF-vs-GLY	-0.333330834221925	0.169506416134445	-1.96647915650308	8	0.0848041972026907	0.367599623315752	7	7	7	69	42	27	16.6149144662308
sp|Q92621|NU205_HUMAN	EGF-vs-GLY	-0.235869640441039	0.119617879944918	-1.97185939551556	8	0.0841014050071403	0.367599623315752	16	16	16	150	91	59	15.2081009385971
sp|Q99808|S29A1_HUMAN	EGF-vs-GLY	-0.443828396748561	0.225629592262177	-1.96706643086445	8	0.0847272100963423	0.367599623315752	2	2	2	19	11	8	15.4301572235
sp|Q9UBB4|ATX10_HUMAN	EGF-vs-GLY	-0.312207179906015	0.158814400457811	-1.96586190550744	8	0.0848851867255727	0.367599623315752	10	10	10	96	60	36	16.4726370302949
sp|Q9UBV8|PEF1_HUMAN	EGF-vs-GLY	-1.17577327670289	0.597380130339797	-1.96821624454449	8	0.0845766735898739	0.367599623315752	2	2	2	20	12	8	14.42488701596
sp|Q9Y6M1|IF2B2_HUMAN	EGF-vs-GLY	0.423388044286971	0.21526936175517	1.96678264307996	8	0.0847644040506157	0.367599623315752	1	1	1	10	6	4	15.5721364207064
sp|O75531|BAF_HUMAN	EGF-vs-GLY	0.478468778438444	0.244084497264163	1.96025877842055	8	0.0856237920170106	0.369492292157782	2	2	2	19	11	8	17.2667607475695
sp|P07437|TBB5_HUMAN	EGF-vs-GLY	0.696456637814979	0.355460277076992	1.95930933138874	8	0.0857495604776348	0.369492292157782	4	4	4	40	24	16	19.6980018299767
sp|P11216|PYGB_HUMAN	EGF-vs-GLY	-0.205372766583495	0.104708392905674	-1.96137827049359	8	0.0854757269012778	0.369492292157782	6	6	6	56	34	22	15.4826681058453
sp|Q14974|IMB1_HUMAN	EGF-vs-GLY	0.226024354310935	0.115528958286826	1.95643029819226	8	0.0861320205469471	0.370524811440764	31	31	30	291	180	111	17.2013978792864
sp|O43847|NRDC_HUMAN	EGF-vs-GLY	1.67852746645417	0.858871284439664	1.95434111823783	8	0.0864105821570191	0.370925626384327	6	6	5	50	34	16	15.0654843972218
sp|P55072|TERA_HUMAN	EGF-vs-GLY	0.108304122989378	0.0554938894887159	1.95164051370738	8	0.0867719539657257	0.370925626384327	50	50	49	468	284	184	17.1824802930019
sp|Q14696|MESD_HUMAN	EGF-vs-GLY	-0.147492925373499	0.0755811000044559	-1.95145248434865	8	0.0867971685486841	0.370925626384327	1	1	1	10	6	4	14.9260416943295
sp|Q99536|VAT1_HUMAN	EGF-vs-GLY	0.185476361203908	0.0949643598375743	1.95311547954563	8	0.0865744067096941	0.370925626384327	4	4	4	40	24	16	15.9944037894541
sp|P16234|PGFRA_HUMAN	EGF-vs-GLY	-0.671657197161916	0.344632746609952	-1.94890707214797	8	0.0871392009250189	0.371463001983895	1	1	1	10	6	4	26.5735570665386
sp|Q9Y3Z3|SAMH1_HUMAN	EGF-vs-GLY	-0.533132900428211	0.273627903287614	-1.94838645482668	8	0.0872093169653787	0.371463001983895	3	3	3	29	18	11	15.1675462903954
sp|Q99873|ANM1_HUMAN	EGF-vs-GLY	0.163198252102901	0.0839012499110501	1.94512301397082	8	0.0876500709102661	0.372728334329886	7	7	7	67	41	26	16.6191999864674
sp|O75717|WDHD1_HUMAN	EGF-vs-GLY	0.251542911217278	0.129634017407376	1.94040820648798	8	0.0882906289262086	0.372857964711694	1	1	1	10	6	4	14.048413764558
sp|P49790|NU153_HUMAN	EGF-vs-GLY	1.62799906706753	0.822622285077819	1.97903593982203	7	0.088307208136563	0.372857964711694	1	1	1	9	5	4	13.9643686131335
sp|P60891|PRPS1_HUMAN	EGF-vs-GLY	-0.457825947717157	0.236222123778183	-1.938116296622	8	0.0886036330978111	0.372857964711694	7	7	7	68	42	26	17.1017534399557
sp|P62995|TRA2B_HUMAN	EGF-vs-GLY	-0.587289730310982	0.302745030446717	-1.93988231431711	8	0.0883623554808097	0.372857964711694	1	1	1	10	6	4	16.3322651472149
sp|Q96TA1|NIBL1_HUMAN	EGF-vs-GLY	0.860558790561459	0.444157271073666	1.9375091811088	8	0.0886867248369758	0.372857964711694	16	16	16	150	90	60	15.8876365542084
sp|Q9H853|TBA4B_HUMAN	EGF-vs-GLY	0.166757963450478	0.085862337805762	1.94215493908073	8	0.0880527931273845	0.372857964711694	2	2	2	20	12	8	21.3554282185622
sp|Q9NQT5|EXOS3_HUMAN	EGF-vs-GLY	-0.403393465840811	0.204022058441916	-1.97720515576337	7	0.0885458464008444	0.372857964711694	1	1	1	9	6	3	14.302525666563
sp|O15144|ARPC2_HUMAN	EGF-vs-GLY	0.454378718419544	0.235799603878115	1.92696981227506	8	0.0901411592036001	0.37509367924602	10	10	10	93	58	35	14.9826924204786
sp|P28072|PSB6_HUMAN	EGF-vs-GLY	-0.171169819590464	0.0888696603868371	-1.92607712064372	8	0.0902653971808793	0.37509367924602	3	3	3	29	18	11	17.5069573233094
sp|P50416|CPT1A_HUMAN	EGF-vs-GLY	0.128972276188653	0.0668939909974684	1.92800988946128	8	0.0899966161989627	0.37509367924602	10	10	10	99	60	39	15.5015748152412
sp|P54852|EMP3_HUMAN	EGF-vs-GLY	-0.414614786215547	0.210694217646217	-1.96785080695351	7	0.0897750958822963	0.37509367924602	1	1	1	9	6	3	15.4220318700363
sp|P84103|SRSF3_HUMAN	EGF-vs-GLY	0.24993689070713	0.129887813478618	1.92425204500248	8	0.0905199087155006	0.37509367924602	5	5	5	49	29	20	17.2565617643848
sp|Q8N668|COMD1_HUMAN	EGF-vs-GLY	-0.414142265090466	0.215173247745521	-1.92469216981964	8	0.0904584692477539	0.37509367924602	1	1	1	10	6	4	16.9444752373405
sp|Q96CT2|KLH29_HUMAN	EGF-vs-GLY	-0.328710689866444	0.170753868997076	-1.92505558906002	8	0.0904077676943023	0.37509367924602	1	1	1	10	6	4	16.9689696411551
sp|Q9BPX3|CND3_HUMAN	EGF-vs-GLY	-0.438343338833875	0.227462997650305	-1.9270973448955	8	0.0901234235922368	0.37509367924602	4	4	4	30	18	12	15.0253277747137
sp|Q9UJX4|APC5_HUMAN	EGF-vs-GLY	-0.402687459116412	0.208536703137706	-1.93101479527323	8	0.0895802631368658	0.37509367924602	1	1	1	10	6	4	16.6374026706361
sp|Q27J81|INF2_HUMAN	EGF-vs-GLY	0.874205216853693	0.455891206963942	1.91757420081769	8	0.0914570305063891	0.377769963588492	4	4	4	37	22	15	13.4315469450617
sp|Q96DV4|RM38_HUMAN	EGF-vs-GLY	-0.409250823050214	0.213374169726059	-1.91799608910315	8	0.0913975514429572	0.377769963588492	3	3	3	29	17	12	14.9773132235809
sp|P16278|BGAL_HUMAN	EGF-vs-GLY	0.495606813737555	0.258723703249479	1.91558333277124	8	0.0917382099294508	0.378328961139897	1	1	1	10	6	4	15.0112459419938
sp|Q9Y5Q9|TF3C3_HUMAN	EGF-vs-GLY	1.34758579908871	0.704701036830236	1.91228014244195	8	0.092206562783788	0.37965686327166	2	2	2	19	12	7	15.1335521005168
sp|P30046|DOPD_HUMAN	EGF-vs-GLY	0.807679907627475	0.422856774887327	1.91005549773369	8	0.0925232805064722	0.380357194348318	1	1	1	10	6	4	17.5808329641092
sp|Q03135|CAV1_HUMAN	EGF-vs-GLY	1.7956413780747	0.941270271153449	1.90767883901644	8	0.0928627909158068	0.381034538104788	1	1	1	10	6	4	16.4859039047679
sp|Q7Z6L1|TCPR1_HUMAN	EGF-vs-GLY	-0.642578882024865	0.336984932738041	-1.90684751630834	8	0.0929818283039054	0.381034538104788	1	1	1	10	6	4	16.3455883436569
sp|Q9UNS2|CSN3_HUMAN	EGF-vs-GLY	0.744564666692515	0.39081302446295	1.90516850792188	8	0.0932226915946768	0.381419025231217	2	2	2	20	12	8	16.3021438417134
sp|P53384|NUBP1_HUMAN	EGF-vs-GLY	-0.315432251051422	0.162698022616932	-1.93875897185363	7	0.0937060923107873	0.382793076305799	1	1	1	9	6	3	15.1283251496963
sp|O75340|PDCD6_HUMAN	EGF-vs-GLY	0.213797475722712	0.112548778021819	1.89959837397137	8	0.0940260415348602	0.383496150536835	6	6	6	60	36	24	16.6354561506726
sp|O75351|VPS4B_HUMAN	EGF-vs-GLY	1.45850058421471	0.768405013774329	1.89808832330583	8	0.0942449660487181	0.383785623124607	1	1	1	10	6	4	13.7483380942659
sp|P55265|DSRAD_HUMAN	EGF-vs-GLY	0.229966441958315	0.121367110950264	1.89480033064768	8	0.0947233403452001	0.38512906717155	11	11	11	99	62	37	15.5164727712755
sp|O43852|CALU_HUMAN	EGF-vs-GLY	1.07282794941476	0.569811550443896	1.88277676817713	8	0.096492489741522	0.386513215005937	11	11	11	104	63	41	16.5561595376092
sp|P07237|PDIA1_HUMAN	EGF-vs-GLY	-0.0590310476706232	0.031376771418296	-1.88136143402574	8	0.0967028051421948	0.386513215005937	37	37	37	360	217	143	17.506928882772
sp|P23588|IF4B_HUMAN	EGF-vs-GLY	0.871468798710376	0.461138302793497	1.88982089197789	8	0.0954522254090286	0.386513215005937	6	6	6	58	35	23	14.6378350660659
sp|P52789|HXK2_HUMAN	EGF-vs-GLY	-1.11783017299736	0.591247699268995	-1.89062921408306	8	0.0953335409061928	0.386513215005937	3	3	3	25	15	10	14.2806113066972
sp|P78417|GSTO1_HUMAN	EGF-vs-GLY	0.133839715015272	0.0709079987978128	1.88751223112224	8	0.0957919794632136	0.386513215005937	11	11	11	103	61	42	16.5411114601258
sp|Q07065|CKAP4_HUMAN	EGF-vs-GLY	0.18868256021698	0.100157617603028	1.88385631300475	8	0.0963323653133481	0.386513215005937	13	13	13	119	72	47	15.4983269956482
sp|Q13185|CBX3_HUMAN	EGF-vs-GLY	0.452913709217483	0.24017070432927	1.88579914641273	8	0.096044831438046	0.386513215005937	6	6	5	55	35	20	16.8330853798944
sp|Q58FG0|HS905_HUMAN	EGF-vs-GLY	0.19581494137884	0.103891362577555	1.88480482419954	8	0.0961918858481381	0.386513215005937	3	3	3	30	18	12	18.1590346022473
sp|Q8N766|EMC1_HUMAN	EGF-vs-GLY	0.264534288763989	0.140518367060021	1.88256022539029	8	0.0965246392028478	0.386513215005937	5	5	5	50	30	20	16.3639639435128
sp|Q8WYK2|JDP2_HUMAN	EGF-vs-GLY	-1.49688472613471	0.795539505902025	-1.88159697290892	8	0.0966677742997875	0.386513215005937	1	1	1	10	6	4	14.4735369429187
sp|Q9BZZ5|API5_HUMAN	EGF-vs-GLY	0.328215581145353	0.173769471991834	1.88879886313275	8	0.0956024900936185	0.386513215005937	6	6	6	57	34	23	15.2997858299038
sp|Q08J23|NSUN2_HUMAN	EGF-vs-GLY	0.0720122604819448	0.0383040936453813	1.88001473546491	8	0.0969033273777948	0.386718817258461	23	23	23	227	137	90	16.7513668029993
sp|P83731|RL24_HUMAN	EGF-vs-GLY	-0.155986340422873	0.0830856672364552	-1.87741575185223	8	0.0972914353966881	0.387076661685596	5	5	5	50	30	20	17.1924671840152
sp|Q13263|TIF1B_HUMAN	EGF-vs-GLY	0.499605413567119	0.266069521436633	1.87772508053353	8	0.0972451655455353	0.387076661685596	25	25	25	232	140	92	16.6634332049655
sp|O75533|SF3B1_HUMAN	EGF-vs-GLY	-0.151743405459179	0.0812891182904256	-1.86671240444555	8	0.0989054428153864	0.38933963164001	23	23	22	211	127	84	16.3778466718186
sp|P00414|COX3_HUMAN	EGF-vs-GLY	0.98120457255541	0.52672410488751	1.86284349520127	8	0.0994951029442146	0.38933963164001	2	2	2	18	12	6	14.1770132307813
sp|P14618|KPYM_HUMAN	EGF-vs-GLY	0.292328923515559	0.156208920706824	1.87139711479223	8	0.0981958994089622	0.38933963164001	39	39	39	379	229	150	19.2083480828832
sp|P25789|PSA4_HUMAN	EGF-vs-GLY	-0.227859044215503	0.1217428414033	-1.87164223858281	8	0.0981589068996271	0.38933963164001	3	3	3	28	17	11	16.8958178690727
sp|P55209|NP1L1_HUMAN	EGF-vs-GLY	0.445569863483089	0.238997459231255	1.86432887159672	8	0.0992683222623147	0.38933963164001	8	8	7	69	43	26	16.5917028164577
sp|P68371|TBB4B_HUMAN	EGF-vs-GLY	-0.155929227167594	0.0837096992037308	-1.86273787447375	8	0.0995112474083757	0.38933963164001	1	1	1	10	6	4	21.3442518301071
sp|Q5RI15|COX20_HUMAN	EGF-vs-GLY	1.13878813662168	0.6113094131685	1.86286700660994	8	0.0994915094897615	0.38933963164001	1	1	1	10	6	4	14.4289304413443
sp|Q66K74|MAP1S_HUMAN	EGF-vs-GLY	0.32209093338795	0.172602457975293	1.86608543798406	8	0.0990007723488426	0.38933963164001	1	1	1	10	6	4	13.5235243909095
sp|Q7Z7L1|SLN11_HUMAN	EGF-vs-GLY	-0.587511261723824	0.315297362501243	-1.86335609363528	8	0.0994167860351316	0.38933963164001	1	1	1	10	6	4	16.4533481715666
sp|Q86UT5|NHRF4_HUMAN	EGF-vs-GLY	-0.351978203060464	0.188749732059916	-1.86478782893706	8	0.0991983502270011	0.38933963164001	1	1	1	10	6	4	16.3601107477923
sp|Q8N726|CD2A2_HUMAN	EGF-vs-GLY	-0.154666069691994	0.0813435532300219	-1.90139308587408	7	0.0990029913156785	0.38933963164001	1	1	1	9	6	3	17.2748056615175
sp|Q9UPN3|MACF1_HUMAN	EGF-vs-GLY	-0.396500624556363	0.213016898633266	-1.86135760636993	8	0.0997224550219209	0.389578386034432	1	1	1	10	6	4	19.4798460017249
sp|P15529|MCP_HUMAN	EGF-vs-GLY	-0.533702144418493	0.287333833364163	-1.85742882475691	8	0.100325970994071	0.391346719937775	7	7	7	66	41	25	16.4707205156054
sp|P17342|ANPRC_HUMAN	EGF-vs-GLY	-0.255707086393748	0.13809536299285	-1.85167033021222	8	0.101216834741978	0.391742113540498	4	4	4	35	22	13	15.5534132423549
sp|P31948|STIP1_HUMAN	EGF-vs-GLY	-0.167568078483515	0.090484310005906	-1.85190204216154	8	0.101180843218528	0.391742113540498	31	31	31	305	182	123	16.9965473697056
sp|P38159|RBMX_HUMAN	EGF-vs-GLY	0.351122044140072	0.189397538420836	1.85388916385961	8	0.10087268502353	0.391742113540498	7	7	7	64	41	23	16.2601045206072
sp|Q01974|ROR2_HUMAN	EGF-vs-GLY	-1.09263607577201	0.590320488481618	-1.85092013082997	8	0.101333445715372	0.391742113540498	2	2	2	19	12	7	14.3030765857247
sp|Q8NFH3|NUP43_HUMAN	EGF-vs-GLY	0.563269838220915	0.303703120291689	1.85467254231675	8	0.100751445796218	0.391742113540498	2	2	2	20	12	8	15.6463412638712
sp|Q92858|ATOH1_HUMAN	EGF-vs-GLY	2.35775295073968	1.27264791266606	1.85263569544577	8	0.101066965964786	0.391742113540498	1	1	1	10	6	4	17.1782164272701
sp|P15088|CBPA3_HUMAN	EGF-vs-GLY	1.87453077001063	0.995880174270509	1.88228545807104	7	0.101823349611006	0.392466224206463	1	1	1	9	6	3	13.0464399043471
sp|P55036|PSMD4_HUMAN	EGF-vs-GLY	-0.684269178061207	0.370239670110461	-1.84817898594458	8	0.101760615114776	0.392466224206463	1	1	1	10	6	4	15.1574253039834
sp|Q96BN8|OTUL_HUMAN	EGF-vs-GLY	-0.233293915000308	0.124039710168138	-1.88080022666995	7	0.10204581961221	0.392740142543135	1	1	1	9	6	3	15.4980320277312
sp|P00492|HPRT_HUMAN	EGF-vs-GLY	0.324994808413645	0.17616935055845	1.84478632283892	8	0.1022916825528	0.393103147469573	10	10	10	89	53	36	15.4742582821933
sp|Q13509|TBB3_HUMAN	EGF-vs-GLY	-0.165010702330898	0.0895419009911408	-1.84283224394828	8	0.10259875536675	0.393118421597265	7	7	7	70	42	28	17.9588816789785
sp|Q96T76|MMS19_HUMAN	EGF-vs-GLY	0.410540514476535	0.22270078438434	1.84346236413797	8	0.102499639991448	0.393118421597265	3	3	3	30	18	12	14.7885571329456
sp|P14136|GFAP_HUMAN	EGF-vs-GLY	2.02625341973963	1.10135322380624	1.83978525321509	8	0.103079319088387	0.394377217869138	2	2	2	18	11	7	16.7182031159083
sp|O60234|GMFG_HUMAN	EGF-vs-GLY	-0.71901546248176	0.391107698144582	-1.83840785004431	8	0.103297259678631	0.394629000893034	1	1	1	10	6	4	15.0331218414787
sp|O00410|IPO5_HUMAN	EGF-vs-GLY	0.36163031822716	0.197004107840491	1.83564861764183	8	0.103735156146572	0.395606382422057	26	24	24	218	132	86	16.1116678352839
sp|Q12996|CSTF3_HUMAN	EGF-vs-GLY	-0.687660596282166	0.374947194547836	-1.8340198467452	8	0.103994471144016	0.395606382422057	5	5	5	49	29	20	14.6047520625412
sp|Q14160|SCRIB_HUMAN	EGF-vs-GLY	1.39970554315587	0.705722721967867	1.98336471192662	5	0.104129258668564	0.395606382422057	1	1	1	7	4	3	12.6153613211405
sp|Q6WKZ4|RFIP1_HUMAN	EGF-vs-GLY	-0.519078447334109	0.283633527741969	-1.83010256744517	8	0.104620654719171	0.395606382422057	1	1	1	10	6	4	19.5978236615889
sp|Q99714|HCD2_HUMAN	EGF-vs-GLY	-0.146171451227459	0.0798034577493083	-1.83164308101331	8	0.104373976112511	0.395606382422057	11	11	11	100	61	39	17.2532561078541
sp|Q9BQB6|VKOR1_HUMAN	EGF-vs-GLY	-0.32843401347182	0.179451736364067	-1.83020805552698	8	0.104603745577836	0.395606382422057	1	1	1	10	6	4	17.4828515451112
sp|Q9Y696|CLIC4_HUMAN	EGF-vs-GLY	-0.679871319837688	0.371367072718217	-1.83072590378403	8	0.104520774976352	0.395606382422057	2	2	2	18	10	8	15.3602189400518
sp|Q96KC8|DNJC1_HUMAN	EGF-vs-GLY	-0.38290622332388	0.209771318378318	-1.82535070229819	8	0.105385041806835	0.397338369835652	1	1	1	10	6	4	17.7502857139104
sp|Q9NR09|BIRC6_HUMAN	EGF-vs-GLY	-1.68424126491355	0.883834958475067	-1.90560607358128	6	0.105347777386564	0.397338369835652	1	1	1	8	4	4	14.7135515004042
sp|O75874|IDHC_HUMAN	EGF-vs-GLY	-0.242982573948668	0.133476275716304	-1.8204176932919	8	0.106184158129139	0.399770255714057	13	13	13	120	72	48	15.9442775149565
sp|P04062|GLCM_HUMAN	EGF-vs-GLY	-0.491407115823449	0.270599794576198	-1.81599219834246	8	0.106905934524356	0.401322712237598	1	1	1	10	6	4	16.123637768903
sp|P33991|MCM4_HUMAN	EGF-vs-GLY	-0.146246257466145	0.0805045819194844	-1.81662029637533	8	0.106803213134953	0.401322712237598	19	19	18	169	104	65	16.4165377731518
sp|O00767|ACOD_HUMAN	EGF-vs-GLY	-0.540177084005373	0.297943026914673	-1.81302140076624	8	0.107393055877032	0.401781670214242	2	2	2	20	12	8	16.9474266528647
sp|O75534|CSDE1_HUMAN	EGF-vs-GLY	0.652803298728944	0.360184368023863	1.81241429857304	8	0.107492860111289	0.401781670214242	9	9	9	81	48	33	14.3220496494492
sp|P15924|DESP_HUMAN	EGF-vs-GLY	0.750749920212641	0.413920320233279	1.81375468541755	8	0.107272624684332	0.401781670214242	14	14	13	104	66	38	14.8790427453176
sp|P60903|S10AA_HUMAN	EGF-vs-GLY	1.77826821465705	0.982820391576005	1.80935217655131	8	0.107997592836231	0.401930783094954	2	2	2	16	10	6	17.2947103699693
sp|Q96CW5|GCP3_HUMAN	EGF-vs-GLY	1.5989593966	0.883017126405158	1.8107909221529	8	0.107760164767683	0.401930783094954	2	2	2	19	12	7	14.3969172529954
sp|Q9Y617|SERC_HUMAN	EGF-vs-GLY	0.271227070031835	0.149852655048847	1.80995838841443	8	0.107897492949435	0.401930783094954	12	12	12	119	72	47	16.3459245242921
sp|P78406|RAE1L_HUMAN	EGF-vs-GLY	0.417260144148997	0.230823921775517	1.80769887687289	8	0.108271037513619	0.402371162335714	1	1	1	10	6	4	14.7605407770022
sp|Q16706|MA2A1_HUMAN	EGF-vs-GLY	0.616269896631555	0.341212102339775	1.80611969037922	8	0.10853283459773	0.402767057148085	1	1	1	10	6	4	13.4624038262296
sp|P04085|PDGFA_HUMAN	EGF-vs-GLY	1.05886289393416	0.586904467812666	1.8041486340706	8	0.108860434034948	0.402868215280067	1	1	1	10	6	4	13.6044432680615
sp|P27708|PYR1_HUMAN	EGF-vs-GLY	0.170805873484938	0.0946771871637869	1.80408690416047	8	0.108870708909532	0.402868215280067	31	30	30	259	160	99	15.6084575449703
sp|Q9P258|RCC2_HUMAN	EGF-vs-GLY	0.184484674263965	0.102343473648804	1.80260321138827	8	0.109117943384669	0.403207899059588	14	14	13	126	78	48	16.0196381443035
sp|P33897|ABCD1_HUMAN	EGF-vs-GLY	-0.44878228872743	0.250391074328946	-1.79232542505829	8	0.110845169600399	0.403559307583968	2	2	2	20	12	8	14.8548207288975
sp|P43490|NAMPT_HUMAN	EGF-vs-GLY	0.37130840007815	0.20648958093504	1.79819436117196	8	0.109855738774461	0.403559307583968	7	7	7	64	40	24	14.8944949133155
sp|P49257|LMAN1_HUMAN	EGF-vs-GLY	0.262156492275739	0.146422324050881	1.79041340844065	8	0.111169321156002	0.403559307583968	3	3	3	27	17	10	16.5252147471923
sp|P49915|GUAA_HUMAN	EGF-vs-GLY	0.162770139768871	0.0905774171474254	1.79702783425524	8	0.110051735721222	0.403559307583968	12	12	12	111	67	44	15.7742671111453
sp|P57071|PRD15_HUMAN	EGF-vs-GLY	-0.309442314661838	0.16936456489658	-1.82707826073768	7	0.110417238757108	0.403559307583968	1	1	1	9	6	3	15.9861916958863
sp|P62306|RUXF_HUMAN	EGF-vs-GLY	1.40304665992552	0.783814591269647	1.79002365553418	8	0.111235506909228	0.403559307583968	1	1	1	10	6	4	16.4899082575109
sp|P78347|GTF2I_HUMAN	EGF-vs-GLY	0.238990184018354	0.133161206564213	1.79474330538682	8	0.110436531733288	0.403559307583968	17	17	17	158	99	59	16.1040766996856
sp|Q01082|SPTB2_HUMAN	EGF-vs-GLY	-0.108619389127349	0.0603310012685069	-1.80039095727803	8	0.109487565138469	0.403559307583968	77	77	77	731	444	287	16.7373524538501
sp|Q02978|M2OM_HUMAN	EGF-vs-GLY	0.208738503574615	0.116165129872064	1.79691189433959	8	0.110071233655271	0.403559307583968	10	10	10	82	51	31	15.6795363270419
sp|Q08379|GOGA2_HUMAN	EGF-vs-GLY	0.489423598137848	0.273373506764797	1.79031100683408	8	0.111186706856489	0.403559307583968	5	5	4	37	25	12	14.4242103766486
sp|Q14566|MCM6_HUMAN	EGF-vs-GLY	-0.0984081700787576	0.0548407754577227	-1.7944343284245	8	0.11048867168542	0.403559307583968	31	31	31	300	183	117	16.8351792728471
sp|Q8TA86|RP9_HUMAN	EGF-vs-GLY	0.331967092469827	0.18522184388168	1.79226750750785	8	0.110854975498203	0.403559307583968	3	3	3	27	15	12	14.8836450041339
sp|Q8TEW8|PAR3L_HUMAN	EGF-vs-GLY	-0.353331178109838	0.193648063113211	-1.82460476200722	7	0.110818255211956	0.403559307583968	1	1	1	9	6	3	14.8226631801085
sp|Q6UB35|C1TM_HUMAN	EGF-vs-GLY	0.264127701321546	0.147764581449823	1.7874899297924	8	0.111666676014246	0.40356122358435	14	14	14	128	80	48	16.2739676195087
sp|Q8N684|CPSF7_HUMAN	EGF-vs-GLY	-0.0928121126196822	0.0510186683181749	-1.81917944311806	7	0.111702759650564	0.40356122358435	2	2	2	18	12	6	15.0818802713664
sp|Q9Y224|CN166_HUMAN	EGF-vs-GLY	0.265001611992649	0.148182379514867	1.78834766225401	8	0.111520538140178	0.40356122358435	7	7	7	66	42	24	16.0482640667088
sp|P68400|CSK21_HUMAN	EGF-vs-GLY	0.3980822958742	0.223055531678053	1.78467798076746	8	0.112147032392411	0.40460278445885	3	3	3	29	18	11	14.6806680389449
sp|P48163|MAOX_HUMAN	EGF-vs-GLY	0.929298847885025	0.521668167849905	1.7813984159992	8	0.112709725869095	0.4060680957006	4	4	4	33	21	12	14.2754818187475
sp|P09488|GSTM1_HUMAN	EGF-vs-GLY	0.545984242011089	0.307694197840022	1.77443788619947	8	0.113912790751345	0.407813703626996	5	5	5	48	30	18	14.8207227823517
sp|Q14257|RCN2_HUMAN	EGF-vs-GLY	-0.466463205769606	0.262744306596615	-1.77535038460703	8	0.113754389149	0.407813703626996	1	1	1	10	6	4	14.9635657442886
sp|Q86SX6|GLRX5_HUMAN	EGF-vs-GLY	1.08210218451182	0.609651174483298	1.77495300559199	8	0.113823345156844	0.407813703626996	2	2	2	18	11	7	14.0783195099076
sp|Q96CW1|AP2M1_HUMAN	EGF-vs-GLY	-0.299183031616999	0.165584996599662	-1.80682451768465	7	0.113742463655513	0.407813703626996	1	1	1	9	6	3	15.5424601118098
sp|Q96JM4|LRIQ1_HUMAN	EGF-vs-GLY	-0.59025991439315	0.332719008939679	-1.77404926840282	8	0.113980314236535	0.407813703626996	1	1	1	10	6	4	17.5072981376873
sp|O43150|ASAP2_HUMAN	EGF-vs-GLY	1.43381891830574	0.797243809745296	1.79846980406636	7	0.115142018735225	0.409471480066934	1	1	1	9	6	3	14.5018011830474
sp|O43390|HNRPR_HUMAN	EGF-vs-GLY	-0.0959714590067273	0.0544761082682366	-1.7617165039428	8	0.116142788794151	0.409471480066934	10	10	10	100	60	40	17.5141050772776
sp|P25067|CO8A2_HUMAN	EGF-vs-GLY	-0.857176021319846	0.487715123994306	-1.75753422264152	8	0.116884821759351	0.409471480066934	1	1	1	10	6	4	16.6063928839789
sp|P26373|RL13_HUMAN	EGF-vs-GLY	-0.153048788517079	0.0869762197268607	-1.75966245713727	8	0.116506670512237	0.409471480066934	6	6	6	58	35	23	18.323761343634
sp|P48735|IDHP_HUMAN	EGF-vs-GLY	0.203136395056186	0.115750003004964	1.75495801108078	8	0.117344109451336	0.409471480066934	3	3	3	28	17	11	14.7234784545157
sp|P51659|DHB4_HUMAN	EGF-vs-GLY	0.438917306586839	0.247962438083404	1.77009594670628	8	0.114669355055839	0.409471480066934	17	17	17	166	101	65	15.6253565226869
sp|P60953|CDC42_HUMAN	EGF-vs-GLY	0.742291003447949	0.421505117920894	1.76104861338186	8	0.116260990937695	0.409471480066934	5	5	5	46	27	19	15.917895754383
sp|Q01813|K6PP_HUMAN	EGF-vs-GLY	0.20777321160627	0.117950226664913	1.76153295742734	8	0.116175261314897	0.409471480066934	20	20	20	187	112	75	16.5465013910951
sp|Q15005|SPCS2_HUMAN	EGF-vs-GLY	-0.18243229146733	0.103743190591528	-1.75849894751769	8	0.116713264186251	0.409471480066934	4	4	4	40	24	16	15.284418974382
sp|Q15018|F175B_HUMAN	EGF-vs-GLY	-3.22443637659908	1.61054601885434	-2.00207652488736	4	0.115841569608586	0.409471480066934	1	1	1	6	4	2	13.8278401299304
sp|Q15029|U5S1_HUMAN	EGF-vs-GLY	0.106174302056498	0.0605186840341238	1.75440533367564	8	0.117442860898149	0.409471480066934	26	26	26	251	153	98	16.4025812226174
sp|Q8NEW0|ZNT7_HUMAN	EGF-vs-GLY	1.85571260645442	0.980937876272697	1.89177383332942	5	0.117093087505889	0.409471480066934	1	1	1	7	5	2	13.206618323129
sp|Q9BQ52|RNZ2_HUMAN	EGF-vs-GLY	0.891847512089117	0.506981115745636	1.75913359371866	8	0.116600533391096	0.409471480066934	2	2	2	19	12	7	14.696099305224
sp|Q9BS16|CENPK_HUMAN	EGF-vs-GLY	-0.964883341765703	0.545839337345728	-1.76770576202455	8	0.115087845172257	0.409471480066934	1	1	1	10	6	4	17.9433286920184
sp|Q9BSJ2|GCP2_HUMAN	EGF-vs-GLY	3.52374301847985	1.7583005250903	2.00406185870808	4	0.115579356885293	0.409471480066934	1	1	1	6	4	2	14.3036438314517
sp|Q9NPD3|EXOS4_HUMAN	EGF-vs-GLY	0.491827062370398	0.279853511907646	1.75744466816877	8	0.116900759261301	0.409471480066934	1	1	1	10	6	4	15.0451221284939
sp|Q9NVI7|ATD3A_HUMAN	EGF-vs-GLY	-0.147501197084447	0.0840525323282357	-1.75486916335175	8	0.117359979362951	0.409471480066934	5	5	5	50	30	20	16.7819668164839
sp|Q9UKX7|NUP50_HUMAN	EGF-vs-GLY	0.651849191811692	0.369388427847489	1.7646713937688	8	0.115621188177533	0.409471480066934	2	2	2	20	12	8	15.1112159615864
sp|Q9Y4W6|AFG32_HUMAN	EGF-vs-GLY	-0.279477570349097	0.158770555678925	-1.76026070548165	8	0.11640057853611	0.409471480066934	6	6	6	57	35	22	15.2011173897171
sp|A6NE52|K1875_HUMAN	EGF-vs-GLY	1.87471671490931	0.994302675343951	1.88545878573725	5	0.118046289416397	0.410618813583432	1	1	1	7	4	3	13.7045376432069
sp|P35268|RL22_HUMAN	EGF-vs-GLY	-0.199816660057279	0.114171167082728	-1.75014992981978	8	0.118205819289189	0.410618813583432	2	2	2	20	12	8	18.8593047200218
sp|Q9P2R7|SUCB1_HUMAN	EGF-vs-GLY	-0.276138207279067	0.15780029729583	-1.7499219710682	8	0.118246821028074	0.410618813583432	3	3	3	29	17	12	14.8910952147292
sp|Q9P2I0|CPSF2_HUMAN	EGF-vs-GLY	-1.83296181186096	1.00692744602045	-1.82035142562171	6	0.118562583150932	0.411164893975293	1	1	1	8	4	4	12.8016932606625
sp|Q16186|ADRM1_HUMAN	EGF-vs-GLY	-0.428293823790465	0.235433050693055	-1.81917459137397	6	0.118756045069432	0.411285955821237	1	1	1	8	5	3	16.2319978913272
sp|Q04917|1433F_HUMAN	EGF-vs-GLY	-0.229054779570364	0.131514136945879	-1.74167420240627	8	0.119739283660912	0.414138269088541	6	6	6	59	36	23	16.2941481272271
sp|Q9Y4P3|TBL2_HUMAN	EGF-vs-GLY	-0.739990424990582	0.425217168191663	-1.74026469377417	8	0.119996094485253	0.414473860312577	1	1	1	10	6	4	15.3848555237246
sp|A5YM72|CRNS1_HUMAN	EGF-vs-GLY	-0.41880821871959	0.240996775744992	-1.73781668831432	8	0.12044334166448	0.414913716172193	1	1	1	10	6	4	14.0602698024258
sp|P31641|SC6A6_HUMAN	EGF-vs-GLY	-1.02722256768953	0.590845676281259	-1.7385632305119	8	0.120306784682438	0.414913716172193	1	1	1	10	6	4	14.8940202339812
sp|O95298|NDUC2_HUMAN	EGF-vs-GLY	-0.719718511630603	0.415289543010841	-1.73305233359034	8	0.121318249400402	0.416820581383633	1	1	1	10	6	4	13.9633157128949
sp|P11586|C1TC_HUMAN	EGF-vs-GLY	0.089255819587782	0.0514856480155069	1.73360583051998	8	0.121216303608886	0.416820581383633	31	31	31	304	184	120	16.9485327431904
sp|Q08752|PPID_HUMAN	EGF-vs-GLY	0.338055106619966	0.187782145171686	1.80025159639586	6	0.121909936636494	0.417988231446644	1	1	1	8	5	3	14.7536126059668
sp|Q9HB40|RISC_HUMAN	EGF-vs-GLY	0.46618911662605	0.269556375055693	1.72946796947292	8	0.121980374404437	0.417988231446644	1	1	1	10	6	4	15.5806442421411
sp|P25705|ATPA_HUMAN	EGF-vs-GLY	-0.118841920336963	0.0687522662503564	-1.72855277096189	8	0.122149974758374	0.418017195940927	18	18	18	173	105	68	17.4139411332312
sp|P47929|LEG7_HUMAN	EGF-vs-GLY	3.16601284753358	1.76191729986774	1.79691342367275	6	0.122474810686295	0.418025867000326	1	1	1	8	4	4	13.403665903839
sp|Q13433|S39A6_HUMAN	EGF-vs-GLY	-1.46017691081426	0.845419397539735	-1.72716277277708	8	0.122407983493532	0.418025867000326	1	1	1	10	6	4	14.4711978616687
sp|O15042|SR140_HUMAN	EGF-vs-GLY	0.778124322698835	0.450857562259566	1.72587616984642	8	0.122647252976506	0.418064355086802	4	4	4	35	22	13	14.6451950773759
sp|P61160|ARP2_HUMAN	EGF-vs-GLY	0.382792297512188	0.221974409152838	1.72448841725994	8	0.122905821975088	0.418395934650102	8	8	8	77	47	30	15.6376414935984
sp|P24534|EF1B_HUMAN	EGF-vs-GLY	0.202249227986302	0.11734647419518	1.72352198371043	8	0.123086189936719	0.418460782039122	11	11	11	102	62	40	17.4229350601663
sp|P68104|EF1A1_HUMAN	EGF-vs-GLY	0.193212708979291	0.112160991049439	1.72263731954835	8	0.123251513280905	0.41847437886213	24	24	24	238	144	94	19.3626614336139
sp|P46779|RL28_HUMAN	EGF-vs-GLY	-0.388702747812289	0.225837087496319	-1.72116436729474	8	0.123527233189775	0.418862278293171	3	3	3	28	17	11	18.1384518803211
sp|Q6L8Q7|PDE12_HUMAN	EGF-vs-GLY	-0.231550934388454	0.132412816350611	-1.74870485176706	7	0.123826783277081	0.419329863995755	1	1	1	9	5	4	15.4301175386654
sp|O75962|TRIO_HUMAN	EGF-vs-GLY	0.532468628298034	0.305037821319987	1.74558232154258	7	0.12439208720071	0.420695011993013	1	1	1	9	5	4	13.0960830706498
sp|Q2VIR3|IF2GL_HUMAN	EGF-vs-GLY	-0.194966453526749	0.113745474045668	-1.71405900025941	8	0.124865364007254	0.421745773743251	13	13	12	109	66	43	16.4941614162655
sp|O43760|SNG2_HUMAN	EGF-vs-GLY	-0.555747217035016	0.325413122227432	-1.70782054894087	8	0.126051338540228	0.423545559810041	1	1	1	10	6	4	15.5033316432853
sp|O94887|FARP2_HUMAN	EGF-vs-GLY	-0.327417318183957	0.188454434499707	-1.73738187192653	7	0.125888430330294	0.423545559810041	1	1	1	9	6	3	19.4712593657272
sp|Q9H0D6|XRN2_HUMAN	EGF-vs-GLY	-0.102095209658581	0.0597304499359624	-1.70926570564994	8	0.125775675394983	0.423545559810041	8	8	8	77	46	31	15.8592760927383
sp|Q9Y5K5|UCHL5_HUMAN	EGF-vs-GLY	-0.147498459319168	0.0848452440491451	-1.73844109911137	7	0.125694192777826	0.423545559810041	1	1	1	9	6	3	15.5183221305824
sp|O43854|EDIL3_HUMAN	EGF-vs-GLY	-0.600331104769352	0.352124276058366	-1.70488417183098	8	0.126613181894076	0.423786572688044	1	1	1	10	6	4	15.0964054210369
sp|P62854|RS26_HUMAN	EGF-vs-GLY	1.22920556364505	0.720688179556602	1.70559972886098	8	0.126476053922842	0.423786572688044	1	1	1	10	6	4	16.5340340229646
sp|P84074|HPCA_HUMAN	EGF-vs-GLY	2.13958866597553	1.23327206180203	1.73488780962832	7	0.126346911907404	0.423786572688044	1	1	1	9	6	3	14.6660954937813
sp|P07910|HNRPC_HUMAN	EGF-vs-GLY	0.323959605331009	0.19030673718648	1.70230234683475	8	0.127109106862532	0.42420123528992	7	7	7	69	42	27	17.7909853832269
sp|P35249|RFC4_HUMAN	EGF-vs-GLY	-0.161761647913324	0.095107031755685	-1.7008379393951	8	0.127391195948669	0.42420123528992	5	5	5	49	30	19	17.0328304971691
sp|P46821|MAP1B_HUMAN	EGF-vs-GLY	1.45785167342846	0.856613814102444	1.70187737978052	8	0.127190908554734	0.42420123528992	2	2	2	18	12	6	14.2085946714389
sp|P61962|DCAF7_HUMAN	EGF-vs-GLY	1.09981844374491	0.635760691002349	1.7299252050499	7	0.127263912393892	0.42420123528992	1	1	1	9	6	3	13.5587288802022
sp|P46459|NSF_HUMAN	EGF-vs-GLY	0.299622780772712	0.176502001743274	1.69756024188621	8	0.12802468682342	0.425764150794811	6	6	6	51	33	18	14.4744920446893
sp|P24752|THIL_HUMAN	EGF-vs-GLY	-0.264822672184788	0.156268703229776	-1.69466224977496	8	0.12858722434962	0.427087400720761	8	8	7	70	44	26	15.6116842587495
sp|O60701|UGDH_HUMAN	EGF-vs-GLY	0.189634091008906	0.112078754899555	1.69197178518672	8	0.129111529341895	0.427733470131386	11	11	11	104	65	39	16.3971196165337
sp|P45973|CBX5_HUMAN	EGF-vs-GLY	0.445545573605475	0.263265747503693	1.69237957398627	8	0.129031934154658	0.427733470131386	4	4	4	31	18	13	15.5514413923378
sp|O00541|PESC_HUMAN	EGF-vs-GLY	-0.238438785631257	0.141254123210463	-1.68801292459259	8	0.129886617421244	0.429204949797078	7	7	7	68	41	27	14.6971212982801
sp|P36952|SPB5_HUMAN	EGF-vs-GLY	0.126543251657134	0.0749596120178328	1.68815243636839	8	0.129859229886732	0.429204949797078	14	13	14	129	76	53	16.3788438967603
sp|P68366|TBA4A_HUMAN	EGF-vs-GLY	0.901188256522077	0.534184141741158	1.68703670907317	8	0.130078407898348	0.429291844896074	4	4	4	38	24	14	16.959256906103
sp|P20810|ICAL_HUMAN	EGF-vs-GLY	1.01339981525458	0.60192879414776	1.68358753578055	8	0.130758146072448	0.429714005226171	4	4	4	37	23	14	14.8338501443745
sp|Q16850|CP51A_HUMAN	EGF-vs-GLY	-0.299308260722278	0.177794126032241	-1.68345415791747	8	0.13078449714468	0.429714005226171	7	7	7	68	41	27	15.7234745268508
sp|Q6Q8B3|MO2R2_HUMAN	EGF-vs-GLY	-0.833363763848367	0.495157736700363	-1.68302684595367	8	0.130868953017993	0.429714005226171	1	1	1	10	6	4	16.4697927396482
sp|Q8IWS0|PHF6_HUMAN	EGF-vs-GLY	-0.389391723631844	0.231039224500362	-1.68539227256294	8	0.130402072411681	0.429714005226171	3	3	3	27	17	10	14.8982260662715
sp|Q5QJ74|TBCEL_HUMAN	EGF-vs-GLY	1.28390265288846	0.517598886228363	2.48049732534009	2	0.131272469507681	0.430494040332395	1	1	1	4	3	1	12.8933113706942
sp|Q9HA77|SYCM_HUMAN	EGF-vs-GLY	-0.66377895434703	0.396158136008423	-1.675540381513	8	0.132356822580114	0.43350201738992	4	4	4	36	20	16	14.6443387310687
sp|O60437|PEPL_HUMAN	EGF-vs-GLY	1.35335461185934	0.811480099074166	1.66776069234896	8	0.13391952343399	0.438067142229219	1	1	1	10	6	4	12.7959017490228
sp|P53634|CATC_HUMAN	EGF-vs-GLY	1.97294013171523	1.18418037791337	1.66608074961664	8	0.134259201488685	0.438625149447922	2	2	2	16	11	5	14.7207880326464
sp|P26196|DDX6_HUMAN	EGF-vs-GLY	0.821937231685599	0.493728476985855	1.66475556910027	8	0.134527708782427	0.438949530291339	6	6	5	54	34	20	15.7542243180067
sp|O15260|SURF4_HUMAN	EGF-vs-GLY	1.32848084122248	0.800503110877572	1.65955737481906	8	0.135585753587489	0.43908794607484	3	3	3	27	18	9	16.1406686315707
sp|O43294|TGFI1_HUMAN	EGF-vs-GLY	-1.43917996235997	0.866231632343537	-1.66142623822955	8	0.135204483204809	0.43908794607484	1	1	1	10	6	4	15.9900985938946
sp|P62241|RS8_HUMAN	EGF-vs-GLY	-0.14502920335325	0.0872238997485158	-1.6627232188815	8	0.134940465109948	0.43908794607484	10	10	10	99	60	39	17.923830569538
sp|Q92499|DDX1_HUMAN	EGF-vs-GLY	0.178335406609815	0.107252785416432	1.66275781013416	8	0.134933430103225	0.43908794607484	14	14	14	128	78	50	16.0325666048
sp|Q9NR45|SIAS_HUMAN	EGF-vs-GLY	-0.909333653481191	0.547716304142676	-1.66022746922705	8	0.135448932505525	0.43908794607484	4	4	4	31	18	13	15.1655152357687
sp|Q9Y4W2|LAS1L_HUMAN	EGF-vs-GLY	0.236548652817915	0.142476769736911	1.660261200859	8	0.135442048486368	0.43908794607484	2	2	2	19	11	8	15.7646094708055
sp|P16152|CBR1_HUMAN	EGF-vs-GLY	-0.14595939877684	0.0881691403222003	-1.65544767980559	8	0.136427668560157	0.440892908611822	8	8	8	79	48	31	16.9551674371404
sp|Q13310|PABP4_HUMAN	EGF-vs-GLY	-0.130816889152511	0.0790349270218831	-1.65517821147973	8	0.136483039944215	0.440892908611822	7	7	7	70	42	28	16.044921543744
sp|Q9Y2B0|CNPY2_HUMAN	EGF-vs-GLY	1.6518732866886	0.999046143549739	1.65345044105699	8	0.136838560953649	0.441491576012146	1	1	1	10	6	4	16.2177328170165
sp|Q9BWH2|FUND2_HUMAN	EGF-vs-GLY	-0.828890396753131	0.494063178174857	-1.67770121994352	7	0.137304444492017	0.442444383866201	1	1	1	9	6	3	14.6876156552435
sp|O43865|SAHH2_HUMAN	EGF-vs-GLY	0.55304169379636	0.335829264758529	1.64679422501792	8	0.138216185262275	0.444477705346581	6	6	6	54	32	22	14.9434549644569
sp|Q96A19|C102A_HUMAN	EGF-vs-GLY	-1.58898253797362	0.965069004277345	-1.64649629293966	8	0.138278145032649	0.444477705346581	1	1	1	10	6	4	19.1041518809655
sp|O60237|MYPT2_HUMAN	EGF-vs-GLY	-0.280405110715912	0.170502556204081	-1.64458009873051	8	0.138677259290028	0.445208924007836	1	1	1	10	6	4	14.7673878219902
sp|Q9BZJ0|CRNL1_HUMAN	EGF-vs-GLY	-0.281929261400104	0.171537087501081	-1.64354697580095	8	0.138892882363971	0.445349983748011	1	1	1	10	6	4	16.5874395328028
sp|P02008|HBAZ_HUMAN	EGF-vs-GLY	-2.50834203036627	1.47298259549399	-1.70289997861452	6	0.139480089260426	0.446680680915487	1	1	1	8	4	4	14.6620188592792
sp|P07339|CATD_HUMAN	EGF-vs-GLY	-0.164369801501811	0.100257365704817	-1.6394785594682	8	0.139745000753471	0.44697722805734	6	6	6	60	36	24	16.0495341141032
sp|P25786|PSA1_HUMAN	EGF-vs-GLY	-0.141241136000949	0.0862329222091505	-1.63790269867442	8	0.140076348797595	0.447017584932908	8	7	8	65	39	26	16.5817336369353
sp|P41250|SYG_HUMAN	EGF-vs-GLY	0.0498532174966141	0.0304395164284545	1.6377795492839	8	0.140102273149751	0.447017584932908	15	15	15	146	89	57	16.7744397560788
sp|P00441|SODC_HUMAN	EGF-vs-GLY	0.444103920901265	0.272099241306893	1.63213950457279	8	0.141294297563013	0.448504305248208	2	2	2	20	12	8	16.5791989071914
sp|P14550|AK1A1_HUMAN	EGF-vs-GLY	-0.585229447630681	0.358378353792177	-1.63299329169321	8	0.141113253734354	0.448504305248208	3	3	3	30	18	12	14.8573398001984
sp|Q02543|RL18A_HUMAN	EGF-vs-GLY	-0.159106891351461	0.0975174895899159	-1.63157288011149	8	0.141414566732227	0.448504305248208	10	10	10	99	60	39	17.4729150344741
sp|Q8N9U0|TAC2N_HUMAN	EGF-vs-GLY	-1.12037841179663	0.686112305628747	-1.63293735239149	8	0.141125109031759	0.448504305248208	1	1	1	10	6	4	13.5629895945395
sp|Q9Y570|PPME1_HUMAN	EGF-vs-GLY	0.641519755900913	0.393211612611717	1.63148730944117	8	0.141432737738255	0.448504305248208	2	2	2	20	12	8	15.2510884542369
sp|P25398|RS12_HUMAN	EGF-vs-GLY	0.17777488802267	0.109190213803708	1.62812107266552	8	0.142149262201773	0.448582951522385	7	7	7	66	41	25	18.0813089600168
sp|Q32P28|P3H1_HUMAN	EGF-vs-GLY	0.496483554520169	0.304690404304071	1.62946895441018	8	0.141861958583807	0.448582951522385	8	8	8	79	48	31	15.8633056849077
sp|Q8WXE1|ATRIP_HUMAN	EGF-vs-GLY	0.546547958044772	0.335654739577506	1.62830400885362	8	0.142110237737886	0.448582951522385	1	1	1	10	6	4	17.2691940430813
sp|Q96L92|SNX27_HUMAN	EGF-vs-GLY	-1.30742598177353	0.80255696199484	-1.6290756216528	8	0.141945743169821	0.448582951522385	1	1	1	10	6	4	13.3624756892481
sp|P47755|CAZA2_HUMAN	EGF-vs-GLY	1.57548579976493	0.968653852404362	1.62646934800735	8	0.142502057736418	0.449129406132266	1	1	1	10	6	4	14.1523379800613
sp|Q9H4M9|EHD1_HUMAN	EGF-vs-GLY	0.309543270290322	0.190407267180217	1.62569042071984	8	0.142668708809941	0.449129406132266	8	8	8	77	48	29	15.151067528568
sp|Q13838|DX39B_HUMAN	EGF-vs-GLY	-0.484306375053292	0.298560889756403	-1.62213602541324	8	0.143431438329124	0.450983213364543	6	6	6	55	33	22	16.2745363284096
sp|O43396|TXNL1_HUMAN	EGF-vs-GLY	-0.475889077093176	0.283138089435587	-1.6807667171938	6	0.143806235623643	0.451614255699432	1	1	1	8	5	3	14.5070893606943
sp|O95376|ARI2_HUMAN	EGF-vs-GLY	-1.2441135100883	0.757648893891619	-1.64207130785606	7	0.144578450529037	0.451881785144545	1	1	1	9	6	3	14.9177845074683
sp|Q16531|DDB1_HUMAN	EGF-vs-GLY	0.157560118107216	0.0974531480917119	1.61677812561722	8	0.14458823503083	0.451881785144545	28	28	28	268	162	106	17.0523652822847
sp|Q9H2M9|RBGPR_HUMAN	EGF-vs-GLY	0.306370127303348	0.189347714234834	1.6180291826675	8	0.14431736430669	0.451881785144545	10	10	9	85	53	32	14.5552759403163
sp|Q9NZI8|IF2B1_HUMAN	EGF-vs-GLY	1.00177188647128	0.61928156107887	1.61763557876011	8	0.144402534766666	0.451881785144545	3	3	3	27	17	10	15.399748072904
sp|P30048|PRDX3_HUMAN	EGF-vs-GLY	0.245267158185461	0.151877590283067	1.61490024781363	8	0.144995693877622	0.452609903632432	3	3	3	30	18	12	17.4025525137941
sp|O15355|PPM1G_HUMAN	EGF-vs-GLY	0.178777222712981	0.110851707154729	1.61276021183364	8	0.145461315244823	0.45276328915062	4	4	4	40	24	16	15.806990783174
sp|Q6NZI2|PTRF_HUMAN	EGF-vs-GLY	0.80093789807986	0.443745359022939	1.8049493516809	4	0.145398771005344	0.45276328915062	1	1	1	6	4	2	14.0433843248149
sp|Q86VP6|CAND1_HUMAN	EGF-vs-GLY	0.296803666863222	0.184090700936654	1.61226865535893	8	0.145568459194918	0.45276328915062	18	18	18	168	102	66	16.5135780926398
sp|P21291|CSRP1_HUMAN	EGF-vs-GLY	-0.16080841067493	0.0999958456307127	-1.60815091527702	8	0.14646883416758	0.453930891076109	16	16	16	143	86	57	17.8876191239141
sp|P37837|TALDO_HUMAN	EGF-vs-GLY	-0.154267922187613	0.0958771107232616	-1.6090172203133	8	0.146278988548008	0.453930891076109	14	14	13	126	76	50	17.0445119183863
sp|Q15800|MSMO1_HUMAN	EGF-vs-GLY	2.95543317168785	1.71990115216698	1.71837385419748	5	0.146368537198604	0.453930891076109	2	2	1	8	7	1	12.1964394516257
sp|P52943|CRIP2_HUMAN	EGF-vs-GLY	-0.234754335321505	0.146125183772975	-1.60652893129105	8	0.146824887487207	0.454491358164457	5	5	5	50	30	20	17.3142775063221
sp|O15305|PMM2_HUMAN	EGF-vs-GLY	-0.31093816279981	0.194418862803392	-1.59932096256653	8	0.148416735448186	0.454567815621949	3	3	3	29	18	11	16.7287489111963
sp|O75947|ATP5H_HUMAN	EGF-vs-GLY	-0.236469558996549	0.147801322872782	-1.59991503729697	8	0.148284943863354	0.454567815621949	5	5	5	50	30	20	16.546441015563
sp|P23246|SFPQ_HUMAN	EGF-vs-GLY	0.10273182844748	0.0642364627470619	1.5992759260733	8	0.148426730852656	0.454567815621949	16	16	16	156	95	61	16.6802372519163
sp|P50995|ANX11_HUMAN	EGF-vs-GLY	-0.14443154409476	0.0901783031608883	-1.60162188721912	8	0.147906883946411	0.454567815621949	7	7	7	61	36	25	15.3680121943234
sp|P53990|IST1_HUMAN	EGF-vs-GLY	-1.70557251423897	1.06604933457574	-1.59990017246035	8	0.148288240227908	0.454567815621949	1	1	1	10	6	4	14.1820270330269
sp|P78527|PRKDC_HUMAN	EGF-vs-GLY	-0.0834675189806809	0.0521627075775391	-1.60013777767589	8	0.14823555788132	0.454567815621949	157	156	155	1483	905	578	17.2022896184431
sp|Q15125|EBP_HUMAN	EGF-vs-GLY	-0.407940930674174	0.254575677207157	-1.60243482468366	8	0.147727131045017	0.454567815621949	2	2	2	20	12	8	17.6102273918462
sp|Q96HS1|PGAM5_HUMAN	EGF-vs-GLY	-0.479536954012381	0.299282608420502	-1.60228807328028	8	0.147759565276619	0.454567815621949	4	4	4	40	24	16	15.266195643007
sp|Q9GZU1|MCLN1_HUMAN	EGF-vs-GLY	0.684285988014028	0.42741970029527	1.60096969686074	8	0.148051237410173	0.454567815621949	1	1	1	10	6	4	18.9362110033154
sp|P63208|SKP1_HUMAN	EGF-vs-GLY	0.262202257270714	0.164506530430325	1.59387142008789	8	0.149630671688391	0.457714578254348	4	4	4	38	22	16	16.5497255778478
sp|P05455|LA_HUMAN	EGF-vs-GLY	-0.303403602145075	0.190770158099852	-1.59041437700266	8	0.150405441518632	0.458462650175477	9	8	9	78	47	31	16.1269027609747
sp|P31153|METK2_HUMAN	EGF-vs-GLY	-0.352308055477601	0.221474195032191	-1.59074087808015	8	0.150332112374127	0.458462650175477	7	7	7	64	37	27	16.0671784286624
sp|P48444|COPD_HUMAN	EGF-vs-GLY	0.133979926514317	0.0842229188422976	1.5907775265446	8	0.150323883497101	0.458462650175477	6	6	6	58	35	23	15.9716316777975
sp|O75131|CPNE3_HUMAN	EGF-vs-GLY	0.233896509232131	0.147434999744146	1.58643815673366	8	0.151301079653658	0.459504403029619	6	6	6	59	36	23	15.6833952415045
sp|P30825|CTR1_HUMAN	EGF-vs-GLY	1.61779672631084	0.984564812243674	1.64315919703055	6	0.151455768924566	0.459504403029619	1	1	1	8	5	3	14.0825969620845
sp|P35573|GDE_HUMAN	EGF-vs-GLY	0.204136486297117	0.128695592075086	1.58619641128048	8	0.151355688615717	0.459504403029619	9	9	9	87	54	33	15.8845860264965
sp|Q7L2E3|DHX30_HUMAN	EGF-vs-GLY	-0.226054056557256	0.142425281734705	-1.58717647459758	8	0.151134408648098	0.459504403029619	10	10	10	91	54	37	14.9975134612252
sp|P29508|SPB3_HUMAN	EGF-vs-GLY	1.64583609080687	1.02390504172839	1.60741086695758	7	0.151999572099558	0.460078051372523	1	1	1	9	6	3	13.1957207527647
sp|P49207|RL34_HUMAN	EGF-vs-GLY	-0.768390546773189	0.485127866288961	-1.58389282531032	8	0.151876955767219	0.460078051372523	5	5	5	47	28	19	16.8842754335076
sp|O00139|KIF2A_HUMAN	EGF-vs-GLY	-0.318983639978911	0.20207058375514	-1.57857533764261	8	0.153086459745428	0.460587154903229	5	5	5	48	30	18	15.0562871993083
sp|O94817|ATG12_HUMAN	EGF-vs-GLY	-0.40738772464419	0.254117465739295	-1.60314728253326	7	0.152936583704898	0.460587154903229	1	1	1	9	6	3	13.6411297668647
sp|P01116|RASK_HUMAN	EGF-vs-GLY	1.00220909021359	0.625733336863353	1.60165525979072	7	0.153265753812602	0.460587154903229	1	1	1	9	5	4	15.0153608154204
sp|P35237|SPB6_HUMAN	EGF-vs-GLY	0.318210979165126	0.201585823113147	1.57853848177865	8	0.153094873343925	0.460587154903229	3	3	3	30	18	12	16.0729030473413
sp|P36542|ATPG_HUMAN	EGF-vs-GLY	-0.187122547624861	0.11859771556286	-1.57779217531117	8	0.153265333417547	0.460587154903229	4	4	4	39	24	15	16.1820789081013
sp|P49959|MRE11_HUMAN	EGF-vs-GLY	1.22563547977577	0.777104015314972	1.57718330573675	8	0.153404529852543	0.460587154903229	5	5	5	36	22	14	13.3536058150268
sp|Q9BWD1|THIC_HUMAN	EGF-vs-GLY	0.197908589195461	0.125504726416551	1.576901482886	8	0.153468997499988	0.460587154903229	9	9	9	73	47	26	15.8551791846928
sp|Q9Y277|VDAC3_HUMAN	EGF-vs-GLY	1.2755841660386	0.809185450049773	1.57638050209645	8	0.153588237853236	0.460587154903229	4	4	4	40	24	16	17.2503775726727
sp|P14174|MIF_HUMAN	EGF-vs-GLY	-0.847768980704637	0.538306593704958	-1.57488128627548	8	0.153931842705698	0.461084526534158	2	2	2	20	12	8	18.6739782955125
sp|P33240|CSTF2_HUMAN	EGF-vs-GLY	-0.34474145808652	0.211462577030008	-1.63027171487463	6	0.154166035217968	0.461253397180403	1	1	1	8	5	3	15.3430632360271
sp|P06732|KCRM_HUMAN	EGF-vs-GLY	-2.32206552850449	1.45629178024688	-1.59450568903908	7	0.154852249131558	0.462240200514685	1	1	1	9	5	4	12.8619277567766
sp|Q5TFE4|NT5D1_HUMAN	EGF-vs-GLY	0.41057837872079	0.261295559479077	1.57131785759898	8	0.154751344667962	0.462240200514685	3	3	3	29	17	12	14.6888722715033
sp|Q15691|MARE1_HUMAN	EGF-vs-GLY	-0.124434632143478	0.0793012464073239	-1.56913841560989	8	0.155254511245051	0.462908278355932	8	8	8	73	44	29	16.6549468104951
sp|P17213|BPI_HUMAN	EGF-vs-GLY	-2.73098140723973	1.63419211436343	-1.67115076816017	5	0.15555600205275	0.463274706457903	1	1	1	7	5	2	11.587000518222
sp|P20839|IMDH1_HUMAN	EGF-vs-GLY	1.08052975294082	0.689671367026428	1.56673135148354	8	0.155811951716908	0.463504819671629	1	1	1	10	6	4	18.5884946331537
sp|P31937|3HIDH_HUMAN	EGF-vs-GLY	-0.80265717150381	0.505028952866016	-1.58932902153187	7	0.156010458298566	0.463563721450723	1	1	1	9	6	3	14.919175617288
sp|Q9Y2P8|RCL1_HUMAN	EGF-vs-GLY	-1.10280849441344	0.632739274036426	-1.74291140073906	4	0.156305302286463	0.463908414337627	2	1	2	7	3	4	13.1002620384106
sp|Q96ER9|CCD51_HUMAN	EGF-vs-GLY	-1.09600732480211	0.69106886610662	-1.58595963232558	7	0.156768625133058	0.464751786965889	1	1	1	9	5	4	12.545795866261
sp|Q00577|PURA_HUMAN	EGF-vs-GLY	0.78302882403474	0.495170877629812	1.58133052529824	7	0.157815818247312	0.46727670175958	1	1	1	9	6	3	13.7249354888222
sp|Q92600|RCD1_HUMAN	EGF-vs-GLY	-0.308712071028423	0.198217559201359	-1.55744058332803	8	0.15798059654709	0.46727670175958	3	3	3	28	18	10	14.858287884623
sp|Q92688|AN32B_HUMAN	EGF-vs-GLY	0.276560345315062	0.177760749827961	1.55580096046354	8	0.158366138753397	0.467883558002634	3	3	3	30	18	12	17.5951729244528
sp|O14646|CHD1_HUMAN	EGF-vs-GLY	0.973864410574577	0.626666198800844	1.55404011328218	8	0.158781132766519	0.468296586392307	1	1	1	10	6	4	14.7892104220501
sp|Q8TEP8|CE192_HUMAN	EGF-vs-GLY	1.33185421130153	0.857227605990238	1.55367629553066	8	0.158866999238716	0.468296586392307	1	1	1	10	6	4	16.4340189788409
sp|O43447|PPIH_HUMAN	EGF-vs-GLY	-0.199803890492151	0.128796117987445	-1.55131919823568	8	0.159424326873097	0.468766049729456	3	3	3	29	18	11	15.5992827877022
sp|O43772|MCAT_HUMAN	EGF-vs-GLY	-1.11965032806661	0.72258166366427	-1.54951389492611	8	0.1598523782443	0.468766049729456	1	1	1	10	6	4	15.0771708571183
sp|O76094|SRP72_HUMAN	EGF-vs-GLY	0.183881497509394	0.118634593414608	1.54998211075549	8	0.159741261091809	0.468766049729456	7	7	7	64	38	26	15.1920936243691
sp|P09884|DPOLA_HUMAN	EGF-vs-GLY	0.279936015514782	0.180741697236648	1.54881811886638	8	0.1600176289753	0.468766049729456	10	10	9	87	54	33	14.6028348968431
sp|P54725|RD23A_HUMAN	EGF-vs-GLY	-0.152974609201775	0.0988905319280755	-1.54690854846483	8	0.160471955343006	0.468766049729456	4	4	4	40	24	16	17.0886983803499
sp|Q6P2Q9|PRP8_HUMAN	EGF-vs-GLY	-0.109947569685454	0.0709098395380197	-1.55052627959345	8	0.159612206377061	0.468766049729456	56	56	55	525	316	209	16.5245444109227
sp|Q7L5N1|CSN6_HUMAN	EGF-vs-GLY	-1.82863295568425	1.10978215475468	-1.6477404577554	5	0.160322047155618	0.468766049729456	2	2	1	9	7	2	12.6321547874997
sp|Q9HD20|AT131_HUMAN	EGF-vs-GLY	-0.481365446280567	0.310945023521094	-1.54807252043997	8	0.160194883955418	0.468766049729456	3	3	3	29	18	11	15.1030209492088
sp|Q96JB5|CK5P3_HUMAN	EGF-vs-GLY	0.218208212898452	0.132667794144258	1.64477154614616	5	0.160936772878026	0.46959503807154	1	1	1	7	5	2	13.1983028062342
sp|Q9Y4L1|HYOU1_HUMAN	EGF-vs-GLY	0.12717743600665	0.0823676852020564	1.54402100404632	8	0.161161172930059	0.469721441101767	12	12	12	108	67	41	15.0225398796248
sp|O60610|DIAP1_HUMAN	EGF-vs-GLY	0.343113106498748	0.222489269267527	1.54215575262724	8	0.161607801183609	0.469967081020495	11	11	10	91	57	34	14.6859721117394
sp|P63165|SUMO1_HUMAN	EGF-vs-GLY	-0.376477219376781	0.244073795851151	-1.54247291506204	8	0.161531779036345	0.469967081020495	2	2	2	20	12	8	16.9231671255498
sp|O43143|DHX15_HUMAN	EGF-vs-GLY	0.397638850177284	0.258461189591697	1.5384857231581	8	0.162489836166496	0.470948195548481	20	20	20	190	116	74	16.9260517524297
sp|P04632|CPNS1_HUMAN	EGF-vs-GLY	-0.23807621744728	0.154681164463284	-1.53914161606788	8	0.162331884794757	0.470948195548481	4	4	4	39	24	15	17.0717307000234
sp|Q99986|VRK1_HUMAN	EGF-vs-GLY	-0.256307771639027	0.164088073179059	-1.56201341555967	7	0.162255957800462	0.470948195548481	1	1	1	9	6	3	14.3006444108244
sp|O94855|SC24D_HUMAN	EGF-vs-GLY	0.256793121753477	0.165737379965311	1.54939773880355	7	0.165217674262289	0.472515046405567	1	1	1	9	6	3	16.7653162091087
sp|P05387|RLA2_HUMAN	EGF-vs-GLY	0.843263997460536	0.551157279815819	1.52998795142891	8	0.16454880701507	0.472515046405567	6	6	6	57	36	21	16.4134183750305
sp|P23528|COF1_HUMAN	EGF-vs-GLY	0.122528404158303	0.0801484080558492	1.52876903148122	8	0.164846062645956	0.472515046405567	18	18	18	177	108	69	17.8807512198106
sp|P25787|PSA2_HUMAN	EGF-vs-GLY	0.750572961866909	0.490904017335739	1.52896072421745	8	0.164799282942719	0.472515046405567	3	3	3	29	18	11	16.0647083712738
sp|P30044|PRDX5_HUMAN	EGF-vs-GLY	0.142141220087631	0.0930588510548199	1.52743364523056	8	0.165172274748173	0.472515046405567	5	5	5	49	30	19	18.2216597488764
sp|P33176|KINH_HUMAN	EGF-vs-GLY	0.367573253248396	0.240793369487335	1.52650903150275	8	0.165398481933791	0.472515046405567	16	16	15	141	88	53	15.6035263937478
sp|P38606|VATA_HUMAN	EGF-vs-GLY	-0.216596234274764	0.141134694086095	-1.53467746309519	8	0.163409675053012	0.472515046405567	4	4	4	38	23	15	14.7948059619713
sp|P53999|TCP4_HUMAN	EGF-vs-GLY	0.396827493972262	0.255601203086309	1.55252592390289	7	0.164478679124112	0.472515046405567	2	2	2	18	12	6	16.2939771447345
sp|Q06830|PRDX1_HUMAN	EGF-vs-GLY	0.133953889869418	0.0875810043094259	1.5294856564576	8	0.164671242279811	0.472515046405567	21	21	21	195	116	79	18.3239949181524
sp|Q15417|CNN3_HUMAN	EGF-vs-GLY	-0.518031721256773	0.332826963783514	-1.55645959500362	7	0.163553718473808	0.472515046405567	1	1	1	9	6	3	15.2662032090363
sp|Q15654|TRIP6_HUMAN	EGF-vs-GLY	0.514215077904206	0.335640644865105	1.53204054923346	8	0.164049333125948	0.472515046405567	2	2	2	20	12	8	15.4402940533917
sp|Q309B1|TR16L_HUMAN	EGF-vs-GLY	1.01227056136464	0.662623238956306	1.52767138526422	8	0.165114156489927	0.472515046405567	1	1	1	10	6	4	16.1086664860964
sp|Q32P51|RA1L2_HUMAN	EGF-vs-GLY	0.332715835346751	0.216900414803165	1.53395665770712	8	0.16358430350515	0.472515046405567	11	11	11	88	54	34	17.2509173284887
sp|P30153|2AAA_HUMAN	EGF-vs-GLY	0.166717787997106	0.10932428966432	1.52498395835923	8	0.165772200075184	0.472541853840689	20	20	20	186	115	71	16.6757778594361
sp|P37802|TAGL2_HUMAN	EGF-vs-GLY	-0.166255049870805	0.10898917010292	-1.52542724854045	8	0.165663493987908	0.472541853840689	13	13	13	127	77	50	17.4473818177379
sp|O95816|BAG2_HUMAN	EGF-vs-GLY	0.885197513950123	0.581763240852371	1.52157690928216	8	0.166609836298017	0.474408249568667	4	4	3	33	21	12	14.9134169080609
sp|P17858|K6PL_HUMAN	EGF-vs-GLY	0.62718517741817	0.413145579211298	1.51807306909946	8	0.167475229762	0.475053532614481	6	6	6	58	36	22	15.2953014802719
sp|P24928|RPB1_HUMAN	EGF-vs-GLY	0.903173626871528	0.586059737191335	1.54109482285875	7	0.167193973880147	0.475053532614481	1	1	1	9	6	3	13.8182520398482
sp|Q9UBQ5|EIF3K_HUMAN	EGF-vs-GLY	0.752212344132028	0.495502491366736	1.51807984266076	8	0.167473552915633	0.475053532614481	1	1	1	10	6	4	17.6659692565992
sp|Q9UJS0|CMC2_HUMAN	EGF-vs-GLY	0.192346678430832	0.126736106883255	1.51769439002901	8	0.167568998589919	0.475053532614481	6	6	5	47	30	17	15.4664731405083
sp|P17655|CAN2_HUMAN	EGF-vs-GLY	-0.194482422855207	0.128601272003555	-1.51229004056687	8	0.168912367494265	0.478339171703193	16	16	16	157	94	63	16.8857776831993
sp|P49755|TMEDA_HUMAN	EGF-vs-GLY	-0.193080255223824	0.127736774820348	-1.51154791167521	8	0.169097591474939	0.478341496495085	3	3	3	30	18	12	17.1807840912965
sp|P14735|IDE_HUMAN	EGF-vs-GLY	-0.400196754039651	0.265154888156963	-1.50929427257154	8	0.169661180711232	0.478891297894381	4	4	4	35	21	14	14.240108159061
sp|P68871|HBB_HUMAN	EGF-vs-GLY	-2.72030677913115	1.69598388686912	-1.60396970760907	5	0.169625525655926	0.478891297894381	1	1	1	7	5	2	12.6377759277705
sp|A0MZ66|SHOT1_HUMAN	EGF-vs-GLY	-0.512294955375692	0.33975593328761	-1.50783225599191	8	0.170027700119321	0.479304121533212	1	1	1	10	6	4	14.7659884873722
sp|P07919|QCR6_HUMAN	EGF-vs-GLY	0.399564515564533	0.26512575360795	1.50707545429699	8	0.170217704323599	0.479304121533212	3	3	3	30	18	12	16.7533817643883
sp|P42285|SK2L2_HUMAN	EGF-vs-GLY	0.593371164320119	0.393873418667318	1.50650218115202	8	0.170361757923524	0.479304121533212	10	10	10	96	59	37	15.3959989666286
sp|O75494|SRS10_HUMAN	EGF-vs-GLY	0.108663867320878	0.0723992960971681	1.50089673765665	8	0.171776065151327	0.480742895852972	2	2	2	20	12	8	15.5918993113384
sp|O75844|FACE1_HUMAN	EGF-vs-GLY	0.294953180867713	0.196163450882193	1.50360925820401	8	0.171090364493542	0.480742895852972	4	4	4	39	24	15	16.2390503361709
sp|P07099|HYEP_HUMAN	EGF-vs-GLY	0.621853595159686	0.413880310304943	1.50249620403906	8	0.171371437922509	0.480742895852972	13	13	13	121	76	45	16.3940279435755
sp|P36507|MP2K2_HUMAN	EGF-vs-GLY	-0.653898493649809	0.435453098640385	-1.5016507993432	8	0.171585199078699	0.480742895852972	1	1	1	10	6	4	15.4113712087069
sp|Q9Y285|SYFA_HUMAN	EGF-vs-GLY	-0.12618302693044	0.0840770061877827	-1.50080304534887	8	0.17179979354499	0.480742895852972	3	3	3	29	18	11	15.2222434165431
sp|P22695|QCR2_HUMAN	EGF-vs-GLY	0.422843672661778	0.281933342910656	1.49980015948584	8	0.172053966666085	0.480915495006803	19	19	19	180	114	66	16.8326556750509
sp|Q2TAY7|SMU1_HUMAN	EGF-vs-GLY	0.554451320187964	0.369856758294851	1.4990974417884	8	0.172232264788481	0.480915495006803	5	5	5	49	30	19	15.8840587226408
sp|Q9NRN7|ADPPT_HUMAN	EGF-vs-GLY	-1.90972779585006	1.25796319770908	-1.51811102210934	7	0.172778399076102	0.481921685164957	1	1	1	9	5	4	14.1930233327995
sp|P46778|RL21_HUMAN	EGF-vs-GLY	0.54290221961352	0.363036549531807	1.4954478283624	8	0.173160925407104	0.48246986090873	3	3	3	28	18	10	14.9999704061769
sp|Q15155|NOMO1_HUMAN	EGF-vs-GLY	0.943603839719662	0.632687158488349	1.49142246220734	8	0.174190379126878	0.484817428599916	6	6	6	57	36	21	15.5525664606961
sp|Q86UP8|GTD2A_HUMAN	EGF-vs-GLY	0.304167767917301	0.204400359951114	1.48809800525815	8	0.175044692958584	0.486673026296429	1	1	1	10	6	4	17.7921498207651
sp|P51149|RAB7A_HUMAN	EGF-vs-GLY	-0.222833437125433	0.149855445046016	-1.48698925859523	8	0.175330446294284	0.486945586389051	8	8	8	73	45	28	15.5934563142418
sp|O60831|PRAF2_HUMAN	EGF-vs-GLY	-1.46223397961442	0.984729424737394	-1.48490940037093	8	0.175867601967332	0.487393760153055	1	1	1	10	6	4	16.9631577640008
sp|Q14008|CKAP5_HUMAN	EGF-vs-GLY	-0.376194557135859	0.253271953955964	-1.48533839321691	8	0.175756688070298	0.487393760153055	8	8	8	75	46	29	14.8543840942665
sp|P40261|NNMT_HUMAN	EGF-vs-GLY	-0.927436400601233	0.625788814913114	-1.48202776799391	8	0.176614249946046	0.488940623649993	2	2	2	20	12	8	15.7696292067622
sp|O95747|OXSR1_HUMAN	EGF-vs-GLY	0.158005350240035	0.10691039775767	1.47792313520504	8	0.177682655361174	0.489084485478516	1	1	1	10	6	4	15.6121377226227
sp|P62847|RS24_HUMAN	EGF-vs-GLY	1.1334861669552	0.770005788534309	1.47204889084375	8	0.179221673605433	0.489084485478516	2	2	1	14	10	4	14.5234667985293
sp|P78344|IF4G2_HUMAN	EGF-vs-GLY	0.509651994334849	0.34475656176891	1.47829526933404	8	0.177585555203805	0.489084485478516	12	12	12	112	69	43	15.013275876417
sp|P82930|RT34_HUMAN	EGF-vs-GLY	0.796233815419445	0.53822935011871	1.47935785226842	8	0.177308557412183	0.489084485478516	2	2	2	19	12	7	15.4517800047893
sp|Q10713|MPPA_HUMAN	EGF-vs-GLY	-0.21099699965566	0.142542448075941	-1.48023976368954	8	0.177078949601166	0.489084485478516	7	6	7	59	36	23	16.2490474549366
sp|Q14103|HNRPD_HUMAN	EGF-vs-GLY	0.22715356449456	0.154101623081118	1.47405043472506	8	0.178695955559108	0.489084485478516	7	7	7	64	37	27	16.3957071519478
sp|Q92598|HS105_HUMAN	EGF-vs-GLY	-0.108046234058834	0.0733646628123337	-1.47272855782376	8	0.179043000986236	0.489084485478516	16	14	16	140	82	58	16.3448545155533
sp|Q96A08|H2B1A_HUMAN	EGF-vs-GLY	-0.755856018930979	0.51358371776413	-1.47172893685488	8	0.179305838739425	0.489084485478516	5	5	4	41	25	16	18.6852532473345
sp|Q96A73|P33MX_HUMAN	EGF-vs-GLY	1.29430232110513	0.864309691265838	1.49749833211929	7	0.177931249417138	0.489084485478516	1	1	1	9	6	3	16.6158335007346
sp|Q9BVK6|TMED9_HUMAN	EGF-vs-GLY	-1.46282303706759	0.993564085588085	-1.47229862500691	8	0.179156004447555	0.489084485478516	1	1	1	10	6	4	16.461663735776
sp|Q9BYT8|NEUL_HUMAN	EGF-vs-GLY	0.515492585249961	0.349483841394858	1.47501121423105	8	0.178444087765287	0.489084485478516	8	8	8	77	47	30	15.3198623258262
sp|Q9H427|KCNKF_HUMAN	EGF-vs-GLY	-0.111129647542482	0.0752772885489711	-1.47627059481809	8	0.178114419645474	0.489084485478516	1	1	1	10	6	4	17.6625969275426
sp|Q9NUU7|DD19A_HUMAN	EGF-vs-GLY	0.15183864233078	0.102695198572471	1.47853691741614	8	0.177522527761108	0.489084485478516	5	5	5	50	30	20	15.2414773808592
sp|Q9UGL1|KDM5B_HUMAN	EGF-vs-GLY	0.904577677854218	0.613337977220834	1.47484374268336	8	0.178487967623046	0.489084485478516	1	1	1	10	6	4	14.390535524971
sp|P00403|COX2_HUMAN	EGF-vs-GLY	1.52247496277447	1.03619916981831	1.46928795845438	8	0.179949103461764	0.489979617131596	3	3	3	30	18	12	15.9816632600565
sp|Q8TC20|CAGE1_HUMAN	EGF-vs-GLY	-0.264848101505437	0.180285224866352	-1.46905050983392	8	0.180011786864461	0.489979617131596	1	1	1	10	6	4	19.12532641791
sp|Q9H832|UBE2Z_HUMAN	EGF-vs-GLY	-1.343302532175	0.920412470703563	-1.45945711833758	8	0.182560570643435	0.496396352462337	1	1	1	10	6	4	15.4297261653926
sp|O14936|CSKP_HUMAN	EGF-vs-GLY	-0.152964166729786	0.105375363246519	-1.45161223664716	8	0.184668506561143	0.498658501330435	1	1	1	10	6	4	15.3723553493459
sp|P02787|TRFE_HUMAN	EGF-vs-GLY	-1.18606386360741	0.818413881764879	-1.44922256334375	8	0.185314878674842	0.498658501330435	1	1	1	10	6	4	14.7362707918099
sp|P13639|EF2_HUMAN	EGF-vs-GLY	-0.0745573116785655	0.051428351589147	-1.44973170196455	8	0.185176996701412	0.498658501330435	60	59	60	569	345	224	17.9335812947255
sp|P35251|RFC1_HUMAN	EGF-vs-GLY	0.319630139949538	0.220010397700209	1.45279561007418	8	0.184349159423571	0.498658501330435	2	2	2	20	12	8	15.993969732884
sp|P50213|IDH3A_HUMAN	EGF-vs-GLY	-0.226272113462552	0.155943095491544	-1.45099154758552	8	0.18483620216803	0.498658501330435	7	7	7	59	35	24	15.616560291258
sp|P62195|PRS8_HUMAN	EGF-vs-GLY	0.253055957561477	0.173885442452068	1.4553027211075	8	0.1836741988638	0.498658501330435	5	5	5	47	28	19	14.9176846432658
sp|Q12788|TBL3_HUMAN	EGF-vs-GLY	0.406452711173166	0.279803529007704	1.45263611440002	8	0.184392172708511	0.498658501330435	6	6	6	57	35	22	15.3445455040536
sp|Q15181|IPYR_HUMAN	EGF-vs-GLY	0.132565338206057	0.0913573166391217	1.45106427249516	8	0.18481654664734	0.498658501330435	7	7	7	67	41	26	16.0833874376261
sp|Q969M3|YIPF5_HUMAN	EGF-vs-GLY	-0.267530757891418	0.184123280594179	-1.45299799692944	8	0.184294591882786	0.498658501330435	1	1	1	10	6	4	15.6028914586072
sp|Q9P107|GMIP_HUMAN	EGF-vs-GLY	0.300659403264382	0.20095844686096	1.49612722411417	6	0.185255633524515	0.498658501330435	1	1	1	8	5	3	16.2923681312378
sp|O75153|CLU_HUMAN	EGF-vs-GLY	-0.556939930514023	0.388355910865638	-1.43409670081399	8	0.189452722386753	0.50539815703457	7	7	7	59	36	23	13.3176140286728
sp|P07996|TSP1_HUMAN	EGF-vs-GLY	-2.03975245859654	1.2992750505046	-1.56991582175334	4	0.191521352492283	0.50539815703457	1	1	1	6	3	3	12.7268664766402
sp|P09972|ALDOC_HUMAN	EGF-vs-GLY	0.129023864867192	0.0897310332230679	1.43789567814786	8	0.18840588535744	0.50539815703457	2	2	2	20	12	8	19.7493477960825
sp|P22061|PIMT_HUMAN	EGF-vs-GLY	-0.818045725133703	0.571050157695114	-1.43252867390059	8	0.189886294879621	0.50539815703457	1	1	1	10	6	4	17.2997098213313
sp|P31689|DNJA1_HUMAN	EGF-vs-GLY	0.241506641490128	0.169028492127627	1.42879249794038	8	0.190922898466565	0.50539815703457	7	7	7	59	37	22	16.0844258645571
sp|P31943|HNRH1_HUMAN	EGF-vs-GLY	-0.117540616666842	0.0822745609635859	-1.42863863738956	8	0.190965693614429	0.50539815703457	20	20	20	199	120	79	18.3979702750713
sp|P36888|FLT3_HUMAN	EGF-vs-GLY	-1.03811679246775	0.725816553423044	-1.4302743407709	8	0.190511166566646	0.50539815703457	1	1	1	10	6	4	15.1209894502555
sp|P50402|EMD_HUMAN	EGF-vs-GLY	-0.14806765361116	0.103680712223492	-1.42811184873025	8	0.19111227976016	0.50539815703457	6	6	6	57	34	23	15.8461121387186
sp|P53582|MAP11_HUMAN	EGF-vs-GLY	-0.196256211337849	0.137368403374121	-1.42868524724239	8	0.190952728546319	0.50539815703457	3	3	3	29	17	12	15.684704444089
sp|Q13228|SBP1_HUMAN	EGF-vs-GLY	0.235726760021495	0.163923534962926	1.43802877405498	8	0.188369302329435	0.50539815703457	3	3	3	28	17	11	15.8716044346953
sp|Q14432|PDE3A_HUMAN	EGF-vs-GLY	-0.143141680414247	0.0996269838312384	-1.43677621172111	8	0.188713832114702	0.50539815703457	7	7	7	69	42	27	15.7270316372824
sp|Q5SZD4|GLYL3_HUMAN	EGF-vs-GLY	-0.553222161945937	0.385958397754605	-1.43337252192056	8	0.189652855483567	0.50539815703457	1	1	1	10	6	4	19.6927804977309
sp|Q6NZY4|ZCHC8_HUMAN	EGF-vs-GLY	1.56615602024675	1.09229558524417	1.43382069963841	8	0.189528975764364	0.50539815703457	1	1	1	10	6	4	14.3564630979317
sp|Q8N6G2|TEX26_HUMAN	EGF-vs-GLY	1.11258751445448	0.777235047266535	1.43146853499124	8	0.190179926597894	0.50539815703457	1	1	1	10	6	4	15.1740787735517
sp|Q8NDV3|SMC1B_HUMAN	EGF-vs-GLY	-0.140596293286939	0.0985246512530829	-1.42701640146673	8	0.191417419631811	0.50539815703457	1	1	1	10	6	4	18.4716824910565
sp|Q99961|SH3G1_HUMAN	EGF-vs-GLY	0.360504298076487	0.251541367660754	1.43318095718827	8	0.189705827163585	0.50539815703457	1	1	1	10	6	4	15.6983984207465
sp|Q9NQW1|SC31B_HUMAN	EGF-vs-GLY	-0.237808358156702	0.165710072556673	-1.43508692312818	8	0.189179366790299	0.50539815703457	1	1	1	10	6	4	16.3589361398581
sp|Q9NXV6|CARF_HUMAN	EGF-vs-GLY	1.1198526822732	0.779312292137711	1.43697551491375	8	0.188658974672856	0.50539815703457	2	2	2	16	9	7	12.4940692034974
sp|Q9UHX1|PUF60_HUMAN	EGF-vs-GLY	0.585102763670093	0.410001034151817	1.4270763118452	8	0.191400720368692	0.50539815703457	9	9	9	81	49	32	15.7350667947925
sp|P52565|GDIR1_HUMAN	EGF-vs-GLY	-0.474422325099584	0.333195903883041	-1.42385401372196	8	0.192300714419346	0.50693907845913	4	4	4	39	24	15	15.3897904878123
sp|O14744|ANM5_HUMAN	EGF-vs-GLY	-0.131390374244692	0.0923820834678222	-1.42224952406986	8	0.19275023583213	0.507093419623271	6	6	6	59	35	24	16.7144188530847
sp|Q13443|ADAM9_HUMAN	EGF-vs-GLY	-0.954752473896016	0.671295959719871	-1.42225267420711	8	0.192749352371808	0.507093419623271	3	3	3	28	16	12	14.2904335228448
sp|Q04446|GLGB_HUMAN	EGF-vs-GLY	0.110123238739308	0.0777476108114223	1.41641958627402	8	0.194391350085281	0.510892768106605	12	12	12	116	71	45	15.5698138305243
sp|O15020|SPTN2_HUMAN	EGF-vs-GLY	0.511476870467862	0.361477212207958	1.41496297192203	8	0.194803291586701	0.510940079247626	4	4	4	39	24	15	14.4482305248077
sp|P17987|TCPA_HUMAN	EGF-vs-GLY	-0.0738682987170004	0.0522037624465142	-1.41499951833324	8	0.194792946638327	0.510940079247626	23	23	23	210	131	79	16.9292869738405
sp|Q86YT9|JAML1_HUMAN	EGF-vs-GLY	1.14610366673042	0.810915027905783	1.41334619200519	8	0.195261424579128	0.511624379149755	1	1	1	10	6	4	14.5870793006241
sp|Q07666|KHDR1_HUMAN	EGF-vs-GLY	0.215076774055074	0.152443104436354	1.41086587583153	8	0.195966084587857	0.512129976679107	6	6	6	60	36	24	16.7838876343254
sp|Q15102|PA1B3_HUMAN	EGF-vs-GLY	-1.08926841353733	0.772146057523745	-1.41070255157501	8	0.196012563178318	0.512129976679107	2	2	2	11	7	4	15.7996674636609
sp|Q86UC2|RSPH3_HUMAN	EGF-vs-GLY	-2.14829090351236	1.50325561462527	-1.42909221998674	7	0.196046671874462	0.512129976679107	1	1	1	9	6	3	12.7815502663162
sp|Q8NFJ5|RAI3_HUMAN	EGF-vs-GLY	-0.175892981404599	0.124931664812594	-1.40791353151702	8	0.196807748911664	0.513600906113536	2	2	2	20	12	8	16.6057971737842
sp|P42025|ACTY_HUMAN	EGF-vs-GLY	-0.962946444718789	0.676248250552345	-1.4239540641063	7	0.197472195827207	0.513818137744138	1	1	1	9	5	4	12.5049524438562
sp|Q02413|DSG1_HUMAN	EGF-vs-GLY	0.848275167916761	0.603520412058196	1.40554511656677	8	0.197485228732038	0.513818137744138	3	3	3	27	17	10	14.770794185525
sp|Q14137|BOP1_HUMAN	EGF-vs-GLY	0.376802225404585	0.267845872663188	1.40678749931087	8	0.197129594064966	0.513818137744138	4	4	3	31	20	11	14.8740022888938
sp|Q9Y2T3|GUAD_HUMAN	EGF-vs-GLY	0.197772734251376	0.140840544664122	1.40423153519483	8	0.197861854017312	0.514282213748404	2	2	2	19	12	7	15.6066680771831
sp|O14745|NHRF1_HUMAN	EGF-vs-GLY	-0.238899791198962	0.170573147042371	-1.40057093007505	8	0.198914722637884	0.515397802992674	4	4	4	36	21	15	17.0969791218727
sp|O14949|QCR8_HUMAN	EGF-vs-GLY	-1.4804066072343	1.04793053547292	-1.41269536207016	7	0.200628274188659	0.515397802992674	1	1	1	9	5	4	13.7803082107664
sp|O75694|NU155_HUMAN	EGF-vs-GLY	0.152177010049967	0.109228607241831	1.3931973856725	8	0.201050367475735	0.515397802992674	27	27	27	250	150	100	15.819946776663
sp|P11413|G6PD_HUMAN	EGF-vs-GLY	0.136107661056143	0.0974567781491942	1.39659512289416	8	0.200063788333353	0.515397802992674	25	25	25	239	148	91	17.1504850986031
sp|P17301|ITA2_HUMAN	EGF-vs-GLY	-0.706055769092012	0.50523925605083	-1.39746815124947	8	0.199810975482774	0.515397802992674	3	3	3	30	18	12	13.7891546450336
sp|P28482|MK01_HUMAN	EGF-vs-GLY	0.393181998547397	0.282012561536036	1.39420030230517	8	0.200758716781418	0.515397802992674	5	5	5	46	28	18	15.89740630293
sp|P42677|RS27_HUMAN	EGF-vs-GLY	-0.25927277969634	0.185049924201228	-1.40109638420818	8	0.198763290622147	0.515397802992674	2	2	2	20	12	8	16.962433136155
sp|P53611|PGTB2_HUMAN	EGF-vs-GLY	1.24605619548165	0.894873227553903	1.39243879145618	8	0.201271213800682	0.515397802992674	1	1	1	10	6	4	13.3064838108389
sp|Q12873|CHD3_HUMAN	EGF-vs-GLY	0.429923630293187	0.307878436323293	1.39640708660005	8	0.200118276668149	0.515397802992674	4	4	4	37	24	13	15.859616932081
sp|Q13445|TMED1_HUMAN	EGF-vs-GLY	-0.454627197254032	0.326367555087099	-1.39299139932186	8	0.201110314515752	0.515397802992674	1	1	1	10	6	4	13.5091969995202
sp|Q92945|FUBP2_HUMAN	EGF-vs-GLY	0.156717825837126	0.112549214523568	1.39243820137286	8	0.201271385671387	0.515397802992674	7	7	7	60	34	26	16.1814334394516
sp|Q96M86|DNHD1_HUMAN	EGF-vs-GLY	-0.171670461614743	0.122939816036314	-1.39637805838294	8	0.200126689491135	0.515397802992674	1	1	1	10	6	4	17.7454469481818
sp|Q9NR30|DDX21_HUMAN	EGF-vs-GLY	-0.130702934313764	0.0937451559547918	-1.39423667263187	8	0.200748147131166	0.515397802992674	22	22	22	210	129	81	16.7952906304845
sp|Q9Y2A7|NCKP1_HUMAN	EGF-vs-GLY	1.08740774919497	0.780341494914157	1.39350240411679	8	0.200961628289572	0.515397802992674	4	4	4	33	21	12	14.1928612720528
sp|Q9Y320|TMX2_HUMAN	EGF-vs-GLY	-0.76897829829028	0.548704006243505	-1.40144465784895	8	0.198662976201856	0.515397802992674	1	1	1	10	6	4	15.1842344603257
sp|Q709C8|VP13C_HUMAN	EGF-vs-GLY	0.852962152555023	0.612979261681823	1.39150246325587	8	0.201544094501244	0.515587160883853	1	1	1	10	6	4	19.2927890219436
sp|P48147|PPCE_HUMAN	EGF-vs-GLY	0.539149521263821	0.388009066151684	1.38952815358457	8	0.202120537760982	0.516043971409437	1	1	1	10	6	4	13.9156322281708
sp|Q92552|RT27_HUMAN	EGF-vs-GLY	0.259906967506379	0.187023976106768	1.38969865210225	8	0.20207070038144	0.516043971409437	4	4	4	40	24	16	15.4729503014376
sp|Q96A70|ADC_HUMAN	EGF-vs-GLY	2.17762508554274	1.54803401691623	1.40670363942047	7	0.20232619657584	0.516061114963351	1	1	1	9	5	4	13.3654458710201
sp|Q96C36|P5CR2_HUMAN	EGF-vs-GLY	-0.645181467020076	0.451053660304453	-1.43038738802073	6	0.202553025363592	0.516132168755557	1	1	1	8	6	2	15.1015551900964
sp|Q8TE67|ES8L3_HUMAN	EGF-vs-GLY	1.62962960663568	1.1770831426021	1.3844643149278	8	0.203605602868407	0.518305136251863	1	1	1	10	6	4	15.8172696752326
sp|P13489|RINI_HUMAN	EGF-vs-GLY	0.173744384408589	0.125662808654423	1.3826237553419	8	0.204147728045268	0.519175692695516	8	8	8	71	42	29	17.1743410116794
sp|O75054|IGSF3_HUMAN	EGF-vs-GLY	-0.519020001126752	0.375596519149303	-1.38185519477734	8	0.204374473775926	0.519243276175075	1	1	1	10	6	4	15.2559249544759
sp|Q13630|FCL_HUMAN	EGF-vs-GLY	-0.47972616858246	0.347547215851046	-1.38031941187543	8	0.20482822605614	0.519886906447777	3	2	3	21	11	10	15.398786664156
sp|Q00688|FKBP3_HUMAN	EGF-vs-GLY	0.410650446578479	0.297991957378193	1.37805882477998	8	0.205497716067798	0.521076320117174	5	5	5	46	28	18	15.2105831973281
sp|Q00266|METK1_HUMAN	EGF-vs-GLY	1.35812185561745	0.986459405003356	1.37676406016204	8	0.205882025466557	0.521116987262415	2	2	2	20	12	8	16.0965915783941
sp|Q07960|RHG01_HUMAN	EGF-vs-GLY	1.80908501774213	1.20198599399737	1.50507994833264	4	0.206755350601732	0.521116987262415	1	1	1	6	3	3	13.1505875957223
sp|Q13596|SNX1_HUMAN	EGF-vs-GLY	0.706829929944967	0.515203666085626	1.3719427412372	8	0.20731856895984	0.521116987262415	4	4	4	39	24	15	14.9336520067416
sp|Q15942|ZYX_HUMAN	EGF-vs-GLY	0.93511297093542	0.68098542504488	1.37317618930507	8	0.206950230124355	0.521116987262415	5	5	5	47	29	18	16.276962255239
sp|Q5VYK3|ECM29_HUMAN	EGF-vs-GLY	-0.12377497620576	0.0900689576095873	-1.37422458847891	8	0.206637597808736	0.521116987262415	10	10	10	96	59	37	15.5174026217596
sp|Q9BY32|ITPA_HUMAN	EGF-vs-GLY	-0.692662660920753	0.498537535151847	-1.38938918753586	7	0.207304894833191	0.521116987262415	1	1	1	9	5	4	14.6867685689858
sp|Q9NVP1|DDX18_HUMAN	EGF-vs-GLY	-0.27535165145589	0.20006569958541	-1.3763061435643	8	0.206018092573665	0.521116987262415	8	8	8	75	46	29	15.2326760055789
sp|Q9NZM3|ITSN2_HUMAN	EGF-vs-GLY	-1.25268405123008	0.913080308353711	-1.37193195359637	8	0.207321792927838	0.521116987262415	1	1	1	10	6	4	14.7482481541718
sp|Q9UJT2|TSKS_HUMAN	EGF-vs-GLY	-1.55563818988308	1.10047413633456	-1.41360722484998	6	0.207200885771829	0.521116987262415	1	1	1	8	4	4	13.8716738909936
sp|Q9Y266|NUDC_HUMAN	EGF-vs-GLY	0.352899590787931	0.258092140565057	1.36733954786576	8	0.208698219817356	0.524068908234483	8	8	8	75	45	30	16.2569920618487
sp|P21980|TGM2_HUMAN	EGF-vs-GLY	0.208898472602932	0.153300797607519	1.36267048745405	8	0.210105724813194	0.52709308526637	7	7	7	66	40	26	15.4372766453112
sp|Q9BXJ9|NAA15_HUMAN	EGF-vs-GLY	-0.157672918120033	0.115832971442174	-1.36120930126312	8	0.210547887937488	0.52769200126555	17	17	17	158	96	62	15.704716103707
sp|O00483|NDUA4_HUMAN	EGF-vs-GLY	1.00282989528753	0.728757496630388	1.37608175548711	7	0.211205018597937	0.528226204673166	1	1	1	9	6	3	16.8674539522111
sp|O15155|BET1_HUMAN	EGF-vs-GLY	-0.486123333090985	0.358689380500774	-1.3552766251744	8	0.212351418355193	0.528226204673166	1	1	1	10	6	4	17.1939981404171
sp|P14635|CCNB1_HUMAN	EGF-vs-GLY	-1.86112926286501	1.35460925373518	-1.37392333452112	7	0.211843692162434	0.528226204673166	1	1	1	9	5	4	13.3942908239638
sp|P31942|HNRH3_HUMAN	EGF-vs-GLY	-0.179434104985982	0.132604694607599	-1.3531504711576	8	0.213001006202056	0.528226204673166	8	8	8	79	47	32	16.980178486092
sp|P60174|TPIS_HUMAN	EGF-vs-GLY	0.135504632396913	0.100068784905928	1.35411489731085	8	0.212706140202696	0.528226204673166	26	26	25	233	145	88	18.1286155829353
sp|P62807|H2B1C_HUMAN	EGF-vs-GLY	-0.203814779214768	0.150561110121994	-1.3537013578714	8	0.212832533607036	0.528226204673166	2	2	2	20	12	8	20.504159018876
sp|P62888|RL30_HUMAN	EGF-vs-GLY	-0.338609939111435	0.250144139182793	-1.35365929506746	8	0.212845393231465	0.528226204673166	9	9	9	79	50	29	16.4192377859233
sp|Q15084|PDIA6_HUMAN	EGF-vs-GLY	0.814771122743803	0.600292689854231	1.35728976300154	8	0.211737935910182	0.528226204673166	8	8	8	79	47	32	17.0583912735935
sp|Q8N3U4|STAG2_HUMAN	EGF-vs-GLY	-0.322785218923627	0.238529993074618	-1.35322696639937	8	0.212977605493813	0.528226204673166	8	8	8	79	48	31	15.5928852336401
sp|Q9BWF3|RBM4_HUMAN	EGF-vs-GLY	-0.280302132124771	0.206507377460851	-1.3573468201053	8	0.211720570683009	0.528226204673166	1	1	1	10	6	4	17.8323881630586
sp|Q9UBI6|GBG12_HUMAN	EGF-vs-GLY	1.2167008830001	0.895219481281964	1.35910903241043	8	0.211184849759563	0.528226204673166	2	2	2	20	12	8	16.0731546403834
sp|P78330|SERB_HUMAN	EGF-vs-GLY	0.943957528694302	0.691792911207205	1.36450881962213	7	0.214649434356573	0.531805761911127	2	2	2	15	11	4	14.5894380329091
sp|O75521|ECI2_HUMAN	EGF-vs-GLY	0.781391523860244	0.581194524846133	1.34445781998224	8	0.215674656679686	0.532162903154927	2	2	2	20	12	8	15.0029399439906
sp|Q15233|NONO_HUMAN	EGF-vs-GLY	0.0576935706150149	0.0428749009630765	1.34562574651076	8	0.215313758346788	0.532162903154927	14	14	14	136	81	55	16.8930256489553
sp|Q15459|SF3A1_HUMAN	EGF-vs-GLY	0.317280484831213	0.236539549789584	1.3413422199943	8	0.21663994823886	0.532162903154927	7	7	7	59	36	23	14.848140811609
sp|Q8IX01|SUGP2_HUMAN	EGF-vs-GLY	-0.593584198664145	0.40486826366188	-1.46611688773874	4	0.216498344344882	0.532162903154927	1	1	1	6	3	3	12.9649531569842
sp|Q92626|PXDN_HUMAN	EGF-vs-GLY	-0.943836024437343	0.701696834825621	-1.34507664506125	8	0.215483370153452	0.532162903154927	1	1	1	10	6	4	14.054555007406
sp|Q99471|PFD5_HUMAN	EGF-vs-GLY	0.36033616017614	0.268207472736928	1.34349783956086	8	0.215971687704905	0.532162903154927	4	4	4	38	23	15	15.2178905178811
sp|Q9BWU0|NADAP_HUMAN	EGF-vs-GLY	0.381518896151191	0.284405594220292	1.34146058975084	8	0.216603206516581	0.532162903154927	1	1	1	10	6	4	13.5310695054842
sp|Q9BX63|FANCJ_HUMAN	EGF-vs-GLY	0.335206695570192	0.246049690090725	1.36235365891578	7	0.215296316277228	0.532162903154927	1	1	1	9	6	3	13.6657710738345
sp|Q9NRP0|OSTC_HUMAN	EGF-vs-GLY	-0.413384818210465	0.307746942998715	-1.34326214318298	8	0.216044669164384	0.532162903154927	1	1	1	10	6	4	15.60525799692
sp|P49748|ACADV_HUMAN	EGF-vs-GLY	0.121515205518997	0.0906442239700877	1.34057306904736	8	0.216878821616367	0.532202298953708	14	14	14	134	81	53	15.6255845015695
sp|Q07021|C1QBP_HUMAN	EGF-vs-GLY	0.399060871604581	0.29781332069573	1.33996985316951	8	0.217066319311112	0.532202298953708	4	4	4	40	24	16	17.9093740586643
sp|Q96MU6|ZN778_HUMAN	EGF-vs-GLY	1.12424518568822	0.839859861072838	1.33861044895288	8	0.217489373935061	0.532736011319687	1	1	1	10	6	4	17.6180022074638
sp|Q9NTJ5|SAC1_HUMAN	EGF-vs-GLY	0.193945630310164	0.144983308805795	1.3377100571622	8	0.217769970998388	0.532920098839451	2	2	2	17	12	5	14.741502138117
sp|Q5T6V5|CI064_HUMAN	EGF-vs-GLY	0.940253734432484	0.703616243834574	1.3363161278203	8	0.218204986813796	0.533327634332364	2	2	2	19	11	8	14.1397842384169
sp|Q9H4I8|SEHL2_HUMAN	EGF-vs-GLY	-0.201884550595016	0.151127102802535	-1.3358593319876	8	0.218347705343473	0.533327634332364	1	1	1	10	6	4	18.9815706933621
sp|P33527|MRP1_HUMAN	EGF-vs-GLY	0.295736669360817	0.221510724979695	1.33508961874386	8	0.218588371177252	0.533362852491905	7	7	7	61	36	25	14.9866842320121
sp|Q04941|PLP2_HUMAN	EGF-vs-GLY	-2.95548732122061	2.18784588492124	-1.3508663208821	7	0.218773351985885	0.533362852491905	1	1	1	9	5	4	13.489857585991
sp|P48047|ATPO_HUMAN	EGF-vs-GLY	-0.0671432878178004	0.0503449459171502	-1.33366491103783	8	0.219034434518269	0.533497956000365	5	5	5	47	28	19	17.0007495216546
sp|P32320|CDD_HUMAN	EGF-vs-GLY	0.375169133291877	0.282493013349016	1.32806517529112	8	0.220795234996746	0.536009198627302	1	1	1	10	6	4	16.2615537541864
sp|P62269|RS18_HUMAN	EGF-vs-GLY	-0.35063410266532	0.264041735500225	-1.32794954555592	8	0.220831721473306	0.536009198627302	8	8	8	59	36	23	15.6357258183932
sp|Q13636|RAB31_HUMAN	EGF-vs-GLY	0.369486235960308	0.278290953734048	1.3276976164788	8	0.220911234519491	0.536009198627302	2	2	2	20	12	8	15.467630402005
sp|Q8TDD5|MCLN3_HUMAN	EGF-vs-GLY	-0.1873816252278	0.139539148322918	-1.34286060564285	7	0.221225655332623	0.536009198627302	1	1	1	9	5	4	15.1598952130831
sp|Q9UHN6|TMEM2_HUMAN	EGF-vs-GLY	-0.742164946797663	0.421497456112397	-1.7607815564129	2	0.220339703447547	0.536009198627302	1	1	1	4	2	2	13.510725495913
sp|Q9UQ88|CD11A_HUMAN	EGF-vs-GLY	0.939660989180523	0.708402699541581	1.32645032237821	8	0.22130526281027	0.536009198627302	5	5	5	47	30	17	15.229210052228
sp|P09651|ROA1_HUMAN	EGF-vs-GLY	-0.341035943420179	0.258478830764327	-1.31939603104722	8	0.223545098902401	0.537419820716245	7	7	7	69	42	27	17.5007148065269
sp|P30622|CLIP1_HUMAN	EGF-vs-GLY	-0.447353453943167	0.338251361119161	-1.32254738743112	8	0.22254211453969	0.537419820716245	1	1	1	10	6	4	16.2570800632244
sp|Q5VW32|BROX_HUMAN	EGF-vs-GLY	-0.33941192652423	0.257168338424033	-1.31980448528072	8	0.223414882322314	0.537419820716245	4	3	4	27	14	13	15.0733460822886
sp|Q8IZT6|ASPM_HUMAN	EGF-vs-GLY	-0.115922093867872	0.0423775844967576	-2.73545779554145	1	0.223120798658115	0.537419820716245	1	1	1	3	2	1	14.6804583494257
sp|Q8TCU6|PREX1_HUMAN	EGF-vs-GLY	-0.275253861112138	0.20600776615674	-1.33613341985716	7	0.223304929531006	0.537419820716245	1	1	1	9	6	3	15.1587141023187
sp|Q96EP5|DAZP1_HUMAN	EGF-vs-GLY	0.3960511433339	0.299625937791809	1.32181861908461	8	0.222773717452553	0.537419820716245	2	2	2	14	9	5	15.1339155994121
sp|Q96FN4|CPNE2_HUMAN	EGF-vs-GLY	-1.66592655764893	1.24372347071982	-1.33946700924182	7	0.222272435701226	0.537419820716245	1	1	1	9	5	4	12.3186538188188
sp|Q9UJX3|APC7_HUMAN	EGF-vs-GLY	-0.977728683739283	0.739593058626752	-1.32198196337144	8	0.222721788647949	0.537419820716245	1	1	1	10	6	4	14.433637402194
sp|Q969X5|ERGI1_HUMAN	EGF-vs-GLY	-0.173892462798636	0.132044995424234	-1.3169182386652	8	0.224336418152241	0.538324392864859	4	4	4	34	22	12	16.7008576690887
sp|Q9UI12|VATH_HUMAN	EGF-vs-GLY	1.41230867713446	1.05952675001909	1.33296179365837	7	0.22429115468338	0.538324392864859	1	1	1	9	6	3	13.4756587565639
sp|P62258|1433E_HUMAN	EGF-vs-GLY	-0.147239976620047	0.111889313715403	-1.3159431560601	8	0.224648480398731	0.538575007536329	17	17	16	157	98	59	17.4311407170186
sp|P17174|AATC_HUMAN	EGF-vs-GLY	-0.650034277321328	0.494406033905067	-1.3147782040341	8	0.225021793644023	0.538971867693994	2	2	2	19	11	8	15.371604653606
sp|Q14203|DCTN1_HUMAN	EGF-vs-GLY	-0.6062918393346	0.462511604231838	-1.3108683842464	8	0.226278582162211	0.540039259351403	5	5	5	39	24	15	14.9043154325589
sp|Q7Z4P5|GDF7_HUMAN	EGF-vs-GLY	-0.857568779838576	0.654877507183493	-1.30951020676648	8	0.226716558763947	0.540039259351403	1	1	1	10	6	4	16.614816002121
sp|Q96EM0|T3HPD_HUMAN	EGF-vs-GLY	1.21193470643617	0.799092815487633	1.51663822142689	3	0.226627871161714	0.540039259351403	1	1	1	5	4	1	14.3832287860314
sp|Q9H6R4|NOL6_HUMAN	EGF-vs-GLY	-0.130705040168931	0.0998091980931677	-1.30954904624044	8	0.226704024024458	0.540039259351403	1	1	1	10	6	4	15.8678826785353
sp|Q9Y394|DHRS7_HUMAN	EGF-vs-GLY	0.996573279490689	0.759796022027325	1.31163266271332	8	0.226032439707003	0.540039259351403	1	1	1	10	6	4	14.4036471443961
sp|Q9Y3B4|SF3B6_HUMAN	EGF-vs-GLY	0.899718402407562	0.678042213556769	1.32693567512258	7	0.226175489472729	0.540039259351403	1	1	1	9	6	3	14.1042979746238
sp|O95239|KIF4A_HUMAN	EGF-vs-GLY	-1.14525508427242	0.866756949592448	-1.32131052979838	7	0.227946902626299	0.540428267541046	4	3	4	18	10	8	13.8692934838131
sp|P32456|GBP2_HUMAN	EGF-vs-GLY	-0.397884779021664	0.304649634118331	-1.30604056089928	8	0.227838709435449	0.540428267541046	1	1	1	10	6	4	15.9596789643831
sp|P43487|RANG_HUMAN	EGF-vs-GLY	-0.225008707140235	0.172030378185185	-1.30795914950569	8	0.227217617450965	0.540428267541046	1	1	1	10	6	4	18.2025565463719
sp|P58107|EPIPL_HUMAN	EGF-vs-GLY	0.0837538596377258	0.0642037661880367	1.30450072652174	8	0.228338234859285	0.540428267541046	77	76	77	732	447	285	17.0639714773598
sp|Q16643|DREB_HUMAN	EGF-vs-GLY	0.21266520141146	0.162955723083783	1.30504898746096	8	0.228160271132254	0.540428267541046	5	5	5	49	29	20	15.4990064488745
sp|Q9UDY4|DNJB4_HUMAN	EGF-vs-GLY	0.33396709997265	0.255434957748496	1.30744477152371	8	0.227383991987594	0.540428267541046	1	1	1	10	6	4	14.8437843193638
sp|Q9UII2|ATIF1_HUMAN	EGF-vs-GLY	-0.499112201536506	0.382336633206561	-1.30542605177688	8	0.228037945801048	0.540428267541046	1	1	1	10	6	4	16.0602632029266
sp|P22314|UBA1_HUMAN	EGF-vs-GLY	-0.0760620071155883	0.0583719930224074	-1.30305653751432	8	0.228807579396215	0.541045452100075	41	41	41	395	238	157	17.5736925521004
sp|O15347|HMGB3_HUMAN	EGF-vs-GLY	-0.623299046472162	0.480037957029544	-1.29843700345929	8	0.230314387166225	0.542210415349835	1	1	1	10	6	4	15.3145575359508
sp|Q13523|PRP4B_HUMAN	EGF-vs-GLY	0.660821655454708	0.508084308274668	1.300614178971	8	0.229603184677105	0.542210415349835	2	2	2	20	12	8	15.2083520281973
sp|Q14240|IF4A2_HUMAN	EGF-vs-GLY	-0.186675638789168	0.143774727782043	-1.29838979123063	8	0.230329830361652	0.542210415349835	1	1	1	10	6	4	18.5120724619556
sp|Q9BQL6|FERM1_HUMAN	EGF-vs-GLY	0.33893144653911	0.261049375233216	1.29834230109272	8	0.230345365349082	0.542210415349835	1	1	1	10	6	4	16.6140078909822
sp|Q9NZ01|TECR_HUMAN	EGF-vs-GLY	-0.202866633372873	0.156027075775444	-1.3002014705758	8	0.229737857648284	0.542210415349835	11	10	11	101	60	41	16.4572956580638
sp|O75600|KBL_HUMAN	EGF-vs-GLY	-1.66103104919918	1.24641305529505	-1.33264894983467	6	0.231020727831592	0.542564345644541	1	1	1	8	5	3	12.1106154146392
sp|P56134|ATPK_HUMAN	EGF-vs-GLY	1.18505537459335	0.913726060762369	1.2969482052472	8	0.230801799078077	0.542564345644541	3	3	3	30	18	12	15.8646348281384
sp|Q9UJN7|ZN391_HUMAN	EGF-vs-GLY	-1.02477496946321	0.790740998905858	-1.2959679223427	8	0.231123208148503	0.542564345644541	1	1	1	10	6	4	15.6079628627232
sp|P46063|RECQ1_HUMAN	EGF-vs-GLY	0.34528270684432	0.266777595354928	1.29427175616058	8	0.231680234042765	0.542889365046913	18	18	17	168	103	65	16.2054746700102
sp|Q01518|CAP1_HUMAN	EGF-vs-GLY	-0.0986470303718822	0.0761855721983846	-1.29482561494726	8	0.231498220073731	0.542889365046913	19	19	19	172	105	67	16.2850486827716
sp|Q13564|ULA1_HUMAN	EGF-vs-GLY	1.39271165346621	1.0772477623398	1.2928424659163	8	0.232150501075945	0.543500360822204	1	1	1	10	6	4	14.0467403500103
sp|P54709|AT1B3_HUMAN	EGF-vs-GLY	0.680414385685518	0.527498406211751	1.28988898861693	8	0.233124823295954	0.544808613599095	3	3	3	26	16	10	15.5309160154582
sp|Q9H2V7|SPNS1_HUMAN	EGF-vs-GLY	-0.293103830109195	0.227234244519207	-1.28987525946786	8	0.233129360483807	0.544808613599095	1	1	1	10	6	4	14.5231654450923
sp|Q8IZC4|RTKN2_HUMAN	EGF-vs-GLY	-0.383825746103527	0.297782253704423	-1.28894768351277	8	0.233436077697331	0.545034370429232	1	1	1	10	6	4	17.0275853948804
sp|Q58FF3|ENPLL_HUMAN	EGF-vs-GLY	-0.160295489503644	0.124511861376777	-1.28739131943892	8	0.233951481331923	0.545746531092634	5	5	5	50	30	20	17.405275915881
sp|Q16352|AINX_HUMAN	EGF-vs-GLY	0.979278727781267	0.761703936912226	1.28564220338816	8	0.234531866159713	0.546187628125248	1	1	1	10	6	4	20.1799774413192
sp|Q7Z5K2|WAPL_HUMAN	EGF-vs-GLY	-0.272333081644156	0.211841287469893	-1.28555242888079	8	0.234561687637443	0.546187628125248	1	1	1	10	6	4	19.5420344918832
sp|P22234|PUR6_HUMAN	EGF-vs-GLY	-0.0747541505156469	0.058178343561843	-1.28491369707328	8	0.234773955516787	0.54619160592874	18	18	18	174	105	69	16.9195293060122
sp|O94804|STK10_HUMAN	EGF-vs-GLY	1.17919912848178	0.919707954520647	1.2821451882477	8	0.235695885758659	0.547845096467707	1	1	1	10	6	4	14.5196998563569
sp|P13796|PLSL_HUMAN	EGF-vs-GLY	1.29310196743462	1.01179367861966	1.27802930059687	8	0.237072157606599	0.548535990048476	4	4	4	40	24	16	17.1964145305181
sp|Q15041|AR6P1_HUMAN	EGF-vs-GLY	-0.798885769354058	0.625166761815906	-1.27787626941899	8	0.237123458836355	0.548535990048476	2	2	2	18	11	7	14.8059186351277
sp|Q86UV5|UBP48_HUMAN	EGF-vs-GLY	0.386103649731919	0.302242429729166	1.27746342589259	8	0.237261904716419	0.548535990048476	1	1	1	10	6	4	16.1999103934203
sp|Q8NCU4|K1407_HUMAN	EGF-vs-GLY	0.630964595597125	0.49299694414844	1.27985498305065	8	0.236460849712617	0.548535990048476	1	1	1	10	6	4	19.5319904772401
sp|Q9NSD9|SYFB_HUMAN	EGF-vs-GLY	-0.0859804224679664	0.0671501532540302	-1.28042034606684	8	0.236271814943043	0.548535990048476	14	14	13	128	81	47	16.5822001590879
sp|Q9NY33|DPP3_HUMAN	EGF-vs-GLY	-1.2109175865227	0.871253075185624	-1.38985746049127	4	0.236924398181436	0.548535990048476	1	1	1	6	4	2	15.1475025435728
sp|P12955|PEPD_HUMAN	EGF-vs-GLY	-0.457789565688567	0.360716309866643	-1.26911246640833	8	0.240077052309268	0.548937595548905	2	2	2	20	12	8	14.9482468088478
sp|P28070|PSB4_HUMAN	EGF-vs-GLY	0.473843816340437	0.371694022653548	1.2748222663298	8	0.23814922551415	0.548937595548905	3	3	3	30	18	12	17.3666345340127
sp|P28370|SMCA1_HUMAN	EGF-vs-GLY	-0.157259407426969	0.123809143956235	-1.27017603386838	8	0.239716961659064	0.548937595548905	8	8	8	78	48	30	16.115080870265
sp|P48059|LIMS1_HUMAN	EGF-vs-GLY	-1.05203910660815	0.824703340197895	-1.27565762781524	8	0.237868276178736	0.548937595548905	4	4	4	35	21	14	14.3778787576806
sp|P52948|NUP98_HUMAN	EGF-vs-GLY	-0.576789609798366	0.453711079297992	-1.27127071856127	8	0.239346810981689	0.548937595548905	4	4	4	39	24	15	14.8139998926991
sp|P55145|MANF_HUMAN	EGF-vs-GLY	2.08689457516474	1.56511052944418	1.33338479034185	5	0.239923334464657	0.548937595548905	1	1	1	7	5	2	13.6987606816186
sp|P62826|RAN_HUMAN	EGF-vs-GLY	0.654148036240473	0.515326334097371	1.26938600447473	8	0.239984397389841	0.548937595548905	7	7	7	70	42	28	16.8839800935679
sp|Q5VWK5|IL23R_HUMAN	EGF-vs-GLY	0.19502725368986	0.153855328280239	1.26760155705903	8	0.240589382082648	0.548937595548905	1	1	1	10	6	4	17.7063333328413
sp|Q6ZVX9|PAQR9_HUMAN	EGF-vs-GLY	-1.49237590492599	1.17709189587468	-1.26784995305488	8	0.240505091048028	0.548937595548905	1	1	1	10	6	4	15.2580208277834
sp|Q86W50|MET16_HUMAN	EGF-vs-GLY	1.12919780107006	0.878750861423089	1.28500335037099	7	0.239673323850519	0.548937595548905	1	1	1	9	5	4	14.8924258764936
sp|Q8IZL8|PELP1_HUMAN	EGF-vs-GLY	-0.170510160778426	0.13426994200249	-1.26990567088548	8	0.239808454946797	0.548937595548905	6	6	6	56	35	21	14.7916945064984
sp|Q96C01|F136A_HUMAN	EGF-vs-GLY	-0.303556414669464	0.239484466649567	-1.26754114334126	8	0.240609886715152	0.548937595548905	2	2	2	19	11	8	14.3607895267635
sp|Q96DT7|ZBT10_HUMAN	EGF-vs-GLY	1.38490430338002	1.09129716715847	1.26904416602312	8	0.240100192241575	0.548937595548905	1	1	1	10	6	4	17.1839534423925
sp|Q9P0K7|RAI14_HUMAN	EGF-vs-GLY	0.485864586587776	0.381243444782097	1.27442082804985	8	0.238284337069202	0.548937595548905	4	4	3	31	21	10	15.2583439184412
sp|Q9UBR2|CATZ_HUMAN	EGF-vs-GLY	1.37182718555708	1.0751799118956	1.27590477684658	8	0.237785208483102	0.548937595548905	2	2	2	18	11	7	14.8076191430137
sp|Q5JVX7|CA141_HUMAN	EGF-vs-GLY	2.05284380407781	1.62035655215765	1.26690869447484	8	0.240824630449394	0.548944720022607	1	1	1	10	6	4	16.8770922834205
sp|P33993|MCM7_HUMAN	EGF-vs-GLY	0.148885251268566	0.117610064142325	1.26592271124343	8	0.241159736132193	0.549225948662781	26	26	26	254	155	99	16.5465592019587
sp|Q13123|RED_HUMAN	EGF-vs-GLY	1.1407557473447	0.901575356538203	1.26529162434617	8	0.241374429220833	0.549232692455124	3	3	3	29	17	12	15.3523962042397
sp|Q9Y294|ASF1A_HUMAN	EGF-vs-GLY	0.782625849193756	0.6190317548332	1.26427415570084	8	0.241720906307515	0.549539028012003	1	1	1	10	6	4	15.3651429689931
sp|Q00610|CLH1_HUMAN	EGF-vs-GLY	0.071398711440873	0.0566241503914225	1.26092331535783	8	0.242864920731658	0.551656396127776	82	81	82	780	475	305	17.7412829521881
sp|Q07955|SRSF1_HUMAN	EGF-vs-GLY	0.201645304655693	0.160168710343646	1.25895566133397	8	0.243538817392066	0.552703142882782	9	9	9	89	53	36	17.7396404876458
sp|P35244|RFA3_HUMAN	EGF-vs-GLY	1.40670187741487	1.11925785415457	1.25681662379526	8	0.244273191104968	0.553401447795884	1	1	1	10	6	4	14.6294249835176
sp|P62491|RB11A_HUMAN	EGF-vs-GLY	-0.23446832182917	0.186488560301559	-1.2572799181356	8	0.244113975561242	0.553401447795884	1	1	1	10	6	4	16.1318861467
sp|O60828|PQBP1_HUMAN	EGF-vs-GLY	-0.261824998506592	0.206318986953842	-1.26903007024345	7	0.244995296579964	0.553524611073044	1	1	1	9	6	3	15.9728188849601
sp|Q659C4|LAR1B_HUMAN	EGF-vs-GLY	-0.782637875016535	0.62402378182734	-1.2541795646389	8	0.245181101820712	0.553524611073044	2	2	2	20	12	8	15.2240921834192
sp|Q6IBS0|TWF2_HUMAN	EGF-vs-GLY	0.318270666619665	0.253549338604804	1.25526127723701	8	0.244808338210992	0.553524611073044	2	2	2	20	12	8	15.2217444287553
sp|Q96HC4|PDLI5_HUMAN	EGF-vs-GLY	-0.0893234541121014	0.071206826143642	-1.25442262981801	8	0.245097298906856	0.553524611073044	11	11	11	109	66	43	16.4811655090331
sp|Q14697|GANAB_HUMAN	EGF-vs-GLY	0.0598710965370897	0.0477975518408914	1.25259755429292	8	0.245727127334099	0.554274928960568	42	42	41	398	241	157	17.5427631588143
sp|A5YKK6|CNOT1_HUMAN	EGF-vs-GLY	-0.42253237135524	0.338456394600947	-1.24841007023496	8	0.247177342518189	0.555996558509754	9	9	9	72	43	29	13.9857357295638
sp|P18077|RL35A_HUMAN	EGF-vs-GLY	-0.880448761927582	0.706151226403933	-1.24682749106202	8	0.24772728572225	0.555996558509754	3	3	3	26	15	11	16.0401763125158
sp|P46013|KI67_HUMAN	EGF-vs-GLY	0.566279457529852	0.454227722673819	1.2466862528699	8	0.24777641543457	0.555996558509754	1	1	1	10	6	4	13.4485870643148
sp|Q15369|ELOC_HUMAN	EGF-vs-GLY	-0.908736100324399	0.727215643205303	-1.24961022059292	8	0.246760974093231	0.555996558509754	3	3	3	30	18	12	15.5396962359773
sp|Q92747|ARC1A_HUMAN	EGF-vs-GLY	0.312411565301454	0.250411520607248	1.24759262091399	8	0.247461276891222	0.555996558509754	2	2	2	19	11	8	15.1579855948224
sp|Q9UHG3|PCYOX_HUMAN	EGF-vs-GLY	-0.360774178735016	0.289361214561686	-1.24679521850053	8	0.247738511016112	0.555996558509754	1	1	1	10	6	4	16.6600201110608
sp|Q8TAA3|PSA7L_HUMAN	EGF-vs-GLY	-0.221224700627924	0.177991991563242	-1.24289131597992	8	0.249099538048454	0.558017100364853	1	1	1	10	6	4	17.7848985793056
sp|Q9NNW7|TRXR2_HUMAN	EGF-vs-GLY	1.14351614469593	0.920061171196986	1.24286969224909	8	0.249107094148997	0.558017100364853	1	1	1	10	6	4	14.4512962811236
sp|Q6XQN6|PNCB_HUMAN	EGF-vs-GLY	0.543633221606969	0.437739678674575	1.24190985668246	8	0.249442687760844	0.558286740337902	3	3	3	23	15	8	14.1149757117996
sp|Q8N1F7|NUP93_HUMAN	EGF-vs-GLY	0.213568789751844	0.17211997402624	1.2408135137139	8	0.249826471231076	0.558663677908113	13	13	12	116	71	45	15.3456492984719
sp|O75477|ERLN1_HUMAN	EGF-vs-GLY	-0.519192588395709	0.419163706237646	-1.23863917765187	8	0.250589073026337	0.558773587499097	3	3	3	22	12	10	16.0024548839483
sp|P40121|CAPG_HUMAN	EGF-vs-GLY	-0.0673149746441383	0.054445215251802	-1.2363799891839	8	0.2513834913691	0.558773587499097	6	6	6	60	36	24	16.5720761701289
sp|Q12907|LMAN2_HUMAN	EGF-vs-GLY	0.524233623534224	0.423131574335992	1.23893761498864	8	0.2504842876461	0.558773587499097	3	3	3	27	17	10	15.4646939810563
sp|Q15582|BGH3_HUMAN	EGF-vs-GLY	-0.402226037083036	0.325035285524568	-1.23748422093279	8	0.250994938615712	0.558773587499097	1	1	1	10	6	4	15.4131357226059
sp|Q8NCC5|SPX3_HUMAN	EGF-vs-GLY	0.849521168022102	0.686561433944535	1.23735637631334	8	0.25103989842887	0.558773587499097	1	1	1	10	6	4	16.3979088310172
sp|Q99436|PSB7_HUMAN	EGF-vs-GLY	0.246914197986317	0.199693235031678	1.2364675145212	8	0.251352675004862	0.558773587499097	4	4	4	40	24	16	17.8029558468758
sp|Q9UIG0|BAZ1B_HUMAN	EGF-vs-GLY	0.306306977584206	0.247311150356169	1.23854899847044	8	0.250620743349635	0.558773587499097	9	9	8	76	48	28	15.5679253535371
sp|P10599|THIO_HUMAN	EGF-vs-GLY	0.616419136599175	0.499540963666545	1.23397114838143	8	0.252232845124053	0.560181507064891	6	6	6	48	30	18	18.4268324030552
sp|P53992|SC24C_HUMAN	EGF-vs-GLY	0.244456677727162	0.198247639530504	1.23308745721307	8	0.252545032226463	0.560395050124419	10	10	10	93	57	36	15.272779789621
sp|P29401|TKT_HUMAN	EGF-vs-GLY	-0.0538229973326502	0.0436757261316995	-1.23233205488909	8	0.252812152994502	0.560508311852769	45	45	45	435	264	171	19.3240156168731
sp|Q92504|S39A7_HUMAN	EGF-vs-GLY	-0.455584158535018	0.370984808472613	-1.22803993082819	8	0.254334376132392	0.562920965603604	2	2	2	17	9	8	16.5330655397726
sp|Q9UJU6|DBNL_HUMAN	EGF-vs-GLY	-0.453937477312975	0.369590176506046	-1.22821845971209	8	0.254270908355376	0.562920965603604	2	2	2	18	10	8	15.3770400555465
sp|P00390|GSHR_HUMAN	EGF-vs-GLY	-0.0892496077827723	0.0728495690078654	-1.22512197392872	8	0.255373590354737	0.564584733241683	8	8	8	75	45	30	17.6540761731549
sp|Q9NQ39|RS10L_HUMAN	EGF-vs-GLY	0.327002099236316	0.267004180859629	1.22470778616096	8	0.255521386594347	0.564584733241683	2	2	2	19	12	7	16.3501542576541
sp|Q6PD62|CTR9_HUMAN	EGF-vs-GLY	-0.222019723467428	0.181443463970806	-1.22363031772338	8	0.255906196700635	0.564953765311871	1	1	1	10	6	4	14.9901010610941
sp|Q13642|FHL1_HUMAN	EGF-vs-GLY	-0.213003256671925	0.174175415158168	-1.22292377760947	8	0.256158793565981	0.56503053614809	5	5	5	43	27	16	15.1663317111887
sp|O00178|GTPB1_HUMAN	EGF-vs-GLY	0.954568027982225	0.784596802405322	1.21663512399722	8	0.258416193861929	0.566493938158035	1	1	1	10	6	4	13.1673804917023
sp|O60306|AQR_HUMAN	EGF-vs-GLY	-0.0995195405697798	0.0819849899110152	-1.21387513345792	8	0.259412123580655	0.566493938158035	6	6	6	55	34	21	15.7223868493448
sp|P14649|MYL6B_HUMAN	EGF-vs-GLY	-0.124154775493884	0.102384297325053	-1.21263493267638	8	0.259860677803056	0.566493938158035	3	3	3	30	18	12	19.570499912339
sp|P30040|ERP29_HUMAN	EGF-vs-GLY	-0.128398723510267	0.105432378026168	-1.21783010033596	8	0.257985975824288	0.566493938158035	7	7	7	69	42	27	17.0603617840178
sp|P35222|CTNB1_HUMAN	EGF-vs-GLY	-0.210531436213465	0.173568026589237	-1.21296208956564	8	0.259742289844691	0.566493938158035	6	6	6	57	36	21	14.8405170565057
sp|P37268|FDFT_HUMAN	EGF-vs-GLY	0.201942763243699	0.166426334926498	1.2134062997475	8	0.259581615363642	0.566493938158035	6	6	6	51	31	20	16.0414725047036
sp|P49368|TCPG_HUMAN	EGF-vs-GLY	-0.0688484822825748	0.0567783881361546	-1.21258254315843	8	0.259879640095629	0.566493938158035	30	30	29	284	173	111	17.327624406753
sp|P54136|SYRC_HUMAN	EGF-vs-GLY	0.122605993136146	0.100931976558963	1.21473885002659	8	0.259100114405858	0.566493938158035	20	20	20	188	113	75	16.127642305197
sp|Q13085|ACACA_HUMAN	EGF-vs-GLY	0.211106328007178	0.173048147603697	1.21992827389658	8	0.257232023042082	0.566493938158035	32	32	31	292	181	111	15.6789518908495
sp|Q14558|KPRA_HUMAN	EGF-vs-GLY	-0.208840799200398	0.171513190942805	-1.2176369528921	8	0.258055472954389	0.566493938158035	1	1	1	10	6	4	16.7109411997596
sp|Q5T4D3|TMTC4_HUMAN	EGF-vs-GLY	0.551432731950554	0.432597370701149	1.27470199612355	5	0.258437955183595	0.566493938158035	1	1	1	7	6	1	13.7315264814775
sp|Q86YZ3|HORN_HUMAN	EGF-vs-GLY	0.799289087967794	0.65734939689468	1.21592731619385	8	0.258671300587354	0.566493938158035	5	5	4	38	24	14	16.6726472823398
sp|Q9UFH2|DYH17_HUMAN	EGF-vs-GLY	-1.18202958670511	0.962746924525489	-1.22776770986592	7	0.25921401231572	0.566493938158035	1	1	1	9	6	3	15.3571959229044
sp|Q9Y399|RT02_HUMAN	EGF-vs-GLY	-0.470975751189151	0.386187934785957	-1.21955066113131	8	0.257367578551134	0.566493938158035	3	3	3	27	16	11	14.0968640527468
sp|Q9NZN4|EHD2_HUMAN	EGF-vs-GLY	-0.119886140626022	0.0989363651851946	-1.21175000114076	8	0.260181130867318	0.566674939941077	7	7	7	57	38	19	15.2435068165596
sp|Q9UH62|ARMX3_HUMAN	EGF-vs-GLY	0.375863911163753	0.310563503253845	1.21026426874292	8	0.260719882067439	0.56737195812327	2	2	2	20	12	8	15.5728889297441
sp|P11117|PPAL_HUMAN	EGF-vs-GLY	-0.943605569599414	0.781094774361877	-1.20805515613685	8	0.261522647741206	0.567845201050354	1	1	1	10	6	4	14.5631576970411
sp|Q86T82|UBP37_HUMAN	EGF-vs-GLY	1.08196096383997	0.894884925308824	1.20905038540747	8	0.261160740610106	0.567845201050354	1	1	1	10	6	4	18.8886621994521
sp|Q9UKD2|MRT4_HUMAN	EGF-vs-GLY	0.280205901301782	0.231985627470106	1.20785888486945	8	0.261594069103767	0.567845201050354	4	3	4	31	18	13	15.8226384636885
sp|P19878|NCF2_HUMAN	EGF-vs-GLY	-1.26871700723137	1.05433614395305	-1.20333255623253	8	0.263245633690847	0.569932028365841	1	1	1	10	6	4	16.2482536792647
sp|P48507|GSH0_HUMAN	EGF-vs-GLY	-0.219881145382905	0.182887346769953	-1.20227642462048	8	0.263632229831608	0.569932028365841	2	2	2	19	12	7	16.579028060556
sp|Q13492|PICAL_HUMAN	EGF-vs-GLY	-0.985452381428996	0.81840058475795	-1.20411984031079	8	0.262957753283672	0.569932028365841	2	2	2	16	10	6	14.5874388427732
sp|Q16401|PSMD5_HUMAN	EGF-vs-GLY	0.277774588547716	0.231167245236687	1.20161741886619	8	0.263873695477014	0.569932028365841	12	12	12	108	70	38	16.1577213566268
sp|Q9UL46|PSME2_HUMAN	EGF-vs-GLY	-0.441353355166603	0.367198527985874	-1.20194750667296	8	0.26375272554872	0.569932028365841	6	6	6	54	32	22	15.4375094760457
sp|Q9UN37|VPS4A_HUMAN	EGF-vs-GLY	-1.34439991535958	1.11831041706333	-1.20217060920344	8	0.263670989271346	0.569932028365841	1	1	1	10	6	4	12.6792151205961
sp|O00303|EIF3F_HUMAN	EGF-vs-GLY	-0.144848622057426	0.120609423342892	-1.20097267728096	8	0.26411011101758	0.569968076522131	6	6	6	45	26	19	15.1065639119353
sp|O75475|PSIP1_HUMAN	EGF-vs-GLY	-0.182017967556128	0.151645199343416	-1.20028835956705	8	0.264361229388237	0.570035768107304	5	5	5	48	30	18	16.0840747197346
sp|Q9Y230|RUVB2_HUMAN	EGF-vs-GLY	-0.101792562701269	0.0848852184027031	-1.1991788984786	8	0.264768777104865	0.570440371935233	14	14	14	137	84	53	16.4535928119695
sp|P15311|EZRI_HUMAN	EGF-vs-GLY	-0.0784410804201813	0.0655288504129141	-1.19704649060534	8	0.265553545643402	0.570969121413433	29	29	29	279	167	112	17.5148961459777
sp|Q09161|NCBP1_HUMAN	EGF-vs-GLY	0.295364723022213	0.246935432745239	1.19612126837601	8	0.265894640966626	0.570969121413433	8	8	8	74	46	28	15.2577455332337
sp|Q14651|PLSI_HUMAN	EGF-vs-GLY	0.450209003940316	0.375872317090067	1.19777111394036	8	0.265286655301052	0.570969121413433	6	6	6	54	32	22	17.6889600824687
sp|Q9BVI4|NOC4L_HUMAN	EGF-vs-GLY	1.44466997140287	1.11783588579458	1.2923810997318	4	0.265829600936274	0.570969121413433	2	2	2	11	8	3	13.9074997928551
sp|P62805|H4_HUMAN	EGF-vs-GLY	0.237139566313467	0.198452221074923	1.19494538800822	8	0.266328664859317	0.571428086555061	14	14	14	134	82	52	18.3690649002713
sp|Q9UJL9|ZF69B_HUMAN	EGF-vs-GLY	-1.07796698617378	0.902799428331497	-1.1940271031917	8	0.26666801391469	0.571683329003888	1	1	1	10	6	4	14.4057740083492
sp|Q99615|DNJC7_HUMAN	EGF-vs-GLY	-0.284030409341987	0.238020118761438	-1.19330420814832	8	0.266935407387815	0.57178401879768	2	2	2	19	11	8	15.7597783382463
sp|O60888|CUTA_HUMAN	EGF-vs-GLY	2.032447284724	1.70848246565255	1.18962138949884	8	0.268301077564348	0.572375628465685	1	1	1	10	6	4	17.2997793815589
sp|P10515|ODP2_HUMAN	EGF-vs-GLY	0.0991264298169183	0.0833685599595367	1.18901453815479	8	0.268526661096252	0.572375628465685	5	5	5	49	30	19	15.9675845397246
sp|P33992|MCM5_HUMAN	EGF-vs-GLY	0.0812109984043077	0.0683561862644112	1.18805630978551	8	0.268883178236049	0.572375628465685	19	19	19	184	111	73	16.0808058948629
sp|Q2QD12|RPEL1_HUMAN	EGF-vs-GLY	-0.182683858278849	0.153788874219371	-1.18788735014902	8	0.268946081395552	0.572375628465685	1	1	1	10	6	4	14.9688579895965
sp|Q8IWA6|CCD60_HUMAN	EGF-vs-GLY	-0.987144681125435	0.831481102995998	-1.18721240635361	8	0.269197481390955	0.572375628465685	1	1	1	10	6	4	13.3585252473103
sp|Q8NE71|ABCF1_HUMAN	EGF-vs-GLY	0.248935576402758	0.208974517771086	1.19122455243776	8	0.267705885733443	0.572375628465685	11	11	11	99	61	38	15.0137486522138
sp|Q96FV9|THOC1_HUMAN	EGF-vs-GLY	-0.784492332106847	0.660573669599214	-1.18759249454011	8	0.269055884166259	0.572375628465685	2	2	2	17	11	6	13.2951793301474
sp|Q9BS26|ERP44_HUMAN	EGF-vs-GLY	0.17195815187809	0.14469178682568	1.18844445597496	8	0.26873871831375	0.572375628465685	4	4	4	40	24	16	16.3937337011559
sp|Q9H4A3|WNK1_HUMAN	EGF-vs-GLY	-0.441456609555202	0.370431572651381	-1.19173591601671	8	0.267516264698229	0.572375628465685	3	3	3	28	17	11	15.2910827221792
sp|Q96JI7|SPTCS_HUMAN	EGF-vs-GLY	-1.30320658178755	1.09909917143292	-1.18570427096995	8	0.269759921450958	0.57310174958541	1	1	1	10	6	4	13.0898476281731
sp|P67870|CSK2B_HUMAN	EGF-vs-GLY	-0.235217382423035	0.198544767760996	-1.18470703144484	8	0.270132358314174	0.573221075941333	1	1	1	10	6	4	15.2696301028654
sp|Q86YP4|P66A_HUMAN	EGF-vs-GLY	-0.243931084396588	0.205958384809413	-1.18437073888647	8	0.270258047754915	0.573221075941333	1	1	1	10	6	4	16.4189712821252
sp|P11277|SPTB1_HUMAN	EGF-vs-GLY	0.651873025793596	0.550751940366926	1.18360550007196	8	0.27054423460585	0.573359268437561	4	4	4	39	24	15	16.1851573942131
sp|Q9BXB5|OSB10_HUMAN	EGF-vs-GLY	0.858900086322719	0.72630866648224	1.18255519445013	8	0.270937436034873	0.573723844142417	2	2	2	17	10	7	14.4391649399415
sp|Q9NP79|VTA1_HUMAN	EGF-vs-GLY	-0.256437134951652	0.217171775090463	-1.18080323672279	8	0.271594355382904	0.574645805761217	1	1	1	10	6	4	16.0563498251093
sp|P00367|DHE3_HUMAN	EGF-vs-GLY	0.127462527519602	0.10829234546135	1.17702250308259	8	0.273016433022637	0.574885340585484	9	9	9	78	49	29	16.3991813448477
sp|P35606|COPB2_HUMAN	EGF-vs-GLY	0.258194638243867	0.219398417692295	1.17682999248419	8	0.273089006185222	0.574885340585484	18	18	18	156	97	59	16.0090542473735
sp|P46060|RAGP1_HUMAN	EGF-vs-GLY	0.0965535483640328	0.0820713600137641	1.17645849109653	8	0.273229100355015	0.574885340585484	10	10	10	95	58	37	16.2137919315837
sp|P49005|DPOD2_HUMAN	EGF-vs-GLY	0.262347144656433	0.217558951136935	1.20586693071207	6	0.273258914780995	0.574885340585484	1	1	1	8	6	2	15.4279134694485
sp|Q16527|CSRP2_HUMAN	EGF-vs-GLY	-0.194978956496273	0.165638718602581	-1.17713393427106	8	0.272974432598653	0.574885340585484	5	5	5	48	30	18	16.6015684601432
sp|Q86TG7|PEG10_HUMAN	EGF-vs-GLY	-0.348476053155905	0.29539983496822	-1.17967585592387	8	0.272017770547892	0.574885340585484	3	3	3	25	15	10	15.362449902526
sp|Q9NZM1|MYOF_HUMAN	EGF-vs-GLY	0.0584274735082758	0.0496539070802117	1.17669438205318	8	0.273140138436277	0.574885340585484	56	54	55	518	317	201	16.5641577673518
sp|O00170|AIP_HUMAN	EGF-vs-GLY	-0.158697647635085	0.135079250838585	-1.17484844378299	8	0.273836932543218	0.575024441805792	4	4	4	39	24	15	15.4024785965691
sp|O14617|AP3D1_HUMAN	EGF-vs-GLY	0.415938918175561	0.353995782756472	1.17498269311785	8	0.273786207958393	0.575024441805792	5	5	5	48	29	19	14.6961316788033
sp|P19784|CSK22_HUMAN	EGF-vs-GLY	-0.440883071547321	0.375397493726605	-1.17444330054161	8	0.273990057853492	0.575024441805792	1	1	1	10	6	4	15.4491105970386
sp|O95487|SC24B_HUMAN	EGF-vs-GLY	1.48914003788833	1.24164653777904	1.19932685557355	6	0.275609948437393	0.575201522305835	1	1	1	8	6	2	12.3642811138066
sp|P11766|ADHX_HUMAN	EGF-vs-GLY	0.266419472594763	0.228543806537917	1.16572606639665	8	0.277301731035177	0.575201522305835	8	8	8	74	46	28	16.328474372767
sp|P78559|MAP1A_HUMAN	EGF-vs-GLY	0.30421113234712	0.26076505926898	1.16661002513119	8	0.276964436297196	0.575201522305835	1	1	1	10	6	4	15.0528818250624
sp|P98161|PKD1_HUMAN	EGF-vs-GLY	-0.782702135966231	0.669181709837788	-1.16964065882189	8	0.275810564998842	0.575201522305835	1	1	1	10	6	4	15.3487700537097
sp|Q08AM6|VAC14_HUMAN	EGF-vs-GLY	-0.485349151125953	0.410345386500957	-1.1827820345796	7	0.275506714914683	0.575201522305835	1	1	1	9	5	4	13.4604905248
sp|Q12797|ASPH_HUMAN	EGF-vs-GLY	0.256697780474834	0.219755206337803	1.16810784487282	8	0.276393671753764	0.575201522305835	15	15	15	131	81	50	16.0123787305413
sp|Q13618|CUL3_HUMAN	EGF-vs-GLY	1.32415761019262	1.13785945820983	1.16372685628143	8	0.278065809164039	0.575201522305835	1	1	1	10	6	4	13.3191654526404
sp|Q5TBA9|FRY_HUMAN	EGF-vs-GLY	0.743212630358333	0.638646613527889	1.1637306369681	8	0.278064362607977	0.575201522305835	1	1	1	10	6	4	13.5836105204678
sp|Q7RTU4|BHA09_HUMAN	EGF-vs-GLY	-1.63888684381349	1.38982303091948	-1.17920541490037	7	0.276838137351697	0.575201522305835	1	1	1	9	5	4	15.249495759276
sp|Q86U42|PABP2_HUMAN	EGF-vs-GLY	0.360075621742088	0.308198086637811	1.16832529906405	8	0.276310887616109	0.575201522305835	2	2	2	20	12	8	15.1546209332467
sp|Q8NBI5|S43A3_HUMAN	EGF-vs-GLY	-1.50442996793222	1.28609359653047	-1.16976709314996	8	0.275762512184401	0.575201522305835	2	2	2	12	7	5	13.2210897838963
sp|Q8NI35|INADL_HUMAN	EGF-vs-GLY	-1.40386813997012	1.18576039629961	-1.18393913673551	7	0.275077122077329	0.575201522305835	1	1	1	9	6	3	14.67462963009
sp|Q8WY98|TM234_HUMAN	EGF-vs-GLY	-1.71841826427974	1.47535859647307	-1.16474616299232	8	0.27767602648659	0.575201522305835	1	1	1	10	6	4	15.4937009824746
sp|Q96FW1|OTUB1_HUMAN	EGF-vs-GLY	0.398546152929468	0.340552369228416	1.1702932909627	8	0.275562598005268	0.575201522305835	4	4	4	32	21	11	14.598160857766
sp|Q96TC7|RMD3_HUMAN	EGF-vs-GLY	0.305596287330491	0.260927066834917	1.17119427676637	8	0.275220568072249	0.575201522305835	1	1	1	10	6	4	15.4759250916898
sp|Q9BQA1|MEP50_HUMAN	EGF-vs-GLY	0.955756095416197	0.817586720661465	1.16899659848064	8	0.276055453490707	0.575201522305835	2	2	2	19	12	7	15.8922446063186
sp|Q9BY42|RTF2_HUMAN	EGF-vs-GLY	-0.52506295903734	0.439844748854376	-1.19374611247474	6	0.277629890623548	0.575201522305835	1	1	1	8	5	3	15.030784818363
sp|Q9Y512|SAM50_HUMAN	EGF-vs-GLY	-0.418961217860636	0.358901053289057	-1.16734463167821	8	0.276684384630282	0.575201522305835	2	2	2	19	12	7	15.1222295053113
sp|P10644|KAP0_HUMAN	EGF-vs-GLY	0.967190654742848	0.832668355189515	1.16155567665678	8	0.278897551886687	0.576462350274156	4	4	4	35	23	12	14.697713043754
sp|P10619|PPGB_HUMAN	EGF-vs-GLY	0.350299099365948	0.301890895195238	1.16034999710542	8	0.279360300540538	0.576959092039932	1	1	1	10	6	4	16.435128569574
sp|Q9NTZ6|RBM12_HUMAN	EGF-vs-GLY	1.40425558822198	1.18328378315265	1.18674455630635	6	0.28018209821994	0.578195992667085	2	2	2	11	5	6	12.3433398713822
sp|P27695|APEX1_HUMAN	EGF-vs-GLY	0.162555676085901	0.140712070044459	1.15523619284785	8	0.281329954720806	0.58010326116516	10	10	9	91	58	33	16.2531563105329
sp|P06280|AGAL_HUMAN	EGF-vs-GLY	0.751592865700181	0.652002524121299	1.1527453313361	8	0.282293418317106	0.581591919151263	1	1	1	10	6	4	14.1694530621997
sp|Q96G21|IMP4_HUMAN	EGF-vs-GLY	1.29093407532891	1.12039695818813	1.1522113353615	8	0.282500315393443	0.581591919151263	1	1	1	10	6	4	18.9490219052059
sp|Q14690|RRP5_HUMAN	EGF-vs-GLY	-0.372899435343403	0.324014355756689	-1.15087319039476	8	0.283019320285782	0.582198347994701	4	4	4	38	22	16	15.1084700950631
sp|P62633|CNBP_HUMAN	EGF-vs-GLY	-0.226386659534975	0.197180922639451	-1.14811644303403	8	0.284090969941295	0.583939759134484	9	9	9	84	53	31	16.819978973165
sp|P84077|ARF1_HUMAN	EGF-vs-GLY	0.138900184803889	0.121369980757857	1.14443607831665	8	0.285526778683121	0.585499180951791	3	3	3	29	18	11	16.2682640034314
sp|Q15286|RAB35_HUMAN	EGF-vs-GLY	-0.332614746293687	0.287561762983381	-1.15667237132953	7	0.285350020795329	0.585499180951791	1	1	1	9	6	3	14.935508281061
sp|Q9P1Q5|OR1A1_HUMAN	EGF-vs-GLY	1.33413101925791	1.16527445036006	1.14490712367861	8	0.285342684588527	0.585499180951791	1	1	1	10	6	4	13.8916094909376
sp|Q9UBG0|MRC2_HUMAN	EGF-vs-GLY	0.872612234306424	0.762935796198167	1.14375579000853	8	0.285792818552308	0.585581809893118	3	3	3	22	15	7	14.5508648535842
sp|Q8NBJ5|GT251_HUMAN	EGF-vs-GLY	-0.125964007649813	0.110283612126803	-1.14218246229531	8	0.286408865824619	0.586380898144484	8	8	8	75	45	30	15.5332678438559
sp|P00540|MOS_HUMAN	EGF-vs-GLY	-0.340507957604816	0.298876000888614	-1.13929508087776	8	0.287542228677482	0.586491310500315	1	1	1	10	6	4	18.058710127431
sp|P57740|NU107_HUMAN	EGF-vs-GLY	-0.127380392001963	0.111817900938195	-1.13917709895458	8	0.287588616096265	0.586491310500315	10	10	10	95	57	38	15.2713155552964
sp|Q09028|RBBP4_HUMAN	EGF-vs-GLY	0.612987565581682	0.537163321265481	1.14115677916647	8	0.28681105614008	0.586491310500315	11	11	11	104	63	41	17.4770259236302
sp|Q14C86|GAPD1_HUMAN	EGF-vs-GLY	-0.148671188333654	0.130508885533951	-1.13916525855995	8	0.287593271764226	0.586491310500315	6	6	6	57	34	23	14.4510896347671
sp|Q9BQP9|BPIA3_HUMAN	EGF-vs-GLY	-0.159816470317354	0.140261270919638	-1.13941980754559	8	0.287493195963163	0.586491310500315	1	1	1	10	6	4	14.9073189829065
sp|P58546|MTPN_HUMAN	EGF-vs-GLY	-0.16303430023513	0.143303860182163	-1.13768254412607	8	0.288176758704646	0.587219569583545	1	1	1	10	6	4	18.5375510403675
sp|P03905|NU4M_HUMAN	EGF-vs-GLY	-1.08186752618283	0.951847549820886	-1.13659747969768	8	0.288604364367575	0.587629294481546	1	1	1	10	6	4	13.4432191527651
sp|P78371|TCPB_HUMAN	EGF-vs-GLY	0.102272576848679	0.0901513206024034	1.13445456112322	8	0.289450354240413	0.588889583450692	26	26	26	234	143	91	16.6480791763683
sp|P09382|LEG1_HUMAN	EGF-vs-GLY	0.104495246816134	0.0923996373859387	1.13090537768751	8	0.290855905183416	0.589617232032558	8	8	8	77	48	29	18.1702089623021
sp|P17812|PYRG1_HUMAN	EGF-vs-GLY	0.248906641024998	0.220250005217847	1.13010958060503	8	0.29117180965062	0.589617232032558	11	11	11	97	58	39	16.2645784372453
sp|P26038|MOES_HUMAN	EGF-vs-GLY	-0.0847759963391609	0.0748430673210686	-1.13271675485294	8	0.290137877427754	0.589617232032558	23	23	22	221	135	86	17.1042861579654
sp|P30536|TSPOA_HUMAN	EGF-vs-GLY	-1.25981199439458	1.11415009611299	-1.13073812836329	8	0.290922274615256	0.589617232032558	1	1	1	10	6	4	14.2611318000142
sp|Q15717|ELAV1_HUMAN	EGF-vs-GLY	-0.250357730796618	0.221484545303966	-1.13036207764757	8	0.291071547023532	0.589617232032558	7	7	7	66	39	27	15.9171127498682
sp|Q9HB07|MYG1_HUMAN	EGF-vs-GLY	0.829067316090647	0.733457883724222	1.13035435910915	8	0.291074611523157	0.589617232032558	4	4	4	37	23	14	15.3125344372529
sp|Q9HDC9|APMAP_HUMAN	EGF-vs-GLY	-0.371017524187777	0.329492743622536	-1.12602638865034	8	0.292797037624472	0.5919840339812	2	2	2	19	12	7	17.1250370538077
sp|Q9UNX4|WDR3_HUMAN	EGF-vs-GLY	0.905091230645816	0.803594564171089	1.12630332632902	8	0.292686578702393	0.5919840339812	1	1	1	10	6	4	15.1997153914487
sp|O00471|EXOC5_HUMAN	EGF-vs-GLY	0.73352854371733	0.65438757520408	1.1209389840395	8	0.294832148168841	0.593230286022679	1	1	1	10	6	4	13.9586571844758
sp|O15371|EIF3D_HUMAN	EGF-vs-GLY	-0.398931659135502	0.357392898505821	-1.116227157292	8	0.296727109121353	0.593230286022679	4	4	4	39	23	16	16.4026214424629
sp|O60869|EDF1_HUMAN	EGF-vs-GLY	0.220805807269206	0.19649525676615	1.12372080071117	8	0.293717939796571	0.593230286022679	1	1	1	10	6	4	15.8410778964556
sp|P11498|PYC_HUMAN	EGF-vs-GLY	-0.0620500431202258	0.0556076276016908	-1.11585488891346	8	0.296877239054404	0.593230286022679	23	23	23	220	135	85	16.5671649685987
sp|P12270|TPR_HUMAN	EGF-vs-GLY	0.191429239174583	0.171654252113233	1.11520243057134	8	0.297140511638123	0.593230286022679	10	10	10	89	55	34	15.342890290491
sp|P13804|ETFA_HUMAN	EGF-vs-GLY	0.331731255834593	0.295528294409672	1.12250252212648	8	0.29420548401021	0.593230286022679	8	7	8	72	42	30	15.9780731556544
sp|P23258|TBG1_HUMAN	EGF-vs-GLY	-0.460665599879042	0.413058738024882	-1.11525446013272	8	0.297119510414782	0.593230286022679	5	4	5	37	22	15	14.5449469641259
sp|P61011|SRP54_HUMAN	EGF-vs-GLY	-0.216229659143214	0.194159118987077	-1.11367243666575	8	0.29775860925271	0.593230286022679	7	7	7	67	41	26	14.7825867920529
sp|Q15629|TRAM1_HUMAN	EGF-vs-GLY	-1.54019020773934	1.37916190116151	-1.11675808796793	8	0.296513098238367	0.593230286022679	1	1	1	10	6	4	18.136426376256
sp|Q5BKU9|OXLD1_HUMAN	EGF-vs-GLY	-0.425525726637469	0.376282677188022	-1.13086717097221	7	0.295362864349002	0.593230286022679	1	1	1	9	6	3	14.7084064445611
sp|Q6IQ16|SPOPL_HUMAN	EGF-vs-GLY	-2.38079397678583	2.0483211047711	-1.16231482028883	5	0.297565627843968	0.593230286022679	1	1	1	7	5	2	14.5708266832001
sp|Q8IVF2|AHNK2_HUMAN	EGF-vs-GLY	0.321316109813002	0.287795058094937	1.11647542504711	8	0.296627020419846	0.593230286022679	2	2	2	20	12	8	17.3119695728341
sp|Q8N9Q2|SR1IP_HUMAN	EGF-vs-GLY	0.143880443919938	0.12864855556679	1.11839921782286	8	0.295852361789164	0.593230286022679	3	3	3	30	18	12	16.6459472563197
sp|Q8NEZ4|KMT2C_HUMAN	EGF-vs-GLY	-0.297770889852589	0.265769302011226	-1.12041115207509	8	0.295043943847161	0.593230286022679	1	1	1	10	6	4	17.6287536415283
sp|Q8WX93|PALLD_HUMAN	EGF-vs-GLY	0.0810806973869746	0.0726875024634309	1.11546957371064	8	0.297032694516686	0.593230286022679	12	12	12	117	71	46	16.6174760596491
sp|Q99439|CNN2_HUMAN	EGF-vs-GLY	-0.102314889914744	0.091204200954865	-1.12182211831862	8	0.294478057721665	0.593230286022679	6	6	6	60	36	24	16.7691993201564
sp|Q9H0S4|DDX47_HUMAN	EGF-vs-GLY	-0.270238898266224	0.242602329514453	-1.11391716150081	8	0.297659674649583	0.593230286022679	2	2	2	14	8	6	13.875001363397
sp|Q9NSI6|BRWD1_HUMAN	EGF-vs-GLY	-3.26179278638537	2.7236868390728	-1.19756527791417	4	0.297199101640569	0.593230286022679	1	1	1	6	4	2	16.6847811063082
sp|Q9UL18|AGO1_HUMAN	EGF-vs-GLY	0.7030140914528	0.629564004767236	1.11666818008873	8	0.296549330188663	0.593230286022679	1	1	1	10	6	4	14.3860636204747
sp|O15145|ARPC3_HUMAN	EGF-vs-GLY	-0.143884036037086	0.129297744069181	-1.11281165091403	8	0.298106806726181	0.59346819389694	4	4	4	37	22	15	16.1678461616
sp|Q96EK5|KBP_HUMAN	EGF-vs-GLY	0.385087666550191	0.346328737849818	1.11191369489292	8	0.298470386433231	0.593736336202301	3	3	3	28	18	10	14.9494076665798
sp|P58753|TIRAP_HUMAN	EGF-vs-GLY	1.81585411389625	1.63506346903188	1.11057102570545	8	0.299014689415178	0.593920761477065	1	1	1	10	6	4	16.0742900528352
sp|Q9BS40|LXN_HUMAN	EGF-vs-GLY	2.77436115761301	2.21441730719199	1.25286284053256	3	0.299021015608731	0.593920761477065	1	1	1	5	4	1	11.0249237789122
sp|Q9NY93|DDX56_HUMAN	EGF-vs-GLY	-0.75070323679231	0.677878737299095	-1.10742998044661	8	0.300291127021192	0.595987133506482	2	2	2	18	10	8	14.6603324504093
sp|Q9UBE0|SAE1_HUMAN	EGF-vs-GLY	-0.114376567678156	0.103434010575105	-1.10579264056579	8	0.300958218424202	0.596854448465122	6	6	6	59	36	23	15.7511756412995
sp|Q9BR76|COR1B_HUMAN	EGF-vs-GLY	-0.214303850176488	0.19413310555249	-1.10390162237705	8	0.301730132474107	0.597928161679017	1	1	1	10	6	4	16.1043700390354
sp|P30085|KCY_HUMAN	EGF-vs-GLY	0.872963760108189	0.791505157157263	1.10291607352691	8	0.302133057891362	0.598269581809307	1	1	1	10	6	4	14.5468744595009
sp|Q14573|ITPR3_HUMAN	EGF-vs-GLY	0.606922768282653	0.550966274952238	1.10156065057751	8	0.302687899219261	0.598413094454418	2	2	2	20	12	8	14.9319176700548
sp|Q15011|HERP1_HUMAN	EGF-vs-GLY	-0.378133514556206	0.34352839419396	-1.10073438163224	8	0.303026529045167	0.598413094454418	1	1	1	10	6	4	16.3891508956345
sp|Q96DH6|MSI2H_HUMAN	EGF-vs-GLY	-1.07132008325509	0.973154046170759	-1.10087409847454	8	0.302969247741949	0.598413094454418	1	1	1	10	6	4	11.7855005985379
sp|Q9UF56|FXL17_HUMAN	EGF-vs-GLY	-1.01427310907401	0.921659086020137	-1.1004862041276	8	0.303128298424482	0.598413094454418	1	1	1	10	6	4	16.4246014052763
sp|O94979|SC31A_HUMAN	EGF-vs-GLY	-0.137676799773979	0.125182886364508	-1.09980528307273	8	0.303407661111795	0.598509104885168	13	13	13	116	70	46	16.0017195115559
sp|O43299|AP5Z1_HUMAN	EGF-vs-GLY	1.36894817217972	1.2466893814915	1.09806676186008	8	0.304121855136456	0.599462076158029	1	1	1	10	6	4	15.1744067817684
sp|P62753|RS6_HUMAN	EGF-vs-GLY	-0.115503425414394	0.105349686062624	-1.09638129672009	8	0.30481552715101	0.600373179521428	8	8	8	70	43	27	17.3591454912614
sp|Q9HA47|UCK1_HUMAN	EGF-vs-GLY	-0.360815473783007	0.329630388381928	-1.0946062210895	8	0.30554743605945	0.601358155643562	1	1	1	10	6	4	15.1177182380996
sp|A6NEC2|PSAL_HUMAN	EGF-vs-GLY	0.116417482835874	0.106730161679573	1.09076460677896	8	0.307136201692526	0.602656056876257	7	7	7	69	42	27	16.0434128892082
sp|O60488|ACSL4_HUMAN	EGF-vs-GLY	-0.267758083801411	0.245351391051358	-1.09132490610319	8	0.306904073555464	0.602656056876257	6	6	6	56	33	23	15.6553157681995
sp|P06733|ENOA_HUMAN	EGF-vs-GLY	0.158215806572451	0.14497911242128	1.09130069794266	8	0.306914099956832	0.602656056876257	29	29	29	275	165	110	18.3474721753578
sp|Q9BUJ2|HNRL1_HUMAN	EGF-vs-GLY	-0.0696088875846537	0.0637364828457951	-1.0921356886458	8	0.306568417952712	0.602656056876257	15	15	15	137	82	55	16.4420225417343
sp|P81605|DCD_HUMAN	EGF-vs-GLY	1.11344448344011	1.02280439916279	1.08861917718727	8	0.308026323523349	0.603217602738717	1	1	1	10	6	4	17.4628259145053
sp|Q96DG6|CMBL_HUMAN	EGF-vs-GLY	0.173147813957525	0.158981277711064	1.08910820475482	8	0.307823250453049	0.603217602738717	3	3	3	30	18	12	15.5172080783392
sp|Q9H5V8|CDCP1_HUMAN	EGF-vs-GLY	-0.247645808486847	0.227533311548349	-1.08839363696522	8	0.308120016819121	0.603217602738717	3	3	3	28	17	11	14.6421209580041
sp|O14979|HNRDL_HUMAN	EGF-vs-GLY	0.361143914851586	0.334194322216525	1.08064048621867	8	0.311354527584591	0.608250299234168	5	5	5	49	30	19	17.8871990985604
sp|Q71UI9|H2AV_HUMAN	EGF-vs-GLY	1.57331687641088	1.4560388695123	1.08054593139939	8	0.311394139314948	0.608250299234168	1	1	1	10	6	4	16.3241942199249
sp|Q7L576|CYFP1_HUMAN	EGF-vs-GLY	0.0895857161978632	0.0829011054511994	1.08063355380223	8	0.311357431638033	0.608250299234168	12	11	12	109	65	44	15.4490137708774
sp|Q9H3P7|GCP60_HUMAN	EGF-vs-GLY	-0.507195774724581	0.469766065441189	-1.07967733737481	8	0.311758204221686	0.608503221784088	1	1	1	10	6	4	15.156080855368
sp|P06454|PTMA_HUMAN	EGF-vs-GLY	-0.401218295921733	0.371842273906026	-1.07900129726275	8	0.312041793656043	0.608598806574267	1	1	1	10	6	4	15.9532689783524
sp|O00267|SPT5H_HUMAN	EGF-vs-GLY	-0.412173070770624	0.38433750216962	-1.07242480487558	8	0.314811153085255	0.609551533749485	4	4	4	36	22	14	14.578513647783
sp|O95425|SVIL_HUMAN	EGF-vs-GLY	0.228150787024376	0.212753534625674	1.07237131183645	8	0.314833757971658	0.609551533749485	2	1	2	11	6	5	15.0347970272571
sp|P60981|DEST_HUMAN	EGF-vs-GLY	0.133512554182257	0.124514909279864	1.07226158661988	8	0.314880129230652	0.609551533749485	6	6	6	60	36	24	17.0622922310861
sp|P78346|RPP30_HUMAN	EGF-vs-GLY	1.2547350276014	1.15564827468914	1.08574127187523	7	0.313562731399381	0.609551533749485	1	1	1	9	6	3	13.4722996574281
sp|Q13330|MTA1_HUMAN	EGF-vs-GLY	-0.730628336812004	0.680415419151816	-1.07379744233719	8	0.314231545339791	0.609551533749485	1	1	1	10	6	4	18.5993612173041
sp|Q8NDI1|EHBP1_HUMAN	EGF-vs-GLY	0.384940992824444	0.357846734012708	1.0757147019561	8	0.313423371267623	0.609551533749485	1	1	1	10	6	4	15.1405484176545
sp|Q92841|DDX17_HUMAN	EGF-vs-GLY	-0.0418524102522865	0.0388531985781576	-1.07719343024219	8	0.312801167310754	0.609551533749485	19	19	19	185	112	73	17.7291861296687
sp|Q96C86|DCPS_HUMAN	EGF-vs-GLY	-0.202544102291592	0.186810189525058	-1.08422406083167	7	0.314190072085075	0.609551533749485	1	1	1	9	6	3	14.1901749232182
sp|Q99720|SGMR1_HUMAN	EGF-vs-GLY	-0.525589798546453	0.488455938839004	-1.07602294650304	8	0.313293591025992	0.609551533749485	2	2	2	17	10	7	15.7566411353319
sp|Q9Y3B8|ORN_HUMAN	EGF-vs-GLY	-0.688601707754332	0.641809001561899	-1.07290752557	8	0.314607224482104	0.609551533749485	1	1	1	10	6	4	15.3254100630639
sp|O95235|KI20A_HUMAN	EGF-vs-GLY	-0.833984808122613	0.747652813636306	-1.1154707009881	5	0.315370403089605	0.610045358400027	1	1	1	7	3	4	13.9076549899389
sp|P37198|NUP62_HUMAN	EGF-vs-GLY	0.573334024262027	0.500697215190083	1.14507132627923	4	0.316036449826006	0.610423343893268	1	1	1	6	4	2	14.9567802981441
sp|Q12765|SCRN1_HUMAN	EGF-vs-GLY	-2.17561254722591	1.64055826107805	-1.32614159389637	2	0.31597202258206	0.610423343893268	1	1	1	4	2	2	11.5392449194808
sp|P00491|PNPH_HUMAN	EGF-vs-GLY	0.11644282252922	0.109059620556827	1.06769876820309	8	0.316813188086155	0.611063638843397	7	7	7	68	42	26	15.7032231963279
sp|Q8NCX0|CC150_HUMAN	EGF-vs-GLY	0.92854714614352	0.869721137260196	1.06763778223056	8	0.316839087989348	0.611063638843397	1	1	1	10	6	4	13.3269035419604
sp|Q9ULC4|MCTS1_HUMAN	EGF-vs-GLY	0.466868997030087	0.43339956345828	1.07722535137032	7	0.317097011079559	0.611106721203846	1	1	1	9	6	3	13.6063480065095
sp|Q8TEM1|PO210_HUMAN	EGF-vs-GLY	0.120524062759335	0.11307457194554	1.06588122055755	8	0.317585788432629	0.611420698745253	18	18	18	175	107	68	15.615538204
sp|Q9Y2S7|PDIP2_HUMAN	EGF-vs-GLY	-0.534222679430314	0.496625634331035	-1.07570500292423	7	0.317731342293215	0.611420698745253	1	1	1	9	5	4	15.0450927919999
sp|C9JRZ8|AK1BF_HUMAN	EGF-vs-GLY	-0.146567350912419	0.137668402235097	-1.06464045876065	8	0.318114057129303	0.611703383390223	1	1	1	10	6	4	17.7090040543361
sp|P22102|PUR2_HUMAN	EGF-vs-GLY	0.107261960910509	0.100849510981191	1.0635843433144	8	0.318564252592289	0.612115312018073	13	13	13	127	77	50	16.4164152759793
sp|P09234|RU1C_HUMAN	EGF-vs-GLY	-1.82218141856094	1.65306065563541	-1.10230765722297	5	0.320537470062255	0.613854489518525	1	1	1	7	4	3	12.6638708038212
sp|P09874|PARP1_HUMAN	EGF-vs-GLY	0.0858904028346401	0.0812127797992272	1.05759712999576	8	0.321125883684132	0.613854489518525	31	31	31	295	180	115	16.0812270361129
sp|P61313|RL15_HUMAN	EGF-vs-GLY	0.140551101739225	0.132569329624897	1.06020828601089	8	0.32000672694916	0.613854489518525	11	11	11	103	62	41	16.5449928380548
sp|Q6P587|FAHD1_HUMAN	EGF-vs-GLY	0.734636361351347	0.694337182293055	1.05803978252353	8	0.320935945273571	0.613854489518525	2	2	2	19	12	7	14.9787742500451
sp|Q96RP9|EFGM_HUMAN	EGF-vs-GLY	0.198292136134976	0.187409270075274	1.05807005200613	8	0.320922960104037	0.613854489518525	5	5	5	50	30	20	14.352853397224
sp|Q9NUT2|ABCB8_HUMAN	EGF-vs-GLY	-0.548248454387162	0.512687757250302	-1.06936131521373	7	0.320389098348894	0.613854489518525	1	1	1	9	6	3	13.1407043945149
sp|Q9NZL4|HPBP1_HUMAN	EGF-vs-GLY	0.383367393559347	0.361845216195227	1.05947896061864	8	0.32031901278887	0.613854489518525	4	4	4	35	21	14	14.8211079322193
sp|Q9HCD6|TANC2_HUMAN	EGF-vs-GLY	0.438877236512358	0.415440685324672	1.05641371203056	8	0.321634109296846	0.614373254430057	1	1	1	10	6	4	15.4631035919462
sp|O75165|DJC13_HUMAN	EGF-vs-GLY	-1.13059275796295	1.06122358125602	-1.0653671647824	7	0.322071604710088	0.614756249167011	1	1	1	9	5	4	14.3509000300564
sp|Q6PI48|SYDM_HUMAN	EGF-vs-GLY	-0.328723074890957	0.31189903483225	-1.05394066085442	8	0.322698201942397	0.615103887545469	2	2	2	14	8	6	13.9555455570403
sp|Q9BXW9|FACD2_HUMAN	EGF-vs-GLY	1.42930106583472	1.26810015405211	1.12712001592895	4	0.322727984174781	0.615103887545469	1	1	1	6	4	2	12.5233787806094
sp|Q9Y265|RUVB1_HUMAN	EGF-vs-GLY	0.0703687767853854	0.0668492592839658	1.052648563935	8	0.323255250169402	0.615656474992239	13	13	13	121	73	48	16.9244306453756
sp|P08254|MMP3_HUMAN	EGF-vs-GLY	1.03442423468558	0.983750228145742	1.05151104933958	8	0.323746275013468	0.61613927907919	1	1	1	10	6	4	16.7210713575695
sp|Q9H3N1|TMX1_HUMAN	EGF-vs-GLY	-0.528076512222896	0.503077875805767	-1.0496913850109	8	0.324532967649036	0.616731515078095	2	2	2	20	12	8	16.0737334892005
sp|Q9NW82|WDR70_HUMAN	EGF-vs-GLY	0.714154148553468	0.673883057326313	1.05975976215656	7	0.324445589431017	0.616731515078095	2	2	2	16	8	8	14.588543031184
sp|P17612|KAPCA_HUMAN	EGF-vs-GLY	0.4455510014538	0.42577778028556	1.04644023733455	8	0.325942234191151	0.618011541306729	1	1	1	10	6	4	15.3875898579645
sp|P17931|LEG3_HUMAN	EGF-vs-GLY	-0.109082988773633	0.104235796191602	-1.04650218791558	8	0.325915336233158	0.618011541306729	5	5	5	46	27	19	15.9011028909787
sp|P49773|HINT1_HUMAN	EGF-vs-GLY	0.750402215578185	0.717719511916909	1.04553687494713	8	0.326334655842011	0.618011541306729	4	4	4	31	20	11	15.6569205905798
sp|P54707|AT12A_HUMAN	EGF-vs-GLY	-0.17439898625355	0.166814152866904	-1.04546876422828	8	0.326364258093782	0.618011541306729	4	4	4	31	20	11	17.5172695532357
sp|Q9BXT2|CCG6_HUMAN	EGF-vs-GLY	0.771975618644595	0.738455875391825	1.04539166708503	8	0.32639776853902	0.618011541306729	1	1	1	10	6	4	18.7620058722799
sp|A4UGR9|XIRP2_HUMAN	EGF-vs-GLY	1.30779608154382	1.25384338887695	1.04302984977668	8	0.327425633372039	0.618042280111243	2	2	2	17	10	7	15.5509667859695
sp|P06727|APOA4_HUMAN	EGF-vs-GLY	0.12249537934841	0.117312934751915	1.04417624200993	8	0.326926409078044	0.618042280111243	1	1	1	10	6	4	17.6258527547545
sp|Q01469|FABP5_HUMAN	EGF-vs-GLY	0.504996146504219	0.484341028348848	1.04264581554403	8	0.327593002645617	0.618042280111243	5	5	5	47	30	17	15.412541369604
sp|Q13515|BFSP2_HUMAN	EGF-vs-GLY	0.300793616689196	0.288352655533055	1.04314495086977	8	0.327375483100492	0.618042280111243	1	1	1	10	6	4	19.4245673800405
sp|Q96JJ7|TMX3_HUMAN	EGF-vs-GLY	-1.12881209001061	0.96744138445659	-1.1668015325235	3	0.3276052949703	0.618042280111243	1	1	1	5	4	1	13.3739274715299
sp|O15357|SHIP2_HUMAN	EGF-vs-GLY	-0.438645378138403	0.423918593598462	-1.03473965228779	8	0.331053418809637	0.620193688453295	1	1	1	10	6	4	14.9387621594454
sp|O43169|CYB5B_HUMAN	EGF-vs-GLY	1.82910893287155	1.70291289540022	1.07410598499324	5	0.331853831755271	0.620193688453295	1	1	1	7	5	2	13.3474734531594
sp|O75746|CMC1_HUMAN	EGF-vs-GLY	0.187014334255582	0.180897454348512	1.03381407399623	8	0.331460374247507	0.620193688453295	5	5	5	34	20	14	16.0517569922182
sp|P06576|ATPB_HUMAN	EGF-vs-GLY	0.132475816834508	0.128067933003561	1.03441832570862	8	0.331194654891715	0.620193688453295	18	18	18	176	106	70	17.1375311681775
sp|P48556|PSMD8_HUMAN	EGF-vs-GLY	0.549585808935401	0.53019808088355	1.03656695252375	8	0.330251131743153	0.620193688453295	7	7	7	60	37	23	15.8894492683856
sp|Q01105|SET_HUMAN	EGF-vs-GLY	-0.190044022816421	0.183590623120257	-1.03515103106294	8	0.33087266912834	0.620193688453295	2	2	2	15	9	6	18.5225724450176
sp|Q07954|LRP1_HUMAN	EGF-vs-GLY	-0.196673949655703	0.189689534144513	-1.03682024705627	8	0.330140040112834	0.620193688453295	10	10	10	90	55	35	14.6023971569894
sp|Q96RT6|CTGE2_HUMAN	EGF-vs-GLY	0.7438007540262	0.71209047732634	1.04453124667377	7	0.330963215709565	0.620193688453295	1	1	1	9	6	3	17.8115131508477
sp|Q96T88|UHRF1_HUMAN	EGF-vs-GLY	0.513035922404639	0.496585807291037	1.03312643026054	8	0.33176296566534	0.620193688453295	4	4	4	38	23	15	14.7749235012969
sp|Q9BSJ8|ESYT1_HUMAN	EGF-vs-GLY	0.104430502787409	0.100536372148304	1.03873355041458	8	0.329301825035997	0.620193688453295	21	21	20	192	117	75	16.319839441144
sp|Q9H2P0|ADNP_HUMAN	EGF-vs-GLY	0.281818839233538	0.265658223516999	1.06083235633587	6	0.329589658172166	0.620193688453295	1	1	1	8	6	2	14.1475739376846
sp|Q9H788|SH24A_HUMAN	EGF-vs-GLY	0.831126606648845	0.802495568155671	1.03567750356426	8	0.33064146147825	0.620193688453295	2	1	2	11	6	5	14.1441036856493
sp|Q9NVI1|FANCI_HUMAN	EGF-vs-GLY	-0.0960883738792015	0.0926045077093522	-1.03762091345255	8	0.329789068674587	0.620193688453295	9	9	9	89	54	35	15.1001978445718
sp|Q8TD26|CHD6_HUMAN	EGF-vs-GLY	-0.734273482352813	0.71328490910934	-1.02942523103381	8	0.333395312284538	0.622625946771844	1	1	1	10	6	4	14.6004717892613
sp|Q2PPJ7|RGPA2_HUMAN	EGF-vs-GLY	-0.839476167244802	0.816322805389551	-1.02836299770432	8	0.33386493390506	0.62272496740961	1	1	1	10	6	4	17.1674746163061
sp|Q7Z5M5|TMC3_HUMAN	EGF-vs-GLY	1.15467575391761	1.12298577672762	1.02821939319867	8	0.333928461706541	0.62272496740961	1	1	1	10	6	4	16.5740402051719
sp|O43818|U3IP2_HUMAN	EGF-vs-GLY	-0.97501016234824	0.915251330108751	-1.06529226483876	5	0.335459832753473	0.62513132626617	1	1	1	7	5	2	13.8336688389086
sp|P55060|XPO2_HUMAN	EGF-vs-GLY	-0.0557772159757819	0.0545076780891517	-1.02329099185905	8	0.336114341321209	0.625452368283512	26	25	25	238	144	94	17.1849260075022
sp|Q9Y2R9|RT07_HUMAN	EGF-vs-GLY	-0.572072336520091	0.558948605063472	-1.02347931694924	8	0.336030612105541	0.625452368283512	1	1	1	10	6	4	13.9942618642908
sp|P08134|RHOC_HUMAN	EGF-vs-GLY	-0.116978659453249	0.11450184973682	-1.02163117645804	8	0.336852988521285	0.626365917498658	5	5	5	45	28	17	15.9563185026562
sp|P55011|S12A2_HUMAN	EGF-vs-GLY	-1.20918690169102	1.10963298860981	-1.08971787438109	4	0.337088211575993	0.626365917498658	1	1	1	6	3	3	11.3560424951838
sp|Q92930|RAB8B_HUMAN	EGF-vs-GLY	-0.457736956269901	0.448855445203545	-1.01978701865214	8	0.337675134432442	0.627007372024163	1	1	1	10	6	4	14.5733845210237
sp|Q13029|PRDM2_HUMAN	EGF-vs-GLY	-0.14192182190245	0.130527246974652	-1.08729652384388	4	0.338037567168629	0.627231365690575	1	1	1	6	4	2	15.7656646351159
sp|Q17R98|ZN827_HUMAN	EGF-vs-GLY	0.535137854591069	0.526378884972461	1.01664004744238	8	0.339081647328012	0.628718937218629	1	1	1	10	6	4	19.7503658768767
sp|P51965|UB2E1_HUMAN	EGF-vs-GLY	0.468120680817981	0.45799871883495	1.02210041549631	7	0.340751658510445	0.630610837512906	1	1	1	9	5	4	13.4105333167412
sp|P55786|PSA_HUMAN	EGF-vs-GLY	0.467301410157847	0.461423215347096	1.01273926975332	8	0.340831300768348	0.630610837512906	12	12	12	109	67	42	16.0494074537327
sp|Q14643|ITPR1_HUMAN	EGF-vs-GLY	-0.105318146142429	0.103972341086524	-1.01294387566771	8	0.340739355345935	0.630610837512906	26	26	26	246	152	94	15.3261270633303
sp|P13598|ICAM2_HUMAN	EGF-vs-GLY	0.504857943777673	0.499306017783364	1.01111928516094	8	0.341559957243759	0.631496739436137	1	1	1	10	6	4	17.5601784934995
sp|P51572|BAP31_HUMAN	EGF-vs-GLY	0.435346327502597	0.430783108018245	1.01059284683967	8	0.341797001606915	0.631496739436137	4	4	4	40	24	16	16.1042470882223
sp|P27105|STOM_HUMAN	EGF-vs-GLY	0.59647374579643	0.591160035394285	1.00898861574531	8	0.342520130054219	0.632334991199281	4	4	4	38	24	14	15.5489819417518
sp|P46783|RS10_HUMAN	EGF-vs-GLY	1.74256301202719	1.72809363148081	1.0083730304208	8	0.342797923658582	0.632334991199281	1	1	1	10	6	4	16.238470773517
sp|Q69YN2|C19L1_HUMAN	EGF-vs-GLY	0.473653721610976	0.465708513981205	1.01706047321714	7	0.342982009490126	0.632334991199281	1	1	1	9	6	3	14.6882128376863
sp|Q92879|CELF1_HUMAN	EGF-vs-GLY	-0.127852861108341	0.127149173473334	-1.00553434690752	8	0.344081156972629	0.633910881524858	4	4	4	39	24	15	14.787890715317
sp|B6A8C7|TARM1_HUMAN	EGF-vs-GLY	-1.64957462506556	1.64161850086589	-1.00484651226547	8	0.344392645492287	0.633933438368242	1	1	1	10	6	4	14.1417891606961
sp|Q02750|MP2K1_HUMAN	EGF-vs-GLY	-0.810158570986633	0.806586815976698	-1.0044282338109	8	0.344582169660455	0.633933438368242	3	3	3	27	16	11	15.0856257874722
sp|Q03113|GNA12_HUMAN	EGF-vs-GLY	0.709461436090848	0.707510553906464	1.00275738951682	8	0.34534003176616	0.634427792068994	1	1	1	10	6	4	19.1728127091503
sp|Q9UKN8|TF3C4_HUMAN	EGF-vs-GLY	-0.506763853276021	0.505109271771522	-1.00327569022579	8	0.345104804902061	0.634427792068994	2	2	2	16	10	6	14.6550140509374
sp|O15143|ARC1B_HUMAN	EGF-vs-GLY	0.157083470491175	0.157503123079906	0.997335591951927	8	0.347808002143299	0.635361941943462	5	5	5	48	30	18	16.3140883929451
sp|P00338|LDHA_HUMAN	EGF-vs-GLY	-0.0417473713887357	0.0417444508189146	-1.00006996306728	8	0.346561659952545	0.635361941943462	26	26	26	245	151	94	17.9580556899717
sp|P30501|1C02_HUMAN	EGF-vs-GLY	-0.309534992019578	0.303303104144046	-1.02054673292289	6	0.346842006859621	0.635361941943462	1	1	1	8	5	3	15.2026968833201
sp|Q12824|SNF5_HUMAN	EGF-vs-GLY	1.6677187155655	1.67072295374844	0.998201833418161	8	0.34741279582081	0.635361941943462	1	1	1	10	6	4	18.3290248490985
sp|Q12879|NMDE1_HUMAN	EGF-vs-GLY	-0.245436957734547	0.246065635306082	-0.997445081793917	8	0.34775803060053	0.635361941943462	1	1	1	10	6	4	18.3975673542155
sp|Q15645|PCH2_HUMAN	EGF-vs-GLY	0.514304065790753	0.514059995827241	1.00047478886802	8	0.346377427303188	0.635361941943462	12	12	12	104	63	41	15.6829731905952
sp|Q9BTW9|TBCD_HUMAN	EGF-vs-GLY	0.164474285882453	0.164551768787507	0.999529127485991	8	0.346807905861397	0.635361941943462	7	7	7	61	39	22	14.4576328399632
sp|Q9BW04|SARG_HUMAN	EGF-vs-GLY	1.12458788474309	1.01129304351007	1.11202968512448	3	0.347220978451487	0.635361941943462	1	1	1	5	3	2	15.4137196079571
sp|Q8WYA0|IFT81_HUMAN	EGF-vs-GLY	0.180266097012022	0.18097535519053	0.996080912907938	8	0.348381031832759	0.635960870214059	1	1	1	10	6	4	17.1031523544892
sp|Q9UNU6|CP8B1_HUMAN	EGF-vs-GLY	1.18116987336936	1.18654250546566	0.995472027279641	8	0.34865937699784	0.636021395170462	1	1	1	10	6	4	18.1499638633568
sp|O60216|RAD21_HUMAN	EGF-vs-GLY	0.267824495280699	0.269370095963476	0.994262166788599	8	0.349212952361007	0.636583554760683	4	4	4	39	24	15	15.6691433703345
sp|Q70EL2|UBP45_HUMAN	EGF-vs-GLY	-1.67805035728844	1.65513994915857	-1.01384197640902	6	0.349782919621092	0.637174784759207	1	1	1	8	4	4	14.006916777623
sp|O00231|PSD11_HUMAN	EGF-vs-GLY	-0.161888649247313	0.1636606949732	-0.989172441641059	8	0.351549080511711	0.637309191046411	11	11	11	97	58	39	15.7825554256127
sp|P62873|GBB1_HUMAN	EGF-vs-GLY	0.127443184813733	0.128491051989022	0.991844823751785	8	0.350321013409157	0.637309191046411	5	5	5	48	30	18	17.0780884834495
sp|Q6KC79|NIPBL_HUMAN	EGF-vs-GLY	0.245124295034106	0.247816994925509	0.989134321105734	8	0.351566621998962	0.637309191046411	4	4	4	38	23	15	14.346404140901
sp|Q96IX5|USMG5_HUMAN	EGF-vs-GLY	0.980550582036804	0.990245832050093	0.990209249360619	8	0.351072238888792	0.637309191046411	1	1	1	10	6	4	16.55238549789
sp|Q96S06|LMF1_HUMAN	EGF-vs-GLY	0.29946904398331	0.302765296488858	0.989112845680219	8	0.351576504389906	0.637309191046411	1	1	1	10	6	4	18.2190283691818
sp|Q9H074|PAIP1_HUMAN	EGF-vs-GLY	-0.0726994792257736	0.0733290429057786	-0.991414538427646	8	0.350518526814993	0.637309191046411	6	6	6	59	35	24	16.5465008725561
sp|Q9HC35|EMAL4_HUMAN	EGF-vs-GLY	-0.440843622547201	0.44529469634516	-0.9900042065749	8	0.351166501883689	0.637309191046411	2	2	2	19	12	7	14.8664167620547
sp|Q86T65|DAAM2_HUMAN	EGF-vs-GLY	-0.934351861697677	0.937128476902519	-0.997037102944497	7	0.351955947565946	0.637551486023787	1	1	1	9	6	3	15.643459841903
sp|A4FU01|MTMRB_HUMAN	EGF-vs-GLY	-0.217417087529115	0.22018720200179	-0.98741927574586	8	0.352356500662451	0.637831655769991	1	1	1	10	6	4	15.9206664794701
sp|P27635|RL10_HUMAN	EGF-vs-GLY	-0.23521013519337	0.238491392220675	-0.986241612341842	8	0.35289966091434	0.638369400566106	8	8	8	69	39	30	16.3912782392686
sp|P16144|ITB4_HUMAN	EGF-vs-GLY	-0.58413291640539	0.594411568774343	-0.982707852759078	8	0.354533297438784	0.639836065082714	1	1	1	10	6	4	15.8017761753898
sp|P28749|RBL1_HUMAN	EGF-vs-GLY	-1.1933370421605	1.2147726535553	-0.982354219670598	8	0.354697093904758	0.639836065082714	1	1	1	10	6	4	15.9316891588918
sp|Q8ND61|CC020_HUMAN	EGF-vs-GLY	-0.891898905396649	0.906492061340947	-0.983901507176233	8	0.353980840096526	0.639836065082714	1	1	1	10	6	4	16.0764913203846
sp|Q9BT78|CSN4_HUMAN	EGF-vs-GLY	-0.146690775129646	0.149180881031752	-0.983308143209213	8	0.354255384529853	0.639836065082714	7	7	6	62	39	23	16.23890718102
sp|Q16891|IMMT_HUMAN	EGF-vs-GLY	-0.0737848939927231	0.0752677668061281	-0.980298700541699	8	0.355650304605157	0.640219909886036	16	16	16	156	94	62	16.4501784362303
sp|Q8N1G4|LRC47_HUMAN	EGF-vs-GLY	-0.0786843176827186	0.0802116983997279	-0.980958130204428	8	0.355344295398404	0.640219909886036	7	6	7	60	35	25	15.7993160104173
sp|Q9NXE4|NSMA3_HUMAN	EGF-vs-GLY	-0.93936266692841	0.923161827165667	-1.01754929556878	5	0.355574537773903	0.640219909886036	1	1	1	7	4	3	13.5887139800819
sp|Q03701|CEBPZ_HUMAN	EGF-vs-GLY	0.250622682860371	0.255928563371745	0.97926811903497	8	0.356128945334857	0.64063695159405	1	1	1	10	6	4	14.3395060545234
sp|P52298|NCBP2_HUMAN	EGF-vs-GLY	1.27288029110959	1.30370143321721	0.976358741869629	8	0.357482789539213	0.642181687025428	1	1	1	10	6	4	14.8249592050577
sp|Q9GZS3|WDR61_HUMAN	EGF-vs-GLY	-1.22865380040859	1.2473557379556	-0.985006733061039	7	0.357434664336957	0.642181687025428	1	1	1	9	6	3	15.3465844122858
sp|O43776|SYNC_HUMAN	EGF-vs-GLY	0.0758524477059782	0.0779151137547765	0.973526753034203	8	0.358804340204752	0.643219390802437	16	16	16	151	93	58	16.3612651668494
sp|P26358|DNMT1_HUMAN	EGF-vs-GLY	-0.243038055444456	0.249471049551418	-0.974213464373805	8	0.358483548626525	0.643219390802437	6	6	6	59	36	23	15.4951954190853
sp|Q13510|ASAH1_HUMAN	EGF-vs-GLY	0.990423027948102	1.01690867612889	0.973954742640599	8	0.358604383032695	0.643219390802437	1	1	1	10	6	4	14.2785572709691
sp|Q8WW52|F151A_HUMAN	EGF-vs-GLY	-0.653437392198815	0.671790343219239	-0.972680537602736	8	0.359199939601871	0.643483869701142	1	1	1	10	6	4	16.8298987803764
sp|O15015|ZN646_HUMAN	EGF-vs-GLY	1.4834184488063	1.52754315992539	0.971113934927216	8	0.359933179633647	0.64432026094078	1	1	1	10	6	4	16.8294582225983
sp|O75794|CD123_HUMAN	EGF-vs-GLY	-1.12774917442959	1.13852997130828	-0.990530950304015	6	0.360163599986172	0.64432026094078	1	1	1	8	5	3	12.7098316726864
sp|O60739|EIF1B_HUMAN	EGF-vs-GLY	0.354841403032771	0.363335692130755	0.976621374442544	7	0.361292176310904	0.645004752477966	1	1	1	9	6	3	15.8826986905275
sp|P52209|6PGD_HUMAN	EGF-vs-GLY	-0.0850413266623665	0.0878309120862966	-0.968239138616832	8	0.361281635353672	0.645004752477966	18	18	18	170	107	63	16.8302398929977
sp|Q5VU43|MYOME_HUMAN	EGF-vs-GLY	-0.806198216567597	0.831856893979179	-0.969154938070124	8	0.36085165852593	0.645004752477966	2	2	2	18	11	7	15.4982176761504
sp|O95197|RTN3_HUMAN	EGF-vs-GLY	0.245859461280647	0.254549208740506	0.965862209893105	8	0.362399419061676	0.646092160169064	3	3	3	29	18	11	17.3533592627357
sp|P49901|MCSP_HUMAN	EGF-vs-GLY	-1.31438756583468	1.3119130002849	-1.00188622686813	5	0.362389517200771	0.646092160169064	1	1	1	7	4	3	14.4503350070805
sp|P30042|ES1_HUMAN	EGF-vs-GLY	-0.379063870614003	0.393451563028211	-0.963432112701566	8	0.363544881945927	0.647689164675642	1	1	1	10	6	4	15.369761313966
sp|O75367|H2AY_HUMAN	EGF-vs-GLY	0.627493346001912	0.655926144452433	0.956652439164082	8	0.366754894714935	0.648201658109707	9	9	9	85	52	33	16.5320325153039
sp|O75436|VP26A_HUMAN	EGF-vs-GLY	0.889879437380694	0.927694294318816	0.959237803692769	8	0.365528300345398	0.648201658109707	1	1	1	10	6	4	14.3551836611276
sp|O75643|U520_HUMAN	EGF-vs-GLY	0.076071235631004	0.0794505205094267	0.957466800006405	8	0.366368200468908	0.648201658109707	56	56	55	523	322	201	16.4229267331318
sp|P14923|PLAK_HUMAN	EGF-vs-GLY	0.109140826581263	0.113907577989692	0.958152464545772	8	0.366042852769368	0.648201658109707	17	17	17	160	98	62	16.4717160623607
sp|P17252|KPCA_HUMAN	EGF-vs-GLY	0.629638515848285	0.655609095234169	0.960387097167088	8	0.364984016476028	0.648201658109707	2	2	2	17	11	6	14.6561733627967
sp|P30685|1B35_HUMAN	EGF-vs-GLY	-2.23066829802601	2.19423348440481	-1.01660480248804	4	0.366831161952602	0.648201658109707	1	1	1	6	3	3	12.7544609901707
sp|Q02790|FKBP4_HUMAN	EGF-vs-GLY	0.103940878918712	0.10840280107604	0.958839420079209	8	0.365717108739307	0.648201658109707	17	17	16	158	96	62	15.9490988845744
sp|Q96PK6|RBM14_HUMAN	EGF-vs-GLY	0.32745888513179	0.341982578822405	0.957530896045565	8	0.366337777772709	0.648201658109707	7	7	7	61	38	23	15.6143803582761
sp|Q96RS6|NUDC1_HUMAN	EGF-vs-GLY	-0.121893104265182	0.126743896758718	-0.961727604897844	8	0.364349942293503	0.648201658109707	3	3	3	30	18	12	14.8573989034733
sp|Q9BW60|ELOV1_HUMAN	EGF-vs-GLY	0.659381854305487	0.688552050739645	0.957635451956285	8	0.366288155151335	0.648201658109707	1	1	1	10	6	4	14.3323137505639
sp|Q9BY12|SCAPE_HUMAN	EGF-vs-GLY	-2.85190560426595	2.68343817266066	-1.06278044089917	3	0.36584868219667	0.648201658109707	1	1	1	5	3	2	14.4795876533631
sp|Q9NYK1|TLR7_HUMAN	EGF-vs-GLY	0.53426368563398	0.555616157373795	0.961569742966545	8	0.364424569841834	0.648201658109707	1	1	1	10	6	4	16.2758657497027
sp|Q01433|AMPD2_HUMAN	EGF-vs-GLY	1.41597416393143	1.42883313618612	0.991000368112253	5	0.367189352453132	0.6483929069186	1	1	1	7	5	2	11.9088095736207
sp|Q96Q91|B3A4_HUMAN	EGF-vs-GLY	0.393722991376179	0.412640414718091	0.954155185320768	8	0.367942597482353	0.649281018958655	1	1	1	10	6	4	16.8372101821046
sp|Q9H307|PININ_HUMAN	EGF-vs-GLY	-0.518645064219064	0.544172752903132	-0.953088998763941	8	0.368450551303007	0.649735370550647	2	2	2	20	12	8	14.8373437285174
sp|Q71UM5|RS27L_HUMAN	EGF-vs-GLY	0.622767996612683	0.654262358876805	0.951862793515755	8	0.36903538649576	0.65032458734375	2	2	2	20	12	8	17.3822809587844
sp|Q9BQ04|RBM4B_HUMAN	EGF-vs-GLY	-0.851118134293521	0.894659967142712	-0.951331417020646	8	0.369289039396644	0.650329781530818	2	2	2	14	8	6	16.3482242287535
sp|O95232|LC7L3_HUMAN	EGF-vs-GLY	0.413335393014679	0.434851453073915	0.95052089648743	8	0.369676191535993	0.650569905593192	2	2	2	19	11	8	15.8360571438165
sp|P20339|RAB5A_HUMAN	EGF-vs-GLY	0.186715760112038	0.196871706213945	0.948413378960255	8	0.370684277341759	0.651879814828322	3	3	3	24	15	9	15.9041738169474
sp|Q14318|FKBP8_HUMAN	EGF-vs-GLY	0.541833499559544	0.571605788035867	0.947914648347726	8	0.370923132878413	0.651879814828322	2	2	2	14	8	6	13.7930713463351
sp|P04792|HSPB1_HUMAN	EGF-vs-GLY	0.0950909981530425	0.100429694427905	0.94684145655053	8	0.371437500759584	0.651900458031367	11	11	11	108	66	42	16.386025248784
sp|Q6NVV1|R13P3_HUMAN	EGF-vs-GLY	-0.181872000046991	0.191994207155162	-0.947278580650137	8	0.37122792860045	0.651900458031367	2	2	2	20	12	8	19.2206314370326
sp|A8MWD9|RUXGL_HUMAN	EGF-vs-GLY	0.442038793203431	0.467459231567721	0.94561998855165	8	0.372023579348995	0.652487602996142	2	2	2	20	12	8	16.9703459096224
sp|Q7Z6Z7|HUWE1_HUMAN	EGF-vs-GLY	-0.148821946707318	0.157562189144801	-0.944528300317977	8	0.372547967699986	0.652524934648051	10	9	10	88	53	35	14.9363791343736
sp|Q9NWZ3|IRAK4_HUMAN	EGF-vs-GLY	0.527951285024741	0.558938266972022	0.944560993980338	8	0.372532255468618	0.652524934648051	1	1	1	10	6	4	15.7974345849675
sp|O43719|HTSF1_HUMAN	EGF-vs-GLY	-0.750823868915782	0.796016752332583	-0.943226215674015	8	0.373174135202663	0.652776324137233	2	2	2	19	12	7	14.1482535952085
sp|P15927|RFA2_HUMAN	EGF-vs-GLY	-0.17175993552712	0.182106635447247	-0.943183289863569	8	0.373194791324409	0.652776324137233	3	3	3	30	18	12	15.2233365583178
sp|O60506|HNRPQ_HUMAN	EGF-vs-GLY	-0.0657478329375854	0.0699035865099524	-0.940550209512135	8	0.374463462228664	0.654554057291883	18	18	18	178	108	70	17.376143031511
sp|P40937|RFC5_HUMAN	EGF-vs-GLY	-0.561014456050076	0.597829387194232	-0.938419000583196	8	0.375492654883908	0.655028881485446	1	1	1	10	6	4	15.1758069594668
sp|P83916|CBX1_HUMAN	EGF-vs-GLY	-1.39419796722955	1.45603782543448	-0.957528673277098	6	0.375276003784522	0.655028881485446	1	1	1	8	4	4	13.2953771208088
sp|Q03405|UPAR_HUMAN	EGF-vs-GLY	-0.778712961091009	0.829133653990252	-0.939188702983421	8	0.375120713219774	0.655028881485446	2	2	2	18	12	6	15.1005377475371
sp|Q99729|ROAA_HUMAN	EGF-vs-GLY	0.636407713115789	0.67894058379011	0.937354060591155	8	0.376007712700105	0.655105249463665	6	5	6	48	30	18	15.7227934319417
sp|Q9Y6R4|M3K4_HUMAN	EGF-vs-GLY	-0.682592059970068	0.728265844436003	-0.937284187065911	8	0.376041525231842	0.655105249463665	1	1	1	10	6	4	15.9326983636753
sp|Q9Y5M8|SRPRB_HUMAN	EGF-vs-GLY	-0.326409253526911	0.345673578577863	-0.944270183650695	7	0.376474116993777	0.65541869763883	1	1	1	9	5	4	15.8871481619745
sp|P42224|STAT1_HUMAN	EGF-vs-GLY	0.119372117757193	0.127672449351612	0.934987292586829	8	0.37715426638956	0.656162419191495	2	2	2	16	11	5	15.542086624646
sp|Q9BRA2|TXD17_HUMAN	EGF-vs-GLY	0.488505974167178	0.522814476960692	0.934377290022722	8	0.377450192666944	0.656237131218534	2	2	2	20	12	8	17.1924936230433
sp|P30101|PDIA3_HUMAN	EGF-vs-GLY	-0.0551759598548509	0.0591497157815353	-0.93281868096609	8	0.378207087043231	0.656721125852065	30	30	30	297	180	117	18.5726269233551
sp|P41161|ETV5_HUMAN	EGF-vs-GLY	-1.52452901076446	1.62389438145651	-0.938810447387026	7	0.379083321662586	0.656721125852065	1	1	1	9	6	3	17.3165793816995
sp|Q13868|EXOS2_HUMAN	EGF-vs-GLY	-0.705342061073579	0.751975198055088	-0.937985804449241	7	0.379478600919102	0.656721125852065	1	1	1	9	5	4	13.7077829634817
sp|Q8TC07|TBC15_HUMAN	EGF-vs-GLY	0.396306256461155	0.425393647591009	0.931622413041251	8	0.378788778623861	0.656721125852065	1	1	1	10	6	4	14.3852678229415
sp|Q8WVM8|SCFD1_HUMAN	EGF-vs-GLY	-0.25911804362968	0.276263038953637	-0.937939597751133	7	0.379500758539801	0.656721125852065	1	1	1	9	5	4	15.6276463356347
sp|Q96KA5|CLP1L_HUMAN	EGF-vs-GLY	0.609928563960248	0.655285584635164	0.930782819371544	8	0.379197428614775	0.656721125852065	3	3	3	23	16	7	14.1781871003885
sp|Q9NPF0|CD320_HUMAN	EGF-vs-GLY	-0.229503375436358	0.241542114375238	-0.950158840954016	6	0.378717756817788	0.656721125852065	1	1	1	8	5	3	14.5104260132274
sp|P51532|SMCA4_HUMAN	EGF-vs-GLY	-0.346239228348149	0.372612046310526	-0.929221778459629	8	0.379958085973969	0.657074183344317	3	3	3	25	15	10	14.0620901886274
sp|Q96ST3|SIN3A_HUMAN	EGF-vs-GLY	0.39040720965223	0.416932349145749	0.936380231594248	7	0.380249097220136	0.657139345895424	1	1	1	9	5	4	13.7067388006219
sp|O95163|ELP1_HUMAN	EGF-vs-GLY	0.283915826451881	0.306712922708342	0.92567285377102	8	0.381691563012901	0.658643570679413	10	10	9	85	53	32	15.6284108022593
sp|P27797|CALR_HUMAN	EGF-vs-GLY	0.0869658749687116	0.0940541239762029	0.924636488993457	8	0.38219887021009	0.658643570679413	21	21	20	188	113	75	17.9932462495751
sp|Q2TAL8|QRIC1_HUMAN	EGF-vs-GLY	1.18068108095477	1.20205006273822	0.982222885347415	4	0.381601123626282	0.658643570679413	1	1	1	6	5	1	13.4187143667812
sp|Q8NI36|WDR36_HUMAN	EGF-vs-GLY	0.236188607991055	0.255546727877485	0.924248218526549	8	0.382389058382111	0.658643570679413	3	3	3	25	16	9	14.2595299965231
sp|Q9NW13|RBM28_HUMAN	EGF-vs-GLY	-0.245369455242445	0.265432683151096	-0.924413121735914	8	0.382308274666025	0.658643570679413	2	2	2	20	12	8	14.1867371083956
sp|P12277|KCRB_HUMAN	EGF-vs-GLY	0.189704094444436	0.205884340452402	0.921410992344475	8	0.383780935097144	0.660602352781681	9	9	9	81	50	31	15.6080681102623
sp|P30084|ECHM_HUMAN	EGF-vs-GLY	-0.157586062697826	0.171377673311064	-0.919525044617656	8	0.384708187152051	0.661759308668715	9	9	9	88	54	34	16.4664913234071
sp|O76021|RL1D1_HUMAN	EGF-vs-GLY	0.149580955799531	0.163355262152567	0.91567883292201	8	0.386604305261403	0.663829679794154	5	5	5	49	30	19	16.0028322238443
sp|P43034|LIS1_HUMAN	EGF-vs-GLY	-0.108774778504093	0.118755194323083	-0.91595806923748	8	0.386466417107823	0.663829679794154	4	4	4	39	23	16	15.4963526504945
sp|Q12904|AIMP1_HUMAN	EGF-vs-GLY	-0.0612103680720212	0.0668581012667692	-0.915526569140618	8	0.386679508931753	0.663829679794154	4	4	4	38	22	16	15.5194415630195
sp|P12081|SYHC_HUMAN	EGF-vs-GLY	0.0889674259092342	0.0972626053501116	0.914713579684426	8	0.387081228253378	0.664079832069617	7	7	7	62	36	26	16.5284152443388
sp|P50570|DYN2_HUMAN	EGF-vs-GLY	0.629411321260975	0.688774116666108	0.913813841187198	8	0.387526167367274	0.664403752908598	4	4	4	37	22	15	13.9501297027896
sp|Q9H0W9|CK054_HUMAN	EGF-vs-GLY	0.28230094267284	0.309870744101519	0.911028059429687	8	0.388906157701363	0.666262662225249	2	2	2	20	12	8	15.4980793443153
sp|Q9NT62|ATG3_HUMAN	EGF-vs-GLY	0.471887095141195	0.514004544587815	0.918060161354422	7	0.389124106889458	0.666262662225249	1	1	1	9	6	3	14.0895502779661
sp|Q9HCN8|SDF2L_HUMAN	EGF-vs-GLY	0.167151563654642	0.183775872970127	0.90954030555367	8	0.389644609224957	0.666713797051146	3	3	3	26	16	10	16.3487307994451
sp|Q6NVY1|HIBCH_HUMAN	EGF-vs-GLY	0.410059665029262	0.448363711681996	0.914569253365667	7	0.390832661281319	0.668305816324154	2	2	1	10	6	4	14.6567914628195
sp|O60341|KDM1A_HUMAN	EGF-vs-GLY	0.231203742937117	0.25333676727348	0.912633982920963	7	0.39178224342187	0.669435946125321	2	2	2	14	10	4	13.9134471035588
sp|Q13451|FKBP5_HUMAN	EGF-vs-GLY	0.772693034256953	0.805997963082084	0.958678643928857	4	0.392009715560664	0.669435946125321	1	1	1	6	5	1	13.3454611077215
sp|O00148|DX39A_HUMAN	EGF-vs-GLY	-0.128773932877233	0.142805758305405	-0.90174187935641	8	0.393532062681483	0.670526860037449	19	19	19	179	110	69	17.3102977494275
sp|O43707|ACTN4_HUMAN	EGF-vs-GLY	-0.0285980175660714	0.0318421240593865	-0.898119029771231	8	0.395347555335495	0.670526860037449	61	61	61	601	362	239	18.855965369677
sp|O95861|BPNT1_HUMAN	EGF-vs-GLY	0.411731755755257	0.458471438334022	0.89805322933833	8	0.395380585345661	0.670526860037449	1	1	1	10	6	4	15.0751823334717
sp|P13010|XRCC5_HUMAN	EGF-vs-GLY	0.094169117236649	0.104672212500271	0.899657272806811	8	0.394575967963931	0.670526860037449	33	33	32	309	192	117	17.1724936891809
sp|P35398|RORA_HUMAN	EGF-vs-GLY	-1.96015459307094	1.97246851669724	-0.993757100038825	3	0.393591703423434	0.670526860037449	1	1	1	5	2	3	12.9694874121882
sp|Q8NBF2|NHLC2_HUMAN	EGF-vs-GLY	-0.441582673182886	0.487911792760582	-0.905046116398278	7	0.395521934912828	0.670526860037449	2	2	2	17	11	6	12.8737114011672
sp|Q8TCJ2|STT3B_HUMAN	EGF-vs-GLY	0.360483520258048	0.401734989810486	0.897316712263728	8	0.395750432813159	0.670526860037449	6	6	6	59	36	23	16.1804196441005
sp|Q96CS3|FAF2_HUMAN	EGF-vs-GLY	-1.07286483383365	1.19132006212794	-0.900568090759165	8	0.394119612758703	0.670526860037449	1	1	1	10	6	4	15.2589552243049
sp|Q9P1U1|ARP3B_HUMAN	EGF-vs-GLY	0.549807229183992	0.611214761203216	0.899531987908246	8	0.394638770470797	0.670526860037449	3	3	3	30	18	12	17.4642391561022
sp|Q9UI14|PRAF1_HUMAN	EGF-vs-GLY	-1.26688253116891	1.41038639136352	-0.898252095260312	8	0.39528076621029	0.670526860037449	2	1	2	11	6	5	13.8271806867659
sp|Q9Y383|LC7L2_HUMAN	EGF-vs-GLY	0.248227305552236	0.275866654573592	0.899809025255052	8	0.394499907553008	0.670526860037449	11	11	11	99	62	37	16.0132047061911
sp|Q9Y5L0|TNPO3_HUMAN	EGF-vs-GLY	0.110885099368773	0.123186207594186	0.900142163106959	8	0.394332971497329	0.670526860037449	7	7	7	61	38	23	15.7556609719757
sp|P30408|T4S1_HUMAN	EGF-vs-GLY	-0.526749179612967	0.587455217064425	-0.896662697533248	8	0.396079060617262	0.670552732402276	2	2	2	20	12	8	14.8648905210405
sp|Q8IV08|PLD3_HUMAN	EGF-vs-GLY	-0.442074745510808	0.493245178037414	-0.896257612228041	8	0.396282705772047	0.670552732402276	2	2	2	19	12	7	16.0348850820801
sp|P56192|SYMC_HUMAN	EGF-vs-GLY	0.0713999953034689	0.0797360287087812	0.895454620197379	8	0.396686610722127	0.670774070175497	12	12	12	116	71	45	16.8482341585066
sp|Q04760|LGUL_HUMAN	EGF-vs-GLY	-0.0866574987357374	0.0968273024136284	-0.894969668426293	8	0.396930685319733	0.670774070175497	6	6	6	59	36	23	16.551430114743
sp|Q9Y5P6|GMPPB_HUMAN	EGF-vs-GLY	0.190888096822083	0.212004257512292	0.900397468720717	7	0.397826052904984	0.671849466950215	1	1	1	9	6	3	13.6917837024801
sp|P62834|RAP1A_HUMAN	EGF-vs-GLY	-0.178310566996605	0.199762162981437	-0.892614318624369	8	0.398117666063105	0.671904506029729	2	2	2	20	12	8	17.1830427656602
sp|P49327|FAS_HUMAN	EGF-vs-GLY	-0.0591011339449554	0.066434321609523	-0.889617482546605	8	0.399631619314588	0.674021079650223	95	94	95	908	556	352	17.3911991752157
sp|O00232|PSD12_HUMAN	EGF-vs-GLY	0.297077138706261	0.334651666677328	0.887720481585718	8	0.400592092145034	0.674747304318988	7	7	7	68	42	26	15.7186294919491
sp|Q5JRX3|PREP_HUMAN	EGF-vs-GLY	-0.17794591905371	0.200564289847765	-0.887226331211688	8	0.400842558194125	0.674747304318988	4	4	4	40	24	16	16.7935531674854
sp|Q9UPQ0|LIMC1_HUMAN	EGF-vs-GLY	-0.557372663357531	0.627954062523727	-0.887601015140292	8	0.400652634836092	0.674747304318988	2	2	2	20	12	8	15.1467175942364
sp|O00469|PLOD2_HUMAN	EGF-vs-GLY	-0.0720655852898744	0.0813830259885748	-0.885511252678065	8	0.401712739121471	0.675192504830796	14	14	14	134	81	53	15.9445541281672
sp|P60660|MYL6_HUMAN	EGF-vs-GLY	0.0544535016419853	0.0615061914935307	0.885333660233423	8	0.401802921782669	0.675192504830796	7	7	7	70	42	28	18.3515518573111
sp|Q15637|SF01_HUMAN	EGF-vs-GLY	0.311606312776488	0.352387893515078	0.884270766705994	8	0.402342970107233	0.675192504830796	2	2	2	20	12	8	16.5525279331038
sp|Q9H1R3|MYLK2_HUMAN	EGF-vs-GLY	0.446981697375738	0.505240196365905	0.884691480588423	8	0.402129146270173	0.675192504830796	1	1	1	10	6	4	14.9792789643212
sp|Q9UMY4|SNX12_HUMAN	EGF-vs-GLY	-0.723635290135783	0.803336460617703	-0.900787310934903	6	0.402408485916889	0.675192504830796	1	1	1	8	5	3	14.1289407393411
sp|O76031|CLPX_HUMAN	EGF-vs-GLY	-1.21826483246624	1.37897606658706	-0.883456110649858	8	0.402757243123157	0.675340845935016	3	3	3	30	18	12	15.1596561164742
sp|P53701|CCHL_HUMAN	EGF-vs-GLY	0.437811831336853	0.486848648325481	0.89927708096286	6	0.403150599334795	0.675563730409857	1	1	1	8	5	3	14.4227961069286
sp|P52294|IMA5_HUMAN	EGF-vs-GLY	0.201186553348123	0.228607753160727	0.880051313074563	8	0.404491976934197	0.677373911018274	4	4	4	32	21	11	15.5801460258405
sp|O43242|PSMD3_HUMAN	EGF-vs-GLY	-0.130361739571718	0.148607394263657	-0.877222430402303	8	0.405937345228198	0.677844618721635	7	7	7	63	38	25	15.8114671484276
sp|O75223|GGCT_HUMAN	EGF-vs-GLY	0.387237834397133	0.441027263479336	0.878036045531858	8	0.405521265156311	0.677844618721635	1	1	1	10	6	4	20.9179274871754
sp|P17844|DDX5_HUMAN	EGF-vs-GLY	-0.0603102946983011	0.0687400393595193	-0.877367764991674	8	0.405862999236017	0.677844618721635	11	11	11	106	66	40	16.7581758596602
sp|Q96AX1|VP33A_HUMAN	EGF-vs-GLY	1.64241613114954	1.87288522823532	0.876944356433985	8	0.40607962123879	0.677844618721635	1	1	1	10	6	4	15.6239603822498
sp|Q96B26|EXOS8_HUMAN	EGF-vs-GLY	-0.318870291407382	0.363564938901526	-0.877065572854234	8	0.406017596712189	0.677844618721635	1	1	1	10	6	4	15.172429584171
sp|O43399|TPD54_HUMAN	EGF-vs-GLY	-0.246347223069578	0.281663868917304	-0.874614213092077	8	0.407273234093318	0.679029583797099	4	4	4	39	23	16	16.3290779805922
sp|Q92769|HDAC2_HUMAN	EGF-vs-GLY	0.397411209225165	0.454424910879173	0.874536583956844	8	0.407313042555237	0.679029583797099	4	4	4	35	21	14	15.005644003983
sp|P08240|SRPR_HUMAN	EGF-vs-GLY	0.347517472424368	0.398244699889204	0.872622969046549	8	0.408295227595832	0.679793209488824	4	4	4	39	23	16	14.4065450355354
sp|Q8IV33|K0825_HUMAN	EGF-vs-GLY	-1.30880013766453	1.49935106546549	-0.872911066534108	8	0.408147250394705	0.679793209488824	1	1	1	10	6	4	17.0501169830588
sp|Q96T51|RUFY1_HUMAN	EGF-vs-GLY	0.877164348676227	0.98923287842154	0.886711681152234	6	0.409365338284533	0.68113770847343	1	1	1	8	5	3	13.9711466908454
sp|P14678|RSMB_HUMAN	EGF-vs-GLY	-0.426627877469763	0.491134338186492	-0.868658214868628	8	0.410335549401285	0.682027976415431	4	4	4	36	22	14	16.076615480279
sp|P35232|PHB_HUMAN	EGF-vs-GLY	0.158529539830472	0.182536291773342	0.868482307218779	8	0.410426241782763	0.682027976415431	7	7	7	69	42	27	17.2135609781253
sp|Q9BU23|LMF2_HUMAN	EGF-vs-GLY	-0.58013258941184	0.656633641562291	-0.883495076541561	6	0.410967789900913	0.682490683100492	1	1	1	8	5	3	14.0079987423008
sp|Q9NTK5|OLA1_HUMAN	EGF-vs-GLY	-0.346687745199271	0.401042550615469	-0.86446623847574	8	0.412500673801852	0.684598047243765	3	3	3	30	18	12	15.0746083502067
sp|O00764|PDXK_HUMAN	EGF-vs-GLY	-0.514155272900741	0.597489069459688	-0.860526659283816	8	0.414542808942375	0.686030898550817	3	3	3	27	16	11	15.0667157173102
sp|O15397|IPO8_HUMAN	EGF-vs-GLY	-0.351220316734916	0.407604858657626	-0.861668621644006	8	0.413950121950589	0.686030898550817	5	5	5	44	26	18	15.4303052841127
sp|P32119|PRDX2_HUMAN	EGF-vs-GLY	-0.0729376578377146	0.0846699799647645	-0.861434688753531	8	0.414071485996838	0.686030898550817	8	8	8	80	48	32	18.3789348585055
sp|P42126|ECI1_HUMAN	EGF-vs-GLY	0.0705287459466507	0.08201031151944	0.859998512869108	8	0.414817123802125	0.686030898550817	7	7	7	70	42	28	16.3740270143535
sp|P62979|RS27A_HUMAN	EGF-vs-GLY	-0.0992945014945828	0.115698821395881	-0.858215324033696	8	0.415744245382376	0.686030898550817	2	2	2	20	12	8	17.562971669408
sp|Q04828|AK1C1_HUMAN	EGF-vs-GLY	0.348552111736	0.405996780422231	0.858509546241993	8	0.415591171603761	0.686030898550817	18	18	18	164	100	64	16.7433808370189
sp|Q06210|GFPT1_HUMAN	EGF-vs-GLY	-0.11887266298872	0.138334794703161	-0.859311377472293	8	0.415174208320642	0.686030898550817	11	11	11	96	60	36	15.7739617464562
sp|Q13155|AIMP2_HUMAN	EGF-vs-GLY	-0.692862398213946	0.807109950296785	-0.858448589264909	8	0.415622882168974	0.686030898550817	7	7	7	55	31	24	15.0167657983358
sp|Q13423|NNTM_HUMAN	EGF-vs-GLY	-0.0766671238122765	0.0891602659432516	-0.859879936440223	8	0.414878729055655	0.686030898550817	31	30	31	284	174	110	16.7444068408825
sp|Q8N302|AGGF1_HUMAN	EGF-vs-GLY	-0.58199995569553	0.666339539631753	-0.873428516664594	6	0.416013185945585	0.686038273580958	1	1	1	8	5	3	13.6385626602705
sp|Q16698|DECR_HUMAN	EGF-vs-GLY	0.435696148196581	0.508649971810508	0.856573621041888	8	0.416599098448975	0.68613210246136	5	5	5	49	30	19	15.4722107230401
sp|Q8IXT5|RB12B_HUMAN	EGF-vs-GLY	-1.18305389101713	1.36976232322985	-0.863692825356395	7	0.416366563348778	0.68613210246136	1	1	1	9	6	3	13.5035845868649
sp|Q6NUK1|SCMC1_HUMAN	EGF-vs-GLY	0.323047836972376	0.378257696291557	0.854041676189383	8	0.417919940619063	0.687870765206757	7	7	7	63	39	24	15.3792417042517
sp|O15126|SCAM1_HUMAN	EGF-vs-GLY	-0.31647458205425	0.36500897687981	-0.867032325504857	6	0.419242944381306	0.688351878261934	1	1	1	8	4	4	12.7414716909551
sp|O94760|DDAH1_HUMAN	EGF-vs-GLY	-0.250901909754353	0.294476541457845	-0.852026815148772	8	0.418973141596812	0.688351878261934	1	1	1	10	6	4	14.744908506041
sp|P12956|XRCC6_HUMAN	EGF-vs-GLY	-0.0678200796939101	0.0799028607647518	-0.848781621143509	8	0.420673381720565	0.688351878261934	35	34	34	302	189	113	17.1357321414721
sp|P36776|LONM_HUMAN	EGF-vs-GLY	0.228773513650078	0.26933318427677	0.849407080172445	8	0.420345311147486	0.688351878261934	9	9	9	85	51	34	15.8946448754104
sp|P51812|KS6A3_HUMAN	EGF-vs-GLY	0.448302564844255	0.528216338303574	0.848710144566958	8	0.420710884611227	0.688351878261934	2	2	2	20	12	8	14.5717482405214
sp|P61006|RAB8A_HUMAN	EGF-vs-GLY	-0.70001470095839	0.821563727419598	-0.852051615225304	8	0.418960166842999	0.688351878261934	1	1	1	10	6	4	14.4149061715362
sp|P62942|FKB1A_HUMAN	EGF-vs-GLY	-0.963760487617231	1.13267076242572	-0.850874340177411	8	0.419576398357977	0.688351878261934	2	2	2	14	7	7	14.0716957647273
sp|Q8WVM7|STAG1_HUMAN	EGF-vs-GLY	0.4889424303721	0.575019033060949	0.850306515541503	8	0.419873847611103	0.688351878261934	3	3	3	29	18	11	15.9158627601742
sp|Q9H7Y0|DIA1R_HUMAN	EGF-vs-GLY	0.761857829327083	0.89638704179409	0.849920618890529	8	0.42007608030073	0.688351878261934	1	1	1	10	6	4	21.1922474003278
sp|Q9NY12|GAR1_HUMAN	EGF-vs-GLY	-0.62367840068657	0.735110234694457	-0.848414797198133	8	0.420865874681352	0.688351878261934	1	1	1	10	6	4	14.7850401697671
sp|Q13643|FHL3_HUMAN	EGF-vs-GLY	0.222483746327843	0.262580344479129	0.847297792868602	8	0.421452409945866	0.68887684398209	9	9	8	75	49	26	15.6652286231766
sp|O14638|ENPP3_HUMAN	EGF-vs-GLY	-1.89323394347137	2.16600565241884	-0.87406694500411	5	0.422071291718186	0.689389982228746	1	1	1	7	6	1	13.1840913218201
sp|Q6UVK1|CSPG4_HUMAN	EGF-vs-GLY	-0.697465887474165	0.82522318796587	-0.845184548429111	8	0.422563635984466	0.689389982228746	3	3	3	27	17	10	12.9166101188081
sp|Q9UMX0|UBQL1_HUMAN	EGF-vs-GLY	0.467614400726803	0.52363663352478	0.893013152229491	4	0.422321007919769	0.689389982228746	1	1	1	6	4	2	13.9731074981828
sp|Q9P2P6|STAR9_HUMAN	EGF-vs-GLY	0.30424004271217	0.360229645568157	0.844572473296364	8	0.422885872076314	0.689482056672507	1	1	1	10	6	4	15.6351518634573
sp|Q9NVH2|INT7_HUMAN	EGF-vs-GLY	-0.105950443097824	0.125732123262377	-0.842668049729244	8	0.423889585049393	0.69068441182043	1	1	1	10	6	4	16.2775817142982
sp|P41221|WNT5A_HUMAN	EGF-vs-GLY	-0.675855328203888	0.803614221445531	-0.841019621315522	8	0.42475972253104	0.690874483546302	3	3	3	25	15	10	13.8143462621088
sp|Q9H6S0|YTDC2_HUMAN	EGF-vs-GLY	-3.86771140517326	3.88943222267014	-0.994415427174619	2	0.424805243352487	0.690874483546302	1	1	1	4	3	1	12.0271685053818
sp|Q9UBL6|CPNE7_HUMAN	EGF-vs-GLY	1.2255392729796	1.4559688573084	0.841734537677687	8	0.424382194378498	0.690874483546302	1	1	1	10	6	4	15.8303827816848
sp|O75832|PSD10_HUMAN	EGF-vs-GLY	0.683390483656191	0.815150541832661	0.83836107391864	8	0.426165689052982	0.691199016082455	3	2	3	21	12	9	14.2449752665176
sp|P09622|DLDH_HUMAN	EGF-vs-GLY	-0.112291745224429	0.133850803726273	-0.838932169985824	8	0.425863392591283	0.691199016082455	13	13	13	123	74	49	16.0944650814614
sp|P61769|B2MG_HUMAN	EGF-vs-GLY	0.627080422756705	0.747961864371783	0.838385554968626	8	0.426152727505389	0.691199016082455	2	2	2	19	12	7	16.9166747242236
sp|Q8NBS9|TXND5_HUMAN	EGF-vs-GLY	0.117020763822471	0.13932095314605	0.839936572209621	8	0.425332098791003	0.691199016082455	10	10	10	93	55	38	17.431709440977
sp|Q96JK9|MAML3_HUMAN	EGF-vs-GLY	0.630861163307866	0.747074058738562	0.844442603686545	7	0.4263370955019	0.691199016082455	1	1	1	9	5	4	13.3674667323959
sp|O95347|SMC2_HUMAN	EGF-vs-GLY	0.0953764606467384	0.114128768612218	0.83569166483172	8	0.427580664042662	0.691257187133875	8	8	8	78	47	31	15.4682616058668
sp|P50502|F10A1_HUMAN	EGF-vs-GLY	-0.118190606199525	0.141164931744745	-0.837251892086324	8	0.426753236485387	0.691257187133875	10	10	10	93	58	35	16.5229391227123
sp|Q15392|DHC24_HUMAN	EGF-vs-GLY	-0.64788361354929	0.774930721375854	-0.836053592505665	8	0.427388625226738	0.691257187133875	2	2	2	15	9	6	15.8588232606067
sp|Q86TX2|ACOT1_HUMAN	EGF-vs-GLY	-0.260218602086044	0.306165893617913	-0.8499268125887	6	0.427971874532384	0.691257187133875	1	1	1	8	4	4	15.0285034945922
sp|Q8WUA4|TF3C2_HUMAN	EGF-vs-GLY	0.523000121272387	0.626303820761398	0.835058168153238	8	0.427916942044471	0.691257187133875	2	2	2	20	12	8	13.356994421014
sp|Q9BUN8|DERL1_HUMAN	EGF-vs-GLY	0.44288352802117	0.529774024410079	0.835985736587096	8	0.427424624997297	0.691257187133875	1	1	1	10	6	4	14.8893789496605
sp|P08133|ANXA6_HUMAN	EGF-vs-GLY	-0.0982814415888055	0.117960973731261	-0.83316912772109	8	0.428920791400115	0.692193915267652	22	22	22	211	128	83	16.6789973706944
sp|Q9UMS4|PRP19_HUMAN	EGF-vs-GLY	0.0685043514508577	0.0822519948992025	0.832859452646807	8	0.429085511083417	0.692193915267652	8	8	8	75	48	27	17.578642594333
sp|O75347|TBCA_HUMAN	EGF-vs-GLY	0.685876154841009	0.820133909457661	0.836297764220682	7	0.430606719116008	0.693784987196848	1	1	1	9	6	3	15.0723441231114
sp|Q99426|TBCB_HUMAN	EGF-vs-GLY	-0.36520800274703	0.439870112183216	-0.830263281436391	8	0.430468173946517	0.693784987196848	2	2	2	20	12	8	14.7332088960449
sp|Q9Y3T9|NOC2L_HUMAN	EGF-vs-GLY	0.903789472827802	1.08213436632084	0.835191544558933	7	0.431188952525742	0.694291832930959	2	2	2	13	7	6	12.8896206422528
sp|Q10471|GALT2_HUMAN	EGF-vs-GLY	0.149020479283867	0.17997180054399	0.828021272407299	8	0.431664704708805	0.694626702242333	13	13	13	127	77	50	16.0964341413548
sp|Q15424|SAFB1_HUMAN	EGF-vs-GLY	0.0952351829600029	0.115478712148893	0.824699039223877	8	0.433441973029064	0.696191008072688	5	5	5	42	25	17	15.5767453780886
sp|Q92542|NICA_HUMAN	EGF-vs-GLY	-0.62277085160322	0.754679515576482	-0.825212343450848	8	0.433167044486294	0.696191008072688	2	2	2	18	11	7	14.2565559249816
sp|Q9H4B7|TBB1_HUMAN	EGF-vs-GLY	-0.0599606791267585	0.0726740708380391	-0.825062892931737	8	0.433247078543528	0.696191008072688	8	8	8	79	48	31	19.363052688812
sp|P55769|NH2L1_HUMAN	EGF-vs-GLY	0.177041717470908	0.215280207384559	0.822378051478996	8	0.434686613311457	0.69775809092198	4	4	4	39	24	15	16.8523959658719
sp|P50579|MAP2_HUMAN	EGF-vs-GLY	0.190759398598448	0.232238334125896	0.821394966151616	8	0.435214541055497	0.698173481445863	4	4	3	32	20	12	15.3193015439574
sp|P23381|SYWC_HUMAN	EGF-vs-GLY	0.170441908897413	0.207889320175743	0.819868518273697	8	0.436035137399728	0.698194534824009	7	7	7	63	38	25	15.6749928637405
sp|Q12905|ILF2_HUMAN	EGF-vs-GLY	-0.0843806305168873	0.102874794109207	-0.820226482565909	8	0.435842605228977	0.698194534824009	9	9	9	89	54	35	17.694365682108
sp|Q9BXW7|CECR5_HUMAN	EGF-vs-GLY	-0.429064967157887	0.523319396257752	-0.819891198809224	8	0.43602293686517	0.698194534824009	2	2	2	20	12	8	15.1942940822848
sp|Q6DD88|ATLA3_HUMAN	EGF-vs-GLY	0.115863605538168	0.141471889471909	0.818986768118157	8	0.436509639528105	0.698523136912958	10	10	10	97	60	37	16.1927783553205
sp|Q9NR12|PDLI7_HUMAN	EGF-vs-GLY	0.176977924278645	0.216480703623909	0.817522861465325	8	0.437298207128756	0.699353606221944	8	8	8	80	48	32	16.8520317117667
sp|Q2M389|WASH7_HUMAN	EGF-vs-GLY	0.394772136554715	0.483196158983912	0.817001810165174	8	0.437579120221329	0.699371680748076	1	1	1	10	6	4	13.8969947749445
sp|O00203|AP3B1_HUMAN	EGF-vs-GLY	-0.135205648963638	0.16572928752474	-0.815822302641918	8	0.438215483960636	0.699535056837696	4	3	4	27	17	10	14.7515322836893
sp|P31939|PUR9_HUMAN	EGF-vs-GLY	-0.0682445286016222	0.0836730858009291	-0.815609080845736	8	0.438330588545924	0.699535056837696	21	21	19	189	118	71	16.7474514058852
sp|Q7Z333|SETX_HUMAN	EGF-vs-GLY	-0.145764429309585	0.178783360521367	-0.815313175032107	8	0.438490363306898	0.699535056837696	1	1	1	10	6	4	16.7536627423293
sp|Q15165|PON2_HUMAN	EGF-vs-GLY	0.539710292862151	0.662545389346647	0.814601235689488	8	0.438874940023027	0.699718251026264	2	2	2	19	12	7	15.724191301367
sp|O95864|FADS2_HUMAN	EGF-vs-GLY	-0.360387382587597	0.443236446338775	-0.813081563044897	8	0.439696614927442	0.700167599215338	2	2	2	19	12	7	14.0065370459819
sp|Q13557|KCC2D_HUMAN	EGF-vs-GLY	0.298819741632638	0.367363922056161	0.813416135041577	8	0.439515623875748	0.700167599215338	1	1	1	10	6	4	16.2960249605224
sp|P35555|FBN1_HUMAN	EGF-vs-GLY	0.158877309242927	0.186351992216824	0.852565660033678	4	0.441940488253348	0.70156045783844	1	1	1	6	3	3	12.9601811150659
sp|P40763|STAT3_HUMAN	EGF-vs-GLY	0.126984416074497	0.157073730656765	0.808438276365778	8	0.442213742308102	0.70156045783844	5	4	4	32	19	13	15.6005777712374
sp|P52272|HNRPM_HUMAN	EGF-vs-GLY	-0.064874780925217	0.0800889618990458	-0.810033984545752	8	0.441347597398503	0.70156045783844	33	33	32	314	193	121	16.8190694893147
sp|Q15287|RNPS1_HUMAN	EGF-vs-GLY	-1.08790416533421	1.34645486497707	-0.807976705073387	8	0.442464498467112	0.70156045783844	1	1	1	10	6	4	15.7909120946251
sp|Q86SE5|RALYL_HUMAN	EGF-vs-GLY	0.066217555093262	0.081327910162239	0.814204557342815	7	0.442340851095153	0.70156045783844	1	1	1	9	6	3	16.9591540637483
sp|Q92974|ARHG2_HUMAN	EGF-vs-GLY	0.316634259009208	0.390454387403919	0.810937894985554	8	0.440857473998988	0.70156045783844	2	2	2	19	12	7	13.9244923323137
sp|Q9H1A3|METL9_HUMAN	EGF-vs-GLY	0.756457992486114	0.935520022195486	0.808596261479099	8	0.442127936659732	0.70156045783844	1	1	1	10	6	4	17.1904582288847
sp|P52306|GDS1_HUMAN	EGF-vs-GLY	0.438805554589889	0.544406179647294	0.806026035329319	8	0.44352530599119	0.701573861024791	2	2	2	19	12	7	15.6808041859694
sp|Q08499|PDE4D_HUMAN	EGF-vs-GLY	0.302372892821369	0.374513077333863	0.807376060066965	8	0.442790954369758	0.701573861024791	3	3	3	18	12	6	15.0754854663449
sp|Q7KZ85|SPT6H_HUMAN	EGF-vs-GLY	0.170253844668676	0.210990635704146	0.806926070915337	8	0.443035635408317	0.701573861024791	6	6	6	55	34	21	14.5923572437862
sp|Q96JC1|VPS39_HUMAN	EGF-vs-GLY	0.586097900236831	0.72719399997452	0.80597185930765	8	0.443554792629397	0.701573861024791	2	2	2	17	11	6	15.4070593601898
sp|P51665|PSMD7_HUMAN	EGF-vs-GLY	-0.327538484074738	0.406702132186031	-0.805352266815552	8	0.44389211642192	0.70167955514836	4	4	4	36	22	14	15.9394474892663
sp|O43395|PRPF3_HUMAN	EGF-vs-GLY	0.912357456184972	1.12927786823125	0.807912279033652	7	0.445723534914475	0.702794280221948	1	1	1	9	5	4	13.325850421316
sp|O43615|TIM44_HUMAN	EGF-vs-GLY	0.294148514528223	0.366539465004113	0.802501620186853	8	0.445446346640806	0.702794280221948	4	4	4	35	20	15	14.1437957345647
sp|P11166|GTR1_HUMAN	EGF-vs-GLY	0.316914899305669	0.395351521181123	0.801602832736997	8	0.445937152375614	0.702794280221948	7	7	7	61	38	23	16.0728643301102
sp|P11532|DMD_HUMAN	EGF-vs-GLY	-1.53837828267864	1.88747080305962	-0.815047459375219	6	0.446183180014004	0.702794280221948	1	1	1	8	5	3	14.9302070668524
sp|Q8N2W9|PIAS4_HUMAN	EGF-vs-GLY	2.47428874844593	2.63069600364061	0.940545294865607	2	0.446222891104683	0.702794280221948	1	1	1	4	2	2	12.4137093938146
sp|Q9NRF8|PYRG2_HUMAN	EGF-vs-GLY	0.39315722204139	0.489422339418938	0.80330869757225	8	0.445005935489054	0.702794280221948	1	1	1	10	6	4	12.9954764921865
sp|P13928|ANXA8_HUMAN	EGF-vs-GLY	-0.27652440452299	0.345457260391456	-0.800459090683593	8	0.446562254437475	0.70290199515219	2	2	2	19	12	7	13.9970132783671
sp|A8MT70|ZBBX_HUMAN	EGF-vs-GLY	0.855841418585614	1.05228727428113	0.813315374520973	6	0.447101945378201	0.703324709709553	1	1	1	8	5	3	11.6730879172871
sp|Q8N163|CCAR2_HUMAN	EGF-vs-GLY	0.113970111828846	0.142671718533778	0.798827637320874	8	0.447454942791361	0.703453407030783	10	10	10	95	60	35	16.1309147719133
sp|P31327|CPSM_HUMAN	EGF-vs-GLY	-0.0605873167787368	0.0759429686917974	-0.797800215377686	8	0.448017743537001	0.70391158493942	89	89	89	854	518	336	18.1537298191542
sp|P04080|CYTB_HUMAN	EGF-vs-GLY	-0.516644359169018	0.6438434543292	-0.802437853013965	7	0.448681210413186	0.704527275915136	1	1	1	9	6	3	16.1230317009839
sp|Q8NFH4|NUP37_HUMAN	EGF-vs-GLY	0.209963217360327	0.264314128107665	0.794370012921901	8	0.449900220925356	0.706014018802403	1	1	1	10	6	4	15.363862293565
sp|Q9HBL7|PLRKT_HUMAN	EGF-vs-GLY	0.0766858035048319	0.0966908705839012	0.793102834235934	8	0.450596997140132	0.706252936907252	1	1	1	10	6	4	17.1481839992475
sp|Q9ULU4|PKCB1_HUMAN	EGF-vs-GLY	0.880943622396776	1.11056629865737	0.793238209606935	8	0.450522524200023	0.706252936907252	1	1	1	10	6	4	16.6430151107376
sp|O00182|LEG9_HUMAN	EGF-vs-GLY	-0.215439389030459	0.272516874701695	-0.790554307017815	8	0.452000553551758	0.707148670373767	1	1	1	10	6	4	14.9010515578092
sp|O15021|MAST4_HUMAN	EGF-vs-GLY	1.10147766637978	1.38429456213875	0.795696014783147	7	0.452342358403629	0.707148670373767	1	1	1	9	6	3	16.486331627874
sp|P22626|ROA2_HUMAN	EGF-vs-GLY	-0.0597087036766092	0.0757137690625469	-0.788610901503055	8	0.453072835050686	0.707148670373767	16	16	16	153	91	62	18.3781205007562
sp|P35659|DEK_HUMAN	EGF-vs-GLY	0.216949783774286	0.274285559965834	0.790963198359076	8	0.451775164863703	0.707148670373767	3	3	3	29	18	11	17.5969339193488
sp|P47914|RL29_HUMAN	EGF-vs-GLY	0.839360640437648	1.0637555581603	0.789054058518175	8	0.452828170317224	0.707148670373767	3	3	3	30	18	12	17.892057697631
sp|P49916|DNLI3_HUMAN	EGF-vs-GLY	0.311048616583426	0.394498212229311	0.78846647954547	8	0.453152588966204	0.707148670373767	3	3	3	27	17	10	15.5402731384018
sp|P56278|MTCP1_HUMAN	EGF-vs-GLY	-0.0880168483031829	0.110873636189323	-0.793848306308716	7	0.453349359611247	0.707148670373767	1	1	1	9	5	4	17.3446226832919
sp|Q13616|CUL1_HUMAN	EGF-vs-GLY	0.659032616057988	0.827328050310995	0.796579562134096	7	0.451861372989167	0.707148670373767	1	1	1	9	5	4	13.338421025009
sp|Q6IWH7|ANO7_HUMAN	EGF-vs-GLY	-0.200598391315273	0.254769266283658	-0.787372803012779	8	0.453756855996279	0.707358944984585	1	1	1	10	6	4	16.4149200919122
sp|Q96RT1|LAP2_HUMAN	EGF-vs-GLY	-0.731267985516326	0.923038150962038	-0.792240260875632	7	0.454227005815355	0.707666578429448	1	1	1	9	6	3	12.4996217437547
sp|O00625|PIR_HUMAN	EGF-vs-GLY	-0.530279807723643	0.675598868569353	-0.784903338939218	8	0.455123258127089	0.708359059091746	1	1	1	10	6	4	14.818619813178
sp|P57678|GEMI4_HUMAN	EGF-vs-GLY	-0.566666621521729	0.686316253495103	-0.82566399766281	4	0.455392786864408	0.708359059091746	1	1	1	6	4	2	15.4302350274293
sp|Q53H12|AGK_HUMAN	EGF-vs-GLY	0.501790882334028	0.63984343945885	0.784240099044259	8	0.455490713402094	0.708359059091746	1	1	1	10	6	4	13.6823437814451
sp|Q9UHV9|PFD2_HUMAN	EGF-vs-GLY	-0.189764852044012	0.242150815021243	-0.783663899819474	8	0.455810107600043	0.708431048001505	2	2	2	20	12	8	15.3821093501952
sp|Q16270|IBP7_HUMAN	EGF-vs-GLY	0.127505988593909	0.16333730051483	0.780629949142159	8	0.45749434870014	0.710622958400098	3	3	3	28	17	11	15.295041517454
sp|Q9ULK4|MED23_HUMAN	EGF-vs-GLY	-0.235141094518826	0.296477243764589	-0.793116839367051	6	0.45791642824903	0.710852911357262	1	1	1	8	5	3	12.9703197523097
sp|P23142|FBLN1_HUMAN	EGF-vs-GLY	-0.753621426178439	0.967665034834517	-0.778804027270984	8	0.458509987836019	0.710923436011138	2	2	2	17	10	7	13.8320973045539
sp|Q16795|NDUA9_HUMAN	EGF-vs-GLY	-0.29924574402604	0.384197429332221	-0.778885336495257	8	0.458464728752086	0.710923436011138	3	3	3	27	17	10	14.207441585318
sp|P01011|AACT_HUMAN	EGF-vs-GLY	0.149876518677442	0.192769989667828	0.777488855686	8	0.459242466923919	0.711208930866057	1	1	1	10	6	4	18.6899654309763
sp|P05107|ITB2_HUMAN	EGF-vs-GLY	-0.692057189926929	0.889751173510116	-0.777809808552122	8	0.459063641309158	0.711208930866057	1	1	1	10	6	4	14.5361042998851
sp|Q86WI3|NLRC5_HUMAN	EGF-vs-GLY	-1.38480931985978	1.75523485029185	-0.788959562664517	6	0.460165188787546	0.712212708660439	1	1	1	8	5	3	12.681711141694
sp|P63027|VAMP2_HUMAN	EGF-vs-GLY	-0.445127638376298	0.575259044837839	-0.773786422605099	8	0.461308729224048	0.71317558057959	1	1	1	10	6	4	15.3846284429359
sp|Q8NG50|RDM1_HUMAN	EGF-vs-GLY	0.682119454876925	0.882153204278751	0.773243753543498	8	0.461612104777614	0.71317558057959	1	1	1	10	6	4	17.2917998452654
sp|Q99733|NP1L4_HUMAN	EGF-vs-GLY	0.399295913021667	0.516180300851581	0.773558991621567	8	0.461435856787104	0.71317558057959	2	2	2	20	12	8	16.2000150774187
sp|Q7LBR1|CHM1B_HUMAN	EGF-vs-GLY	-0.906909512246992	1.166178952515	-0.777676110764251	7	0.462229281863898	0.713704022116042	1	1	1	9	5	4	12.2114382252994
sp|O75152|ZC11A_HUMAN	EGF-vs-GLY	1.0841089951803	1.41271481844345	0.767394084798223	8	0.464890780737409	0.716222940035206	1	1	1	10	6	4	16.1514864891527
sp|O75592|MYCB2_HUMAN	EGF-vs-GLY	-0.129058278077837	0.167915760044251	-0.768589428674388	8	0.464219545805038	0.716222940035206	1	1	1	10	6	4	19.5071155251183
sp|O95273|CCDB1_HUMAN	EGF-vs-GLY	-0.537441443358365	0.701147331363252	-0.766517134584838	8	0.465383634995657	0.716222940035206	1	1	1	10	6	4	16.4357115112415
sp|Q5RKV6|EXOS6_HUMAN	EGF-vs-GLY	-0.807772499885868	1.03700163641685	-0.778950072515759	6	0.465611563576235	0.716222940035206	1	1	1	8	5	3	13.9725263761467
sp|Q99832|TCPH_HUMAN	EGF-vs-GLY	-0.0535990559720111	0.0698958067522934	-0.766842225055975	8	0.465200890578625	0.716222940035206	26	26	26	248	151	97	17.4082693243689
sp|Q9UBQ7|GRHPR_HUMAN	EGF-vs-GLY	0.184383740043554	0.240930721385039	0.76529775440669	8	0.466069515335169	0.716222940035206	4	4	4	38	24	14	15.6859445374548
sp|Q9UNX3|RL26L_HUMAN	EGF-vs-GLY	-0.126078746655375	0.164268921647212	-0.767514301494864	8	0.464823244900373	0.716222940035206	4	4	4	39	24	15	16.5219162624582
sp|Q9Y2D5|AKAP2_HUMAN	EGF-vs-GLY	0.631845744640015	0.825369999445515	0.765530301639858	8	0.465938659713503	0.716222940035206	1	1	1	10	6	4	13.1380405167954
sp|Q6YN16|HSDL2_HUMAN	EGF-vs-GLY	-0.0599829542936326	0.0784707170485683	-0.764399212211952	8	0.466575359426589	0.716575774039415	3	3	3	30	18	12	15.4243044709124
sp|O00116|ADAS_HUMAN	EGF-vs-GLY	-0.0590356476340435	0.0774356838368231	-0.762382982998469	8	0.46771174359834	0.717376273363533	10	10	10	98	60	38	16.1088247145861
sp|Q92878|RAD50_HUMAN	EGF-vs-GLY	-0.202822193303852	0.266054876418675	-0.762332177609412	8	0.467740402145466	0.717376273363533	7	7	7	58	36	22	15.7100972150544
sp|Q9Y608|LRRF2_HUMAN	EGF-vs-GLY	-0.221220996782073	0.290315207423666	-0.762002785679903	8	0.467926235362798	0.717376273363533	1	1	1	10	6	4	19.5456871781396
sp|P23526|SAHH_HUMAN	EGF-vs-GLY	-0.0685527242081971	0.0901065387042865	-0.760796332807488	8	0.468607298275983	0.717895466771947	15	15	15	129	78	51	17.3409629470566
sp|Q01130|SRSF2_HUMAN	EGF-vs-GLY	0.502347788960966	0.660616574837624	0.76042262349297	8	0.468818396573508	0.717895466771947	2	2	2	19	12	7	15.6138067061192
sp|P13667|PDIA4_HUMAN	EGF-vs-GLY	0.0997375092732839	0.131959226090333	0.75582065936798	8	0.471423079667262	0.721032705575989	16	16	15	148	91	57	15.0262402334049
sp|P30876|RPB2_HUMAN	EGF-vs-GLY	0.313903861827195	0.415112614168269	0.756189648575583	8	0.47121388242491	0.721032705575989	7	6	7	52	33	19	14.7662009298077
sp|O43663|PRC1_HUMAN	EGF-vs-GLY	-0.486136562881546	0.636779900824892	-0.763429502488692	6	0.474145932273754	0.722560840182563	1	1	1	8	5	3	14.1883327613857
sp|O60502|NCOAT_HUMAN	EGF-vs-GLY	0.179946917850384	0.239548824933158	0.751190985389286	8	0.474053062885066	0.722560840182563	4	4	4	36	22	14	13.5598487843738
sp|P43897|EFTS_HUMAN	EGF-vs-GLY	-0.147135077913837	0.195635272142677	-0.752088702115696	8	0.473542343036398	0.722560840182563	3	3	3	28	17	11	16.0317135644999
sp|P62266|RS23_HUMAN	EGF-vs-GLY	0.31326320015836	0.416920330448757	0.75137424893906	8	0.473948773039028	0.722560840182563	7	7	7	61	35	26	16.956534057253
sp|Q15257|PTPA_HUMAN	EGF-vs-GLY	-0.42218827745571	0.562444799529876	-0.7506306002093	8	0.474372055062029	0.722560840182563	2	2	2	20	12	8	16.4192791390723
sp|Q96P70|IPO9_HUMAN	EGF-vs-GLY	0.0799368412733772	0.106238390859996	0.75242895366064	8	0.473348865239628	0.722560840182563	7	7	7	69	42	27	15.4682805035078
sp|Q9HAB3|S52A2_HUMAN	EGF-vs-GLY	-0.167264401890243	0.222576161745093	-0.751492884857113	8	0.473881268905619	0.722560840182563	1	1	1	10	6	4	17.2161740139762
sp|P29144|TPP2_HUMAN	EGF-vs-GLY	-0.142119746689874	0.189857055736428	-0.748561838476911	8	0.475550892821472	0.72305744743791	8	8	8	76	48	28	15.2492852938309
sp|P55084|ECHB_HUMAN	EGF-vs-GLY	-0.0931004813337488	0.124540893039151	-0.747549492073108	8	0.476128455920366	0.72305744743791	7	7	7	63	38	25	15.8355197661597
sp|Q8IWA5|CTL2_HUMAN	EGF-vs-GLY	-1.14214992849551	1.51834909725388	-0.752231440425146	7	0.476439788810401	0.72305744743791	1	1	1	9	6	3	11.7538315776688
sp|Q8IY92|SLX4_HUMAN	EGF-vs-GLY	0.203271724877351	0.271531255485446	0.748612621091964	8	0.47552193247684	0.72305744743791	1	1	1	10	6	4	18.6097709868201
sp|Q8TBQ9|KISHA_HUMAN	EGF-vs-GLY	-0.210258185030677	0.281203568623253	-0.747708096522679	8	0.476037938650709	0.72305744743791	2	1	2	11	6	5	16.8345588109357
sp|Q9NZB8|MOCS1_HUMAN	EGF-vs-GLY	-1.12500252788007	1.50505021637527	-0.74748504444556	8	0.476165240101144	0.72305744743791	1	1	1	10	6	4	13.0317903334672
sp|Q9UPU5|UBP24_HUMAN	EGF-vs-GLY	-0.369412016019225	0.491330727264953	-0.751860194202789	7	0.476649281078962	0.72305744743791	1	1	1	9	6	3	14.9252330551675
sp|Q15365|PCBP1_HUMAN	EGF-vs-GLY	-0.0637111410029965	0.0854261945180167	-0.745803337752094	8	0.477125750983079	0.723357216861548	14	14	14	138	84	54	17.7860619436712
sp|P49736|MCM2_HUMAN	EGF-vs-GLY	0.0950709300345197	0.127563366984544	0.745283950101746	8	0.477422656830173	0.723384562977494	19	19	19	174	106	68	15.9431116600602
sp|O60669|MOT2_HUMAN	EGF-vs-GLY	0.289397597557521	0.389737109858081	0.742545655103007	7	0.481925646529012	0.725915260901154	1	1	1	9	6	3	14.6600889233425
sp|P04150|GCR_HUMAN	EGF-vs-GLY	0.846881795673299	1.15288426728884	0.734576591685871	8	0.483570381972704	0.725915260901154	3	3	3	19	12	7	14.0939565782317
sp|P30533|AMRP_HUMAN	EGF-vs-GLY	-0.518943828303316	0.704573548829753	-0.736536063786734	8	0.482441501504865	0.725915260901154	1	1	1	10	6	4	14.5816448903204
sp|P61619|S61A1_HUMAN	EGF-vs-GLY	-0.330891895287103	0.45033974150918	-0.73476059247673	8	0.483464303501352	0.725915260901154	5	5	5	46	28	18	16.4864318984077
sp|Q01844|EWS_HUMAN	EGF-vs-GLY	0.120074282147785	0.162691002186789	0.73805115546541	8	0.481569810828821	0.725915260901154	2	2	2	19	12	7	17.1647214381877
sp|Q13011|ECH1_HUMAN	EGF-vs-GLY	-0.11561996828037	0.156880621159684	-0.736993310108606	8	0.482178321994783	0.725915260901154	3	3	3	30	18	12	16.1359554971692
sp|Q14568|HS902_HUMAN	EGF-vs-GLY	-0.64710212190634	0.880013245350784	-0.735332252468992	8	0.483134831675202	0.725915260901154	3	3	2	20	13	7	17.7842362307502
sp|Q6PJG6|BRAT1_HUMAN	EGF-vs-GLY	0.752968424321319	1.02378625094545	0.735474249264396	8	0.483053015539555	0.725915260901154	2	2	2	20	12	8	13.3799065024849
sp|Q6UWP8|SBSN_HUMAN	EGF-vs-GLY	-0.742808788490404	0.988977123585592	-0.751087938007413	6	0.48100950073629	0.725915260901154	2	2	2	14	10	4	14.00058491279
sp|Q70J99|UN13D_HUMAN	EGF-vs-GLY	0.546419680279427	0.738546421997959	0.739858272958957	8	0.480531448274089	0.725915260901154	2	2	2	14	8	6	12.962461721375
sp|Q93009|UBP7_HUMAN	EGF-vs-GLY	0.125886811210348	0.171258191788925	0.735070304639807	8	0.483285785175985	0.725915260901154	9	9	9	86	53	33	14.9472534095567
sp|Q969S3|ZN622_HUMAN	EGF-vs-GLY	-0.223350616692223	0.302440366796999	-0.738494728920024	8	0.481314800060355	0.725915260901154	2	2	2	17	10	7	14.4964588626488
sp|Q96PZ0|PUS7_HUMAN	EGF-vs-GLY	-0.157184170074527	0.211953546537677	-0.741597263372926	8	0.479533610476614	0.725915260901154	1	1	1	10	6	4	14.1535826339633
sp|Q9NQG5|RPR1B_HUMAN	EGF-vs-GLY	-0.16813999187745	0.228157616967989	-0.736946651669493	8	0.482205173142168	0.725915260901154	1	1	1	10	6	4	15.2585997049353
sp|Q9NRX4|PHP14_HUMAN	EGF-vs-GLY	0.219105053409258	0.296291795955592	0.739490787122899	8	0.480742485889411	0.725915260901154	1	1	1	10	6	4	15.8157393347812
sp|Q9Y5S9|RBM8A_HUMAN	EGF-vs-GLY	-0.376137837820467	0.509385764969398	-0.738414505641052	8	0.481360913978449	0.725915260901154	4	4	4	38	22	16	15.514016399488
sp|Q9H6V9|CB043_HUMAN	EGF-vs-GLY	-1.2411949672217	1.69090805650706	-0.734040483422649	8	0.48387954041353	0.72595924108311	1	1	1	10	6	4	18.2659753579352
sp|O75955|FLOT1_HUMAN	EGF-vs-GLY	0.218770485915749	0.296614038743683	0.737559445407094	7	0.484766116777879	0.726449050792501	1	1	1	9	6	3	15.4975029778775
sp|Q8NBU5|ATAD1_HUMAN	EGF-vs-GLY	-0.11868776465537	0.16196742291478	-0.732787881164335	8	0.484602380511589	0.726449050792501	1	1	1	10	6	4	14.1947144676507
sp|O95202|LETM1_HUMAN	EGF-vs-GLY	-0.236089807528782	0.324225745353947	-0.72816490026432	8	0.487276222160243	0.727333511538217	5	5	5	46	28	18	15.7638501770823
sp|P27694|RFA1_HUMAN	EGF-vs-GLY	-0.0839734563906753	0.115231711916942	-0.728735649186591	8	0.486945597010126	0.727333511538217	10	10	10	98	59	39	16.3997575956078
sp|P51793|CLCN4_HUMAN	EGF-vs-GLY	0.69736155592594	0.956925064978934	0.728752523523136	8	0.48693582420109	0.727333511538217	1	1	1	10	6	4	13.6064287725186
sp|Q06323|PSME1_HUMAN	EGF-vs-GLY	0.767750733533485	1.05380435818852	0.728551488298307	8	0.487052262434703	0.727333511538217	2	2	2	19	12	7	14.1611659936781
sp|Q8NF91|SYNE1_HUMAN	EGF-vs-GLY	-0.452255286306894	0.62009442325662	-0.729332935993415	8	0.486599754230444	0.727333511538217	2	2	2	19	12	7	14.0461601609138
sp|Q92905|CSN5_HUMAN	EGF-vs-GLY	-0.133768225961468	0.183560886794176	-0.728740355844217	8	0.486942871126285	0.727333511538217	4	4	4	38	24	14	15.1327340342438
sp|Q9H4A6|GOLP3_HUMAN	EGF-vs-GLY	0.652693263535568	0.896444664653528	0.728090967876786	8	0.487319060544881	0.727333511538217	3	3	2	20	14	6	13.8021682861991
sp|P08559|ODPA_HUMAN	EGF-vs-GLY	0.0582333867557077	0.0802658588370164	0.725506306161295	8	0.488818210840717	0.728313864974624	12	12	12	113	69	44	16.0046348105601
sp|P14406|CX7A2_HUMAN	EGF-vs-GLY	-0.478739399812498	0.659805443117531	-0.725576614752511	8	0.488777391277215	0.728313864974624	1	1	1	10	6	4	13.7267717018782
sp|Q9NZB2|F120A_HUMAN	EGF-vs-GLY	-0.316571054908157	0.436161316351069	-0.72581185685286	8	0.488640831062635	0.728313864974624	4	4	4	29	16	13	14.9614301097396
sp|A6NMY6|AXA2L_HUMAN	EGF-vs-GLY	0.397636377018155	0.548873634401448	0.724458877409518	8	0.489426584303499	0.72880169901451	1	1	1	10	6	4	21.7161110020975
sp|Q9UGP8|SEC63_HUMAN	EGF-vs-GLY	0.40155435313877	0.554712633681413	0.723896173905053	8	0.489753618260944	0.728870272959775	4	4	4	37	22	15	14.985377016959
sp|Q3KQV9|UAP1L_HUMAN	EGF-vs-GLY	-0.169564860984487	0.235435396776814	-0.720218214023397	8	0.491894650918006	0.731636883303503	2	2	2	18	11	7	14.7139100978074
sp|O00192|ARVC_HUMAN	EGF-vs-GLY	0.172332652410969	0.240109444842451	0.717725421105554	8	0.493349180331099	0.733379813053795	1	1	1	10	6	4	17.0717403959705
sp|O60684|IMA7_HUMAN	EGF-vs-GLY	0.286714476931288	0.400171452197748	0.71647908754272	8	0.494077440897275	0.734041742089079	2	2	2	20	12	8	15.7303285128317
sp|O43670|ZN207_HUMAN	EGF-vs-GLY	0.448747151621326	0.631024031163946	0.711141144329473	8	0.497204296791724	0.734899114460246	2	2	2	19	12	7	15.9975064728598
sp|O95302|FKBP9_HUMAN	EGF-vs-GLY	-0.567831715368467	0.797872205664702	-0.711682536798497	8	0.496886586359303	0.734899114460246	2	2	2	15	10	5	14.1046869315101
sp|P07942|LAMB1_HUMAN	EGF-vs-GLY	-0.558067244522282	0.775853551544277	-0.71929456714027	7	0.495265612652142	0.734899114460246	1	1	1	9	6	3	13.6029611589751
sp|P29992|GNA11_HUMAN	EGF-vs-GLY	0.350582917940096	0.488998784667272	0.716940264337554	7	0.496629754360201	0.734899114460246	1	1	1	9	6	3	14.3436242285588
sp|Q8WU90|ZC3HF_HUMAN	EGF-vs-GLY	-0.736261505843977	1.0352555370054	-0.711188184487958	8	0.497176686637438	0.734899114460246	1	1	1	10	6	4	15.0977193818633
sp|Q9BUB5|MKNK1_HUMAN	EGF-vs-GLY	-0.170945879670461	0.240166885992513	-0.711779556802807	8	0.496829664878823	0.734899114460246	1	1	1	10	6	4	17.6323401639128
sp|Q9BXP5|SRRT_HUMAN	EGF-vs-GLY	-0.0471908909377249	0.0660359311198717	-0.714624449711502	8	0.495162420424721	0.734899114460246	14	14	14	134	81	53	15.8418595035836
sp|Q9P289|MST4_HUMAN	EGF-vs-GLY	0.285399554019418	0.400075155453261	0.713364851901582	8	0.495900164073377	0.734899114460246	3	3	3	30	18	12	15.4657757689057
sp|Q9Y4A5|TRRAP_HUMAN	EGF-vs-GLY	0.132057631908143	0.184405270268003	0.71612721109445	7	0.497101427797645	0.734899114460246	2	2	2	18	12	6	15.7723117850263
sp|A6NI28|RHG42_HUMAN	EGF-vs-GLY	-0.783569391215555	1.09797231403152	-0.713651319984978	7	0.498539558235588	0.735197051769821	1	1	1	9	6	3	16.0603417800119
sp|O15173|PGRC2_HUMAN	EGF-vs-GLY	-0.32565002073529	0.459341031686586	-0.708950427397232	8	0.498491217199787	0.735197051769821	4	4	4	39	24	15	15.9426771138462
sp|Q03252|LMNB2_HUMAN	EGF-vs-GLY	0.182069505838874	0.256568734764869	0.709632473363253	8	0.498090327260431	0.735197051769821	2	2	2	20	12	8	16.367262657657
sp|Q9P287|BCCIP_HUMAN	EGF-vs-GLY	0.563625631447586	0.795056882114686	0.708912335867666	8	0.498513612521191	0.735197051769821	2	2	2	19	12	7	15.1248712604436
sp|Q8WWY3|PRP31_HUMAN	EGF-vs-GLY	-0.821352942733831	1.15658335737597	-0.71015455781527	7	0.500575280551867	0.737360748297299	2	2	2	12	7	5	13.5546221170977
sp|Q9UBS4|DJB11_HUMAN	EGF-vs-GLY	1.62487844218786	2.19679922977246	0.739657234109716	4	0.500565800968521	0.737360748297299	1	1	1	6	4	2	13.621011705908
sp|P50897|PPT1_HUMAN	EGF-vs-GLY	0.381412644962075	0.541944711575626	0.703785158919945	8	0.501533893410886	0.738353529800134	2	2	2	17	11	6	15.9562128624693
sp|Q13409|DC1I2_HUMAN	EGF-vs-GLY	-0.229877494114668	0.326983324404706	-0.703025129899741	8	0.501982591113828	0.738594918519154	4	4	4	35	20	15	15.7680294408208
sp|Q92890|UFD1_HUMAN	EGF-vs-GLY	0.316365829159332	0.443928097442138	0.712651059895049	6	0.502821166009086	0.73900099632288	1	1	1	8	5	3	13.2065111169472
sp|Q9H0U3|MAGT1_HUMAN	EGF-vs-GLY	-0.392563502796223	0.559531117077802	-0.701593693030727	8	0.502828357174203	0.73900099632288	1	1	1	10	6	4	15.4332869823482
sp|P54727|RD23B_HUMAN	EGF-vs-GLY	0.110985138851334	0.158389698772599	0.700709324604981	8	0.503351337393071	0.739350718684953	4	4	4	39	24	15	16.6414347176564
sp|Q92797|SYMPK_HUMAN	EGF-vs-GLY	-0.13459096945267	0.19106983768916	-0.70440720042704	7	0.50393295932115	0.739786132698961	2	2	2	16	12	4	14.8506947630359
sp|P35520|CBS_HUMAN	EGF-vs-GLY	-1.70397785504274	2.25692550992989	-0.754999599032259	3	0.505113808304012	0.741100236844235	1	1	1	5	3	2	12.9677447756882
sp|P02452|CO1A1_HUMAN	EGF-vs-GLY	0.568395735252412	0.756964952723804	0.750887783122773	3	0.507251956909612	0.743322212051687	1	1	1	5	2	3	14.7947639126251
sp|P13674|P4HA1_HUMAN	EGF-vs-GLY	-0.110440757856778	0.159237918131715	-0.693558162230092	8	0.507592859244884	0.743322212051687	7	7	7	67	39	28	15.4813820019998
sp|P31947|1433S_HUMAN	EGF-vs-GLY	-0.0712994516870966	0.10299077832247	-0.692289667564738	8	0.50834757292972	0.743322212051687	7	7	7	67	42	25	16.6453476753111
sp|Q16740|CLPP_HUMAN	EGF-vs-GLY	0.592924223531894	0.856074757249451	0.692607997737191	8	0.508158110509232	0.743322212051687	1	1	1	10	6	4	14.2855589180816
sp|Q6NXR0|IIGP5_HUMAN	EGF-vs-GLY	-0.626877878605816	0.891313789759977	-0.703318949855616	6	0.508215614024393	0.743322212051687	1	1	1	8	6	2	15.2962974126824
sp|Q9BV86|NTM1A_HUMAN	EGF-vs-GLY	0.384543331848005	0.554837201995913	0.69307416745793	8	0.507880737559698	0.743322212051687	2	2	2	18	11	7	14.6936153791541
sp|Q9Y653|GPR56_HUMAN	EGF-vs-GLY	0.202555352022462	0.292869194398424	0.691623960104531	8	0.508743929164979	0.743482677326172	2	2	2	18	12	6	15.6835332833292
sp|P52895|AK1C2_HUMAN	EGF-vs-GLY	0.113130126071982	0.163841714123382	0.69048426816866	8	0.509422941277555	0.74405580499661	3	3	3	28	17	11	16.4480460485226
sp|Q99459|CDC5L_HUMAN	EGF-vs-GLY	-0.910894017566524	1.31658422599857	-0.691861560832273	7	0.511312728726798	0.746395733436868	1	1	1	9	6	3	14.9348414394584
sp|O00273|DFFA_HUMAN	EGF-vs-GLY	-0.749027506320948	1.07483016726133	-0.696879869151299	6	0.511960077473522	0.746500528929913	1	1	1	8	5	3	15.3959681763473
sp|Q8WXF1|PSPC1_HUMAN	EGF-vs-GLY	-0.514075928883366	0.744184693659041	-0.690790785222596	7	0.511945789910579	0.746500528929913	1	1	1	9	6	3	14.3228573195875
sp|Q13685|AAMP_HUMAN	EGF-vs-GLY	-0.706484706356403	1.03206978965783	-0.684531911926837	8	0.512978484446226	0.747115795815672	1	1	1	10	6	4	15.473482904695
sp|Q15056|IF4H_HUMAN	EGF-vs-GLY	0.1238135046492	0.180835249574979	0.684675719696252	8	0.512892401116623	0.747115795815672	6	6	6	55	33	22	16.254757675859
sp|Q5T481|RBM20_HUMAN	EGF-vs-GLY	1.66945940814904	2.25921105631331	0.738956815691821	3	0.513498078646881	0.747115795815672	1	1	1	5	3	2	13.6970364145009
sp|Q9UKF6|CPSF3_HUMAN	EGF-vs-GLY	0.230609870303846	0.337344200074565	0.683604076349536	8	0.51353410329196	0.747115795815672	3	3	3	28	18	10	14.9590084014984
sp|Q96I99|SUCB2_HUMAN	EGF-vs-GLY	0.0834542720117159	0.122238518675974	0.682716650329622	8	0.514065874138049	0.747470222821805	6	6	6	53	32	21	15.356829612986
sp|Q8TF05|PP4R1_HUMAN	EGF-vs-GLY	-0.803902971524714	1.12957626853245	-0.711685429235465	4	0.515965023617404	0.749811356450166	1	1	1	6	4	2	12.442907925078
sp|P00568|KAD1_HUMAN	EGF-vs-GLY	-0.118978039802324	0.175211733551276	-0.679052922945396	8	0.516264908562718	0.749827084441036	4	4	4	33	19	14	15.0085441236325
sp|P24844|MYL9_HUMAN	EGF-vs-GLY	-0.093993769611533	0.138611425258412	-0.678109827067294	8	0.516831915047111	0.750230547080137	2	2	2	20	12	8	16.4473847094587
sp|O95336|6PGL_HUMAN	EGF-vs-GLY	-0.476441243471764	0.703787324652047	-0.676967638920347	8	0.517519136117246	0.750534762841076	2	2	2	18	11	7	13.7044898334786
sp|Q9UPY5|XCT_HUMAN	EGF-vs-GLY	-0.447231765111665	0.660803615788929	-0.676799815294167	8	0.517620158335654	0.750534762841076	2	2	2	16	10	6	14.303364051541
sp|P11233|RALA_HUMAN	EGF-vs-GLY	-0.686351792683265	1.01548122698122	-0.675888213831017	8	0.518169114377068	0.750910995918499	1	1	1	10	6	4	13.6492627528931
sp|P04350|TBB4A_HUMAN	EGF-vs-GLY	-0.0564163595083934	0.0835905943906175	-0.674912768830913	8	0.518756915052192	0.751192740510489	6	6	6	55	35	20	17.9799610404444
sp|P42771|CD2A1_HUMAN	EGF-vs-GLY	0.630489317042283	0.936525875680974	0.673221459667451	8	0.519777070085368	0.751192740510489	2	2	2	12	8	4	15.5901488744003
sp|P53007|TXTP_HUMAN	EGF-vs-GLY	-0.0840134822693975	0.124609777628496	-0.67421260087527	8	0.519179088519464	0.751192740510489	3	3	3	30	18	12	16.2722932351674
sp|Q14195|DPYL3_HUMAN	EGF-vs-GLY	-0.134867288807686	0.200154959777985	-0.673814373409899	8	0.519419298538259	0.751192740510489	7	7	7	65	41	24	16.0924452879487
sp|Q63ZE4|S22AA_HUMAN	EGF-vs-GLY	0.267888041261588	0.39795333780568	0.673164453749092	8	0.519811476182084	0.751192740510489	1	1	1	10	6	4	15.6293428718759
sp|O95206|PCDH8_HUMAN	EGF-vs-GLY	0.309637377351361	0.46036032859297	0.672597871970694	8	0.520153514761453	0.751268495151007	1	1	1	10	6	4	18.0665961019757
sp|Q9UIA9|XPO7_HUMAN	EGF-vs-GLY	-0.110949321405491	0.165156911903817	-0.671781278340352	8	0.520646726680076	0.751562386760221	8	8	8	67	41	26	15.7075246815203
sp|O60832|DKC1_HUMAN	EGF-vs-GLY	-0.135065571575219	0.201566708049757	-0.670078768870293	8	0.521675946905932	0.751793003485548	5	5	5	48	29	19	16.0034633885466
sp|Q12849|GRSF1_HUMAN	EGF-vs-GLY	0.150939627096426	0.224981287476515	0.67089858356412	8	0.521180186978178	0.751793003485548	1	1	1	10	6	4	17.0408012053719
sp|Q5JTV8|TOIP1_HUMAN	EGF-vs-GLY	0.167258723720087	0.249464848879727	0.670470106194105	8	0.521439260434454	0.751793003485548	4	4	3	29	19	10	14.9935550660369
sp|P18621|RL17_HUMAN	EGF-vs-GLY	0.249195262212194	0.372564552458484	0.668864658668682	8	0.522410679032337	0.752433815330306	6	6	6	58	36	22	16.3352261537063
sp|P54886|P5CS_HUMAN	EGF-vs-GLY	-0.0720463460480398	0.108477994264978	-0.664156325310119	8	0.525265989567952	0.753749403678576	9	9	9	87	54	33	16.3118253253196
sp|P62899|RL31_HUMAN	EGF-vs-GLY	-0.217610176430781	0.326612349635903	-0.666264385511956	8	0.52398640187119	0.753749403678576	1	1	1	10	6	4	18.4033629191558
sp|Q05193|DYN1_HUMAN	EGF-vs-GLY	-0.383259005774506	0.576327768867057	-0.665001803622816	8	0.524752556439148	0.753749403678576	5	5	5	47	29	18	14.505623023066
sp|Q5TA45|INT11_HUMAN	EGF-vs-GLY	0.630183277786109	0.942353362944092	0.668733516074369	7	0.525097510777975	0.753749403678576	1	1	1	9	5	4	13.3261582184101
sp|Q8N556|AFAP1_HUMAN	EGF-vs-GLY	1.65544895289399	2.17072959697167	0.762623292741515	2	0.525358104028861	0.753749403678576	1	1	1	4	3	1	12.6648650697024
sp|Q9NSV4|DIAP3_HUMAN	EGF-vs-GLY	-0.427860936233975	0.643286517021727	-0.66511721435555	8	0.524682494890454	0.753749403678576	1	1	1	10	6	4	14.2284049276203
sp|Q9Y5Z6|B3GT1_HUMAN	EGF-vs-GLY	-1.09235991249284	1.6277912673562	-0.671068787748823	7	0.52369510748341	0.753749403678576	1	1	1	9	5	4	14.5736537078512
sp|O75691|UTP20_HUMAN	EGF-vs-GLY	0.416967317560655	0.62902800460359	0.662875602531283	8	0.526044318970956	0.754316729359126	5	5	5	48	30	18	14.1819573637878
sp|P04843|RPN1_HUMAN	EGF-vs-GLY	0.0508276570718477	0.0769107044742043	0.660865836808128	8	0.527267128160684	0.754402057611039	19	19	19	186	113	73	16.6678901830529
sp|P11310|ACADM_HUMAN	EGF-vs-GLY	0.148074012588245	0.22401270336043	0.661007212390085	8	0.52718105377522	0.754402057611039	9	9	9	80	49	31	16.0464745311079
sp|P15291|B4GT1_HUMAN	EGF-vs-GLY	0.561031728891097	0.847894451832763	0.661676376910359	8	0.526773759506036	0.754402057611039	2	2	2	20	12	8	15.924020500466
sp|Q9NXH9|TRM1_HUMAN	EGF-vs-GLY	-0.368205796960412	0.556386883106928	-0.661780153594399	8	0.526710611920092	0.754402057611039	2	2	2	16	10	6	14.3107049404177
sp|Q7Z404|TMC4_HUMAN	EGF-vs-GLY	-1.05338105794476	1.59775879498534	-0.659286659069478	8	0.528229169605055	0.755361888619356	1	1	1	10	6	4	11.5629823970556
sp|P34896|GLYC_HUMAN	EGF-vs-GLY	-1.59295684726058	2.35663764442302	-0.675944751638127	5	0.529071889485815	0.756150127452454	1	1	1	7	5	2	12.6164238932291
sp|Q86SF2|GALT7_HUMAN	EGF-vs-GLY	0.189000832193787	0.287889209288582	0.656505440620151	8	0.5299260984744	0.756953909384689	4	4	4	38	24	14	14.9733501527891
sp|O75616|ERAL1_HUMAN	EGF-vs-GLY	-0.130371229887335	0.199236097391755	-0.654355468682909	8	0.531240148628481	0.758040590839045	1	1	1	10	6	4	15.5557400201028
sp|O94925|GLSK_HUMAN	EGF-vs-GLY	-0.0358015854496969	0.0547970033399526	-0.653349330575416	8	0.531855773063632	0.758040590839045	8	8	8	78	47	31	16.881138135829
sp|P61421|VA0D1_HUMAN	EGF-vs-GLY	0.154673994250768	0.236586258971715	0.653774208709475	8	0.531595750667231	0.758040590839045	3	3	3	30	18	12	15.6389956953005
sp|Q8TED1|GPX8_HUMAN	EGF-vs-GLY	0.59374649129743	0.894984020017679	0.663415745999243	6	0.531711616992215	0.758040590839045	1	1	1	8	4	4	13.5234469933573
sp|O76071|CIAO1_HUMAN	EGF-vs-GLY	-0.623834511205322	0.957294029451427	-0.651664475085891	8	0.532887651513825	0.758261419652695	1	1	1	10	6	4	15.0894705517628
sp|P49591|SYSC_HUMAN	EGF-vs-GLY	-0.126826571034883	0.194537264635011	-0.651939726164207	8	0.532718993037169	0.758261419652695	9	9	8	81	50	31	15.423104892852
sp|Q9UQM7|KCC2A_HUMAN	EGF-vs-GLY	-0.104015730295532	0.158558975925238	-0.656006572245877	7	0.532781733452285	0.758261419652695	1	1	1	9	5	4	15.2378597791639
sp|Q9HAU5|RENT2_HUMAN	EGF-vs-GLY	0.430577164205893	0.651798843165135	0.660598233214117	6	0.533396744088728	0.758569711713904	1	1	1	8	5	3	12.823945987807
sp|P35270|SPRE_HUMAN	EGF-vs-GLY	-0.207789836481767	0.319503993426784	-0.65035129687474	8	0.533692738555575	0.758574774692143	1	1	1	10	6	4	15.6436929806214
sp|O15118|NPC1_HUMAN	EGF-vs-GLY	0.110975512321165	0.168369005058619	0.659120794130296	6	0.534281751148515	0.758763009103401	1	1	1	8	5	3	14.7708057647466
sp|Q6UX07|DHR13_HUMAN	EGF-vs-GLY	-0.0891735281452655	0.13649201146086	-0.653324155683915	7	0.534410184129496	0.758763009103401	1	1	1	9	6	3	18.0301295815368
sp|P47972|NPTX2_HUMAN	EGF-vs-GLY	2.05101486718204	3.02813503515419	0.677319486539213	4	0.535354816255047	0.759457115459202	1	1	1	6	4	2	11.5712311583122
sp|Q01081|U2AF1_HUMAN	EGF-vs-GLY	0.286414257008577	0.442710161926645	0.646956590655432	8	0.535777379063354	0.759457115459202	3	3	3	27	18	9	16.9222699229491
sp|Q9NX63|CHCH3_HUMAN	EGF-vs-GLY	0.092946012245875	0.143622959143986	0.647152884189597	8	0.535656704417373	0.759457115459202	4	4	4	38	23	15	16.4259477161475
sp|B2RPK0|HGB1A_HUMAN	EGF-vs-GLY	0.128305744180007	0.198486961640582	0.646419004651509	8	0.536107952685791	0.759510665902207	9	9	8	82	51	31	16.9761475109539
sp|P67809|YBOX1_HUMAN	EGF-vs-GLY	0.540330648526674	0.837578218375471	0.645110673454086	8	0.536912987905059	0.760235966498757	2	2	2	16	9	7	16.1273512556832
sp|P21281|VATB2_HUMAN	EGF-vs-GLY	-0.0908704443891556	0.14102707511982	-0.644347507823942	8	0.537382910545277	0.760486235654364	1	1	1	10	6	4	15.8554253427295
sp|Q8NBN3|TM87A_HUMAN	EGF-vs-GLY	-0.887037447100493	1.34174145372281	-0.661109071825508	5	0.537784029594451	0.760638916449295	1	1	1	7	5	2	12.6828496325764
sp|O15213|WDR46_HUMAN	EGF-vs-GLY	-0.192283279939834	0.30194145528323	-0.6368230548517	8	0.542029338811608	0.761355218708714	1	1	1	10	6	4	14.5086859223335
sp|P10155|RO60_HUMAN	EGF-vs-GLY	-0.225168220832657	0.350576887875967	-0.642279136530876	8	0.53865776192388	0.761355218708714	4	4	4	32	21	11	15.6225282955862
sp|Q06203|PUR1_HUMAN	EGF-vs-GLY	-0.100999265487446	0.157483428181099	-0.641332657372058	8	0.539241734107805	0.761355218708714	3	3	3	30	18	12	15.9786515094478
sp|Q12874|SF3A3_HUMAN	EGF-vs-GLY	0.11940134540138	0.186484835502257	0.640273752446397	8	0.53989552201511	0.761355218708714	8	8	8	76	46	30	16.4434098694089
sp|Q14498|RBM39_HUMAN	EGF-vs-GLY	0.0783126502835149	0.122997886168271	0.636699155759284	8	0.542106048170777	0.761355218708714	6	6	6	55	35	20	16.411879091946
sp|Q15642|CIP4_HUMAN	EGF-vs-GLY	-0.832036175464036	1.29442725286279	-0.642783264663105	7	0.540839136094828	0.761355218708714	1	1	1	9	6	3	14.0278035709453
sp|Q1KMD3|HNRL2_HUMAN	EGF-vs-GLY	0.0516754229793765	0.0810652971601662	0.637454308929231	8	0.541638612559745	0.761355218708714	17	17	17	166	102	64	16.4457382161898
sp|Q969P6|TOP1M_HUMAN	EGF-vs-GLY	0.428683430072143	0.672738899461749	0.637221112700823	8	0.541782934030921	0.761355218708714	4	4	4	35	22	13	16.1910816606543
sp|Q96EY1|DNJA3_HUMAN	EGF-vs-GLY	-0.421296542864702	0.653422941560271	-0.644753215824826	7	0.539634056253163	0.761355218708714	2	2	2	18	12	6	15.1342749523273
sp|Q96KP1|EXOC2_HUMAN	EGF-vs-GLY	0.310942185089946	0.48455712279112	0.641703878582722	7	0.541500128782084	0.761355218708714	1	1	1	9	5	4	13.3214027042105
sp|Q99829|CPNE1_HUMAN	EGF-vs-GLY	0.0530506845369705	0.0829054547298238	0.639893776710526	8	0.54013024192427	0.761355218708714	8	8	8	79	48	31	15.7212562230733
sp|Q9BQ67|GRWD1_HUMAN	EGF-vs-GLY	-0.117186445363515	0.18324738423348	-0.639498598322175	8	0.540374417668923	0.761355218708714	4	4	4	38	23	15	16.1151001439854
sp|Q9Y6D6|BIG1_HUMAN	EGF-vs-GLY	-0.195610405246888	0.305215677008244	-0.640892391781056	8	0.539513504744999	0.761355218708714	2	2	2	18	11	7	14.4544672734493
sp|Q8WTU0|DDI1_HUMAN	EGF-vs-GLY	0.826036665562367	1.264680953169	0.653158145137325	5	0.542492219233181	0.761485290417138	1	1	1	7	3	4	12.1900238259806
sp|P21399|ACOC_HUMAN	EGF-vs-GLY	-0.110769007900543	0.175148493433992	-0.632429121877021	8	0.544753700133758	0.764246132042709	3	2	3	20	12	8	15.439542171046
sp|O60264|SMCA5_HUMAN	EGF-vs-GLY	-0.0434262305173912	0.0687866172336432	-0.63131801306478	8	0.545443906560485	0.7643876248611	10	10	10	95	58	37	15.5797983589755
sp|Q9UNE7|CHIP_HUMAN	EGF-vs-GLY	0.648982230943011	1.02749831178535	0.631613914591606	8	0.545260045634566	0.7643876248611	1	1	1	10	6	4	14.5858410765156
sp|Q5QJE6|TDIF2_HUMAN	EGF-vs-GLY	-0.44913971620543	0.681495243264036	-0.659050405185906	4	0.54587170411785	0.764574082333533	1	1	1	6	3	3	13.4937622406992
sp|Q9NXF1|TEX10_HUMAN	EGF-vs-GLY	0.110384948114919	0.175222040343585	0.629971822599883	8	0.546280837982623	0.764734211401471	4	4	4	36	24	12	14.1777544777156
sp|P55010|IF5_HUMAN	EGF-vs-GLY	0.091439114927259	0.145609597838141	0.627974503637475	8	0.547523980405785	0.765648089041837	8	8	8	75	44	31	15.3012120752068
sp|Q5T4F7|SFRP5_HUMAN	EGF-vs-GLY	0.518653513806972	0.789792811450663	0.656695662821149	4	0.547237733411432	0.765648089041837	1	1	1	6	4	2	14.7011483018109
sp|P08107|HSP71_HUMAN	EGF-vs-GLY	-0.0505390294436494	0.0806244529049822	-0.626844928835806	8	0.548227774766302	0.766020061181897	21	21	21	203	124	79	18.2287474926443
sp|P45974|UBP5_HUMAN	EGF-vs-GLY	0.0638732364929502	0.102013366465611	0.626126150973382	8	0.54867589578873	0.766020061181897	13	13	13	127	76	51	16.595104713712
sp|Q9Y263|PLAP_HUMAN	EGF-vs-GLY	0.112513341162756	0.179587636918968	0.626509391698961	8	0.548436937979935	0.766020061181897	6	6	6	59	36	23	15.3378601173795
sp|P28838|AMPL_HUMAN	EGF-vs-GLY	-0.0990315431875	0.158600038191223	-0.624410588527716	8	0.549746334877331	0.767101663621193	7	7	7	60	36	24	15.8594358271377
sp|P13798|ACPH_HUMAN	EGF-vs-GLY	-0.285652275158544	0.460763645732739	-0.61995402155541	8	0.552532793128593	0.769062534070247	8	8	8	70	41	29	15.7523720534253
sp|P14868|SYDC_HUMAN	EGF-vs-GLY	0.0735185653580952	0.118662311875698	0.61956120857571	8	0.552778795860866	0.769062534070247	17	17	17	164	100	64	16.0020794115433
sp|P46100|ATRX_HUMAN	EGF-vs-GLY	0.231027564615143	0.372526411734656	0.620164255037304	8	0.552401158895694	0.769062534070247	2	2	2	18	12	6	14.4937230787497
sp|P46940|IQGA1_HUMAN	EGF-vs-GLY	-0.0369740877101766	0.0596013819250272	-0.620356215174447	8	0.552280982305283	0.769062534070247	61	61	60	579	353	226	17.37124343768
sp|Q96A72|MGN2_HUMAN	EGF-vs-GLY	-0.227527391286925	0.366389395024678	-0.620998845426734	8	0.551878775610807	0.769062534070247	2	2	2	20	12	8	16.9300140992422
sp|Q96L93|KI16B_HUMAN	EGF-vs-GLY	0.399873157521887	0.646159521806402	0.618845879426187	8	0.553226942395945	0.769062534070247	2	2	2	20	12	8	14.7427302610085
sp|Q9UQ80|PA2G4_HUMAN	EGF-vs-GLY	0.0624796097214801	0.100924831731037	0.619070734623437	8	0.553086049907162	0.769062534070247	12	12	12	117	72	45	16.5677210111218
sp|Q01581|HMCS1_HUMAN	EGF-vs-GLY	-0.484741515802396	0.785894680827992	-0.61680213345087	8	0.554508502154321	0.769111064758406	2	2	2	20	12	8	15.2367489111342
sp|Q70UQ0|IKIP_HUMAN	EGF-vs-GLY	1.01009650439589	1.63502675553967	0.617785917553681	8	0.553891389556562	0.769111064758406	1	1	1	10	6	4	15.6646994528117
sp|Q7KZF4|SND1_HUMAN	EGF-vs-GLY	0.0594830865574608	0.0963821925993696	0.617158470389994	8	0.554284931004266	0.769111064758406	27	26	26	235	141	94	17.107079737793
sp|Q9NW64|RBM22_HUMAN	EGF-vs-GLY	-0.6684238451494	1.0743993207502	-0.622137255897251	7	0.55356763631692	0.769111064758406	1	1	1	9	5	4	15.4230892057931
sp|Q9P0V9|SEP10_HUMAN	EGF-vs-GLY	-0.302908301543473	0.491394151822467	-0.616426346182705	8	0.554744333910169	0.769111064758406	2	2	2	19	12	7	15.1519952596928
sp|P43304|GPDM_HUMAN	EGF-vs-GLY	0.100332751855909	0.16351468266402	0.613600871929443	8	0.556519386784961	0.771159876773605	10	10	10	96	59	37	16.3722053116254
sp|Q15370|ELOB_HUMAN	EGF-vs-GLY	0.374265135578485	0.611843334200726	0.611700928420511	8	0.55771485323064	0.772403806342915	3	3	3	25	15	10	15.1097482814067
sp|Q9Y6N7|ROBO1_HUMAN	EGF-vs-GLY	-0.330980165100423	0.54233254502386	-0.610290066744678	8	0.558603550565413	0.77322177703665	2	2	2	18	11	7	15.4201133989056
sp|P78357|CNTP1_HUMAN	EGF-vs-GLY	0.808101668443363	1.31832790549002	0.612974712192711	7	0.559273735730508	0.7737365709253	1	1	1	9	5	4	12.223177473052
sp|P62244|RS15A_HUMAN	EGF-vs-GLY	-0.423836056874773	0.696349485313605	-0.608654225807169	8	0.559634991803043	0.773823650712737	3	3	3	28	16	12	15.6975344825375
sp|P62857|RS28_HUMAN	EGF-vs-GLY	-0.247410508114298	0.407188017123866	-0.607607536837304	8	0.560295536749517	0.774324252705513	1	1	1	10	6	4	18.4334345973956
sp|P59998|ARPC4_HUMAN	EGF-vs-GLY	0.263438030294701	0.434662863539171	0.606074390965218	8	0.561263890781974	0.775249484924623	3	3	3	29	18	11	16.2401759514783
sp|P19525|E2AK2_HUMAN	EGF-vs-GLY	-0.366314495211318	0.607456856213929	-0.603029649701266	8	0.563189857068104	0.777495736686887	2	2	2	20	12	8	14.4214570307595
sp|O95757|HS74L_HUMAN	EGF-vs-GLY	0.262875608348992	0.437176969151082	0.601302508820282	8	0.564284062466262	0.77855840423265	6	6	6	58	35	23	16.2496936069707
sp|P05091|ALDH2_HUMAN	EGF-vs-GLY	0.0813759165673367	0.135430732415868	0.600867433231148	8	0.564559891426991	0.77855840423265	4	4	4	39	24	15	14.9876163659486
sp|Q8TCZ2|C99L2_HUMAN	EGF-vs-GLY	-0.773375991858567	1.29011881095347	-0.599461061487044	8	0.565452033029412	0.77896047460345	2	2	2	17	10	7	14.6071483126906
sp|Q9Y450|HBS1L_HUMAN	EGF-vs-GLY	-0.797493465794656	1.33001203636831	-0.599613720769226	8	0.565355153347412	0.77896047460345	1	1	1	10	6	4	13.5188703660509
sp|P51610|HCFC1_HUMAN	EGF-vs-GLY	0.25995341777008	0.436417952395624	0.595652439005135	8	0.567872123799192	0.781464344368756	6	6	6	53	33	20	14.3921754358619
sp|Q00796|DHSO_HUMAN	EGF-vs-GLY	-0.0986773005008236	0.165601437354614	-0.595872246504232	8	0.567732291597346	0.781464344368756	3	3	3	27	17	10	15.4840885706723
sp|O75116|ROCK2_HUMAN	EGF-vs-GLY	0.106935253502919	0.180153816666472	0.593577507718826	8	0.569193078335821	0.782397057423604	6	6	6	59	35	24	14.6255642950102
sp|P48643|TCPE_HUMAN	EGF-vs-GLY	0.0213283033756964	0.0360182167588119	0.592153229531509	8	0.570100825958803	0.782397057423604	19	19	19	183	114	69	17.8220772582468
sp|P51531|SMCA2_HUMAN	EGF-vs-GLY	-0.148276039731382	0.250913333695614	-0.59094523813253	8	0.570871372657755	0.782397057423604	4	4	4	32	19	13	14.9322967060596
sp|Q04721|NOTC2_HUMAN	EGF-vs-GLY	0.258547433998674	0.437469186917462	0.591007188004431	8	0.570831841989726	0.782397057423604	1	1	1	10	6	4	14.6804350711296
sp|Q29RF7|PDS5A_HUMAN	EGF-vs-GLY	-0.0550391000452094	0.0927958808997045	-0.593120077223004	8	0.569484526446457	0.782397057423604	11	11	11	109	65	44	15.3245820524723
sp|Q63ZY3|KANK2_HUMAN	EGF-vs-GLY	-0.510656883285829	0.864345375459619	-0.590801892142115	8	0.570962848767495	0.782397057423604	2	2	2	19	12	7	14.5690214776533
sp|Q8NI27|THOC2_HUMAN	EGF-vs-GLY	-0.101338553909771	0.170948562837892	-0.592801438207288	8	0.569687595058044	0.782397057423604	7	6	7	51	30	21	14.5902030981193
sp|Q8TDN6|BRX1_HUMAN	EGF-vs-GLY	0.24630831973373	0.41576789965445	0.592417836822997	8	0.56993211902161	0.782397057423604	4	4	4	39	23	16	15.2664557428602
sp|O00253|AGRP_HUMAN	EGF-vs-GLY	0.156891283914619	0.264517890776422	0.593121635191126	7	0.57175678143425	0.782658095535854	1	1	1	9	6	3	13.8493834679722
sp|Q15477|SKIV2_HUMAN	EGF-vs-GLY	-0.143560403571904	0.243429610006528	-0.589740925798036	8	0.571640163032269	0.782658095535854	2	2	2	20	12	8	15.5361685719739
sp|P47897|SYQ_HUMAN	EGF-vs-GLY	-0.0858430816043579	0.145756320419121	-0.588949291238397	8	0.572145835342848	0.782777582742272	15	15	15	141	86	55	16.0459780693047
sp|P51648|AL3A2_HUMAN	EGF-vs-GLY	0.0912358897976352	0.155065754678952	0.588369043742314	8	0.572516641467188	0.782871991547647	6	6	6	57	36	21	15.8958993995744
sp|P42166|LAP2A_HUMAN	EGF-vs-GLY	0.0233903156848202	0.0399084377029827	0.586099507550305	8	0.573968295233017	0.783317313053912	9	9	9	80	49	31	16.3469960308059
sp|Q0VDF9|HSP7E_HUMAN	EGF-vs-GLY	0.158480762501979	0.270153293886402	0.586632723303458	8	0.573627049220133	0.783317313053912	2	2	2	18	12	6	14.5312010335422
sp|Q8N3C0|ASCC3_HUMAN	EGF-vs-GLY	-0.370125030340346	0.630770246918301	-0.586782639397838	8	0.573531127042568	0.783317313053912	3	3	3	24	14	10	14.1941327272899
sp|Q9Y4E8|UBP15_HUMAN	EGF-vs-GLY	0.424694017911144	0.724768996723058	0.585971557601579	8	0.574050197423086	0.783317313053912	1	1	1	10	6	4	14.4141911889842
sp|Q9BRX5|PSF3_HUMAN	EGF-vs-GLY	-0.929034575249762	1.58722118954752	-0.585321429280194	8	0.574466454139722	0.783473176676361	1	1	1	10	6	4	16.1587232466507
sp|Q52LJ0|FA98B_HUMAN	EGF-vs-GLY	-0.0903612394642773	0.154757307218429	-0.583889969969164	8	0.575383574830894	0.784311609622353	5	5	5	47	28	19	15.3069175520241
sp|Q13595|TRA2A_HUMAN	EGF-vs-GLY	-0.136575338778332	0.234243308475625	-0.583049051292511	8	0.575922728356573	0.784634221300919	2	2	2	19	11	8	14.7475842189413
sp|Q14683|SMC1A_HUMAN	EGF-vs-GLY	0.0897582780546171	0.154322833072983	0.581626686519993	8	0.576835324399045	0.785465003407413	18	18	18	172	103	69	15.7104326956191
sp|P06702|S10A9_HUMAN	EGF-vs-GLY	0.787640205025118	1.34817385448884	0.584227473632288	7	0.577401555685626	0.785823523320311	1	1	1	9	6	3	14.3810398567872
sp|Q13045|FLII_HUMAN	EGF-vs-GLY	0.24382991791336	0.420771342350199	0.579483185692874	8	0.578212144463355	0.786272265075623	8	8	8	73	44	29	15.650594661618
sp|Q9H4A4|AMPB_HUMAN	EGF-vs-GLY	-0.086365435663395	0.149186869155693	-0.578907756105957	8	0.578582070916033	0.786272265075623	5	5	5	46	29	17	15.7672238703688
sp|Q9Y2W1|TR150_HUMAN	EGF-vs-GLY	0.167322464951848	0.289076770454578	0.578816709100253	8	0.578640614506309	0.786272265075623	5	5	5	44	28	16	14.4084643383035
sp|Q9BSD7|NTPCR_HUMAN	EGF-vs-GLY	0.286343638317701	0.495822006766265	0.577512967173895	8	0.579479291061178	0.786999623566856	1	1	1	10	6	4	13.5440055308477
sp|Q5IJ48|CRUM2_HUMAN	EGF-vs-GLY	-0.878571027927168	1.42221102141592	-0.617750119143701	3	0.580465426096942	0.787926381630281	1	1	1	6	4	2	13.4439420704842
sp|P16403|H12_HUMAN	EGF-vs-GLY	0.0691787632162054	0.120390349626572	0.574620502646472	8	0.581342402323618	0.788704075118967	5	5	5	48	29	19	18.5925851028913
sp|Q13428|TCOF_HUMAN	EGF-vs-GLY	0.0758010766645039	0.132311705311452	0.572897737853759	8	0.582453671499831	0.789798653356278	6	6	6	60	36	24	15.4838395228312
sp|O95394|AGM1_HUMAN	EGF-vs-GLY	-1.37989202030644	2.36838859682653	-0.582629059334013	5	0.585427851667532	0.79341684808024	1	1	1	7	6	1	12.4593204282361
sp|O14880|MGST3_HUMAN	EGF-vs-GLY	0.28170901529701	0.496784296668044	0.567065056577765	8	0.58622483393582	0.793882662867307	1	1	1	10	6	4	15.909162081197
sp|Q13464|ROCK1_HUMAN	EGF-vs-GLY	-0.0726768964749587	0.127570227855295	-0.569701079137344	7	0.586689693414274	0.793882662867307	1	1	1	9	6	3	15.8849682985205
sp|Q7Z5M8|AB12B_HUMAN	EGF-vs-GLY	-0.564821792349608	0.997283458999076	-0.566360333416631	8	0.586681394453276	0.793882662867307	1	1	1	10	6	4	17.9768468698605
sp|A0FGR8|ESYT2_HUMAN	EGF-vs-GLY	-0.112775111695684	0.199551254607712	-0.565143586380266	8	0.587470137672938	0.794524263359542	2	2	1	11	7	4	16.185120348593
sp|O15067|PUR4_HUMAN	EGF-vs-GLY	0.0422026358469456	0.0754097517648845	0.559644274901297	8	0.591042318132537	0.796035188595951	15	15	14	138	86	52	16.1815199331411
sp|P30838|AL3A1_HUMAN	EGF-vs-GLY	0.0578559999352712	0.103287187413491	0.560146920291825	8	0.590715319351715	0.796035188595951	8	8	8	78	48	30	15.7363679323527
sp|Q04637|IF4G1_HUMAN	EGF-vs-GLY	-0.0658196924563739	0.117259675456673	-0.561315662865654	8	0.5899553726376	0.796035188595951	17	17	17	161	97	64	15.5593015848425
sp|Q86XF0|DYRL1_HUMAN	EGF-vs-GLY	-0.9257962409049	1.63521078043761	-0.566163244506707	7	0.5889645916517	0.796035188595951	1	1	1	9	5	4	12.5469330454074
sp|Q8IUC8|GLT13_HUMAN	EGF-vs-GLY	-0.635759865514841	1.1356971306043	-0.559797016636429	8	0.59094294060232	0.796035188595951	1	1	1	10	6	4	13.0107066021659
sp|Q8IXM2|BAP18_HUMAN	EGF-vs-GLY	-0.899662671101564	1.56732794477089	-0.57401048332171	5	0.590815990340622	0.796035188595951	1	1	1	7	5	2	13.5694059909106
sp|Q9NTN9|SEM4G_HUMAN	EGF-vs-GLY	-0.611079077844756	1.09161254270273	-0.559794848391701	8	0.590944351251318	0.796035188595951	1	1	1	10	6	4	16.2615171452898
sp|Q9UNH7|SNX6_HUMAN	EGF-vs-GLY	0.63307186630048	1.1305855560314	0.559950428274264	8	0.59084313647613	0.796035188595951	1	1	1	10	6	4	15.3012393280891
sp|Q9NZJ7|MTCH1_HUMAN	EGF-vs-GLY	-0.408906029031982	0.731405785873041	-0.55906862774389	8	0.591416930968359	0.796126372045628	2	2	2	20	12	8	14.3165430299307
sp|O94874|UFL1_HUMAN	EGF-vs-GLY	0.36764043459299	0.658780458149216	0.558062143533891	8	0.592072232474138	0.796298660461521	4	4	4	37	22	15	13.9805274574583
sp|Q9BTV4|TMM43_HUMAN	EGF-vs-GLY	1.11439317687896	1.94868284792881	0.571869957219264	5	0.592158872795017	0.796298660461521	1	1	1	7	5	2	13.2787348647672
sp|Q9UBN7|HDAC6_HUMAN	EGF-vs-GLY	-0.249948479236712	0.396232452475603	-0.630812740539222	2	0.592635964414067	0.796527301393829	1	1	1	4	3	1	13.5155955922324
sp|P11021|GRP78_HUMAN	EGF-vs-GLY	-0.0283000800671901	0.050880344451813	-0.556208500003221	8	0.593280145233683	0.796980164027019	43	43	43	425	256	169	18.3426689233056
sp|O75306|NDUS2_HUMAN	EGF-vs-GLY	-0.0882312695882508	0.158764467154094	-0.555736879730241	8	0.59358768849251	0.79698057140247	3	3	3	26	16	10	15.537181662489
sp|Q6PKG0|LARP1_HUMAN	EGF-vs-GLY	-0.220422101901231	0.397431209236747	-0.554616992270296	8	0.594318316126322	0.797548738764449	6	6	6	54	33	21	15.2060246027359
sp|Q99497|PARK7_HUMAN	EGF-vs-GLY	-0.0873006902776504	0.157690125933075	-0.553621793128009	8	0.594968008367966	0.798007763033353	7	7	7	70	42	28	17.2734765128888
sp|Q02539|H11_HUMAN	EGF-vs-GLY	0.469630418673304	0.849227515148168	0.553008952602491	8	0.595368279858666	0.79810716628938	2	2	2	19	11	8	15.3825197904539
sp|Q9NVA2|SEP11_HUMAN	EGF-vs-GLY	-0.212207238512348	0.384039396458979	-0.552566326447227	8	0.595657468749514	0.79810716628938	5	5	5	46	29	17	15.2080851497875
sp|P46379|BAG6_HUMAN	EGF-vs-GLY	0.213703060122272	0.387111842858719	0.552044748990709	8	0.595998338693523	0.798151621358285	2	2	2	20	12	8	14.8682796884002
sp|P28074|PSB5_HUMAN	EGF-vs-GLY	0.199594486702883	0.36247131617761	0.550649052199988	8	0.596911000633974	0.798549322147772	7	7	7	66	40	26	15.1274238793225
sp|Q96SI9|STRBP_HUMAN	EGF-vs-GLY	1.01666530034871	1.83521552360269	0.553975970273457	7	0.596839306044476	0.798549322147772	1	1	1	9	6	3	12.2498596486717
sp|O43435|TBX1_HUMAN	EGF-vs-GLY	0.65995200992161	1.19501180169908	0.552255642147873	7	0.597955605679226	0.798980680094589	1	1	1	9	6	3	11.7741023128224
sp|P23284|PPIB_HUMAN	EGF-vs-GLY	-0.055402336444032	0.100961943312179	-0.548744751007076	8	0.598157471373821	0.798980680094589	14	14	14	135	80	55	16.8990983915747
sp|Q7Z3D6|CN159_HUMAN	EGF-vs-GLY	0.232181303712906	0.422399046694731	0.549672887592248	8	0.59754977781202	0.798980680094589	1	1	1	10	6	4	13.7868320442999
sp|P09543|CN37_HUMAN	EGF-vs-GLY	-0.306451536138086	0.56303809697806	-0.544282061521012	8	0.601084079606059	0.802283238862505	5	4	5	40	23	17	14.3860128255469
sp|Q6N069|NAA16_HUMAN	EGF-vs-GLY	-0.814453121769359	1.4897175410426	-0.546716474318582	7	0.601557787042241	0.802283238862505	1	1	1	9	5	4	13.4610453706234
sp|Q9H8H0|NOL11_HUMAN	EGF-vs-GLY	0.239875827425333	0.441203939918378	0.543684690281119	8	0.60147641935309	0.802283238862505	2	2	2	13	7	6	14.2328038410582
sp|Q14140|SRTD2_HUMAN	EGF-vs-GLY	-0.639307683630538	1.17900345392144	-0.542244114301923	8	0.602423125248353	0.803024453696931	1	1	1	10	6	4	16.3688764161074
sp|P08579|RU2B_HUMAN	EGF-vs-GLY	-0.532713664776928	0.983692575950198	-0.54154486655788	8	0.602882940630796	0.803224626603125	2	2	2	19	12	7	15.300511183322
sp|P42785|PCP_HUMAN	EGF-vs-GLY	0.424373085608782	0.784702401884863	0.540807680197529	8	0.603367908562009	0.803458087684728	1	1	1	10	6	4	14.6760516038884
sp|P62906|RL10A_HUMAN	EGF-vs-GLY	-0.0752918333063444	0.139401138363315	-0.54010917120429	8	0.603827625729432	0.803657701971342	12	12	12	120	72	48	17.8183231734402
sp|Q8IYD1|ERF3B_HUMAN	EGF-vs-GLY	-0.247168612526877	0.458702678831513	-0.538842749199782	8	0.604661589592312	0.804354955591003	1	1	1	10	6	4	15.6143646367093
sp|P07492|GRP_HUMAN	EGF-vs-GLY	0.16492120902181	0.306776454157341	0.537594091028982	8	0.605484460723686	0.805015632091854	1	1	1	10	6	4	14.4875595525245
sp|Q8TD19|NEK9_HUMAN	EGF-vs-GLY	0.107406937398422	0.200133322884392	0.536676930410365	8	0.606089255773088	0.805015632091854	1	1	1	10	6	4	14.5268169465662
sp|Q9Y536|PAL4A_HUMAN	EGF-vs-GLY	-0.120011010452222	0.223487884703161	-0.536991124201754	8	0.605882033333372	0.805015632091854	3	3	3	30	18	12	19.4532758286227
sp|A0AVT1|UBA6_HUMAN	EGF-vs-GLY	0.096580994617448	0.180604267581709	0.534765849725852	8	0.607350501113614	0.806277993801798	4	4	4	38	24	14	15.1972866539202
sp|P49750|YLPM1_HUMAN	EGF-vs-GLY	-0.595827775097428	1.10905117356223	-0.537241012228183	7	0.607747510345789	0.806392348765717	1	1	1	9	5	4	12.1728522245199
sp|Q8TEX9|IPO4_HUMAN	EGF-vs-GLY	0.146575356077183	0.274725846054171	0.533533186565495	8	0.608164758356763	0.806533426982333	7	7	7	67	42	25	15.0678457581318
sp|Q9BYX7|ACTBM_HUMAN	EGF-vs-GLY	-0.0902732960973849	0.16946769316828	-0.532687348306229	8	0.608723828359914	0.806862345817893	6	6	6	60	36	24	20.2986766995933
sp|O94906|PRP6_HUMAN	EGF-vs-GLY	-0.0274656858913409	0.051758593410732	-0.530649773910702	8	0.610071718436669	0.808235974272074	17	17	17	159	99	60	16.029063804569
sp|P26885|FKBP2_HUMAN	EGF-vs-GLY	0.337712425335075	0.63701276032363	0.530150173386641	8	0.610402454739231	0.808261341293295	2	2	2	17	11	6	15.2817725792697
sp|P02794|FRIH_HUMAN	EGF-vs-GLY	0.0702701415292234	0.133118505889692	0.527876579289829	8	0.611908779280933	0.809429563209964	10	10	10	97	58	39	16.8700309482777
sp|P62910|RL32_HUMAN	EGF-vs-GLY	0.203235084230383	0.384723697548699	0.528262453093774	8	0.611652987555531	0.809429563209964	8	8	8	71	43	28	16.3245561603195
sp|P06703|S10A6_HUMAN	EGF-vs-GLY	-0.027702208245921	0.0526423766442809	-0.526233996483716	8	0.612998263819181	0.810457439524442	4	4	4	40	24	16	20.0582657213009
sp|O00193|SMAP_HUMAN	EGF-vs-GLY	2.17123524192892	3.66780692888751	0.591970974488419	2	0.613876009516668	0.811204466982291	1	1	1	4	3	1	11.2632739076033
sp|Q8N357|S35F6_HUMAN	EGF-vs-GLY	0.433500554415185	0.82229119118216	0.527186183025951	7	0.614353616190621	0.811422240528753	1	1	1	9	6	3	14.2747263577043
sp|P32322|P5CR1_HUMAN	EGF-vs-GLY	0.410099277611596	0.783350934992646	0.523519229112105	8	0.614801146710587	0.811600088838302	4	4	4	36	24	12	14.9902304110536
sp|Q5JNZ5|RS26L_HUMAN	EGF-vs-GLY	0.388207743227199	0.743197134496732	0.522348277742056	8	0.615579639596123	0.812214438002209	2	2	2	20	12	8	16.5301592080579
sp|P62877|RBX1_HUMAN	EGF-vs-GLY	-0.146663085848517	0.27990831404762	-0.523968308506783	7	0.616475962253561	0.812983551645011	1	1	1	9	6	3	16.4445528186801
sp|P06865|HEXA_HUMAN	EGF-vs-GLY	-0.248422391208063	0.480008631372844	-0.5175373419798	8	0.61878356217614	0.813511390681522	4	4	4	37	22	15	15.173977450495
sp|P20020|AT2B1_HUMAN	EGF-vs-GLY	-0.0984651509255289	0.189786530606029	-0.518820543328911	8	0.617928140438161	0.813511390681522	8	8	8	69	43	26	14.7299924075469
sp|P62879|GBB2_HUMAN	EGF-vs-GLY	0.437415670169699	0.842537304638546	0.519164751235974	8	0.617698786145652	0.813511390681522	2	2	2	19	11	8	16.4501443106422
sp|Q00536|CDK16_HUMAN	EGF-vs-GLY	-0.0693332511286367	0.133839313517123	-0.518033523235058	8	0.618452718983981	0.813511390681522	1	1	1	10	6	4	16.2892650088847
sp|Q12857|NFIA_HUMAN	EGF-vs-GLY	0.572240499319934	1.10662210075264	0.517105612594163	8	0.619071505476224	0.813511390681522	1	1	1	10	6	4	12.4586526439083
sp|Q14978|NOLC1_HUMAN	EGF-vs-GLY	0.101164290945334	0.195321775013005	0.517936573833603	8	0.618517355525979	0.813511390681522	1	1	1	10	6	4	15.2769095421972
sp|Q9GZT8|GTPC1_HUMAN	EGF-vs-GLY	0.540109650390681	1.00148658342835	0.539307924167834	4	0.618292335028441	0.813511390681522	1	1	1	6	4	2	12.3918052857233
sp|Q9NPR9|GP108_HUMAN	EGF-vs-GLY	-0.146192392523815	0.282115097996785	-0.518201236168797	7	0.620289474823084	0.814699188704344	1	1	1	9	6	3	16.3094782858786
sp|O95573|ACSL3_HUMAN	EGF-vs-GLY	0.0737947527177635	0.143502963399529	0.514238528387114	8	0.620985490393926	0.8152005880981	15	15	15	135	82	53	16.1473013343995
sp|P20645|MPRD_HUMAN	EGF-vs-GLY	0.18003904523939	0.351772042428917	0.511806009358378	8	0.622611783864143	0.816922087680115	2	2	2	20	12	8	16.2051763827785
sp|Q8NC96|NECP1_HUMAN	EGF-vs-GLY	-0.715213542264759	1.3832103883633	-0.517067792637853	6	0.623609145080543	0.817817048705221	1	1	1	8	4	4	12.5201756013315
sp|Q6ZVZ8|ASB18_HUMAN	EGF-vs-GLY	-0.492264172115203	0.965566944042951	-0.509818791076287	8	0.623942003814134	0.817840099996899	1	1	1	10	6	4	15.092903997916
sp|Q9Y5K6|CD2AP_HUMAN	EGF-vs-GLY	0.26949282324715	0.530053708672345	0.508425502619657	8	0.624875530704366	0.818650063963195	1	1	1	10	6	4	14.4028086329329
sp|P61353|RL27_HUMAN	EGF-vs-GLY	-0.110596025325225	0.218195927020137	-0.506865672680583	8	0.62592149851302	0.818779811973158	4	4	4	38	23	15	15.431176953156
sp|Q0VDD7|CS057_HUMAN	EGF-vs-GLY	0.391163027336851	0.771532153685174	0.506995107680848	8	0.625834669559811	0.818779811973158	1	1	1	10	6	4	15.8334356584045
sp|Q16555|DPYL2_HUMAN	EGF-vs-GLY	0.0723024182086266	0.142632906871262	0.506912603792653	8	0.625890014971407	0.818779811973158	8	8	8	71	44	27	16.1600177761362
sp|Q02880|TOP2B_HUMAN	EGF-vs-GLY	0.119593851833573	0.236361863391799	0.505977783883567	8	0.626517288785215	0.818820093134279	5	5	5	50	30	20	14.574683120352
sp|Q9UHD8|SEPT9_HUMAN	EGF-vs-GLY	-0.0454528820539862	0.0898493204846849	-0.505878973917602	8	0.626583610204912	0.818820093134279	6	6	6	59	36	23	15.8190431448641
sp|Q99550|MPP9_HUMAN	EGF-vs-GLY	-0.153596048737809	0.304178820587111	-0.504953133953725	8	0.627205211101633	0.819219696675547	1	1	1	10	6	4	16.2620578110987
sp|P12004|PCNA_HUMAN	EGF-vs-GLY	0.0630245184298347	0.125152356282822	0.503582355951897	8	0.628126121368685	0.819597162389521	11	11	11	110	66	44	17.7331399284829
sp|Q05682|CALD1_HUMAN	EGF-vs-GLY	0.133665844919449	0.265374968437059	0.50368671056913	8	0.628055989890096	0.819597162389521	8	8	8	74	44	30	15.3816446344052
sp|O43837|IDH3B_HUMAN	EGF-vs-GLY	0.149182445627872	0.298048783843071	0.500530294753425	8	0.630179033199003	0.821862449531531	2	2	2	20	12	8	15.6830462627086
sp|P0C617|O5AL1_HUMAN	EGF-vs-GLY	-0.580774071525402	1.15822784777152	-0.501433351514415	7	0.631448393011655	0.822885268067721	1	1	1	9	5	4	15.1502477816048
sp|Q00341|VIGLN_HUMAN	EGF-vs-GLY	-0.0890931065540383	0.178749611440955	-0.498424057181617	8	0.631597752013428	0.822885268067721	8	8	8	75	45	30	15.7740855699665
sp|Q16629|SRSF7_HUMAN	EGF-vs-GLY	0.0610645842948896	0.122647843139178	0.497885512960833	8	0.631960765665697	0.822944892638965	6	6	6	60	36	24	16.4324758726748
sp|P42345|MTOR_HUMAN	EGF-vs-GLY	-0.251649879678874	0.504371005463104	-0.498938037581707	7	0.633117952211503	0.823595947571019	2	2	2	12	8	4	14.4293775370761
sp|P49589|SYCC_HUMAN	EGF-vs-GLY	0.0574595735599737	0.115691041340954	0.496663984470794	8	0.632784548518502	0.823595947571019	6	6	6	46	27	19	15.5792723795344
sp|Q92896|GSLG1_HUMAN	EGF-vs-GLY	0.252027009520936	0.506054914746271	0.498023044884959	7	0.633730729125579	0.823595947571019	2	2	2	17	11	6	14.6788700054672
sp|Q99460|PSMD1_HUMAN	EGF-vs-GLY	-0.0478433209014611	0.0965651947378201	-0.495450985537371	8	0.633603119065397	0.823595947571019	16	16	16	155	95	60	15.9589360408688
sp|Q06124|PTN11_HUMAN	EGF-vs-GLY	-0.534546953880198	1.06861707418737	-0.500223107783199	6	0.634731965633434	0.823802984037891	1	1	1	8	4	4	13.2990043427446
sp|Q13308|PTK7_HUMAN	EGF-vs-GLY	-0.457093156604577	0.925029611869288	-0.494138945109972	8	0.634489130674308	0.823802984037891	2	2	2	19	12	7	15.4220328043306
sp|Q96CX2|KCD12_HUMAN	EGF-vs-GLY	-0.0994524201230049	0.20147750231539	-0.493615510317987	8	0.634842777598976	0.823802984037891	2	2	2	20	12	8	15.6658479049025
[truncated: 613 more rows]
