# Supplementary material for: HATRIC-based identification of receptors for orphan ligands
Source: Nat Commun. 2018 Apr 17;9:1519. doi: 10.1038/s41467-018-03936-z (PMC5904110; doi:10.1038/s41467-018-03936-z)
Supplement: Supplementary file 6 — Supplementary Data 4 [file 41467_2018_3936_MOESM6_ESM.csv]

PROTEIN	PEPTIDE	TRANSITION	FEATURE	LABEL	GROUP_ORIGINAL	SUBJECT_ORIGINAL	RUN	GROUP	SUBJECT	SUBJECT_NESTED	INTENSITY	ABUNDANCE	METHOD
sp|A5YM72|CRNS1_HUMAN	LLAELVR_2	NA_NA	LLAELVR_2_NA_NA	L	EGF	EGF_1	1	1	1	1.1	19101.7005	13.9276407305484	1
sp|A6NKL6|T200C_HUMAN	LIMISR[3] M+15.9949_2	NA_NA	LIMISR[3] M+15.9949_2_NA_NA	L	EGF	EGF_1	1	1	1	1.1	58900.35091	15.5522158820364	1
sp|B6A8C7|TARM1_HUMAN	KASPHILSQR_2	NA_NA	KASPHILSQR_2_NA_NA	L	EGF	EGF_1	1	1	1	1.1	2011.590972	10.6803485416817	1
sp|O00400|ACATN_HUMAN	LLFAIIK_2	NA_NA	LLFAIIK_2_NA_NA	L	EGF	EGF_1	1	1	1	1.1	NA	NA	1
sp|O00592|PODXL_HUMAN	CEDLETQTQSEK[1] C+57.0215_2	NA_NA	CEDLETQTQSEK[1] C+57.0215_2_NA_NA	L	EGF	EGF_1	1	1	1	1.1	338263.372150924	18.0740147153357	1
sp|O00592|PODXL_HUMAN	DDLDEEEDTHL_2	NA_NA	DDLDEEEDTHL_2_NA_NA	L	EGF	EGF_1	1	1	1	1.1	572498.4661	18.833139575503	1
sp|O00592|PODXL_HUMAN	DKWDELK_2	NA_NA	DKWDELK_2_NA_NA	L	EGF	EGF_1	1	1	1	1.1	114760.1169	16.5144890905297	1
sp|O00592|PODXL_HUMAN	EITIHTK_2	NA_NA	EITIHTK_2_NA_NA	L	EGF	EGF_1	1	1	1	1.1	409667.307271	18.3503205135608	1
sp|O00592|PODXL_HUMAN	LASVPGSQTVVVK_2	NA_NA	LASVPGSQTVVVK_2_NA_NA	L	EGF	EGF_1	1	1	1	1.1	1502988.042	20.2256293736009	1
sp|O00592|PODXL_HUMAN	LGDQGPPEEAEDR_2	NA_NA	LGDQGPPEEAEDR_2_NA_NA	L	EGF	EGF_1	1	1	1	1.1	183988.3835	17.1954824292348	1
sp|O00592|PODXL_HUMAN	LISLICR[6] C+57.0215_2	NA_NA	LISLICR[6] C+57.0215_2_NA_NA	L	EGF	EGF_1	1	1	1	1.1	212188.9266	17.4012171167082	1
sp|O00592|PODXL_HUMAN	LKDKWDELK_2	NA_NA	LKDKWDELK_2_NA_NA	L	EGF	EGF_1	1	1	1	1.1	68125.34329	15.762131247497	1
sp|O00592|PODXL_HUMAN	LPAKDVYER_3	NA_NA	LPAKDVYER_3_NA_NA	L	EGF	EGF_1	1	1	1	1.1	NA	NA	1
sp|O14638|ENPP3_HUMAN	ISTLLK_2	NA_NA	ISTLLK_2_NA_NA	L	EGF	EGF_1	1	1	1	1.1	2997.240051	11.2556461928473	1
sp|O14880|MGST3_HUMAN	VLYAYGYYTGEPSKR_3	NA_NA	VLYAYGYYTGEPSKR_3_NA_NA	L	EGF	EGF_1	1	1	1	1.1	76249.64564	15.9246702856728	1
sp|O14983|AT2A1_HUMAN	AEIGIAMGSGTAVAK_2	NA_NA	AEIGIAMGSGTAVAK_2_NA_NA	L	EGF	EGF_1	1	1	1	1.1	167274.1486	17.0580822488675	1
sp|O14983|AT2A1_HUMAN	EFTLEFSR_2	NA_NA	EFTLEFSR_2_NA_NA	L	EGF	EGF_1	1	1	1	1.1	167021.9759	17.0559056853594	1
sp|O14983|AT2A1_HUMAN	KAEIGIAMGSGTAVAK_3	NA_NA	KAEIGIAMGSGTAVAK_3_NA_NA	L	EGF	EGF_1	1	1	1	1.1	126958.6212	16.6602261130822	1
sp|O14983|AT2A1_HUMAN	KEFTLEFSR_3	NA_NA	KEFTLEFSR_3_NA_NA	L	EGF	EGF_1	1	1	1	1.1	854.0850369	9.44446318185052	1
sp|O14983|AT2A1_HUMAN	NAENAIEALK_2	NA_NA	NAENAIEALK_2_NA_NA	L	EGF	EGF_1	1	1	1	1.1	5481.459407	12.1265716115132	1
sp|O14983|AT2A1_HUMAN	NMLFSGTNIAAGK_2	NA_NA	NMLFSGTNIAAGK_2_NA_NA	L	EGF	EGF_1	1	1	1	1.1	339300.3834	18.0784308079684	1
sp|O14983|AT2A1_HUMAN	NMLFSGTNIAAGK[2] M+15.9949_2	NA_NA	NMLFSGTNIAAGK[2] M+15.9949_2_NA_NA	L	EGF	EGF_1	1	1	1	1.1	NA	NA	1
sp|O14983|AT2A1_HUMAN	SLPSVETLGCTSVICSDK[10] C+57.0215|[15] C+57.0215_2	NA_NA	SLPSVETLGCTSVICSDK[10] C+57.0215|[15] C+57.0215_2_NA_NA	L	EGF	EGF_1	1	1	1	1.1	217369.3606	17.4360163466543	1
sp|O14983|AT2A1_HUMAN	VDQSILTGESVSVIK_2	NA_NA	VDQSILTGESVSVIK_2_NA_NA	L	EGF	EGF_1	1	1	1	1.1	326599.860341	18.023391921695	1
sp|O15031|PLXB2_HUMAN	AEEASHWLWSR_3	NA_NA	AEEASHWLWSR_3_NA_NA	L	EGF	EGF_1	1	1	1	1.1	32653.849823	14.7011927454592	1
sp|O15031|PLXB2_HUMAN	EASPNPEDGIVR_2	NA_NA	EASPNPEDGIVR_2_NA_NA	L	EGF	EGF_1	1	1	1	1.1	60394.813241	15.5883643077936	1
sp|O15031|PLXB2_HUMAN	FGAQLQCVTGPQATR[7] C+57.0215_2	NA_NA	FGAQLQCVTGPQATR[7] C+57.0215_2_NA_NA	L	EGF	EGF_1	1	1	1	1.1	NA	NA	1
sp|O15031|PLXB2_HUMAN	GSSLHVGSDLLK_3	NA_NA	GSSLHVGSDLLK_3_NA_NA	L	EGF	EGF_1	1	1	1	1.1	6296.585213	12.3265811910104	1
sp|O15031|PLXB2_HUMAN	IQPETGPLGGGIR_2	NA_NA	IQPETGPLGGGIR_2_NA_NA	L	EGF	EGF_1	1	1	1	1.1	168466.4661	17.0683291936846	1
sp|O15031|PLXB2_HUMAN	LFYEDGSGEK_2	NA_NA	LFYEDGSGEK_2_NA_NA	L	EGF	EGF_1	1	1	1	1.1	4203.405863	11.7435703216538	1
sp|O15031|PLXB2_HUMAN	LPVQECLSYPTCTQCR[6] C+57.0215|[12] C+57.0215|[15] C+57.0215_2	NA_NA	LPVQECLSYPTCTQCR[6] C+57.0215|[12] C+57.0215|[15] C+57.0215_2_NA_NA	L	EGF	EGF_1	1	1	1	1.1	41480.01855	15.0463561921552	1
sp|O15031|PLXB2_HUMAN	LQLEQQVATGPALDNKK_3	NA_NA	LQLEQQVATGPALDNKK_3_NA_NA	L	EGF	EGF_1	1	1	1	1.1	158834.14697	16.9833888514311	1
sp|O15031|PLXB2_HUMAN	SSGGPGAGLCLFPLDK[10] C+57.0215_2	NA_NA	SSGGPGAGLCLFPLDK[10] C+57.0215_2_NA_NA	L	EGF	EGF_1	1	1	1	1.1	48601.52459	15.2749412235281	1
sp|O15031|PLXB2_HUMAN	VLNCDTISQVK[4] C+57.0215_2	NA_NA	VLNCDTISQVK[4] C+57.0215_2_NA_NA	L	EGF	EGF_1	1	1	1	1.1	NA	NA	1
sp|O15118|NPC1_HUMAN	EFINFVK_2	NA_NA	EFINFVK_2_NA_NA	L	EGF	EGF_1	1	1	1	1.1	42313.01637	15.0750411876558	1
sp|O15126|SCAM1_HUMAN	EMQNLSQHGR_3	NA_NA	EMQNLSQHGR_3_NA_NA	L	EGF	EGF_1	1	1	1	1.1	8939.8752092	12.8322662510558	1
sp|O15427|MOT4_HUMAN	AVSVFFK_2	NA_NA	AVSVFFK_2_NA_NA	L	EGF	EGF_1	1	1	1	1.1	61882.48978	15.6234708961707	1
sp|O15427|MOT4_HUMAN	EPQPEVAAAEEEK_2	NA_NA	EPQPEVAAAEEEK_2_NA_NA	L	EGF	EGF_1	1	1	1	1.1	566748.20756226	18.8185756709178	1
sp|O15427|MOT4_HUMAN	GGAVVDEGPTGVK_2	NA_NA	GGAVVDEGPTGVK_2_NA_NA	L	EGF	EGF_1	1	1	1	1.1	901777.7051	19.4886395899806	1
sp|O15427|MOT4_HUMAN	LHKPPADSGVDLR_2	NA_NA	LHKPPADSGVDLR_2_NA_NA	L	EGF	EGF_1	1	1	1	1.1	NA	NA	1
sp|O15427|MOT4_HUMAN	LHKPPADSGVDLR_3	NA_NA	LHKPPADSGVDLR_3_NA_NA	L	EGF	EGF_1	1	1	1	1.1	1027684.19403	19.6771928369924	1
sp|O15427|MOT4_HUMAN	LLDLSVFR_2	NA_NA	LLDLSVFR_2_NA_NA	L	EGF	EGF_1	1	1	1	1.1	240882.6005	17.5841979358977	1
sp|O15533|TPSN_HUMAN	GAPAPHCEMSR[7] C+57.0215_3	NA_NA	GAPAPHCEMSR[7] C+57.0215_3_NA_NA	L	EGF	EGF_1	1	1	1	1.1	34200.61084	14.7679617454216	1
sp|O43760|SNG2_HUMAN	FLTQPQVVAR_2	NA_NA	FLTQPQVVAR_2_NA_NA	L	EGF	EGF_1	1	1	1	1.1	46401.80461	15.2081205670424	1
sp|O43852|CALU_HUMAN	DGFVTVDELK_2	NA_NA	DGFVTVDELK_2_NA_NA	L	EGF	EGF_1	1	1	1	1.1	117984.64885	16.5544669084131	1
sp|O43852|CALU_HUMAN	DIVVQETMEDIDK_2	NA_NA	DIVVQETMEDIDK_2_NA_NA	L	EGF	EGF_1	1	1	1	1.1	178956.7756	17.1554789153261	1
sp|O43852|CALU_HUMAN	DWILPSDYDHAEAEAR_3	NA_NA	DWILPSDYDHAEAEAR_3_NA_NA	L	EGF	EGF_1	1	1	1	1.1	173713.5167	17.1125777626561	1
sp|O43852|CALU_HUMAN	EEFTAFLHPEEYDYMK_3	NA_NA	EEFTAFLHPEEYDYMK_3_NA_NA	L	EGF	EGF_1	1	1	1	1.1	153180.2445	16.9310979940644	1
sp|O43852|CALU_HUMAN	EQFVEFR_2	NA_NA	EQFVEFR_2_NA_NA	L	EGF	EGF_1	1	1	1	1.1	144805.3003	16.8499821579837	1
sp|O43852|CALU_HUMAN	HLVYESDQNK_2	NA_NA	HLVYESDQNK_2_NA_NA	L	EGF	EGF_1	1	1	1	1.1	335311.424	18.0613693840433	1
sp|O43852|CALU_HUMAN	HLVYESDQNK_3	NA_NA	HLVYESDQNK_3_NA_NA	L	EGF	EGF_1	1	1	1	1.1	NA	NA	1
sp|O43852|CALU_HUMAN	HLVYESDQNKDGK_3	NA_NA	HLVYESDQNKDGK_3_NA_NA	L	EGF	EGF_1	1	1	1	1.1	321286.759807	17.9997292764394	1
sp|O43852|CALU_HUMAN	MADKDGDLIATK_2	NA_NA	MADKDGDLIATK_2_NA_NA	L	EGF	EGF_1	1	1	1	1.1	676.0652809	9.10724602299586	1
sp|O43852|CALU_HUMAN	VHNDAQSFDYDHDAFLGAEEAK_4	NA_NA	VHNDAQSFDYDHDAFLGAEEAK_4_NA_NA	L	EGF	EGF_1	1	1	1	1.1	210612.68105755	17.3904600518265	1
sp|O43852|CALU_HUMAN	WIYEDVER_2	NA_NA	WIYEDVER_2_NA_NA	L	EGF	EGF_1	1	1	1	1.1	492707.4985	18.6165991758612	1
sp|O60279|SUSD5_HUMAN	LVPGEPETK_2	NA_NA	LVPGEPETK_2_NA_NA	L	EGF	EGF_1	1	1	1	1.1	39845.23908	14.9883470065021	1
sp|O60669|MOT2_HUMAN	VSNAQSVTSER_2	NA_NA	VSNAQSVTSER_2_NA_NA	L	EGF	EGF_1	1	1	1	1.1	14513.6873	13.5313537451886	1
sp|O75054|IGSF3_HUMAN	FSCSVR[3] C+57.0215_2	NA_NA	FSCSVR[3] C+57.0215_2_NA_NA	L	EGF	EGF_1	1	1	1	1.1	50758.03156	15.3375757741387	1
sp|O75074|LRP3_HUMAN	LFHRPR_2	NA_NA	LFHRPR_2_NA_NA	L	EGF	EGF_1	1	1	1	1.1	2191.546554	10.8039608836237	1
sp|O75390|CISY_HUMAN	ALGFPLERPK_3	NA_NA	ALGFPLERPK_3_NA_NA	L	EGF	EGF_1	1	1	1	1.1	323349.3006	18.0089612375734	1
sp|O75390|CISY_HUMAN	AYAQGISR_2	NA_NA	AYAQGISR_2_NA_NA	L	EGF	EGF_1	1	1	1	1.1	248729.3277	17.6304443736148	1
sp|O75390|CISY_HUMAN	DILADLIPK_2	NA_NA	DILADLIPK_2_NA_NA	L	EGF	EGF_1	1	1	1	1.1	153870.7113	16.9375863940416	1
sp|O75390|CISY_HUMAN	GLVYETSVLDPDEGIR_2	NA_NA	GLVYETSVLDPDEGIR_2_NA_NA	L	EGF	EGF_1	1	1	1	1.1	441333.461545	18.4577368831417	1
sp|O75390|CISY_HUMAN	HLPNDPMFK_2	NA_NA	HLPNDPMFK_2_NA_NA	L	EGF	EGF_1	1	1	1	1.1	440129.8729	18.4537970426952	1
sp|O75390|CISY_HUMAN	IVPNVLLEQGK_2	NA_NA	IVPNVLLEQGK_2_NA_NA	L	EGF	EGF_1	1	1	1	1.1	879292.9720141	19.4522116853794	1
sp|O75390|CISY_HUMAN	LRDYIWNTLNSGR_3	NA_NA	LRDYIWNTLNSGR_3_NA_NA	L	EGF	EGF_1	1	1	1	1.1	54065.36111	15.428644229133	1
sp|O75390|CISY_HUMAN	SMSTEGLMK_2	NA_NA	SMSTEGLMK_2_NA_NA	L	EGF	EGF_1	1	1	1	1.1	307832.71181	17.938014295359	1
sp|O75390|CISY_HUMAN	SMSTEGLMK[2] M+15.9949_2	NA_NA	SMSTEGLMK[2] M+15.9949_2_NA_NA	L	EGF	EGF_1	1	1	1	1.1	81109.59657	16.0138122713977	1
sp|O75390|CISY_HUMAN	VVPGYGHAVLR_2	NA_NA	VVPGYGHAVLR_2_NA_NA	L	EGF	EGF_1	1	1	1	1.1	206287.704307	17.3605255802612	1
sp|O75390|CISY_HUMAN	VVPGYGHAVLR_3	NA_NA	VVPGYGHAVLR_3_NA_NA	L	EGF	EGF_1	1	1	1	1.1	173913.494961	17.1142376318123	1
sp|O75396|SC22B_HUMAN	DLQQYQSQAK_2	NA_NA	DLQQYQSQAK_2_NA_NA	L	EGF	EGF_1	1	1	1	1.1	489730.2649	18.6078551038008	1
sp|O75396|SC22B_HUMAN	IMVANIEEVLQR_2	NA_NA	IMVANIEEVLQR_2_NA_NA	L	EGF	EGF_1	1	1	1	1.1	445399.4747	18.4709676043389	1
sp|O75396|SC22B_HUMAN	IMVANIEEVLQR_3	NA_NA	IMVANIEEVLQR_3_NA_NA	L	EGF	EGF_1	1	1	1	1.1	18018.45162	13.8434146941592	1
sp|O75396|SC22B_HUMAN	IMVANIEEVLQR[2] M+15.9949_2	NA_NA	IMVANIEEVLQR[2] M+15.9949_2_NA_NA	L	EGF	EGF_1	1	1	1	1.1	65391.57493	15.7030444232636	1
sp|O75396|SC22B_HUMAN	NLGSINTELQDVQR_2	NA_NA	NLGSINTELQDVQR_2_NA_NA	L	EGF	EGF_1	1	1	1	1.1	398540.8119	18.3105952162476	1
sp|O75396|SC22B_HUMAN	VADGLPLAASMQEDEQSGR_2	NA_NA	VADGLPLAASMQEDEQSGR_2_NA_NA	L	EGF	EGF_1	1	1	1	1.1	217736.659952	17.4384520798066	1
sp|O75396|SC22B_HUMAN	VLLTMIAR_2	NA_NA	VLLTMIAR_2_NA_NA	L	EGF	EGF_1	1	1	1	1.1	NA	NA	1
sp|O75718|CRTAP_HUMAN	ELYDFAK_2	NA_NA	ELYDFAK_2_NA_NA	L	EGF	EGF_1	1	1	1	1.1	59818.58712	15.5745334880736	1
sp|O75718|CRTAP_HUMAN	FLQFAYFK_2	NA_NA	FLQFAYFK_2_NA_NA	L	EGF	EGF_1	1	1	1	1.1	124262.4288	16.6292579059103	1
sp|O75718|CRTAP_HUMAN	HPDDEMMKR_3	NA_NA	HPDDEMMKR_3_NA_NA	L	EGF	EGF_1	1	1	1	1.1	NA	NA	1
sp|O75718|CRTAP_HUMAN	LFGGLLR_2	NA_NA	LFGGLLR_2_NA_NA	L	EGF	EGF_1	1	1	1	1.1	2190.053827	10.8029778866654	1
sp|O75718|CRTAP_HUMAN	SYESLFIR_2	NA_NA	SYESLFIR_2_NA_NA	L	EGF	EGF_1	1	1	1	1.1	89650.11073	16.158245017844	1
sp|O94901|SUN1_HUMAN	TGCETVDAVQER[3] C+57.0215_2	NA_NA	TGCETVDAVQER[3] C+57.0215_2_NA_NA	L	EGF	EGF_1	1	1	1	1.1	29662.24389	14.5625673917691	1
sp|O95084|PRS23_HUMAN	FSIFGK_2	NA_NA	FSIFGK_2_NA_NA	L	EGF	EGF_1	1	1	1	1.1	97677.28886	16.281962810128	1
sp|O95206|PCDH8_HUMAN	KGGALR_2	NA_NA	KGGALR_2_NA_NA	L	EGF	EGF_1	1	1	1	1.1	541021.9556	18.7515548899956	1
sp|O95297|MPZL1_HUMAN	ISWAGDLDK_2	NA_NA	ISWAGDLDK_2_NA_NA	L	EGF	EGF_1	1	1	1	1.1	9643.98053	12.9416402962597	1
sp|P00533|EGFR_HUMAN	ACGADSYEMEEDGVRK[2] C+57.0215_3	NA_NA	ACGADSYEMEEDGVRK[2] C+57.0215_3_NA_NA	L	EGF	EGF_1	1	1	1	1.1	182096.8149	17.1805734357164	1
sp|P00533|EGFR_HUMAN	ATGQVCHALCSPEGCWGPEPR[6] C+57.0215|[10] C+57.0215|[15] C+57.0215_3	NA_NA	ATGQVCHALCSPEGCWGPEPR[6] C+57.0215|[10] C+57.0215|[15] C+57.0215_3_NA_NA	L	EGF	EGF_1	1	1	1	1.1	262118.042	17.7060844077822	1
sp|P00533|EGFR_HUMAN	ELVEPLTPSGEAPNQALLR_2	NA_NA	ELVEPLTPSGEAPNQALLR_2_NA_NA	L	EGF	EGF_1	1	1	1	1.1	189611.4621	17.2389139261637	1
sp|P00533|EGFR_HUMAN	ESDCLVCR[4] C+57.0215|[7] C+57.0215_2	NA_NA	ESDCLVCR[4] C+57.0215|[7] C+57.0215_2_NA_NA	L	EGF	EGF_1	1	1	1	1.1	191937.5929	17.2565050531956	1
sp|P00533|EGFR_HUMAN	FSNNPALCNVESIQWR[8] C+57.0215_2	NA_NA	FSNNPALCNVESIQWR[8] C+57.0215_2_NA_NA	L	EGF	EGF_1	1	1	1	1.1	123796.6051	16.6238394994824	1
sp|P00533|EGFR_HUMAN	GDSFTHTPPLDPQELDILK_3	NA_NA	GDSFTHTPPLDPQELDILK_3_NA_NA	L	EGF	EGF_1	1	1	1	1.1	366892.8294	18.1912264563604	1
sp|P00533|EGFR_HUMAN	GMNYLEDR_2	NA_NA	GMNYLEDR_2_NA_NA	L	EGF	EGF_1	1	1	1	1.1	NA	NA	1
sp|P00533|EGFR_HUMAN	GPDNCIQCAHYIDGPHCVK[5] C+57.0215|[8] C+57.0215|[17] C+57.0215_4	NA_NA	GPDNCIQCAHYIDGPHCVK[5] C+57.0215|[8] C+57.0215|[17] C+57.0215_4_NA_NA	L	EGF	EGF_1	1	1	1	1.1	110627.320832	16.4615754692836	1
sp|P00533|EGFR_HUMAN	IPLENLQIIR_2	NA_NA	IPLENLQIIR_2_NA_NA	L	EGF	EGF_1	1	1	1	1.1	438369.08057	18.4480137921764	1
sp|P00533|EGFR_HUMAN	ITDFGLAK_2	NA_NA	ITDFGLAK_2_NA_NA	L	EGF	EGF_1	1	1	1	1.1	11446.24976	13.1888146451315	1
sp|P00533|EGFR_HUMAN	LTQLGTFEDHFLSLQR_3	NA_NA	LTQLGTFEDHFLSLQR_3_NA_NA	L	EGF	EGF_1	1	1	1	1.1	303357.1678	17.9168851478508	1
sp|P00533|EGFR_HUMAN	NLCYANTINWK[3] C+57.0215_2	NA_NA	NLCYANTINWK[3] C+57.0215_2_NA_NA	L	EGF	EGF_1	1	1	1	1.1	121806.5982	16.6004600331135	1
sp|P00533|EGFR_HUMAN	NLQEILHGAVR_3	NA_NA	NLQEILHGAVR_3_NA_NA	L	EGF	EGF_1	1	1	1	1.1	297297.1717	17.8877734861227	1
sp|P00533|EGFR_HUMAN	NYVVTDHGSCVR[10] C+57.0215_3	NA_NA	NYVVTDHGSCVR[10] C+57.0215_3_NA_NA	L	EGF	EGF_1	1	1	1	1.1	294162.994889	17.8724835175964	1
sp|P00533|EGFR_HUMAN	SPSDCCHNQCAAGCTGPR[5] C+57.0215|[6] C+57.0215|[10] C+57.0215|[14] C+57.0215_3	NA_NA	SPSDCCHNQCAAGCTGPR[5] C+57.0215|[6] C+57.0215|[10] C+57.0215|[14] C+57.0215_3_NA_NA	L	EGF	EGF_1	1	1	1	1.1	277271.6845	17.7871680409128	1
sp|P00533|EGFR_HUMAN	VLGSGAFGTVYK_2	NA_NA	VLGSGAFGTVYK_2_NA_NA	L	EGF	EGF_1	1	1	1	1.1	250317.6064	17.6396275160574	1
sp|P00533|EGFR_HUMAN	WMALESILHR_3	NA_NA	WMALESILHR_3_NA_NA	L	EGF	EGF_1	1	1	1	1.1	36078.48238	14.8450783065829	1
sp|P00533|EGFR_HUMAN	YLVIQGDER_2	NA_NA	YLVIQGDER_2_NA_NA	L	EGF	EGF_1	1	1	1	1.1	147741.6463	16.8789443066625	1
sp|P00533|EGFR_HUMAN	YSFGATCVK[7] C+57.0215_2	NA_NA	YSFGATCVK[7] C+57.0215_2_NA_NA	L	EGF	EGF_1	1	1	1	1.1	39081.36033	14.9604203378188	1
sp|P01011|AACT_HUMAN	LTELIK_2	NA_NA	LTELIK_2_NA_NA	L	EGF	EGF_1	1	1	1	1.1	812696.359273	19.3385841789862	1
sp|P01130|LDLR_HUMAN	AHGVSSYDTVISR_2	NA_NA	AHGVSSYDTVISR_2_NA_NA	L	EGF	EGF_1	1	1	1	1.1	NA	NA	1
sp|P01130|LDLR_HUMAN	CHSGECITLDK[1] C+57.0215|[6] C+57.0215_3	NA_NA	CHSGECITLDK[1] C+57.0215|[6] C+57.0215_3_NA_NA	L	EGF	EGF_1	1	1	1	1.1	NA	NA	1
sp|P01130|LDLR_HUMAN	FTCACPDGMLLAR[3] C+57.0215|[5] C+57.0215_2	NA_NA	FTCACPDGMLLAR[3] C+57.0215|[5] C+57.0215_2_NA_NA	L	EGF	EGF_1	1	1	1	1.1	75497.35016	15.910365661792	1
sp|P01130|LDLR_HUMAN	IYWSDLSQR_2	NA_NA	IYWSDLSQR_2_NA_NA	L	EGF	EGF_1	1	1	1	1.1	19168.62106	13.9326862098918	1
sp|P01130|LDLR_HUMAN	MICSTQLDR[3] C+57.0215_2	NA_NA	MICSTQLDR[3] C+57.0215_2_NA_NA	L	EGF	EGF_1	1	1	1	1.1	53745.51851	15.4200841155663	1
sp|P01130|LDLR_HUMAN	NVVALDTEVASNR_2	NA_NA	NVVALDTEVASNR_2_NA_NA	L	EGF	EGF_1	1	1	1	1.1	161768.18502	17.0097956482681	1
sp|P01130|LDLR_HUMAN	QFVCDSDR[4] C+57.0215_2	NA_NA	QFVCDSDR[4] C+57.0215_2_NA_NA	L	EGF	EGF_1	1	1	1	1.1	33450.59699	14.7359716115799	1
sp|P01130|LDLR_HUMAN	TILEDEKR_3	NA_NA	TILEDEKR_3_NA_NA	L	EGF	EGF_1	1	1	1	1.1	48749.17942	15.279317587449	1
sp|P01133|EGF_HUMAN	YACNCVVGYIGER[3] C+57.0215|[5] C+57.0215_2	NA_NA	YACNCVVGYIGER[3] C+57.0215|[5] C+57.0215_2_NA_NA	L	EGF	EGF_1	1	1	1	1.1	1050385.379	19.7087145822695	1
sp|P01889|1B07_HUMAN	DGEDQTQDTELVETRPAGDR_3	NA_NA	DGEDQTQDTELVETRPAGDR_3_NA_NA	L	EGF	EGF_1	1	1	1	1.1	371867.8222	18.210657664362	1
sp|P01891|1A68_HUMAN	WVAVVVPSGQEQR_2	NA_NA	WVAVVVPSGQEQR_2_NA_NA	L	EGF	EGF_1	1	1	1	1.1	540307.1222	18.749647447067	1
sp|P01892|1A02_HUMAN	AYLEGTCVEWLR[7] C+57.0215_2	NA_NA	AYLEGTCVEWLR[7] C+57.0215_2_NA_NA	L	EGF	EGF_1	1	1	1	1.1	270044.8845	17.7490669670776	1
sp|P01892|1A02_HUMAN	FDSDAASQR_2	NA_NA	FDSDAASQR_2_NA_NA	L	EGF	EGF_1	1	1	1	1.1	55181.05784	15.4581127667461	1
sp|P01892|1A02_HUMAN	GYHQYAYDGK_2	NA_NA	GYHQYAYDGK_2_NA_NA	L	EGF	EGF_1	1	1	1	1.1	29883.58253	14.5732927657605	1
sp|P01892|1A02_HUMAN	GYHQYAYDGK_3	NA_NA	GYHQYAYDGK_3_NA_NA	L	EGF	EGF_1	1	1	1	1.1	61018.73346	15.6031918876436	1
sp|P01892|1A02_HUMAN	SWTAADMAAQTTK_2	NA_NA	SWTAADMAAQTTK_2_NA_NA	L	EGF	EGF_1	1	1	1	1.1	215027.80434	17.4203909684113	1
sp|P01892|1A02_HUMAN	SWTAADMAAQTTK[7] M+15.9949_2	NA_NA	SWTAADMAAQTTK[7] M+15.9949_2_NA_NA	L	EGF	EGF_1	1	1	1	1.1	62129.40532	15.6292158982211	1
sp|P01892|1A02_HUMAN	THMTHHAVSDHEATLR_4	NA_NA	THMTHHAVSDHEATLR_4_NA_NA	L	EGF	EGF_1	1	1	1	1.1	NA	NA	1
sp|P02452|CO1A1_HUMAN	GEPGPTGLPGPPGER_2	NA_NA	GEPGPTGLPGPPGER_2_NA_NA	L	EGF	EGF_1	1	1	1	1.1	NA	NA	1
sp|P02751|FINC_HUMAN	GDSPASSKPISINYR_2	NA_NA	GDSPASSKPISINYR_2_NA_NA	L	EGF	EGF_1	1	1	1	1.1	299134.9158	17.8966640630906	1
sp|P02765|FETUA_HUMAN	CDSSPDSAEDVR[1] C+57.0215_2	NA_NA	CDSSPDSAEDVR[1] C+57.0215_2_NA_NA	L	EGF	EGF_1	1	1	1	1.1	27091.47833	14.4317787736146	1
sp|P02765|FETUA_HUMAN	CDSSPDSAEDVRK[1] C+57.0215_3	NA_NA	CDSSPDSAEDVRK[1] C+57.0215_3_NA_NA	L	EGF	EGF_1	1	1	1	1.1	101488.99195	16.3371910010312	1
sp|P02786|TFR1_HUMAN	AFTYINLDK_2	NA_NA	AFTYINLDK_2_NA_NA	L	EGF	EGF_1	1	1	1	1.1	395734.0314	18.3003988838374	1
sp|P02786|TFR1_HUMAN	AVLGTSNFK_2	NA_NA	AVLGTSNFK_2_NA_NA	L	EGF	EGF_1	1	1	1	1.1	351407.648	18.1290133380682	1
sp|P02786|TFR1_HUMAN	DSAQNSVIIVDK_2	NA_NA	DSAQNSVIIVDK_2_NA_NA	L	EGF	EGF_1	1	1	1	1.1	1706.635559	10.4431665709864	1
sp|P02786|TFR1_HUMAN	EAGSQKDENLALYVENQFR_3	NA_NA	EAGSQKDENLALYVENQFR_3_NA_NA	L	EGF	EGF_1	1	1	1	1.1	14558.63473	13.5358147226064	1
sp|P02786|TFR1_HUMAN	ILNIFGVIK_2	NA_NA	ILNIFGVIK_2_NA_NA	L	EGF	EGF_1	1	1	1	1.1	252145.896	17.6501264914752	1
sp|P02786|TFR1_HUMAN	LAVDEEENADNNTK_2	NA_NA	LAVDEEENADNNTK_2_NA_NA	L	EGF	EGF_1	1	1	1	1.1	409262.2007	18.3488931738862	1
sp|P02786|TFR1_HUMAN	LFGNMEGDCPSDWK[9] C+57.0215_2	NA_NA	LFGNMEGDCPSDWK[9] C+57.0215_2_NA_NA	L	EGF	EGF_1	1	1	1	1.1	166843.9898	17.0543674651481	1
sp|P02786|TFR1_HUMAN	LLNENSYVPR_2	NA_NA	LLNENSYVPR_2_NA_NA	L	EGF	EGF_1	1	1	1	1.1	NA	NA	1
sp|P02786|TFR1_HUMAN	LTVSNVLK_2	NA_NA	LTVSNVLK_2_NA_NA	L	EGF	EGF_1	1	1	1	1.1	246709.3267	17.618680004614	1
sp|P02786|TFR1_HUMAN	LVHANFGTK_2	NA_NA	LVHANFGTK_2_NA_NA	L	EGF	EGF_1	1	1	1	1.1	NA	NA	1
sp|P02786|TFR1_HUMAN	LVHANFGTK_3	NA_NA	LVHANFGTK_3_NA_NA	L	EGF	EGF_1	1	1	1	1.1	46956.37224	15.2252606057047	1
sp|P02786|TFR1_HUMAN	LYWDDLK_2	NA_NA	LYWDDLK_2_NA_NA	L	EGF	EGF_1	1	1	1	1.1	53300.88543	15.4080991519429	1
sp|P02786|TFR1_HUMAN	QVDGDNSHVEMK_2	NA_NA	QVDGDNSHVEMK_2_NA_NA	L	EGF	EGF_1	1	1	1	1.1	NA	NA	1
sp|P02786|TFR1_HUMAN	QVDGDNSHVEMK_3	NA_NA	QVDGDNSHVEMK_3_NA_NA	L	EGF	EGF_1	1	1	1	1.1	94940.55313	16.2409641078554	1
sp|P02786|TFR1_HUMAN	SAFSNLFGGEPLSYTR_2	NA_NA	SAFSNLFGGEPLSYTR_2_NA_NA	L	EGF	EGF_1	1	1	1	1.1	2783.462681	11.1488922984813	1
sp|P02786|TFR1_HUMAN	SGVGTALLLK_2	NA_NA	SGVGTALLLK_2_NA_NA	L	EGF	EGF_1	1	1	1	1.1	259939.8519	17.6940455809502	1
sp|P02786|TFR1_HUMAN	SSGLPNIPVQTISR_2	NA_NA	SSGLPNIPVQTISR_2_NA_NA	L	EGF	EGF_1	1	1	1	1.1	536993.92212	18.7407735071029	1
sp|P02786|TFR1_HUMAN	VEYHFLSPYVSPK_3	NA_NA	VEYHFLSPYVSPK_3_NA_NA	L	EGF	EGF_1	1	1	1	1.1	459485.1785	18.5158860733203	1
sp|P02786|TFR1_HUMAN	VSASPLLYTLIEK_2	NA_NA	VSASPLLYTLIEK_2_NA_NA	L	EGF	EGF_1	1	1	1	1.1	432951.4788	18.4300730977992	1
sp|P02786|TFR1_HUMAN	YNSQLLSFVR_2	NA_NA	YNSQLLSFVR_2_NA_NA	L	EGF	EGF_1	1	1	1	1.1	230471.981445	17.5204591201149	1
sp|P02787|TRFE_HUMAN	GDVAFVK_2	NA_NA	GDVAFVK_2_NA_NA	L	EGF	EGF_1	1	1	1	1.1	9262.188724	12.8833647112667	1
sp|P04035|HMDH_HUMAN	LETLMETHER_3	NA_NA	LETLMETHER_3_NA_NA	L	EGF	EGF_1	1	1	1	1.1	16204.08801	13.6902974787594	1
sp|P04216|THY1_HUMAN	VLYLSAFTSK_2	NA_NA	VLYLSAFTSK_2_NA_NA	L	EGF	EGF_1	1	1	1	1.1	30880.06449	14.6206154183629	1
sp|P04632|CPNS1_HUMAN	LDAMFR_2	NA_NA	LDAMFR_2_NA_NA	L	EGF	EGF_1	1	1	1	1.1	123154.6507	16.6163388571997	1
sp|P04632|CPNS1_HUMAN	LGFEEFK_2	NA_NA	LGFEEFK_2_NA_NA	L	EGF	EGF_1	1	1	1	1.1	197819.0376	17.3000490217854	1
sp|P04632|CPNS1_HUMAN	THYSNIEANESEEVR_3	NA_NA	THYSNIEANESEEVR_3_NA_NA	L	EGF	EGF_1	1	1	1	1.1	138740.7985	16.7882598406275	1
sp|P04632|CPNS1_HUMAN	YLWNNIK_2	NA_NA	YLWNNIK_2_NA_NA	L	EGF	EGF_1	1	1	1	1.1	123165.0102	16.616460208449	1
sp|P04843|RPN1_HUMAN	ALTSEIALLQSR_2	NA_NA	ALTSEIALLQSR_2_NA_NA	L	EGF	EGF_1	1	1	1	1.1	19366.10045	13.9474731355323	1
sp|P04843|RPN1_HUMAN	ALTSEIALLQSR_3	NA_NA	ALTSEIALLQSR_3_NA_NA	L	EGF	EGF_1	1	1	1	1.1	NA	NA	1
sp|P04843|RPN1_HUMAN	ATSFLLALEPELEAR_2	NA_NA	ATSFLLALEPELEAR_2_NA_NA	L	EGF	EGF_1	1	1	1	1.1	155350.7059	16.9513965446679	1
sp|P04843|RPN1_HUMAN	DTYIENEK_2	NA_NA	DTYIENEK_2_NA_NA	L	EGF	EGF_1	1	1	1	1.1	199049.4441	17.3089945900278	1
sp|P04843|RPN1_HUMAN	DVPAYSQDTFK_2	NA_NA	DVPAYSQDTFK_2_NA_NA	L	EGF	EGF_1	1	1	1	1.1	535713.7633	18.7373301092732	1
sp|P04843|RPN1_HUMAN	FPLFGGWK_2	NA_NA	FPLFGGWK_2_NA_NA	L	EGF	EGF_1	1	1	1	1.1	192929.4473	17.263941110029	1
sp|P04843|RPN1_HUMAN	GEDEEENNLEVR_2	NA_NA	GEDEEENNLEVR_2_NA_NA	L	EGF	EGF_1	1	1	1	1.1	316998.4753	17.9803436490168	1
sp|P04843|RPN1_HUMAN	HFDETVNR_2	NA_NA	HFDETVNR_2_NA_NA	L	EGF	EGF_1	1	1	1	1.1	423106.91742	18.3968900203751	1
sp|P04843|RPN1_HUMAN	HFDETVNR_3	NA_NA	HFDETVNR_3_NA_NA	L	EGF	EGF_1	1	1	1	1.1	26057.0528016	14.3756135690818	1
sp|P04843|RPN1_HUMAN	LAHLGVQVK_2	NA_NA	LAHLGVQVK_2_NA_NA	L	EGF	EGF_1	1	1	1	1.1	92534.63192	16.2039330611411	1
sp|P04843|RPN1_HUMAN	LAHLGVQVK_3	NA_NA	LAHLGVQVK_3_NA_NA	L	EGF	EGF_1	1	1	1	1.1	255807.9823	17.6709290308733	1
sp|P04843|RPN1_HUMAN	LPVALDPGAK_2	NA_NA	LPVALDPGAK_2_NA_NA	L	EGF	EGF_1	1	1	1	1.1	372462.169192	18.21296164687	1
sp|P04843|RPN1_HUMAN	NIEIDSPYEISR_2	NA_NA	NIEIDSPYEISR_2_NA_NA	L	EGF	EGF_1	1	1	1	1.1	409364.90708	18.3492551799436	1
sp|P04843|RPN1_HUMAN	SEDLLDYGPFR_2	NA_NA	SEDLLDYGPFR_2_NA_NA	L	EGF	EGF_1	1	1	1	1.1	364736.3061	18.1827215613809	1
sp|P04843|RPN1_HUMAN	TVDLSSHLAK_2	NA_NA	TVDLSSHLAK_2_NA_NA	L	EGF	EGF_1	1	1	1	1.1	171133.1152	17.090986703988	1
sp|P04843|RPN1_HUMAN	TVDLSSHLAK_3	NA_NA	TVDLSSHLAK_3_NA_NA	L	EGF	EGF_1	1	1	1	1.1	242491.191	17.5938000870484	1
sp|P04843|RPN1_HUMAN	VACITEQVLTLVNKR[3] C+57.0215_3	NA_NA	VACITEQVLTLVNKR[3] C+57.0215_3_NA_NA	L	EGF	EGF_1	1	1	1	1.1	80259.91804	15.9986193356901	1
sp|P04843|RPN1_HUMAN	VTAEVVLAHLGGGSTSR_2	NA_NA	VTAEVVLAHLGGGSTSR_2_NA_NA	L	EGF	EGF_1	1	1	1	1.1	56838.15518	15.5007993820045	1
sp|P04843|RPN1_HUMAN	VTAEVVLAHLGGGSTSR_3	NA_NA	VTAEVVLAHLGGGSTSR_3_NA_NA	L	EGF	EGF_1	1	1	1	1.1	357785.015958	18.1549607162777	1
sp|P04844|RPN2_HUMAN	ACTYIR[2] C+57.0215_2	NA_NA	ACTYIR[2] C+57.0215_2_NA_NA	L	EGF	EGF_1	1	1	1	1.1	29177.64154	14.53880292621	1
sp|P04844|RPN2_HUMAN	FELDTSER_2	NA_NA	FELDTSER_2_NA_NA	L	EGF	EGF_1	1	1	1	1.1	280967.8883	17.8062730025808	1
sp|P04844|RPN2_HUMAN	LQVTNVLSQPLTQATVK_2	NA_NA	LQVTNVLSQPLTQATVK_2_NA_NA	L	EGF	EGF_1	1	1	1	1.1	121399.098375	16.5956254545232	1
sp|P04844|RPN2_HUMAN	MLAQQAVK_2	NA_NA	MLAQQAVK_2_NA_NA	L	EGF	EGF_1	1	1	1	1.1	204078.4213	17.3449913914789	1
sp|P04844|RPN2_HUMAN	QEIQHLFR_3	NA_NA	QEIQHLFR_3_NA_NA	L	EGF	EGF_1	1	1	1	1.1	80857.54971	16.0093221379741	1
sp|P04844|RPN2_HUMAN	YHVPVVVVPEGSASDTHEQAILR_4	NA_NA	YHVPVVVVPEGSASDTHEQAILR_4_NA_NA	L	EGF	EGF_1	1	1	1	1.1	113171.5189	16.494378678395	1
sp|P05023|AT1A1_HUMAN	AAEILAR_2	NA_NA	AAEILAR_2_NA_NA	L	EGF	EGF_1	1	1	1	1.1	317954.6923	17.9846889476536	1
sp|P05023|AT1A1_HUMAN	AAVPDAVGK_2	NA_NA	AAVPDAVGK_2_NA_NA	L	EGF	EGF_1	1	1	1	1.1	563065.989929	18.8091717601863	1
sp|P05023|AT1A1_HUMAN	ACVVHGSDLK[2] C+57.0215_2	NA_NA	ACVVHGSDLK[2] C+57.0215_2_NA_NA	L	EGF	EGF_1	1	1	1	1.1	168360.035394	17.0674174657999	1
sp|P05023|AT1A1_HUMAN	ACVVHGSDLK[2] C+57.0215_3	NA_NA	ACVVHGSDLK[2] C+57.0215_3_NA_NA	L	EGF	EGF_1	1	1	1	1.1	530457.97699	18.7231062127281	1
sp|P05023|AT1A1_HUMAN	AVAGDASESALLK_2	NA_NA	AVAGDASESALLK_2_NA_NA	L	EGF	EGF_1	1	1	1	1.1	709111.1974	19.1418796253314	1
sp|P05023|AT1A1_HUMAN	AVFQANQENLPILK_2	NA_NA	AVFQANQENLPILK_2_NA_NA	L	EGF	EGF_1	1	1	1	1.1	732895.778	19.1894758011159	1
sp|P05023|AT1A1_HUMAN	CIELCCGSVK[1] C+57.0215|[5] C+57.0215|[6] C+57.0215_2	NA_NA	CIELCCGSVK[1] C+57.0215|[5] C+57.0215|[6] C+57.0215_2_NA_NA	L	EGF	EGF_1	1	1	1	1.1	NA	NA	1
sp|P05023|AT1A1_HUMAN	DKYEPAAVSEQGDKK_3	NA_NA	DKYEPAAVSEQGDKK_3_NA_NA	L	EGF	EGF_1	1	1	1	1.1	358883.492751	18.159383314016	1
sp|P05023|AT1A1_HUMAN	DMDELKK_2	NA_NA	DMDELKK_2_NA_NA	L	EGF	EGF_1	1	1	1	1.1	66310.39197	15.7231746358145	1
sp|P05023|AT1A1_HUMAN	DMTSEQLDDILK[2] M+15.9949_2	NA_NA	DMTSEQLDDILK[2] M+15.9949_2_NA_NA	L	EGF	EGF_1	1	1	1	1.1	925.6831088	9.56060185998483	1
sp|P05023|AT1A1_HUMAN	DRDMDELKK_3	NA_NA	DRDMDELKK_3_NA_NA	L	EGF	EGF_1	1	1	1	1.1	106764.2148	16.4102959136359	1
sp|P05023|AT1A1_HUMAN	GIVVYTGDR_2	NA_NA	GIVVYTGDR_2_NA_NA	L	EGF	EGF_1	1	1	1	1.1	90074.75852	16.1650625317848	1
sp|P05023|AT1A1_HUMAN	GVGIISEGNETVEDIAAR_2	NA_NA	GVGIISEGNETVEDIAAR_2_NA_NA	L	EGF	EGF_1	1	1	1	1.1	473804.8563	18.5601607333831	1
sp|P05023|AT1A1_HUMAN	IVEIPFNSTNK_2	NA_NA	IVEIPFNSTNK_2_NA_NA	L	EGF	EGF_1	1	1	1	1.1	843785.2806	19.3927436684176	1
sp|P05023|AT1A1_HUMAN	KADIGVAMGIAGSDVSK_3	NA_NA	KADIGVAMGIAGSDVSK_3_NA_NA	L	EGF	EGF_1	1	1	1	1.1	40236.35447	15.0024392515504	1
sp|P05023|AT1A1_HUMAN	KYGTDLSR_3	NA_NA	KYGTDLSR_3_NA_NA	L	EGF	EGF_1	1	1	1	1.1	2760.717506	11.1370548277756	1
sp|P05023|AT1A1_HUMAN	LSLDELHR_2	NA_NA	LSLDELHR_2_NA_NA	L	EGF	EGF_1	1	1	1	1.1	163874.397	17.0284582195611	1
sp|P05023|AT1A1_HUMAN	LSLDELHR_3	NA_NA	LSLDELHR_3_NA_NA	L	EGF	EGF_1	1	1	1	1.1	276401.0769	17.7826309844065	1
sp|P05023|AT1A1_HUMAN	NIAFFSTNCVEGTAR[9] C+57.0215_2	NA_NA	NIAFFSTNCVEGTAR[9] C+57.0215_2_NA_NA	L	EGF	EGF_1	1	1	1	1.1	105041.9417	16.3868332375171	1
sp|P05023|AT1A1_HUMAN	NLEAVETLGSTSTICSDK[15] C+57.0215_2	NA_NA	NLEAVETLGSTSTICSDK[15] C+57.0215_2_NA_NA	L	EGF	EGF_1	1	1	1	1.1	135563.1721	16.7548330482743	1
sp|P05023|AT1A1_HUMAN	NMVPQQALVIR_2	NA_NA	NMVPQQALVIR_2_NA_NA	L	EGF	EGF_1	1	1	1	1.1	481546.8531	18.5835439226181	1
sp|P05023|AT1A1_HUMAN	NMVPQQALVIR[2] M+15.9949_2	NA_NA	NMVPQQALVIR[2] M+15.9949_2_NA_NA	L	EGF	EGF_1	1	1	1	1.1	101969.5729	16.3440064727049	1
sp|P05023|AT1A1_HUMAN	NPNTSEPQHLLVMK_2	NA_NA	NPNTSEPQHLLVMK_2_NA_NA	L	EGF	EGF_1	1	1	1	1.1	5263.414062	12.0680104510966	1
sp|P05023|AT1A1_HUMAN	NSVFQQGMK_2	NA_NA	NSVFQQGMK_2_NA_NA	L	EGF	EGF_1	1	1	1	1.1	354238.9041	18.1405904117229	1
sp|P05023|AT1A1_HUMAN	QGAIVAVTGDGVNDSPALK_2	NA_NA	QGAIVAVTGDGVNDSPALK_2_NA_NA	L	EGF	EGF_1	1	1	1	1.1	293683.7447	17.8701311628834	1
sp|P05023|AT1A1_HUMAN	QGAIVAVTGDGVNDSPALK_3	NA_NA	QGAIVAVTGDGVNDSPALK_3_NA_NA	L	EGF	EGF_1	1	1	1	1.1	19182.15171	13.9337042129752	1
sp|P05023|AT1A1_HUMAN	QGAIVAVTGDGVNDSPALKK_3	NA_NA	QGAIVAVTGDGVNDSPALKK_3_NA_NA	L	EGF	EGF_1	1	1	1	1.1	204853.54389	17.3504605988342	1
sp|P05023|AT1A1_HUMAN	RPGGWVEK_2	NA_NA	RPGGWVEK_2_NA_NA	L	EGF	EGF_1	1	1	1	1.1	NA	NA	1
sp|P05023|AT1A1_HUMAN	RPGGWVEK_3	NA_NA	RPGGWVEK_3_NA_NA	L	EGF	EGF_1	1	1	1	1.1	34601.2590535	14.7847641877167	1
sp|P05023|AT1A1_HUMAN	VDNSSLTGESEPQTR_2	NA_NA	VDNSSLTGESEPQTR_2_NA_NA	L	EGF	EGF_1	1	1	1	1.1	520355.1418	18.6953643448726	1
sp|P05023|AT1A1_HUMAN	YGTDLSR_2	NA_NA	YGTDLSR_2_NA_NA	L	EGF	EGF_1	1	1	1	1.1	201818.94272	17.3289293398268	1
sp|P05023|AT1A1_HUMAN	YHTEIVFAR_3	NA_NA	YHTEIVFAR_3_NA_NA	L	EGF	EGF_1	1	1	1	1.1	267173.264172	17.7336433933385	1
sp|P05023|AT1A1_HUMAN	YQLSIHK_2	NA_NA	YQLSIHK_2_NA_NA	L	EGF	EGF_1	1	1	1	1.1	343082.7524	18.0944243476618	1
sp|P05026|AT1B1_HUMAN	AYGENIGYSEK_2	NA_NA	AYGENIGYSEK_2_NA_NA	L	EGF	EGF_1	1	1	1	1.1	178759.4826	17.1538875218401	1
sp|P05026|AT1B1_HUMAN	DDMIFEDCGDVPSEPK[8] C+57.0215_2	NA_NA	DDMIFEDCGDVPSEPK[8] C+57.0215_2_NA_NA	L	EGF	EGF_1	1	1	1	1.1	54390.25903	15.437287949385	1
sp|P05026|AT1B1_HUMAN	FIWNSEK_2	NA_NA	FIWNSEK_2_NA_NA	L	EGF	EGF_1	1	1	1	1.1	28410.4499	14.5003613306526	1
sp|P05026|AT1B1_HUMAN	KEFLGR_2	NA_NA	KEFLGR_2_NA_NA	L	EGF	EGF_1	1	1	1	1.1	6661.727793	12.4079079627296	1
sp|P05026|AT1B1_HUMAN	SYEAYVLNIVR_2	NA_NA	SYEAYVLNIVR_2_NA_NA	L	EGF	EGF_1	1	1	1	1.1	169177.6013	17.0744063195252	1
sp|P05026|AT1B1_HUMAN	VAPPGLTQIPQIQK_2	NA_NA	VAPPGLTQIPQIQK_2_NA_NA	L	EGF	EGF_1	1	1	1	1.1	373937.7493	18.2186658674221	1
sp|P05026|AT1B1_HUMAN	VAPPGLTQIPQIQK_3	NA_NA	VAPPGLTQIPQIQK_3_NA_NA	L	EGF	EGF_1	1	1	1	1.1	65688.21861	15.7095742946511	1
sp|P05090|APOD_HUMAN	VLNQELR_2	NA_NA	VLNQELR_2_NA_NA	L	EGF	EGF_1	1	1	1	1.1	1417.088414	10.1749413306336	1
sp|P05107|ITB2_HUMAN	IGFGSFVDK_2	NA_NA	IGFGSFVDK_2_NA_NA	L	EGF	EGF_1	1	1	1	1.1	2429.005687	10.9523774256798	1
sp|P05186|PPBT_HUMAN	ANEGTVGVSAATER_2	NA_NA	ANEGTVGVSAATER_2_NA_NA	L	EGF	EGF_1	1	1	1	1.1	7219704.314	22.4897355947462	1
sp|P05186|PPBT_HUMAN	DIAYQLMHNIR_3	NA_NA	DIAYQLMHNIR_3_NA_NA	L	EGF	EGF_1	1	1	1	1.1	NA	NA	1
sp|P05186|PPBT_HUMAN	DIDVIMGGGR_2	NA_NA	DIDVIMGGGR_2_NA_NA	L	EGF	EGF_1	1	1	1	1.1	153452.1741	16.9336568336681	1
sp|P05186|PPBT_HUMAN	HETHGGEDVAVFSK_3	NA_NA	HETHGGEDVAVFSK_3_NA_NA	L	EGF	EGF_1	1	1	1	1.1	40575.13233	15.0145354527508	1
sp|P05186|PPBT_HUMAN	LDGLDLVDTWK_2	NA_NA	LDGLDLVDTWK_2_NA_NA	L	EGF	EGF_1	1	1	1	1.1	4564.73458	11.862542533975	1
sp|P05186|PPBT_HUMAN	SVGIVTTTR_2	NA_NA	SVGIVTTTR_2_NA_NA	L	EGF	EGF_1	1	1	1	1.1	17677.21338	13.8158305203318	1
sp|P05556|ITB1_HUMAN	CDDLEALK[1] C+57.0215_2	NA_NA	CDDLEALK[1] C+57.0215_2_NA_NA	L	EGF	EGF_1	1	1	1	1.1	275905.8763	17.7800439315469	1
sp|P05556|ITB1_HUMAN	CDDLEALKK[1] C+57.0215_2	NA_NA	CDDLEALKK[1] C+57.0215_2_NA_NA	L	EGF	EGF_1	1	1	1	1.1	158252.3434	16.9780946109469	1
sp|P05556|ITB1_HUMAN	CDDLEALKK[1] C+57.0215_3	NA_NA	CDDLEALKK[1] C+57.0215_3_NA_NA	L	EGF	EGF_1	1	1	1	1.1	567646.4738	18.8208604568724	1
sp|P05556|ITB1_HUMAN	DDLENVK_2	NA_NA	DDLENVK_2_NA_NA	L	EGF	EGF_1	1	1	1	1.1	150544.7189	16.9060598470053	1
sp|P05556|ITB1_HUMAN	DKLPQPVQPDPVSHCK[15] C+57.0215_3	NA_NA	DKLPQPVQPDPVSHCK[15] C+57.0215_3_NA_NA	L	EGF	EGF_1	1	1	1	1.1	1396520.29	20.1196323772424	1
sp|P05556|ITB1_HUMAN	DKLPQPVQPDPVSHCK[15] C+57.0215_4	NA_NA	DKLPQPVQPDPVSHCK[15] C+57.0215_4_NA_NA	L	EGF	EGF_1	1	1	1	1.1	872815.021	19.441543678128	1
sp|P05556|ITB1_HUMAN	DNTNEIYSGK_2	NA_NA	DNTNEIYSGK_2_NA_NA	L	EGF	EGF_1	1	1	1	1.1	637481.7276	18.9882517377183	1
sp|P05556|ITB1_HUMAN	FCECDNFNCDR[2] C+57.0215|[4] C+57.0215|[9] C+57.0215_2	NA_NA	FCECDNFNCDR[2] C+57.0215|[4] C+57.0215|[9] C+57.0215_2_NA_NA	L	EGF	EGF_1	1	1	1	1.1	1035840.089	19.6885971423303	1
sp|P05556|ITB1_HUMAN	GCPPDDIENPR[2] C+57.0215_2	NA_NA	GCPPDDIENPR[2] C+57.0215_2_NA_NA	L	EGF	EGF_1	1	1	1	1.1	366357.8634	18.1891213293152	1
sp|P05556|ITB1_HUMAN	GEVFNELVGK_2	NA_NA	GEVFNELVGK_2_NA_NA	L	EGF	EGF_1	1	1	1	1.1	1016475.392	19.6613711317929	1
sp|P05556|ITB1_HUMAN	GICECGVCK[3] C+57.0215|[5] C+57.0215|[8] C+57.0215_2	NA_NA	GICECGVCK[3] C+57.0215|[5] C+57.0215|[8] C+57.0215_2_NA_NA	L	EGF	EGF_1	1	1	1	1.1	734806.8641	19.1932328509682	1
sp|P05556|ITB1_HUMAN	HCECSTDEVNSEDMDAYCR[2] C+57.0215|[4] C+57.0215|[18] C+57.0215_2	NA_NA	HCECSTDEVNSEDMDAYCR[2] C+57.0215|[4] C+57.0215|[18] C+57.0215_2_NA_NA	L	EGF	EGF_1	1	1	1	1.1	NA	NA	1
sp|P05556|ITB1_HUMAN	HCECSTDEVNSEDMDAYCR[2] C+57.0215|[4] C+57.0215|[18] C+57.0215_3	NA_NA	HCECSTDEVNSEDMDAYCR[2] C+57.0215|[4] C+57.0215|[18] C+57.0215_3_NA_NA	L	EGF	EGF_1	1	1	1	1.1	391635.5533	18.2853794887564	1
sp|P05556|ITB1_HUMAN	IGFGSFVEK_2	NA_NA	IGFGSFVEK_2_NA_NA	L	EGF	EGF_1	1	1	1	1.1	1524845.66	20.2464590676887	1
sp|P05556|ITB1_HUMAN	ITSDFR_2	NA_NA	ITSDFR_2_NA_NA	L	EGF	EGF_1	1	1	1	1.1	1062214.82	19.724871405737	1
sp|P05556|ITB1_HUMAN	KGCPPDDIENPR[3] C+57.0215_3	NA_NA	KGCPPDDIENPR[3] C+57.0215_3_NA_NA	L	EGF	EGF_1	1	1	1	1.1	355334.83765	18.1450468876659	1
sp|P05556|ITB1_HUMAN	KRDNTNEIYSGK_3	NA_NA	KRDNTNEIYSGK_3_NA_NA	L	EGF	EGF_1	1	1	1	1.1	1071.82609	9.7720823970847	1
sp|P05556|ITB1_HUMAN	LKPEDITQIQPQQLVLR_2	NA_NA	LKPEDITQIQPQQLVLR_2_NA_NA	L	EGF	EGF_1	1	1	1	1.1	118504.7153	16.5608122127827	1
sp|P05556|ITB1_HUMAN	LKPEDITQIQPQQLVLR_3	NA_NA	LKPEDITQIQPQQLVLR_3_NA_NA	L	EGF	EGF_1	1	1	1	1.1	2505825.626	20.9630818672933	1
sp|P05556|ITB1_HUMAN	LLMIIHDR_3	NA_NA	LLMIIHDR_3_NA_NA	L	EGF	EGF_1	1	1	1	1.1	14528.22351	13.5327979559342	1
sp|P05556|ITB1_HUMAN	LSEGVTISYK_2	NA_NA	LSEGVTISYK_2_NA_NA	L	EGF	EGF_1	1	1	1	1.1	390558.2009	18.2814053022091	1
sp|P05556|ITB1_HUMAN	NVLSLTNK_2	NA_NA	NVLSLTNK_2_NA_NA	L	EGF	EGF_1	1	1	1	1.1	123926.8615	16.6253566773438	1
sp|P05556|ITB1_HUMAN	NVLSLTNKGEVFNELVGK_3	NA_NA	NVLSLTNKGEVFNELVGK_3_NA_NA	L	EGF	EGF_1	1	1	1	1.1	155641.0625	16.954090481879	1
sp|P05556|ITB1_HUMAN	RDNTNEIYSGK_2	NA_NA	RDNTNEIYSGK_2_NA_NA	L	EGF	EGF_1	1	1	1	1.1	NA	NA	1
sp|P05556|ITB1_HUMAN	RITSDFR_2	NA_NA	RITSDFR_2_NA_NA	L	EGF	EGF_1	1	1	1	1.1	119986.98996	16.5787457323994	1
sp|P05556|ITB1_HUMAN	SGEPQTFTLK_2	NA_NA	SGEPQTFTLK_2_NA_NA	L	EGF	EGF_1	1	1	1	1.1	1819094.003	20.5010159398275	1
sp|P05556|ITB1_HUMAN	SLGTDLMNEMR_2	NA_NA	SLGTDLMNEMR_2_NA_NA	L	EGF	EGF_1	1	1	1	1.1	971596.702802	19.5962253417842	1
sp|P05556|ITB1_HUMAN	SLGTDLMNEMR[10] M+15.9949_2	NA_NA	SLGTDLMNEMR[10] M+15.9949_2_NA_NA	L	EGF	EGF_1	1	1	1	1.1	209142.942	17.3803570595207	1
sp|P05556|ITB1_HUMAN	SLGTDLMNEMR[7] M+15.9949_2	NA_NA	SLGTDLMNEMR[7] M+15.9949_2_NA_NA	L	EGF	EGF_1	1	1	1	1.1	196785.646204	17.292492740212	1
sp|P05556|ITB1_HUMAN	SNGLICGGNGVCK[6] C+57.0215|[12] C+57.0215_2	NA_NA	SNGLICGGNGVCK[6] C+57.0215|[12] C+57.0215_2_NA_NA	L	EGF	EGF_1	1	1	1	1.1	349823.1266	18.1224934158415	1
sp|P05556|ITB1_HUMAN	TVMPYISTTPAK_2	NA_NA	TVMPYISTTPAK_2_NA_NA	L	EGF	EGF_1	1	1	1	1.1	1110263.777	19.7886983160775	1
sp|P05556|ITB1_HUMAN	TVMPYISTTPAK[3] M+15.9949_2	NA_NA	TVMPYISTTPAK[3] M+15.9949_2_NA_NA	L	EGF	EGF_1	1	1	1	1.1	101300.9165	16.3345149744094	1
sp|P05556|ITB1_HUMAN	WDTGENPIYK_2	NA_NA	WDTGENPIYK_2_NA_NA	L	EGF	EGF_1	1	1	1	1.1	817001.77409	19.3462069588481	1
sp|P06733|ENOA_HUMAN	AAVPSGASTGIYEALELR_2	NA_NA	AAVPSGASTGIYEALELR_2_NA_NA	L	EGF	EGF_1	1	1	1	1.1	2514968.59	20.968336224606	1
sp|P06733|ENOA_HUMAN	AAVPSGASTGIYEALELR_3	NA_NA	AAVPSGASTGIYEALELR_3_NA_NA	L	EGF	EGF_1	1	1	1	1.1	699914.1842	19.1230457931729	1
sp|P06733|ENOA_HUMAN	AAVPSGASTGIYEALELRDNDK_3	NA_NA	AAVPSGASTGIYEALELRDNDK_3_NA_NA	L	EGF	EGF_1	1	1	1	1.1	NA	NA	1
sp|P06733|ENOA_HUMAN	DATNVGDEGGFAPNILENKEGLELLK_3	NA_NA	DATNVGDEGGFAPNILENKEGLELLK_3_NA_NA	L	EGF	EGF_1	1	1	1	1.1	670030.5855721	19.0600947009644	1
sp|P06733|ENOA_HUMAN	EIFDSR_2	NA_NA	EIFDSR_2_NA_NA	L	EGF	EGF_1	1	1	1	1.1	3267697.668	21.3460703520775	1
sp|P06733|ENOA_HUMAN	GNPTVEVDLFTSK_2	NA_NA	GNPTVEVDLFTSK_2_NA_NA	L	EGF	EGF_1	1	1	1	1.1	102341.1565	16.3492541893534	1
sp|P06733|ENOA_HUMAN	IEEELGSK_2	NA_NA	IEEELGSK_2_NA_NA	L	EGF	EGF_1	1	1	1	1.1	5993871.875	22.2212840877338	1
sp|P06733|ENOA_HUMAN	KLNVTEQEK_2	NA_NA	KLNVTEQEK_2_NA_NA	L	EGF	EGF_1	1	1	1	1.1	1525160.716	20.2467571193479	1
sp|P06733|ENOA_HUMAN	KLNVTEQEK_3	NA_NA	KLNVTEQEK_3_NA_NA	L	EGF	EGF_1	1	1	1	1.1	1299692.977544	20.01596670271	1
sp|P06733|ENOA_HUMAN	KLNVTEQEKIDK_2	NA_NA	KLNVTEQEKIDK_2_NA_NA	L	EGF	EGF_1	1	1	1	1.1	NA	NA	1
sp|P06733|ENOA_HUMAN	LAMQEFMILPVGAANFR_2	NA_NA	LAMQEFMILPVGAANFR_2_NA_NA	L	EGF	EGF_1	1	1	1	1.1	488739.049549	18.6049321261674	1
sp|P06733|ENOA_HUMAN	LAMQEFMILPVGAANFR_3	NA_NA	LAMQEFMILPVGAANFR_3_NA_NA	L	EGF	EGF_1	1	1	1	1.1	236283.2503	17.5563851105604	1
sp|P06733|ENOA_HUMAN	LAMQEFMILPVGAANFR[3] M+15.9949_2	NA_NA	LAMQEFMILPVGAANFR[3] M+15.9949_2_NA_NA	L	EGF	EGF_1	1	1	1	1.1	290578.248	17.8547944579894	1
sp|P06733|ENOA_HUMAN	LAMQEFMILPVGAANFR[3] M+15.9949_3	NA_NA	LAMQEFMILPVGAANFR[3] M+15.9949_3_NA_NA	L	EGF	EGF_1	1	1	1	1.1	184916.9037	17.2027448587156	1
sp|P06733|ENOA_HUMAN	LAMQEFMILPVGAANFR[3] M+15.9949|[7] M+15.9949_2	NA_NA	LAMQEFMILPVGAANFR[3] M+15.9949|[7] M+15.9949_2_NA_NA	L	EGF	EGF_1	1	1	1	1.1	154556.1354	16.9439986735721	1
sp|P06733|ENOA_HUMAN	LAMQEFMILPVGAANFR[3] M+15.9949|[7] M+15.9949_3	NA_NA	LAMQEFMILPVGAANFR[3] M+15.9949|[7] M+15.9949_3_NA_NA	L	EGF	EGF_1	1	1	1	1.1	128520.0708	16.6778614283971	1
sp|P06733|ENOA_HUMAN	LAMQEFMILPVGAANFR[7] M+15.9949_2	NA_NA	LAMQEFMILPVGAANFR[7] M+15.9949_2_NA_NA	L	EGF	EGF_1	1	1	1	1.1	685648.124	19.0933361200278	1
sp|P06733|ENOA_HUMAN	LAMQEFMILPVGAANFR[7] M+15.9949_3	NA_NA	LAMQEFMILPVGAANFR[7] M+15.9949_3_NA_NA	L	EGF	EGF_1	1	1	1	1.1	487270.2741	18.6005899613854	1
sp|P06733|ENOA_HUMAN	LAQANGWGVMVSHR_2	NA_NA	LAQANGWGVMVSHR_2_NA_NA	L	EGF	EGF_1	1	1	1	1.1	915065.9758	19.5097435124522	1
sp|P06733|ENOA_HUMAN	LAQANGWGVMVSHR[10] M+15.9949_2	NA_NA	LAQANGWGVMVSHR[10] M+15.9949_2_NA_NA	L	EGF	EGF_1	1	1	1	1.1	10413.7853	13.0524342210699	1
sp|P06733|ENOA_HUMAN	LAQANGWGVMVSHR[10] M+15.9949_3	NA_NA	LAQANGWGVMVSHR[10] M+15.9949_3_NA_NA	L	EGF	EGF_1	1	1	1	1.1	671363.579	19.0629620216846	1
sp|P06733|ENOA_HUMAN	LMIEMDGTENK_2	NA_NA	LMIEMDGTENK_2_NA_NA	L	EGF	EGF_1	1	1	1	1.1	4325492.35273	21.7506602006482	1
sp|P06733|ENOA_HUMAN	LMIEMDGTENK[2] M+15.9949_2	NA_NA	LMIEMDGTENK[2] M+15.9949_2_NA_NA	L	EGF	EGF_1	1	1	1	1.1	1012247.438	19.6553578341561	1
sp|P06733|ENOA_HUMAN	LMIEMDGTENK[5] M+15.9949_2	NA_NA	LMIEMDGTENK[5] M+15.9949_2_NA_NA	L	EGF	EGF_1	1	1	1	1.1	707576.9161	19.1387547302085	1
sp|P06733|ENOA_HUMAN	LNVTEQEK_2	NA_NA	LNVTEQEK_2_NA_NA	L	EGF	EGF_1	1	1	1	1.1	1591265.31	20.3079702373588	1
sp|P06733|ENOA_HUMAN	SGKYDLDFKSPDDPSR_4	NA_NA	SGKYDLDFKSPDDPSR_4_NA_NA	L	EGF	EGF_1	1	1	1	1.1	2589.360421	11.044607350291	1
sp|P06733|ENOA_HUMAN	TIAPALVSK_2	NA_NA	TIAPALVSK_2_NA_NA	L	EGF	EGF_1	1	1	1	1.1	8134449.356	22.6618405316755	1
sp|P06733|ENOA_HUMAN	YDLDFK_2	NA_NA	YDLDFK_2_NA_NA	L	EGF	EGF_1	1	1	1	1.1	3275497.34	21.3495098196254	1
sp|P06733|ENOA_HUMAN	YISPDQLADLYK_2	NA_NA	YISPDQLADLYK_2_NA_NA	L	EGF	EGF_1	1	1	1	1.1	8101577.868	22.6559987580856	1
sp|P06744|G6PI_HUMAN	AVLHVALR_2	NA_NA	AVLHVALR_2_NA_NA	L	EGF	EGF_1	1	1	1	1.1	313047.2699	17.9622482671756	1
sp|P06744|G6PI_HUMAN	DVMPEVNK[3] M+15.9949_2	NA_NA	DVMPEVNK[3] M+15.9949_2_NA_NA	L	EGF	EGF_1	1	1	1	1.1	50668.12704	15.3350181530887	1
sp|P06744|G6PI_HUMAN	EWFLQAAK_2	NA_NA	EWFLQAAK_2_NA_NA	L	EGF	EGF_1	1	1	1	1.1	700316.651028	19.1238751377327	1
sp|P06744|G6PI_HUMAN	FAAYFQQGDMESNGK_2	NA_NA	FAAYFQQGDMESNGK_2_NA_NA	L	EGF	EGF_1	1	1	1	1.1	417541.3069	18.3777866765861	1
sp|P06744|G6PI_HUMAN	FAAYFQQGDMESNGK[10] M+15.9949_2	NA_NA	FAAYFQQGDMESNGK[10] M+15.9949_2_NA_NA	L	EGF	EGF_1	1	1	1	1.1	NA	NA	1
sp|P06744|G6PI_HUMAN	HFVALSTNTTK_2	NA_NA	HFVALSTNTTK_2_NA_NA	L	EGF	EGF_1	1	1	1	1.1	1285045.915	19.999615750782	1
sp|P06744|G6PI_HUMAN	ILLANFLAQTEALMR[14] M+15.9949_2	NA_NA	ILLANFLAQTEALMR[14] M+15.9949_2_NA_NA	L	EGF	EGF_1	1	1	1	1.1	31009.44543	14.6266473779851	1
sp|P06744|G6PI_HUMAN	ILLANFLAQTEALMR[14] M+15.9949_3	NA_NA	ILLANFLAQTEALMR[14] M+15.9949_3_NA_NA	L	EGF	EGF_1	1	1	1	1.1	29889.24653	14.573566181788	1
sp|P06744|G6PI_HUMAN	LQQWYR_2	NA_NA	LQQWYR_2_NA_NA	L	EGF	EGF_1	1	1	1	1.1	78452.6163	15.9657612129588	1
sp|P06744|G6PI_HUMAN	MIPCDFLIPVQTQHPIR[4] C+57.0215_3	NA_NA	MIPCDFLIPVQTQHPIR[4] C+57.0215_3_NA_NA	L	EGF	EGF_1	1	1	1	1.1	465543.2787	18.5347830402311	1
sp|P06744|G6PI_HUMAN	MLVDLAK_2	NA_NA	MLVDLAK_2_NA_NA	L	EGF	EGF_1	1	1	1	1.1	785899.403	19.2902124036054	1
sp|P06744|G6PI_HUMAN	MLVDLAK[1] M+15.9949_2	NA_NA	MLVDLAK[1] M+15.9949_2_NA_NA	L	EGF	EGF_1	1	1	1	1.1	4965166.022	21.9496378010616	1
sp|P06744|G6PI_HUMAN	NLVTEDVMR_2	NA_NA	NLVTEDVMR_2_NA_NA	L	EGF	EGF_1	1	1	1	1.1	1372657.07696	20.0947670928765	1
sp|P06744|G6PI_HUMAN	RLFDANK_2	NA_NA	RLFDANK_2_NA_NA	L	EGF	EGF_1	1	1	1	1.1	82254.1917	16.0340288537494	1
sp|P06744|G6PI_HUMAN	SPEDLER_2	NA_NA	SPEDLER_2_NA_NA	L	EGF	EGF_1	1	1	1	1.1	491230.026175	18.6122664950864	1
sp|P06744|G6PI_HUMAN	TFTTQETITNAETAK_2	NA_NA	TFTTQETITNAETAK_2_NA_NA	L	EGF	EGF_1	1	1	1	1.1	1951916.175	20.602686940323	1
sp|P06744|G6PI_HUMAN	TLAQLNPESSLFIIASK_2	NA_NA	TLAQLNPESSLFIIASK_2_NA_NA	L	EGF	EGF_1	1	1	1	1.1	812026.947	19.3373953515502	1
sp|P06744|G6PI_HUMAN	TLAQLNPESSLFIIASK_3	NA_NA	TLAQLNPESSLFIIASK_3_NA_NA	L	EGF	EGF_1	1	1	1	1.1	161874.5426	17.0107438639742	1
sp|P06744|G6PI_HUMAN	VDHQTGPIVWGEPGTNGQHAFYQLIHQGTK_5	NA_NA	VDHQTGPIVWGEPGTNGQHAFYQLIHQGTK_5_NA_NA	L	EGF	EGF_1	1	1	1	1.1	1358.325104	10.113840376104	1
sp|P06744|G6PI_HUMAN	VFEGNRPTNSIVFTK_2	NA_NA	VFEGNRPTNSIVFTK_2_NA_NA	L	EGF	EGF_1	1	1	1	1.1	389317.53176	18.2768150613523	1
sp|P06744|G6PI_HUMAN	VFEGNRPTNSIVFTK_3	NA_NA	VFEGNRPTNSIVFTK_3_NA_NA	L	EGF	EGF_1	1	1	1	1.1	2231114.496	20.7955603940908	1
sp|P06744|G6PI_HUMAN	VWYVSNIDGTHIAK_2	NA_NA	VWYVSNIDGTHIAK_2_NA_NA	L	EGF	EGF_1	1	1	1	1.1	220539.714569	17.4569062259566	1
sp|P06744|G6PI_HUMAN	VWYVSNIDGTHIAK_3	NA_NA	VWYVSNIDGTHIAK_3_NA_NA	L	EGF	EGF_1	1	1	1	1.1	110058.5842	16.4541394227001	1
sp|P06756|ITAV_HUMAN	AGTQLLAGLR_2	NA_NA	AGTQLLAGLR_2_NA_NA	L	EGF	EGF_1	1	1	1	1.1	145609.1007	16.857968275808	1
sp|P06756|ITAV_HUMAN	ALFLYSR_2	NA_NA	ALFLYSR_2_NA_NA	L	EGF	EGF_1	1	1	1	1.1	103101.461571	16.3599325322747	1
sp|P06756|ITAV_HUMAN	CQPIEFDATGNR[1] C+57.0215_2	NA_NA	CQPIEFDATGNR[1] C+57.0215_2_NA_NA	L	EGF	EGF_1	1	1	1	1.1	83212.45142	16.0507390737144	1
sp|P06756|ITAV_HUMAN	DDPLEFK_2	NA_NA	DDPLEFK_2_NA_NA	L	EGF	EGF_1	1	1	1	1.1	23830.07008	14.2467228470701	1
sp|P06756|ITAV_HUMAN	ILACAPLYHWR[4] C+57.0215_3	NA_NA	ILACAPLYHWR[4] C+57.0215_3_NA_NA	L	EGF	EGF_1	1	1	1	1.1	140842.0416	16.8099457930123	1
sp|P06756|ITAV_HUMAN	IYIGDDNPLTLIVK_2	NA_NA	IYIGDDNPLTLIVK_2_NA_NA	L	EGF	EGF_1	1	1	1	1.1	219965.4505	17.4531446882515	1
sp|P06756|ITAV_HUMAN	LEVSVDSDQKK_2	NA_NA	LEVSVDSDQKK_2_NA_NA	L	EGF	EGF_1	1	1	1	1.1	53703.49656	15.4189556759631	1
sp|P06756|ITAV_HUMAN	LNGFEVFAR_2	NA_NA	LNGFEVFAR_2_NA_NA	L	EGF	EGF_1	1	1	1	1.1	98843.5278	16.2990861552849	1
sp|P06756|ITAV_HUMAN	LSCAFK[3] C+57.0215_2	NA_NA	LSCAFK[3] C+57.0215_2_NA_NA	L	EGF	EGF_1	1	1	1	1.1	54418.42541	15.4380348658258	1
sp|P06756|ITAV_HUMAN	MFLLVGAPK_2	NA_NA	MFLLVGAPK_2_NA_NA	L	EGF	EGF_1	1	1	1	1.1	81492.46892	16.0206063924912	1
sp|P06756|ITAV_HUMAN	QAHILLDCGEDNVCKPK[8] C+57.0215|[14] C+57.0215_3	NA_NA	QAHILLDCGEDNVCKPK[8] C+57.0215|[14] C+57.0215_3_NA_NA	L	EGF	EGF_1	1	1	1	1.1	NA	NA	1
sp|P06756|ITAV_HUMAN	QAHILLDCGEDNVCKPK[8] C+57.0215|[14] C+57.0215_4	NA_NA	QAHILLDCGEDNVCKPK[8] C+57.0215|[14] C+57.0215_4_NA_NA	L	EGF	EGF_1	1	1	1	1.1	68247.9237026	15.764724808609	1
sp|P06756|ITAV_HUMAN	SHQWFGASVR_3	NA_NA	SHQWFGASVR_3_NA_NA	L	EGF	EGF_1	1	1	1	1.1	55133.73742	15.4568750553531	1
sp|P06756|ITAV_HUMAN	SSASFNVIEFPYK_2	NA_NA	SSASFNVIEFPYK_2_NA_NA	L	EGF	EGF_1	1	1	1	1.1	136150.6326	16.7610714333397	1
sp|P06756|ITAV_HUMAN	VRPPQEEQER_3	NA_NA	VRPPQEEQER_3_NA_NA	L	EGF	EGF_1	1	1	1	1.1	28527.52508	14.5062942434298	1
sp|P06756|ITAV_HUMAN	YNNQLATR_2	NA_NA	YNNQLATR_2_NA_NA	L	EGF	EGF_1	1	1	1	1.1	121030.4202	16.5912374526996	1
sp|P07339|CATD_HUMAN	AIGAVPLIQGEYMIPCEK[16] C+57.0215_2	NA_NA	AIGAVPLIQGEYMIPCEK[16] C+57.0215_2_NA_NA	L	EGF	EGF_1	1	1	1	1.1	63152.43437	15.6527780002329	1
sp|P07339|CATD_HUMAN	DPDAQPGGELMLGGTDSK_2	NA_NA	DPDAQPGGELMLGGTDSK_2_NA_NA	L	EGF	EGF_1	1	1	1	1.1	62637.39331	15.6409638281467	1
sp|P07339|CATD_HUMAN	QPGITFIAAK_2	NA_NA	QPGITFIAAK_2_NA_NA	L	EGF	EGF_1	1	1	1	1.1	100558.8848	16.3239083031569	1
sp|P07339|CATD_HUMAN	VGFAEAAR_2	NA_NA	VGFAEAAR_2_NA_NA	L	EGF	EGF_1	1	1	1	1.1	33987.9966	14.7589649785059	1
sp|P07339|CATD_HUMAN	VSTLPAITLK_2	NA_NA	VSTLPAITLK_2_NA_NA	L	EGF	EGF_1	1	1	1	1.1	146515.0166	16.8669162844708	1
sp|P07339|CATD_HUMAN	YYTVFDR_2	NA_NA	YYTVFDR_2_NA_NA	L	EGF	EGF_1	1	1	1	1.1	60864.0668	15.5995303875357	1
sp|P07942|LAMB1_HUMAN	TFRPAAMLIER_3	NA_NA	TFRPAAMLIER_3_NA_NA	L	EGF	EGF_1	1	1	1	1.1	19273.09581	13.9405279811284	1
sp|P08069|IGF1R_HUMAN	GPCCACPK[3] C+57.0215|[4] C+57.0215|[6] C+57.0215_2	NA_NA	GPCCACPK[3] C+57.0215|[4] C+57.0215|[6] C+57.0215_2_NA_NA	L	EGF	EGF_1	1	1	1	1.1	28835.71875	14.5217966358292	1
sp|P08069|IGF1R_HUMAN	IDIHSCNHEAEK[6] C+57.0215_3	NA_NA	IDIHSCNHEAEK[6] C+57.0215_3_NA_NA	L	EGF	EGF_1	1	1	1	1.1	51202.3510773	15.3501497093342	1
sp|P08069|IGF1R_HUMAN	IIITWHR_3	NA_NA	IIITWHR_3_NA_NA	L	EGF	EGF_1	1	1	1	1.1	NA	NA	1
sp|P08069|IGF1R_HUMAN	LGCSASNFVFAR[3] C+57.0215_2	NA_NA	LGCSASNFVFAR[3] C+57.0215_2_NA_NA	L	EGF	EGF_1	1	1	1	1.1	39163.97537	14.9634668670907	1
sp|P08069|IGF1R_HUMAN	SEILYIR_2	NA_NA	SEILYIR_2_NA_NA	L	EGF	EGF_1	1	1	1	1.1	24693.28134	14.2980582130166	1
sp|P08069|IGF1R_HUMAN	TTINNEYNYR_2	NA_NA	TTINNEYNYR_2_NA_NA	L	EGF	EGF_1	1	1	1	1.1	26907.23132	14.4219336020948	1
sp|P08174|DAF_HUMAN	CEESFVK[1] C+57.0215_2	NA_NA	CEESFVK[1] C+57.0215_2_NA_NA	L	EGF	EGF_1	1	1	1	1.1	413883.4444	18.36509228872	1
sp|P08174|DAF_HUMAN	DSVICLK[5] C+57.0215_2	NA_NA	DSVICLK[5] C+57.0215_2_NA_NA	L	EGF	EGF_1	1	1	1	1.1	217118.4975	17.4343503899018	1
sp|P08174|DAF_HUMAN	EIYCPAPPQIDNGIIQGER[4] C+57.0215_2	NA_NA	EIYCPAPPQIDNGIIQGER[4] C+57.0215_2_NA_NA	L	EGF	EGF_1	1	1	1	1.1	685216.6236	19.0924278998567	1
sp|P08174|DAF_HUMAN	EIYCPAPPQIDNGIIQGER[4] C+57.0215_3	NA_NA	EIYCPAPPQIDNGIIQGER[4] C+57.0215_3_NA_NA	L	EGF	EGF_1	1	1	1	1.1	829965.7345	19.3689195231038	1
sp|P08174|DAF_HUMAN	EPSLSPK_2	NA_NA	EPSLSPK_2_NA_NA	L	EGF	EGF_1	1	1	1	1.1	310802.3679	17.9518652429151	1
sp|P08174|DAF_HUMAN	KSCPNPGEIR[3] C+57.0215_2	NA_NA	KSCPNPGEIR[3] C+57.0215_2_NA_NA	L	EGF	EGF_1	1	1	1	1.1	153976.1221	16.9385743895502	1
sp|P08174|DAF_HUMAN	KSCPNPGEIR[3] C+57.0215_3	NA_NA	KSCPNPGEIR[3] C+57.0215_3_NA_NA	L	EGF	EGF_1	1	1	1	1.1	36452.69751	14.8599652311725	1
sp|P08174|DAF_HUMAN	LNSASLK_2	NA_NA	LNSASLK_2_NA_NA	L	EGF	EGF_1	1	1	1	1.1	192494.14423	17.2606823066698	1
sp|P08174|DAF_HUMAN	LTCLQNLK[3] C+57.0215_2	NA_NA	LTCLQNLK[3] C+57.0215_2_NA_NA	L	EGF	EGF_1	1	1	1	1.1	3903.284163	11.636700054184	1
sp|P08174|DAF_HUMAN	QSVTYACNK[7] C+57.0215_2	NA_NA	QSVTYACNK[7] C+57.0215_2_NA_NA	L	EGF	EGF_1	1	1	1	1.1	223781.3823167	17.4779577627737	1
sp|P08174|DAF_HUMAN	REPSLSPK_3	NA_NA	REPSLSPK_3_NA_NA	L	EGF	EGF_1	1	1	1	1.1	57577.99926	15.5194573113379	1
sp|P08174|DAF_HUMAN	SCEVPTR[2] C+57.0215_2	NA_NA	SCEVPTR[2] C+57.0215_2_NA_NA	L	EGF	EGF_1	1	1	1	1.1	42002.079378	15.0644004053381	1
sp|P08174|DAF_HUMAN	SCPNPGEIR[2] C+57.0215_2	NA_NA	SCPNPGEIR[2] C+57.0215_2_NA_NA	L	EGF	EGF_1	1	1	1	1.1	1256855.631	19.967614786391	1
sp|P08174|DAF_HUMAN	WSTAVEFCK[8] C+57.0215_2	NA_NA	WSTAVEFCK[8] C+57.0215_2_NA_NA	L	EGF	EGF_1	1	1	1	1.1	20380.75068	14.0211468437982	1
sp|P08195|4F2_HUMAN	ADLLLSTQPGR_2	NA_NA	ADLLLSTQPGR_2_NA_NA	L	EGF	EGF_1	1	1	1	1.1	1354040.584	20.0750668233586	1
sp|P08195|4F2_HUMAN	ADLLLSTQPGREEGSPLELER_3	NA_NA	ADLLLSTQPGREEGSPLELER_3_NA_NA	L	EGF	EGF_1	1	1	1	1.1	1638255.69999	20.3499563939125	1
sp|P08195|4F2_HUMAN	DDVAQTDLLQIDPNFGSK_2	NA_NA	DDVAQTDLLQIDPNFGSK_2_NA_NA	L	EGF	EGF_1	1	1	1	1.1	568445.6215	18.8228900927067	1
sp|P08195|4F2_HUMAN	DDVAQTDLLQIDPNFGSK_3	NA_NA	DDVAQTDLLQIDPNFGSK_3_NA_NA	L	EGF	EGF_1	1	1	1	1.1	106736.277	16.4099183433043	1
sp|P08195|4F2_HUMAN	DLLLTSSYLSDSGSTGEHTK_3	NA_NA	DLLLTSSYLSDSGSTGEHTK_3_NA_NA	L	EGF	EGF_1	1	1	1	1.1	697459.9229	19.117978067602	1
sp|P08195|4F2_HUMAN	EDFDSLLQSAK_2	NA_NA	EDFDSLLQSAK_2_NA_NA	L	EGF	EGF_1	1	1	1	1.1	2109971.57	20.7150194026249	1
sp|P08195|4F2_HUMAN	EVELNELEPEKQPMNAASGAAMSLAGAEK_3	NA_NA	EVELNELEPEKQPMNAASGAAMSLAGAEK_3_NA_NA	L	EGF	EGF_1	1	1	1	1.1	620542.3905	18.9493975148381	1
sp|P08195|4F2_HUMAN	FTGLSK_2	NA_NA	FTGLSK_2_NA_NA	L	EGF	EGF_1	1	1	1	1.1	757157.3669	19.2364609275168	1
sp|P08195|4F2_HUMAN	GENSWFSTQVDTVATK_2	NA_NA	GENSWFSTQVDTVATK_2_NA_NA	L	EGF	EGF_1	1	1	1	1.1	1662812.46652	20.3714213119609	1
sp|P08195|4F2_HUMAN	GENSWFSTQVDTVATK_3	NA_NA	GENSWFSTQVDTVATK_3_NA_NA	L	EGF	EGF_1	1	1	1	1.1	53582.5164	15.4157019889998	1
sp|P08195|4F2_HUMAN	GLVLGPIHK_2	NA_NA	GLVLGPIHK_2_NA_NA	L	EGF	EGF_1	1	1	1	1.1	1198822.274	19.8994136369459	1
sp|P08195|4F2_HUMAN	GLVLGPIHK_3	NA_NA	GLVLGPIHK_3_NA_NA	L	EGF	EGF_1	1	1	1	1.1	748740.6348	19.2203338005903	1
sp|P08195|4F2_HUMAN	GQSEDPGSLLSLFR_2	NA_NA	GQSEDPGSLLSLFR_2_NA_NA	L	EGF	EGF_1	1	1	1	1.1	1132677.075342	19.8175324520314	1
sp|P08195|4F2_HUMAN	GRLDYLSSLK_3	NA_NA	GRLDYLSSLK_3_NA_NA	L	EGF	EGF_1	1	1	1	1.1	216643.6339	17.4311915911736	1
sp|P08195|4F2_HUMAN	IGDLQAFQGHGAGNLAGLK_2	NA_NA	IGDLQAFQGHGAGNLAGLK_2_NA_NA	L	EGF	EGF_1	1	1	1	1.1	502710.71234466	18.6455961796984	1
sp|P08195|4F2_HUMAN	IGDLQAFQGHGAGNLAGLK_3	NA_NA	IGDLQAFQGHGAGNLAGLK_3_NA_NA	L	EGF	EGF_1	1	1	1	1.1	3621646.689627	21.4944416533877	1
sp|P08195|4F2_HUMAN	LEPHEGLLLR_3	NA_NA	LEPHEGLLLR_3_NA_NA	L	EGF	EGF_1	1	1	1	1.1	305694.1673	17.9279567733185	1
sp|P08195|4F2_HUMAN	LKLEPHEGLLLR_2	NA_NA	LKLEPHEGLLLR_2_NA_NA	L	EGF	EGF_1	1	1	1	1.1	110037.626598	16.4538646753207	1
sp|P08195|4F2_HUMAN	LKLEPHEGLLLR_3	NA_NA	LKLEPHEGLLLR_3_NA_NA	L	EGF	EGF_1	1	1	1	1.1	379605.69463	18.24036938273	1
sp|P08195|4F2_HUMAN	LLTSFLPAQLLR_2	NA_NA	LLTSFLPAQLLR_2_NA_NA	L	EGF	EGF_1	1	1	1	1.1	1836511.418	20.5147637082541	1
sp|P08195|4F2_HUMAN	LLTSFLPAQLLR_3	NA_NA	LLTSFLPAQLLR_3_NA_NA	L	EGF	EGF_1	1	1	1	1.1	46421.23103	15.2087244343909	1
sp|P08195|4F2_HUMAN	NQKDDVAQTDLLQIDPNFGSK_3	NA_NA	NQKDDVAQTDLLQIDPNFGSK_3_NA_NA	L	EGF	EGF_1	1	1	1	1.1	237405.64377	17.5632219798381	1
sp|P08195|4F2_HUMAN	QPMNAASGAAMSLAGAEK_2	NA_NA	QPMNAASGAAMSLAGAEK_2_NA_NA	L	EGF	EGF_1	1	1	1	1.1	277026.9025	17.7858938330807	1
sp|P08195|4F2_HUMAN	QPMNAASGAAMSLAGAEK_3	NA_NA	QPMNAASGAAMSLAGAEK_3_NA_NA	L	EGF	EGF_1	1	1	1	1.1	160226.1738	16.9959775866402	1
sp|P08195|4F2_HUMAN	QPMNAASGAAMSLAGAEK[3] M+15.9949_2	NA_NA	QPMNAASGAAMSLAGAEK[3] M+15.9949_2_NA_NA	L	EGF	EGF_1	1	1	1	1.1	9199.438965	12.8735574379025	1
sp|P08195|4F2_HUMAN	SLVTQYLNATGNR_2	NA_NA	SLVTQYLNATGNR_2_NA_NA	L	EGF	EGF_1	1	1	1	1.1	52349.09608	15.382104278957	1
sp|P08195|4F2_HUMAN	VAEDEAEAAAAAK_2	NA_NA	VAEDEAEAAAAAK_2_NA_NA	L	EGF	EGF_1	1	1	1	1.1	5091734.576	21.9859530584093	1
sp|P08195|4F2_HUMAN	VAGSPGWVR_2	NA_NA	VAGSPGWVR_2_NA_NA	L	EGF	EGF_1	1	1	1	1.1	247357.5577	17.6224657276212	1
sp|P08195|4F2_HUMAN	VILDLTPNYR_2	NA_NA	VILDLTPNYR_2_NA_NA	L	EGF	EGF_1	1	1	1	1.1	2421642.625	20.9137818169715	1
sp|P08195|4F2_HUMAN	VILDLTPNYR_3	NA_NA	VILDLTPNYR_3_NA_NA	L	EGF	EGF_1	1	1	1	1.1	1657.36565	10.4009034847262	1
sp|P08195|4F2_HUMAN	WCSWSLSQAR[2] C+57.0215_2	NA_NA	WCSWSLSQAR[2] C+57.0215_2_NA_NA	L	EGF	EGF_1	1	1	1	1.1	859340.26121	19.4190972364244	1
sp|P08195|4F2_HUMAN	WWHTGALYR_3	NA_NA	WWHTGALYR_3_NA_NA	L	EGF	EGF_1	1	1	1	1.1	405585.0463	18.3358722096539	1
sp|P08581|MET_HUMAN	SEMNVNMK_2	NA_NA	SEMNVNMK_2_NA_NA	L	EGF	EGF_1	1	1	1	1.1	NA	NA	1
sp|P08648|ITA5_HUMAN	LLESSLSSSEGEEPVEYK_2	NA_NA	LLESSLSSSEGEEPVEYK_2_NA_NA	L	EGF	EGF_1	1	1	1	1.1	125212.330912	16.6402443936068	1
sp|P08648|ITA5_HUMAN	LLVCDLGNPMK[4] C+57.0215_2	NA_NA	LLVCDLGNPMK[4] C+57.0215_2_NA_NA	L	EGF	EGF_1	1	1	1	1.1	128158.8504	16.673800859486	1
sp|P08648|ITA5_HUMAN	VTAPPEAEYSGLVR_2	NA_NA	VTAPPEAEYSGLVR_2_NA_NA	L	EGF	EGF_1	1	1	1	1.1	144327.4688	16.8452136513549	1
sp|P08962|CD63_HUMAN	IGGWLR_2	NA_NA	IGGWLR_2_NA_NA	L	EGF	EGF_1	1	1	1	1.1	124664.1947	16.6339149101847	1
sp|P08962|CD63_HUMAN	QQMENYPK_2	NA_NA	QQMENYPK_2_NA_NA	L	EGF	EGF_1	1	1	1	1.1	69588.59082	15.7927904457297	1
sp|P09110|THIK_HUMAN	AEELGLPILGVLR_2	NA_NA	AEELGLPILGVLR_2_NA_NA	L	EGF	EGF_1	1	1	1	1.1	15223.08572	13.6002004756442	1
sp|P09758|TACD2_HUMAN	GGLDLR_2	NA_NA	GGLDLR_2_NA_NA	L	EGF	EGF_1	1	1	1	1.1	29740.3454	14.5663610555618	1
sp|P0C617|O5AL1_HUMAN	LCLAVK[2] C+57.0215_2	NA_NA	LCLAVK[2] C+57.0215_2_NA_NA	L	EGF	EGF_1	1	1	1	1.1	99919.28412	16.3147027935006	1
sp|P10909|CLUS_HUMAN	ASSIIDELFQDR_2	NA_NA	ASSIIDELFQDR_2_NA_NA	L	EGF	EGF_1	1	1	1	1.1	292023.54985	17.861952465729	1
sp|P10909|CLUS_HUMAN	EILSVDCSTNNPSQAK[7] C+57.0215_2	NA_NA	EILSVDCSTNNPSQAK[7] C+57.0215_2_NA_NA	L	EGF	EGF_1	1	1	1	1.1	270780.8268	17.7529933372177	1
sp|P10909|CLUS_HUMAN	ELDESLQVAER_2	NA_NA	ELDESLQVAER_2_NA_NA	L	EGF	EGF_1	1	1	1	1.1	205080.3571	17.352057062683	1
sp|P10909|CLUS_HUMAN	FMETVAEK_2	NA_NA	FMETVAEK_2_NA_NA	L	EGF	EGF_1	1	1	1	1.1	205567.5469	17.3554802708931	1
sp|P10909|CLUS_HUMAN	KTLLSNLEEAK_2	NA_NA	KTLLSNLEEAK_2_NA_NA	L	EGF	EGF_1	1	1	1	1.1	952.7188312	9.6021339681787	1
sp|P10909|CLUS_HUMAN	KTLLSNLEEAK_3	NA_NA	KTLLSNLEEAK_3_NA_NA	L	EGF	EGF_1	1	1	1	1.1	8846.121272	12.8170565783024	1
sp|P10909|CLUS_HUMAN	LFDSDPITVTVPVEVSR_2	NA_NA	LFDSDPITVTVPVEVSR_2_NA_NA	L	EGF	EGF_1	1	1	1	1.1	136324.3914	16.7629114624871	1
sp|P10909|CLUS_HUMAN	QQTHMLDVMQDHFSR_3	NA_NA	QQTHMLDVMQDHFSR_3_NA_NA	L	EGF	EGF_1	1	1	1	1.1	48832.27167	15.2817745463207	1
sp|P10909|CLUS_HUMAN	QQTHMLDVMQDHFSR_4	NA_NA	QQTHMLDVMQDHFSR_4_NA_NA	L	EGF	EGF_1	1	1	1	1.1	139138.9284	16.7923938624346	1
sp|P10909|CLUS_HUMAN	RPHFFFPK_3	NA_NA	RPHFFFPK_3_NA_NA	L	EGF	EGF_1	1	1	1	1.1	237481.0653129	17.563680237712	1
sp|P10909|CLUS_HUMAN	TLLSNLEEAKK_3	NA_NA	TLLSNLEEAKK_3_NA_NA	L	EGF	EGF_1	1	1	1	1.1	90179.88613	16.1667453411138	1
sp|P10909|CLUS_HUMAN	VTTVASHTSDSDVPSGVTEVVVK_3	NA_NA	VTTVASHTSDSDVPSGVTEVVVK_3_NA_NA	L	EGF	EGF_1	1	1	1	1.1	777503.720732	19.2747173269678	1
sp|P11117|PPAL_HUMAN	LQGGVLLAQIR_2	NA_NA	LQGGVLLAQIR_2_NA_NA	L	EGF	EGF_1	1	1	1	1.1	19635.02161	13.9673688386389	1
sp|P11166|GTR1_HUMAN	GTADVTHDLQEMK_2	NA_NA	GTADVTHDLQEMK_2_NA_NA	L	EGF	EGF_1	1	1	1	1.1	84942.2995	16.0804228176962	1
sp|P11166|GTR1_HUMAN	GTADVTHDLQEMK_3	NA_NA	GTADVTHDLQEMK_3_NA_NA	L	EGF	EGF_1	1	1	1	1.1	10452.88251	13.0578404907723	1
sp|P11166|GTR1_HUMAN	GTADVTHDLQEMKEESR_3	NA_NA	GTADVTHDLQEMKEESR_3_NA_NA	L	EGF	EGF_1	1	1	1	1.1	155419.432652	16.9520346480993	1
sp|P11166|GTR1_HUMAN	KVTILELFR_3	NA_NA	KVTILELFR_3_NA_NA	L	EGF	EGF_1	1	1	1	1.1	18056.27752	13.8464401504632	1
sp|P11166|GTR1_HUMAN	TFDEIASGFR_2	NA_NA	TFDEIASGFR_2_NA_NA	L	EGF	EGF_1	1	1	1	1.1	241825.1216	17.589831872057	1
sp|P11166|GTR1_HUMAN	TPEELFHPLGADSQV_2	NA_NA	TPEELFHPLGADSQV_2_NA_NA	L	EGF	EGF_1	1	1	1	1.1	36150.90316	14.8479713433821	1
sp|P11166|GTR1_HUMAN	VTILELFR_2	NA_NA	VTILELFR_2_NA_NA	L	EGF	EGF_1	1	1	1	1.1	148924.2419	16.8904463627633	1
sp|P11717|MPRI_HUMAN	AGFTAAYSEK_2	NA_NA	AGFTAAYSEK_2_NA_NA	L	EGF	EGF_1	1	1	1	1.1	253712.0129	17.6590595782739	1
sp|P11717|MPRI_HUMAN	ATLITFLCDR[8] C+57.0215_2	NA_NA	ATLITFLCDR[8] C+57.0215_2_NA_NA	L	EGF	EGF_1	1	1	1	1.1	263934.8612	17.7160496658604	1
sp|P11717|MPRI_HUMAN	DGAGNSFDLSSLSR_2	NA_NA	DGAGNSFDLSSLSR_2_NA_NA	L	EGF	EGF_1	1	1	1	1.1	187710.622	17.2243780381226	1
sp|P11717|MPRI_HUMAN	DGIIVLK_2	NA_NA	DGIIVLK_2_NA_NA	L	EGF	EGF_1	1	1	1	1.1	109568.3903	16.4476993987956	1
sp|P11717|MPRI_HUMAN	ETSDCSYLFEWR[5] C+57.0215_2	NA_NA	ETSDCSYLFEWR[5] C+57.0215_2_NA_NA	L	EGF	EGF_1	1	1	1	1.1	NA	NA	1
sp|P11717|MPRI_HUMAN	EVPCYVFDEELR[4] C+57.0215_2	NA_NA	EVPCYVFDEELR[4] C+57.0215_2_NA_NA	L	EGF	EGF_1	1	1	1	1.1	128338.23422	16.6758187864352	1
sp|P11717|MPRI_HUMAN	FVCNDDVYSGPLK[3] C+57.0215_2	NA_NA	FVCNDDVYSGPLK[3] C+57.0215_2_NA_NA	L	EGF	EGF_1	1	1	1	1.1	165078.4845	17.0390198465964	1
sp|P11717|MPRI_HUMAN	GCPEDAAVCAVDK[2] C+57.0215|[9] C+57.0215_2	NA_NA	GCPEDAAVCAVDK[2] C+57.0215|[9] C+57.0215_2_NA_NA	L	EGF	EGF_1	1	1	1	1.1	178382.4395	17.1508413467539	1
sp|P11717|MPRI_HUMAN	HDLNPLIK_2	NA_NA	HDLNPLIK_2_NA_NA	L	EGF	EGF_1	1	1	1	1.1	34018.12951	14.7602434692877	1
sp|P11717|MPRI_HUMAN	KPWTAVDTSVDGR_3	NA_NA	KPWTAVDTSVDGR_3_NA_NA	L	EGF	EGF_1	1	1	1	1.1	5542.530111	12.142556260807	1
sp|P11717|MPRI_HUMAN	LGVIGDK_2	NA_NA	LGVIGDK_2_NA_NA	L	EGF	EGF_1	1	1	1	1.1	161171.778	17.0044668904378	1
sp|P11717|MPRI_HUMAN	LSSDVCPTSDK[6] C+57.0215_2	NA_NA	LSSDVCPTSDK[6] C+57.0215_2_NA_NA	L	EGF	EGF_1	1	1	1	1.1	177558.275578	17.1441603502976	1
sp|P11717|MPRI_HUMAN	LTYENGLLK_2	NA_NA	LTYENGLLK_2_NA_NA	L	EGF	EGF_1	1	1	1	1.1	30539.63798	14.6046226132072	1
sp|P11717|MPRI_HUMAN	LVLSYVR_2	NA_NA	LVLSYVR_2_NA_NA	L	EGF	EGF_1	1	1	1	1.1	160519.9864	16.9986206867121	1
sp|P11717|MPRI_HUMAN	LWCSTTADYDR[3] C+57.0215_2	NA_NA	LWCSTTADYDR[3] C+57.0215_2_NA_NA	L	EGF	EGF_1	1	1	1	1.1	62894.94327	15.6468836824495	1
sp|P11717|MPRI_HUMAN	NAQSNALQER_2	NA_NA	NAQSNALQER_2_NA_NA	L	EGF	EGF_1	1	1	1	1.1	130284.033644	16.6975280396469	1
sp|P11717|MPRI_HUMAN	NPACSGANICQVKPNDQHFSR[4] C+57.0215|[10] C+57.0215_4	NA_NA	NPACSGANICQVKPNDQHFSR[4] C+57.0215|[10] C+57.0215_4_NA_NA	L	EGF	EGF_1	1	1	1	1.1	NA	NA	1
sp|P11717|MPRI_HUMAN	SFSLGDIYFK_2	NA_NA	SFSLGDIYFK_2_NA_NA	L	EGF	EGF_1	1	1	1	1.1	175453.5275	17.126956701185	1
sp|P11717|MPRI_HUMAN	SNEHDDCQVTNPSTGHLFDLSSLSGR[7] C+57.0215_4	NA_NA	SNEHDDCQVTNPSTGHLFDLSSLSGR[7] C+57.0215_4_NA_NA	L	EGF	EGF_1	1	1	1	1.1	122471.9067	16.6083186013269	1
sp|P11717|MPRI_HUMAN	SYEECIIESR[5] C+57.0215_2	NA_NA	SYEECIIESR[5] C+57.0215_2_NA_NA	L	EGF	EGF_1	1	1	1	1.1	NA	NA	1
sp|P11717|MPRI_HUMAN	TASSVIELTCTK[10] C+57.0215_2	NA_NA	TASSVIELTCTK[10] C+57.0215_2_NA_NA	L	EGF	EGF_1	1	1	1	1.1	463894.6854	18.5296650657895	1
sp|P11717|MPRI_HUMAN	TSSIIFK_2	NA_NA	TSSIIFK_2_NA_NA	L	EGF	EGF_1	1	1	1	1.1	3990.953817	11.6687451421322	1
sp|P11717|MPRI_HUMAN	TVEACPVVR[5] C+57.0215_2	NA_NA	TVEACPVVR[5] C+57.0215_2_NA_NA	L	EGF	EGF_1	1	1	1	1.1	33372.43831	14.7325967516696	1
sp|P11717|MPRI_HUMAN	TWNLGLSNAK_2	NA_NA	TWNLGLSNAK_2_NA_NA	L	EGF	EGF_1	1	1	1	1.1	787547.9878	19.2932355818822	1
sp|P11717|MPRI_HUMAN	TYHSVGDSVLR_3	NA_NA	TYHSVGDSVLR_3_NA_NA	L	EGF	EGF_1	1	1	1	1.1	98920.83667	16.3002140948846	1
sp|P11717|MPRI_HUMAN	VAGLLTQK_2	NA_NA	VAGLLTQK_2_NA_NA	L	EGF	EGF_1	1	1	1	1.1	168217.1743	17.0661927542135	1
sp|P11717|MPRI_HUMAN	VQSSIAFLCGK[9] C+57.0215_2	NA_NA	VQSSIAFLCGK[9] C+57.0215_2_NA_NA	L	EGF	EGF_1	1	1	1	1.1	57752.66987	15.5238272957906	1
sp|P11717|MPRI_HUMAN	YDLSALVR_2	NA_NA	YDLSALVR_2_NA_NA	L	EGF	EGF_1	1	1	1	1.1	108519.6696	16.4338243080096	1
sp|P12814|ACTN1_HUMAN	AGTQIENIEEDFR_2	NA_NA	AGTQIENIEEDFR_2_NA_NA	L	EGF	EGF_1	1	1	1	1.1	668588.39005	19.0569860506754	1
sp|P12814|ACTN1_HUMAN	AIMTYVSSFYHAFSGAQK_3	NA_NA	AIMTYVSSFYHAFSGAQK_3_NA_NA	L	EGF	EGF_1	1	1	1	1.1	NA	NA	1
sp|P12814|ACTN1_HUMAN	AIMTYVSSFYHAFSGAQK[3] M+15.9949_3	NA_NA	AIMTYVSSFYHAFSGAQK[3] M+15.9949_3_NA_NA	L	EGF	EGF_1	1	1	1	1.1	314873.523	17.9706401973348	1
sp|P12814|ACTN1_HUMAN	ASFNHFDR_2	NA_NA	ASFNHFDR_2_NA_NA	L	EGF	EGF_1	1	1	1	1.1	2792.49362	11.1535655425309	1
sp|P12814|ACTN1_HUMAN	ASFNHFDR_3	NA_NA	ASFNHFDR_3_NA_NA	L	EGF	EGF_1	1	1	1	1.1	371611.904135	18.2096644651536	1
sp|P12814|ACTN1_HUMAN	ASIHEAWTDGK_3	NA_NA	ASIHEAWTDGK_3_NA_NA	L	EGF	EGF_1	1	1	1	1.1	2001569.951	20.6389278786096	1
sp|P12814|ACTN1_HUMAN	ATLPDADK_2	NA_NA	ATLPDADK_2_NA_NA	L	EGF	EGF_1	1	1	1	1.1	206768.6089	17.3638849235893	1
sp|P12814|ACTN1_HUMAN	ATLPDADKER_2	NA_NA	ATLPDADKER_2_NA_NA	L	EGF	EGF_1	1	1	1	1.1	204874.6665	17.3506093485857	1
sp|P12814|ACTN1_HUMAN	ATLPDADKER_3	NA_NA	ATLPDADKER_3_NA_NA	L	EGF	EGF_1	1	1	1	1.1	584971.7303	18.8642346535351	1
sp|P12814|ACTN1_HUMAN	CQLEINFNTLQTK[1] C+57.0215_2	NA_NA	CQLEINFNTLQTK[1] C+57.0215_2_NA_NA	L	EGF	EGF_1	1	1	1	1.1	812184.162187	19.3376746423025	1
sp|P12814|ACTN1_HUMAN	DDPLTNLNTAFDVAEK_2	NA_NA	DDPLTNLNTAFDVAEK_2_NA_NA	L	EGF	EGF_1	1	1	1	1.1	480089.5243	18.579171204007	1
sp|P12814|ACTN1_HUMAN	DGLGFCALIHR[6] C+57.0215_3	NA_NA	DGLGFCALIHR[6] C+57.0215_3_NA_NA	L	EGF	EGF_1	1	1	1	1.1	106325.4314	16.4043544562145	1
sp|P12814|ACTN1_HUMAN	DLLLDPAWEK_2	NA_NA	DLLLDPAWEK_2_NA_NA	L	EGF	EGF_1	1	1	1	1.1	2793720.134	21.1199833459847	1
sp|P12814|ACTN1_HUMAN	DQALTEEHAR_2	NA_NA	DQALTEEHAR_2_NA_NA	L	EGF	EGF_1	1	1	1	1.1	17794.7286	13.8253895822783	1
sp|P12814|ACTN1_HUMAN	DQALTEEHAR_3	NA_NA	DQALTEEHAR_3_NA_NA	L	EGF	EGF_1	1	1	1	1.1	49850.66029	15.3115522665929	1
sp|P12814|ACTN1_HUMAN	DYETATLSEIK_2	NA_NA	DYETATLSEIK_2_NA_NA	L	EGF	EGF_1	1	1	1	1.1	197346.0656	17.2965955048671	1
sp|P12814|ACTN1_HUMAN	EGLLLWCQR[7] C+57.0215_2	NA_NA	EGLLLWCQR[7] C+57.0215_2_NA_NA	L	EGF	EGF_1	1	1	1	1.1	696958.533	19.1169405702132	1
sp|P12814|ACTN1_HUMAN	ELPPDQAEYCIAR[10] C+57.0215_2	NA_NA	ELPPDQAEYCIAR[10] C+57.0215_2_NA_NA	L	EGF	EGF_1	1	1	1	1.1	2848357.096	21.14792586964	1
sp|P12814|ACTN1_HUMAN	ETADTDTADQVMASFK_2	NA_NA	ETADTDTADQVMASFK_2_NA_NA	L	EGF	EGF_1	1	1	1	1.1	486299.0427	18.5977114992872	1
sp|P12814|ACTN1_HUMAN	FAIQDISVEETSAK_2	NA_NA	FAIQDISVEETSAK_2_NA_NA	L	EGF	EGF_1	1	1	1	1.1	3669082.246	21.5132150869436	1
sp|P12814|ACTN1_HUMAN	GISQEQMNEFR_2	NA_NA	GISQEQMNEFR_2_NA_NA	L	EGF	EGF_1	1	1	1	1.1	781752.11112	19.282578957864	1
sp|P12814|ACTN1_HUMAN	GISQEQMNEFR[7] M+15.9949_2	NA_NA	GISQEQMNEFR[7] M+15.9949_2_NA_NA	L	EGF	EGF_1	1	1	1	1.1	140278.5494	16.804162164795	1
sp|P12814|ACTN1_HUMAN	GYEEWLLNEIR_2	NA_NA	GYEEWLLNEIR_2_NA_NA	L	EGF	EGF_1	1	1	1	1.1	445061.026784	18.4698709197522	1
sp|P12814|ACTN1_HUMAN	HEAFESDLAAHQDR_3	NA_NA	HEAFESDLAAHQDR_3_NA_NA	L	EGF	EGF_1	1	1	1	1.1	314521.631962	17.9690269929612	1
sp|P12814|ACTN1_HUMAN	HRPELIDYGK_2	NA_NA	HRPELIDYGK_2_NA_NA	L	EGF	EGF_1	1	1	1	1.1	100224.8972	16.3191086854402	1
sp|P12814|ACTN1_HUMAN	HRPELIDYGK_3	NA_NA	HRPELIDYGK_3_NA_NA	L	EGF	EGF_1	1	1	1	1.1	665079.72626	19.0493950413882	1
sp|P12814|ACTN1_HUMAN	HTNYTMEHIR_2	NA_NA	HTNYTMEHIR_2_NA_NA	L	EGF	EGF_1	1	1	1	1.1	252793.40776502	17.653826589754	1
sp|P12814|ACTN1_HUMAN	HTNYTMEHIR_3	NA_NA	HTNYTMEHIR_3_NA_NA	L	EGF	EGF_1	1	1	1	1.1	3095022.54086	21.2677457591383	1
sp|P12814|ACTN1_HUMAN	HTNYTMEHIR_4	NA_NA	HTNYTMEHIR_4_NA_NA	L	EGF	EGF_1	1	1	1	1.1	NA	NA	1
sp|P12814|ACTN1_HUMAN	HTNYTMEHIR[6] M+15.9949_2	NA_NA	HTNYTMEHIR[6] M+15.9949_2_NA_NA	L	EGF	EGF_1	1	1	1	1.1	52225.41723	15.3786917658866	1
sp|P12814|ACTN1_HUMAN	HTNYTMEHIR[6] M+15.9949_3	NA_NA	HTNYTMEHIR[6] M+15.9949_3_NA_NA	L	EGF	EGF_1	1	1	1	1.1	585787.24942	18.8662445387477	1
sp|P12814|ACTN1_HUMAN	ICDQWDNLGALTQK[2] C+57.0215_2	NA_NA	ICDQWDNLGALTQK[2] C+57.0215_2_NA_NA	L	EGF	EGF_1	1	1	1	1.1	477934.82187	18.5726816324959	1
sp|P12814|ACTN1_HUMAN	ICDQWDNLGALTQK[2] C+57.0215_3	NA_NA	ICDQWDNLGALTQK[2] C+57.0215_3_NA_NA	L	EGF	EGF_1	1	1	1	1.1	23011.21836	14.1962770238455	1
sp|P12814|ACTN1_HUMAN	IDQLEGDHQLIQEALIFDNK_3	NA_NA	IDQLEGDHQLIQEALIFDNK_3_NA_NA	L	EGF	EGF_1	1	1	1	1.1	411791.797222	18.357782839886	1
sp|P12814|ACTN1_HUMAN	KDDPLTNLNTAFDVAEK_3	NA_NA	KDDPLTNLNTAFDVAEK_3_NA_NA	L	EGF	EGF_1	1	1	1	1.1	111715.5552	16.4756978274241	1
sp|P12814|ACTN1_HUMAN	KHEAFESDLAAHQDR_2	NA_NA	KHEAFESDLAAHQDR_2_NA_NA	L	EGF	EGF_1	1	1	1	1.1	8605.548584	12.7772787216381	1
sp|P12814|ACTN1_HUMAN	KHEAFESDLAAHQDR_3	NA_NA	KHEAFESDLAAHQDR_3_NA_NA	L	EGF	EGF_1	1	1	1	1.1	2481523.099774	20.9490217269251	1
sp|P12814|ACTN1_HUMAN	KHEAFESDLAAHQDR_4	NA_NA	KHEAFESDLAAHQDR_4_NA_NA	L	EGF	EGF_1	1	1	1	1.1	6692621.4292	22.3803672525916	1
sp|P12814|ACTN1_HUMAN	KTFTAWCNSHLR[7] C+57.0215_3	NA_NA	KTFTAWCNSHLR[7] C+57.0215_3_NA_NA	L	EGF	EGF_1	1	1	1	1.1	1041.71625	9.73097391764178	1
sp|P12814|ACTN1_HUMAN	LAILGIHNEVSK_3	NA_NA	LAILGIHNEVSK_3_NA_NA	L	EGF	EGF_1	1	1	1	1.1	1535554.637	20.2565556887644	1
sp|P12814|ACTN1_HUMAN	LASDLLEWIR_2	NA_NA	LASDLLEWIR_2_NA_NA	L	EGF	EGF_1	1	1	1	1.1	2019895.17258	20.6520762653187	1
sp|P12814|ACTN1_HUMAN	LSNRPAFMPSEGR_2	NA_NA	LSNRPAFMPSEGR_2_NA_NA	L	EGF	EGF_1	1	1	1	1.1	176403.4542	17.1347465586565	1
sp|P12814|ACTN1_HUMAN	LSNRPAFMPSEGR_3	NA_NA	LSNRPAFMPSEGR_3_NA_NA	L	EGF	EGF_1	1	1	1	1.1	1185990.68	19.8838885152413	1
sp|P12814|ACTN1_HUMAN	LSNRPAFMPSEGR[8] M+15.9949_3	NA_NA	LSNRPAFMPSEGR[8] M+15.9949_3_NA_NA	L	EGF	EGF_1	1	1	1	1.1	154120.08	16.9399225876917	1
sp|P12814|ACTN1_HUMAN	MEEIGR_2	NA_NA	MEEIGR_2_NA_NA	L	EGF	EGF_1	1	1	1	1.1	836616.7126	19.3804345658534	1
sp|P12814|ACTN1_HUMAN	MEEIGR[1] M+15.9949_2	NA_NA	MEEIGR[1] M+15.9949_2_NA_NA	L	EGF	EGF_1	1	1	1	1.1	143208.279047	16.8339826467037	1
sp|P12814|ACTN1_HUMAN	MLDAEDIVGTARPDEK_2	NA_NA	MLDAEDIVGTARPDEK_2_NA_NA	L	EGF	EGF_1	1	1	1	1.1	181562.7378	17.1763358957873	1
sp|P12814|ACTN1_HUMAN	MLDAEDIVGTARPDEK_3	NA_NA	MLDAEDIVGTARPDEK_3_NA_NA	L	EGF	EGF_1	1	1	1	1.1	1279178.624	19.9930135782554	1
sp|P12814|ACTN1_HUMAN	MLDAEDIVGTARPDEK[1] M+15.9949_3	NA_NA	MLDAEDIVGTARPDEK[1] M+15.9949_3_NA_NA	L	EGF	EGF_1	1	1	1	1.1	340500.4736	18.0835245525877	1
sp|P12814|ACTN1_HUMAN	MVSDINNAWGCLEQVEK[11] C+57.0215_2	NA_NA	MVSDINNAWGCLEQVEK[11] C+57.0215_2_NA_NA	L	EGF	EGF_1	1	1	1	1.1	201647.1415	17.327700702314	1
sp|P12814|ACTN1_HUMAN	NYITMDELR_2	NA_NA	NYITMDELR_2_NA_NA	L	EGF	EGF_1	1	1	1	1.1	358133.6399	18.1563657867222	1
sp|P12814|ACTN1_HUMAN	QKDYETATLSEIK_2	NA_NA	QKDYETATLSEIK_2_NA_NA	L	EGF	EGF_1	1	1	1	1.1	223145.9626	17.4738554517279	1
sp|P12814|ACTN1_HUMAN	QKDYETATLSEIK_3	NA_NA	QKDYETATLSEIK_3_NA_NA	L	EGF	EGF_1	1	1	1	1.1	720983.1709	19.1658333323632	1
sp|P12814|ACTN1_HUMAN	RDQALTEEHAR_3	NA_NA	RDQALTEEHAR_3_NA_NA	L	EGF	EGF_1	1	1	1	1.1	NA	NA	1
sp|P12814|ACTN1_HUMAN	SIVNYKPK_2	NA_NA	SIVNYKPK_2_NA_NA	L	EGF	EGF_1	1	1	1	1.1	22155.97965	14.1416357713425	1
sp|P12814|ACTN1_HUMAN	SIVNYKPK_3	NA_NA	SIVNYKPK_3_NA_NA	L	EGF	EGF_1	1	1	1	1.1	456069.7796	18.5051223242548	1
sp|P12814|ACTN1_HUMAN	TFTAWCNSHLR[6] C+57.0215_2	NA_NA	TFTAWCNSHLR[6] C+57.0215_2_NA_NA	L	EGF	EGF_1	1	1	1	1.1	225288.633925	17.487642277471	1
sp|P12814|ACTN1_HUMAN	TFTAWCNSHLR[6] C+57.0215_3	NA_NA	TFTAWCNSHLR[6] C+57.0215_3_NA_NA	L	EGF	EGF_1	1	1	1	1.1	884466.053791	19.4606745204005	1
sp|P12814|ACTN1_HUMAN	TFTAWCNSHLRK[6] C+57.0215_3	NA_NA	TFTAWCNSHLRK[6] C+57.0215_3_NA_NA	L	EGF	EGF_1	1	1	1	1.1	1041.71625	9.73097391764178	1
sp|P12814|ACTN1_HUMAN	TINEVENQILTR_2	NA_NA	TINEVENQILTR_2_NA_NA	L	EGF	EGF_1	1	1	1	1.1	5541709.4377	22.1081269121752	1
sp|P12814|ACTN1_HUMAN	TINEVENQILTR_3	NA_NA	TINEVENQILTR_3_NA_NA	L	EGF	EGF_1	1	1	1	1.1	128963.911	16.6828351489774	1
sp|P12814|ACTN1_HUMAN	VEQIAAIAQELNELDYYDSPSVNAR_3	NA_NA	VEQIAAIAQELNELDYYDSPSVNAR_3_NA_NA	L	EGF	EGF_1	1	1	1	1.1	1595.98343	10.3464572310647	1
sp|P12814|ACTN1_HUMAN	VGWEQLLTTIAR_2	NA_NA	VGWEQLLTTIAR_2_NA_NA	L	EGF	EGF_1	1	1	1	1.1	1736271.25913	20.4337882014603	1
sp|P12814|ACTN1_HUMAN	VGWEQLLTTIAR_3	NA_NA	VGWEQLLTTIAR_3_NA_NA	L	EGF	EGF_1	1	1	1	1.1	57352.41734	15.5137939483248	1
sp|P12814|ACTN1_HUMAN	VLAVNQENEQLMEDYEK_2	NA_NA	VLAVNQENEQLMEDYEK_2_NA_NA	L	EGF	EGF_1	1	1	1	1.1	563510.8532657	18.8103111448044	1
sp|P12814|ACTN1_HUMAN	VLAVNQENEQLMEDYEK_3	NA_NA	VLAVNQENEQLMEDYEK_3_NA_NA	L	EGF	EGF_1	1	1	1	1.1	135633.6334	16.7555827191282	1
sp|P12814|ACTN1_HUMAN	YLDIPK_2	NA_NA	YLDIPK_2_NA_NA	L	EGF	EGF_1	1	1	1	1.1	3288082.845	21.3550424915488	1
sp|P13473|LAMP2_HUMAN	IPLNDLFR_2	NA_NA	IPLNDLFR_2_NA_NA	L	EGF	EGF_1	1	1	1	1.1	853.3374544	9.44319983474127	1
sp|P13598|ICAM2_HUMAN	VFEVHVRPKK_2	NA_NA	VFEVHVRPKK_2_NA_NA	L	EGF	EGF_1	1	1	1	1.1	205602.5116	17.3557256360327	1
sp|P13987|CD59_HUMAN	AGLQVYNK_2	NA_NA	AGLQVYNK_2_NA_NA	L	EGF	EGF_1	1	1	1	1.1	2462556.489	20.937952661775	1
sp|P13987|CD59_HUMAN	ENELTYYCCK[8] C+57.0215|[9] C+57.0215_2	NA_NA	ENELTYYCCK[8] C+57.0215|[9] C+57.0215_2_NA_NA	L	EGF	EGF_1	1	1	1	1.1	602665.3729	18.9072249225429	1
sp|P13987|CD59_HUMAN	FEHCNFNDVTTR[4] C+57.0215_2	NA_NA	FEHCNFNDVTTR[4] C+57.0215_2_NA_NA	L	EGF	EGF_1	1	1	1	1.1	1869820.466	20.5406955965394	1
sp|P13987|CD59_HUMAN	FEHCNFNDVTTR[4] C+57.0215_3	NA_NA	FEHCNFNDVTTR[4] C+57.0215_3_NA_NA	L	EGF	EGF_1	1	1	1	1.1	4190499.51818	21.7049180696871	1
sp|P13987|CD59_HUMAN	LRENELTYYCCK[10] C+57.0215|[11] C+57.0215_2	NA_NA	LRENELTYYCCK[10] C+57.0215|[11] C+57.0215_2_NA_NA	L	EGF	EGF_1	1	1	1	1.1	1093597.384	19.7668775395831	1
sp|P13987|CD59_HUMAN	LRENELTYYCCK[10] C+57.0215|[11] C+57.0215_3	NA_NA	LRENELTYYCCK[10] C+57.0215|[11] C+57.0215_3_NA_NA	L	EGF	EGF_1	1	1	1	1.1	2118833.1118	20.7210658020615	1
sp|P14209|CD99_HUMAN	ENAEQGEVDMESHR_3	NA_NA	ENAEQGEVDMESHR_3_NA_NA	L	EGF	EGF_1	1	1	1	1.1	3905.376913	11.6374733493981	1
sp|P14867|GBRA1_HUMAN	GPMTVLR_2	NA_NA	GPMTVLR_2_NA_NA	L	EGF	EGF_1	1	1	1	1.1	3307.112211	11.3975835552387	1
sp|P15151|PVR_HUMAN	RLEFVAAR_2	NA_NA	RLEFVAAR_2_NA_NA	L	EGF	EGF_1	1	1	1	1.1	408683.8914	18.3468531272223	1
sp|P15151|PVR_HUMAN	SVDIWLR_2	NA_NA	SVDIWLR_2_NA_NA	L	EGF	EGF_1	1	1	1	1.1	69932.11051	15.7998946983595	1
sp|P15151|PVR_HUMAN	VLAKPQNTAEVQK_3	NA_NA	VLAKPQNTAEVQK_3_NA_NA	L	EGF	EGF_1	1	1	1	1.1	179874.0058	17.1628544606338	1
sp|P15151|PVR_HUMAN	VQLTGEPVPMAR_2	NA_NA	VQLTGEPVPMAR_2_NA_NA	L	EGF	EGF_1	1	1	1	1.1	90260.45444	16.1680336950223	1
sp|P15328|FOLR1_HUMAN	CIQMWFDPAQGNPNEEVAR[1] C+57.0215_2	NA_NA	CIQMWFDPAQGNPNEEVAR[1] C+57.0215_2_NA_NA	L	EGF	EGF_1	1	1	1	1.1	218349.5022	17.4425069897341	1
sp|P15328|FOLR1_HUMAN	CIQMWFDPAQGNPNEEVAR[1] C+57.0215_3	NA_NA	CIQMWFDPAQGNPNEEVAR[1] C+57.0215_3_NA_NA	L	EGF	EGF_1	1	1	1	1.1	185649.6002	17.2084499560377	1
sp|P15328|FOLR1_HUMAN	DVSYLYR_2	NA_NA	DVSYLYR_2_NA_NA	L	EGF	EGF_1	1	1	1	1.1	955899.5765	19.5727268093341	1
sp|P15328|FOLR1_HUMAN	EDCEQWWEDCR[3] C+57.0215|[10] C+57.0215_2	NA_NA	EDCEQWWEDCR[3] C+57.0215|[10] C+57.0215_2_NA_NA	L	EGF	EGF_1	1	1	1	1.1	260445.1535	17.6968473386258	1
sp|P15328|FOLR1_HUMAN	FNWNHCGEMAPACK[6] C+57.0215|[13] C+57.0215_2	NA_NA	FNWNHCGEMAPACK[6] C+57.0215|[13] C+57.0215_2_NA_NA	L	EGF	EGF_1	1	1	1	1.1	194524.377	17.2758187069008	1
sp|P15328|FOLR1_HUMAN	FNWNHCGEMAPACK[6] C+57.0215|[13] C+57.0215_3	NA_NA	FNWNHCGEMAPACK[6] C+57.0215|[13] C+57.0215_3_NA_NA	L	EGF	EGF_1	1	1	1	1.1	758037.853	19.2381376396082	1
sp|P15328|FOLR1_HUMAN	FNWNHCGEMAPACK[6] C+57.0215|[9] M+15.9949|[13] C+57.0215_3	NA_NA	FNWNHCGEMAPACK[6] C+57.0215|[9] M+15.9949|[13] C+57.0215_3_NA_NA	L	EGF	EGF_1	1	1	1	1.1	82706.21285	16.0419353608346	1
sp|P15328|FOLR1_HUMAN	TELLNVCMNAK[7] C+57.0215_2	NA_NA	TELLNVCMNAK[7] C+57.0215_2_NA_NA	L	EGF	EGF_1	1	1	1	1.1	651750.3713	19.0201872473729	1
sp|P15328|FOLR1_HUMAN	TELLNVCMNAK[7] C+57.0215|[8] M+15.9949_2	NA_NA	TELLNVCMNAK[7] C+57.0215|[8] M+15.9949_2_NA_NA	L	EGF	EGF_1	1	1	1	1.1	193698.3416	17.2696793496891	1
sp|P15529|MCP_HUMAN	ATVMFECDK[7] C+57.0215_2	NA_NA	ATVMFECDK[7] C+57.0215_2_NA_NA	L	EGF	EGF_1	1	1	1	1.1	117970.4723	16.5542935496972	1
sp|P15529|MCP_HUMAN	CRFPVVENGK[1] C+57.0215_3	NA_NA	CRFPVVENGK[1] C+57.0215_3_NA_NA	L	EGF	EGF_1	1	1	1	1.1	431933.352	18.4266764671462	1
sp|P15529|MCP_HUMAN	GSVAIWSGKPPICEK[13] C+57.0215_2	NA_NA	GSVAIWSGKPPICEK[13] C+57.0215_2_NA_NA	L	EGF	EGF_1	1	1	1	1.1	28960.01624	14.528002064272	1
sp|P15529|MCP_HUMAN	GSVAIWSGKPPICEK[13] C+57.0215_3	NA_NA	GSVAIWSGKPPICEK[13] C+57.0215_3_NA_NA	L	EGF	EGF_1	1	1	1	1.1	281822.429	17.8106541816441	1
sp|P15529|MCP_HUMAN	GTYLTDETHR_2	NA_NA	GTYLTDETHR_2_NA_NA	L	EGF	EGF_1	1	1	1	1.1	1401.577717	10.1590633014684	1
sp|P15529|MCP_HUMAN	GTYLTDETHR_3	NA_NA	GTYLTDETHR_3_NA_NA	L	EGF	EGF_1	1	1	1	1.1	9263.25089	12.8835301466522	1
sp|P15529|MCP_HUMAN	KGTYLTDETHR_3	NA_NA	KGTYLTDETHR_3_NA_NA	L	EGF	EGF_1	1	1	1	1.1	40165.35571	14.999891306106	1
sp|P15941|MUC1_HUMAN	QGGFLGLSNIK_2	NA_NA	QGGFLGLSNIK_2_NA_NA	L	EGF	EGF_1	1	1	1	1.1	73623.27554	15.8741015902713	1
sp|P16070|CD44_HUMAN	ALSIGFETCR[9] C+57.0215_2	NA_NA	ALSIGFETCR[9] C+57.0215_2_NA_NA	L	EGF	EGF_1	1	1	1	1.1	2431250.8773	20.9194946132861	1
sp|P16070|CD44_HUMAN	ESSETPDQFMTADETR_2	NA_NA	ESSETPDQFMTADETR_2_NA_NA	L	EGF	EGF_1	1	1	1	1.1	2163481.978	20.7511509456308	1
sp|P16070|CD44_HUMAN	ESSETPDQFMTADETR_3	NA_NA	ESSETPDQFMTADETR_3_NA_NA	L	EGF	EGF_1	1	1	1	1.1	109078.0787	16.4412289416894	1
sp|P16070|CD44_HUMAN	ESSETPDQFMTADETR[10] M+15.9949_2	NA_NA	ESSETPDQFMTADETR[10] M+15.9949_2_NA_NA	L	EGF	EGF_1	1	1	1	1.1	188230.5955	17.2283688943165	1
sp|P16070|CD44_HUMAN	FAGVFHVEK_2	NA_NA	FAGVFHVEK_2_NA_NA	L	EGF	EGF_1	1	1	1	1.1	2049487.5182	20.673059046291	1
sp|P16070|CD44_HUMAN	FAGVFHVEK_3	NA_NA	FAGVFHVEK_3_NA_NA	L	EGF	EGF_1	1	1	1	1.1	2340157.81514	20.8644016678977	1
sp|P16070|CD44_HUMAN	KLVINSGNGAVEDR_2	NA_NA	KLVINSGNGAVEDR_2_NA_NA	L	EGF	EGF_1	1	1	1	1.1	69727.88154	15.7956753034144	1
sp|P16070|CD44_HUMAN	KLVINSGNGAVEDR_3	NA_NA	KLVINSGNGAVEDR_3_NA_NA	L	EGF	EGF_1	1	1	1	1.1	219859.1344	17.452447220586	1
sp|P16070|CD44_HUMAN	LVINSGNGAVEDR_2	NA_NA	LVINSGNGAVEDR_2_NA_NA	L	EGF	EGF_1	1	1	1	1.1	1411711.0451	20.1352406645936	1
sp|P16070|CD44_HUMAN	NLQNVDMK_2	NA_NA	NLQNVDMK_2_NA_NA	L	EGF	EGF_1	1	1	1	1.1	2728548.311	21.0859294305382	1
sp|P16070|CD44_HUMAN	SQEMVHLVNK_2	NA_NA	SQEMVHLVNK_2_NA_NA	L	EGF	EGF_1	1	1	1	1.1	188940.2195	17.2337975870625	1
sp|P16070|CD44_HUMAN	SQEMVHLVNK_3	NA_NA	SQEMVHLVNK_3_NA_NA	L	EGF	EGF_1	1	1	1	1.1	1440794.989	20.164660911358	1
sp|P16070|CD44_HUMAN	SQEMVHLVNK[4] M+15.9949_3	NA_NA	SQEMVHLVNK[4] M+15.9949_3_NA_NA	L	EGF	EGF_1	1	1	1	1.1	428641.5495	18.4156394492263	1
sp|P16070|CD44_HUMAN	TEAADLCK[7] C+57.0215_2	NA_NA	TEAADLCK[7] C+57.0215_2_NA_NA	L	EGF	EGF_1	1	1	1	1.1	225360.48585	17.4881023268185	1
sp|P16070|CD44_HUMAN	YGFIEGHVVIPR_2	NA_NA	YGFIEGHVVIPR_2_NA_NA	L	EGF	EGF_1	1	1	1	1.1	548104.3241	18.7703182641423	1
sp|P16070|CD44_HUMAN	YGFIEGHVVIPR_3	NA_NA	YGFIEGHVVIPR_3_NA_NA	L	EGF	EGF_1	1	1	1	1.1	2947239.58456	21.1971601862004	1
sp|P16144|ITB4_HUMAN	SQMSPQGLR_2	NA_NA	SQMSPQGLR_2_NA_NA	L	EGF	EGF_1	1	1	1	1.1	12036.8673	13.2613996197718	1
sp|P16234|PGFRA_HUMAN	NVLLAQGK_2	NA_NA	NVLLAQGK_2_NA_NA	L	EGF	EGF_1	1	1	1	1.1	93197116.41	26.1800092549711	1
sp|P16615|AT2A2_HUMAN	DIVPGDIVEIAVGDKVPADIR_3	NA_NA	DIVPGDIVEIAVGDKVPADIR_3_NA_NA	L	EGF	EGF_1	1	1	1	1.1	95156.04941	16.2442350295185	1
sp|P16615|AT2A2_HUMAN	EFDELNPSAQR_2	NA_NA	EFDELNPSAQR_2_NA_NA	L	EGF	EGF_1	1	1	1	1.1	451472.7797	18.4905067547425	1
sp|P16615|AT2A2_HUMAN	EWGSGSDTLR_2	NA_NA	EWGSGSDTLR_2_NA_NA	L	EGF	EGF_1	1	1	1	1.1	377875.896774	18.2337802453701	1
sp|P16615|AT2A2_HUMAN	HTDPVPDPR_3	NA_NA	HTDPVPDPR_3_NA_NA	L	EGF	EGF_1	1	1	1	1.1	100967.8582	16.3297638506364	1
sp|P16615|AT2A2_HUMAN	IRDEMVATEQER_2	NA_NA	IRDEMVATEQER_2_NA_NA	L	EGF	EGF_1	1	1	1	1.1	140049.907	16.8018087731059	1
sp|P16615|AT2A2_HUMAN	IRDEMVATEQER_3	NA_NA	IRDEMVATEQER_3_NA_NA	L	EGF	EGF_1	1	1	1	1.1	338579.72482	18.0753633305823	1
sp|P16615|AT2A2_HUMAN	IRDEMVATEQER[5] M+15.9949_3	NA_NA	IRDEMVATEQER[5] M+15.9949_3_NA_NA	L	EGF	EGF_1	1	1	1	1.1	49558.3864	15.3030688675318	1
sp|P16615|AT2A2_HUMAN	ISLPVILMDETLK_2	NA_NA	ISLPVILMDETLK_2_NA_NA	L	EGF	EGF_1	1	1	1	1.1	56185.70792	15.4841428484825	1
sp|P16615|AT2A2_HUMAN	MFILDR_2	NA_NA	MFILDR_2_NA_NA	L	EGF	EGF_1	1	1	1	1.1	164280.351271	17.0320276849761	1
sp|P16615|AT2A2_HUMAN	MNVFDTELK_2	NA_NA	MNVFDTELK_2_NA_NA	L	EGF	EGF_1	1	1	1	1.1	400977.6199	18.319389464293	1
sp|P16615|AT2A2_HUMAN	NYLEPGKECVQPATK[9] C+57.0215_3	NA_NA	NYLEPGKECVQPATK[9] C+57.0215_3_NA_NA	L	EGF	EGF_1	1	1	1	1.1	214165.73522	17.4145954267629	1
sp|P16615|AT2A2_HUMAN	SMSVYCTPNKPSR[6] C+57.0215_2	NA_NA	SMSVYCTPNKPSR[6] C+57.0215_2_NA_NA	L	EGF	EGF_1	1	1	1	1.1	25056.2292	14.3191089675739	1
sp|P16615|AT2A2_HUMAN	SMSVYCTPNKPSR[6] C+57.0215_3	NA_NA	SMSVYCTPNKPSR[6] C+57.0215_3_NA_NA	L	EGF	EGF_1	1	1	1	1.1	225071.5414	17.4862513981231	1
sp|P16615|AT2A2_HUMAN	TGTLTTNQMSVCR[12] C+57.0215_2	NA_NA	TGTLTTNQMSVCR[12] C+57.0215_2_NA_NA	L	EGF	EGF_1	1	1	1	1.1	274724.6749	17.7738542422449	1
sp|P16615|AT2A2_HUMAN	WGSNELPAEEGK_2	NA_NA	WGSNELPAEEGK_2_NA_NA	L	EGF	EGF_1	1	1	1	1.1	2119.368042	10.7556457007512	1
sp|P17301|ITA2_HUMAN	IGQTSSSVSFK_2	NA_NA	IGQTSSSVSFK_2_NA_NA	L	EGF	EGF_1	1	1	1	1.1	22215.96292	14.1455363271382	1
sp|P17301|ITA2_HUMAN	VVFNLNTYK_2	NA_NA	VVFNLNTYK_2_NA_NA	L	EGF	EGF_1	1	1	1	1.1	36886.87445	14.8770472025928	1
sp|P17301|ITA2_HUMAN	VYLFTIK_2	NA_NA	VYLFTIK_2_NA_NA	L	EGF	EGF_1	1	1	1	1.1	19148.54113	13.9311741345486	1
sp|P17342|ANPRC_HUMAN	ALFSLVDR_2	NA_NA	ALFSLVDR_2_NA_NA	L	EGF	EGF_1	1	1	1	1.1	112167.16	16.4815180970996	1
sp|P17342|ANPRC_HUMAN	QAYSSLQTVTLLR_2	NA_NA	QAYSSLQTVTLLR_2_NA_NA	L	EGF	EGF_1	1	1	1	1.1	31067.89093	14.6293639590393	1
sp|P17342|ANPRC_HUMAN	SIMLVAHR_2	NA_NA	SIMLVAHR_2_NA_NA	L	EGF	EGF_1	1	1	1	1.1	43015.31946	15.0987902050344	1
sp|P17342|ANPRC_HUMAN	VRPAIEYALR_3	NA_NA	VRPAIEYALR_3_NA_NA	L	EGF	EGF_1	1	1	1	1.1	199400.5551	17.3115371736927	1
sp|P17813|EGLN_HUMAN	GCHLEGVAGHK[2] C+57.0215_3	NA_NA	GCHLEGVAGHK[2] C+57.0215_3_NA_NA	L	EGF	EGF_1	1	1	1	1.1	92573.511814	16.2045391050455	1
sp|P17813|EGLN_HUMAN	GEVTYTTSQVSK_2	NA_NA	GEVTYTTSQVSK_2_NA_NA	L	EGF	EGF_1	1	1	1	1.1	462134.5888	18.5241808208203	1
sp|P17813|EGLN_HUMAN	GNCVSLLSPSPEGDPR[3] C+57.0215_2	NA_NA	GNCVSLLSPSPEGDPR[3] C+57.0215_2_NA_NA	L	EGF	EGF_1	1	1	1	1.1	45823.18096	15.1900172641514	1
sp|P17813|EGLN_HUMAN	GPITSAAELNDPQSILLR_2	NA_NA	GPITSAAELNDPQSILLR_2_NA_NA	L	EGF	EGF_1	1	1	1	1.1	79029.82908	15.9763369408413	1
sp|P17813|EGLN_HUMAN	LPDTPQGLLGEAR_2	NA_NA	LPDTPQGLLGEAR_2_NA_NA	L	EGF	EGF_1	1	1	1	1.1	65236.793319	15.6996255216864	1
sp|P17813|EGLN_HUMAN	TGTLSCTVALRPK[6] C+57.0215_2	NA_NA	TGTLSCTVALRPK[6] C+57.0215_2_NA_NA	L	EGF	EGF_1	1	1	1	1.1	5487.450346	12.1281475382078	1
sp|P17813|EGLN_HUMAN	TPALVR_2	NA_NA	TPALVR_2_NA_NA	L	EGF	EGF_1	1	1	1	1.1	213412.42956	17.4095119517218	1
sp|P17813|EGLN_HUMAN	TQILEWAAER_2	NA_NA	TQILEWAAER_2_NA_NA	L	EGF	EGF_1	1	1	1	1.1	107979.2977	16.4266224863197	1
sp|P18084|ITB5_HUMAN	GVLCSGHGECHCGECK[4] C+57.0215|[10] C+57.0215|[12] C+57.0215|[15] C+57.0215_3	NA_NA	GVLCSGHGECHCGECK[4] C+57.0215|[10] C+57.0215|[12] C+57.0215|[15] C+57.0215_3_NA_NA	L	EGF	EGF_1	1	1	1	1.1	NA	NA	1
sp|P18433|PTPRA_HUMAN	VIIPVK_2	NA_NA	VIIPVK_2_NA_NA	L	EGF	EGF_1	1	1	1	1.1	247856.30846	17.6253717265867	1
sp|P18462|1A25_HUMAN	APWIEQEGPEYWDR_2	NA_NA	APWIEQEGPEYWDR_2_NA_NA	L	EGF	EGF_1	1	1	1	1.1	374441.5444	18.2206082589562	1
sp|P18462|1A25_HUMAN	MYGCDVGPDGR[1] M+15.9949|[4] C+57.0215_2	NA_NA	MYGCDVGPDGR[1] M+15.9949|[4] C+57.0215_2_NA_NA	L	EGF	EGF_1	1	1	1	1.1	50329.59839	15.3253467385792	1
sp|P18462|1A25_HUMAN	MYGCDVGPDGR[4] C+57.0215_2	NA_NA	MYGCDVGPDGR[4] C+57.0215_2_NA_NA	L	EGF	EGF_1	1	1	1	1.1	263398.6789	17.7131158573579	1
sp|P18827|SDC1_HUMAN	EGEAVVLPEVEPGLTAR_2	NA_NA	EGEAVVLPEVEPGLTAR_2_NA_NA	L	EGF	EGF_1	1	1	1	1.1	NA	NA	1
sp|P18827|SDC1_HUMAN	KKDEGSYSLEEPK_3	NA_NA	KKDEGSYSLEEPK_3_NA_NA	L	EGF	EGF_1	1	1	1	1.1	NA	NA	1
sp|P19022|CADH2_HUMAN	LNGDFAQLNLK_2	NA_NA	LNGDFAQLNLK_2_NA_NA	L	EGF	EGF_1	1	1	1	1.1	142630.87590283	16.8281540695385	1
sp|P19022|CADH2_HUMAN	SAAPHPGDIGDFINEGLK_3	NA_NA	SAAPHPGDIGDFINEGLK_3_NA_NA	L	EGF	EGF_1	1	1	1	1.1	177244.111168	17.1416054432749	1
sp|P19022|CADH2_HUMAN	YMQQNIR_2	NA_NA	YMQQNIR_2_NA_NA	L	EGF	EGF_1	1	1	1	1.1	16645.49116	13.7290710936641	1
sp|P19256|LFA3_HUMAN	AFSSFK_2	NA_NA	AFSSFK_2_NA_NA	L	EGF	EGF_1	1	1	1	1.1	58723.94537	15.5478885517721	1
sp|P19256|LFA3_HUMAN	MENDLPQK_2	NA_NA	MENDLPQK_2_NA_NA	L	EGF	EGF_1	1	1	1	1.1	163637.3577	17.0263698946237	1
sp|P20020|AT2B1_HUMAN	EASDIILTDDNFTSIVK_2	NA_NA	EASDIILTDDNFTSIVK_2_NA_NA	L	EGF	EGF_1	1	1	1	1.1	NA	NA	1
sp|P20020|AT2B1_HUMAN	GIIDSTVSDQR_2	NA_NA	GIIDSTVSDQR_2_NA_NA	L	EGF	EGF_1	1	1	1	1.1	39804.57925	14.9868740655355	1
sp|P20020|AT2B1_HUMAN	GQILWFR_2	NA_NA	GQILWFR_2_NA_NA	L	EGF	EGF_1	1	1	1	1.1	21925.60052	14.1265560099937	1
sp|P20020|AT2B1_HUMAN	IDESSLTGESDHVKK_4	NA_NA	IDESSLTGESDHVKK_4_NA_NA	L	EGF	EGF_1	1	1	1	1.1	29288.62289	14.5442800141391	1
sp|P20020|AT2B1_HUMAN	MVTGDNINTAR_2	NA_NA	MVTGDNINTAR_2_NA_NA	L	EGF	EGF_1	1	1	1	1.1	150602.2263	16.9066108447367	1
sp|P20020|AT2B1_HUMAN	QVVAVTGDGTNDGPALK_2	NA_NA	QVVAVTGDGTNDGPALK_2_NA_NA	L	EGF	EGF_1	1	1	1	1.1	NA	NA	1
sp|P20020|AT2B1_HUMAN	VVNAFR_2	NA_NA	VVNAFR_2_NA_NA	L	EGF	EGF_1	1	1	1	1.1	19339.43379	13.9454852097753	1
sp|P20020|AT2B1_HUMAN	VYTFNSVR_2	NA_NA	VYTFNSVR_2_NA_NA	L	EGF	EGF_1	1	1	1	1.1	69568.33727	15.7923704925624	1
sp|P20645|MPRD_HUMAN	GVGDDQLGEESEER_2	NA_NA	GVGDDQLGEESEER_2_NA_NA	L	EGF	EGF_1	1	1	1	1.1	73731.88184	15.8762282318029	1
sp|P20645|MPRD_HUMAN	HTLADNFNPVSEER_3	NA_NA	HTLADNFNPVSEER_3_NA_NA	L	EGF	EGF_1	1	1	1	1.1	98367.776829	16.2921254498697	1
sp|P21333|FLNA_HUMAN	AEAGVPAEFSIWTR_2	NA_NA	AEAGVPAEFSIWTR_2_NA_NA	L	EGF	EGF_1	1	1	1	1.1	3962902.337	21.6243532561186	1
sp|P21333|FLNA_HUMAN	AEAGVPAEFSIWTR_3	NA_NA	AEAGVPAEFSIWTR_3_NA_NA	L	EGF	EGF_1	1	1	1	1.1	50272.20945	15.3237007493092	1
sp|P21333|FLNA_HUMAN	AEFTVETR_2	NA_NA	AEFTVETR_2_NA_NA	L	EGF	EGF_1	1	1	1	1.1	1696384.865	20.4002593591039	1
sp|P21333|FLNA_HUMAN	AEGPGLSR_2	NA_NA	AEGPGLSR_2_NA_NA	L	EGF	EGF_1	1	1	1	1.1	NA	NA	1
sp|P21333|FLNA_HUMAN	AEISFEDR_2	NA_NA	AEISFEDR_2_NA_NA	L	EGF	EGF_1	1	1	1	1.1	3899086.988	21.6009321839883	1
sp|P21333|FLNA_HUMAN	AEISFEDRK_3	NA_NA	AEISFEDRK_3_NA_NA	L	EGF	EGF_1	1	1	1	1.1	85419.24754	16.0885008421302	1
sp|P21333|FLNA_HUMAN	AFGPGLQGGSAGSPAR_2	NA_NA	AFGPGLQGGSAGSPAR_2_NA_NA	L	EGF	EGF_1	1	1	1	1.1	6326874.0033	22.2992887081509	1
sp|P21333|FLNA_HUMAN	AFGPGLQGGSAGSPAR_3	NA_NA	AFGPGLQGGSAGSPAR_3_NA_NA	L	EGF	EGF_1	1	1	1	1.1	56710.4268	15.497553666824	1
sp|P21333|FLNA_HUMAN	AGGPGLER_2	NA_NA	AGGPGLER_2_NA_NA	L	EGF	EGF_1	1	1	1	1.1	17088.41579	13.7669583085966	1
sp|P21333|FLNA_HUMAN	AGNNMLLVGVHGPR_2	NA_NA	AGNNMLLVGVHGPR_2_NA_NA	L	EGF	EGF_1	1	1	1	1.1	794867.6326	19.3065823795679	1
sp|P21333|FLNA_HUMAN	AGNNMLLVGVHGPR_3	NA_NA	AGNNMLLVGVHGPR_3_NA_NA	L	EGF	EGF_1	1	1	1	1.1	3537302.269	21.460445347858	1
sp|P21333|FLNA_HUMAN	AGNNMLLVGVHGPR[5] M+15.9949_3	NA_NA	AGNNMLLVGVHGPR[5] M+15.9949_3_NA_NA	L	EGF	EGF_1	1	1	1	1.1	546589.3112	18.7663249952994	1
sp|P21333|FLNA_HUMAN	AGQSAAGAAPGGGVDTR_2	NA_NA	AGQSAAGAAPGGGVDTR_2_NA_NA	L	EGF	EGF_1	1	1	1	1.1	1464866.559	20.1885650919327	1
sp|P21333|FLNA_HUMAN	AGQSAAGAAPGGGVDTR_3	NA_NA	AGQSAAGAAPGGGVDTR_3_NA_NA	L	EGF	EGF_1	1	1	1	1.1	47227.62976	15.2335707847722	1
sp|P21333|FLNA_HUMAN	AGVAPLQVK_2	NA_NA	AGVAPLQVK_2_NA_NA	L	EGF	EGF_1	1	1	1	1.1	3931670.498	21.6129382612221	1
sp|P21333|FLNA_HUMAN	AHVVPCFDASK[6] C+57.0215_2	NA_NA	AHVVPCFDASK[6] C+57.0215_2_NA_NA	L	EGF	EGF_1	1	1	1	1.1	1100169.073	19.7755210954733	1
sp|P21333|FLNA_HUMAN	AHVVPCFDASK[6] C+57.0215_3	NA_NA	AHVVPCFDASK[6] C+57.0215_3_NA_NA	L	EGF	EGF_1	1	1	1	1.1	1466059.586	20.1897395836439	1
sp|P21333|FLNA_HUMAN	ALGALVDSCAPGLCPDWDSWDASKPVTNAR[9] C+57.0215|[14] C+57.0215_3	NA_NA	ALGALVDSCAPGLCPDWDSWDASKPVTNAR[9] C+57.0215|[14] C+57.0215_3_NA_NA	L	EGF	EGF_1	1	1	1	1.1	787781.8909	19.2936640011605	1
sp|P21333|FLNA_HUMAN	ALGALVDSCAPGLCPDWDSWDASKPVTNAR[9] C+57.0215|[14] C+57.0215_4	NA_NA	ALGALVDSCAPGLCPDWDSWDASKPVTNAR[9] C+57.0215|[14] C+57.0215_4_NA_NA	L	EGF	EGF_1	1	1	1	1.1	155969.0044	16.9571270996123	1
sp|P21333|FLNA_HUMAN	ALTQTGGPHVK_2	NA_NA	ALTQTGGPHVK_2_NA_NA	L	EGF	EGF_1	1	1	1	1.1	1341772.2021	20.061935602964	1
sp|P21333|FLNA_HUMAN	ALTQTGGPHVK_3	NA_NA	ALTQTGGPHVK_3_NA_NA	L	EGF	EGF_1	1	1	1	1.1	3289786.25102	21.3557896926368	1
sp|P21333|FLNA_HUMAN	APSVANVGSHCDLSLK[11] C+57.0215_3	NA_NA	APSVANVGSHCDLSLK[11] C+57.0215_3_NA_NA	L	EGF	EGF_1	1	1	1	1.1	2297733.131	20.8380070892617	1
sp|P21333|FLNA_HUMAN	ASGPGLNTTGVPASLPVEFTIDAK_2	NA_NA	ASGPGLNTTGVPASLPVEFTIDAK_2_NA_NA	L	EGF	EGF_1	1	1	1	1.1	630615.1586	18.9726275973638	1
sp|P21333|FLNA_HUMAN	ASGPGLNTTGVPASLPVEFTIDAK_3	NA_NA	ASGPGLNTTGVPASLPVEFTIDAK_3_NA_NA	L	EGF	EGF_1	1	1	1	1.1	1060381.844	19.7223797161122	1
sp|P21333|FLNA_HUMAN	ATCAPQHGAPGPGPADASK[3] C+57.0215_2	NA_NA	ATCAPQHGAPGPGPADASK[3] C+57.0215_2_NA_NA	L	EGF	EGF_1	1	1	1	1.1	242357.8647	17.5930066475463	1
sp|P21333|FLNA_HUMAN	ATCAPQHGAPGPGPADASK[3] C+57.0215_3	NA_NA	ATCAPQHGAPGPGPADASK[3] C+57.0215_3_NA_NA	L	EGF	EGF_1	1	1	1	1.1	5448188.618	22.0835724933704	1
sp|P21333|FLNA_HUMAN	AWGPGLEGGVVGK_2	NA_NA	AWGPGLEGGVVGK_2_NA_NA	L	EGF	EGF_1	1	1	1	1.1	3965448.371	21.6252798424635	1
sp|P21333|FLNA_HUMAN	AYGPGIEPTGNMVK_2	NA_NA	AYGPGIEPTGNMVK_2_NA_NA	L	EGF	EGF_1	1	1	1	1.1	6163120.753	22.2614569004682	1
sp|P21333|FLNA_HUMAN	AYGPGIEPTGNMVK[12] M+15.9949_2	NA_NA	AYGPGIEPTGNMVK[12] M+15.9949_2_NA_NA	L	EGF	EGF_1	1	1	1	1.1	586560.0246	18.8681464992096	1
sp|P21333|FLNA_HUMAN	CSGPGLER[1] C+57.0215_2	NA_NA	CSGPGLER[1] C+57.0215_2_NA_NA	L	EGF	EGF_1	1	1	1	1.1	480214.983323	18.5795481659184	1
sp|P21333|FLNA_HUMAN	CSGPGLSPGMVR[1] C+57.0215_2	NA_NA	CSGPGLSPGMVR[1] C+57.0215_2_NA_NA	L	EGF	EGF_1	1	1	1	1.1	2382722.46925	20.8904067641021	1
sp|P21333|FLNA_HUMAN	CSGPGLSPGMVR[1] C+57.0215|[10] M+15.9949_2	NA_NA	CSGPGLSPGMVR[1] C+57.0215|[10] M+15.9949_2_NA_NA	L	EGF	EGF_1	1	1	1	1.1	238202.012849	17.5680533519943	1
sp|P21333|FLNA_HUMAN	DAGEGGLSLAIEGPSK_2	NA_NA	DAGEGGLSLAIEGPSK_2_NA_NA	L	EGF	EGF_1	1	1	1	1.1	11125.39071	13.1477956554651	1
sp|P21333|FLNA_HUMAN	DAGEGLLAVQITDPEGKPK_2	NA_NA	DAGEGLLAVQITDPEGKPK_2_NA_NA	L	EGF	EGF_1	1	1	1	1.1	1090334.427	19.7625665484051	1
sp|P21333|FLNA_HUMAN	DAGEGLLAVQITDPEGKPK_3	NA_NA	DAGEGLLAVQITDPEGKPK_3_NA_NA	L	EGF	EGF_1	1	1	1	1.1	4884179.637	21.9259121053018	1
sp|P21333|FLNA_HUMAN	DAPQDFHPDR_2	NA_NA	DAPQDFHPDR_2_NA_NA	L	EGF	EGF_1	1	1	1	1.1	973425.1488	19.5989377953731	1
sp|P21333|FLNA_HUMAN	DAPQDFHPDR_3	NA_NA	DAPQDFHPDR_3_NA_NA	L	EGF	EGF_1	1	1	1	1.1	2049723.702	20.6732252934927	1
sp|P21333|FLNA_HUMAN	DGSCGVAYVVQEPGDYEVSVK[4] C+57.0215_2	NA_NA	DGSCGVAYVVQEPGDYEVSVK[4] C+57.0215_2_NA_NA	L	EGF	EGF_1	1	1	1	1.1	685613.8181	19.0932639340358	1
sp|P21333|FLNA_HUMAN	DGSCGVAYVVQEPGDYEVSVK[4] C+57.0215_3	NA_NA	DGSCGVAYVVQEPGDYEVSVK[4] C+57.0215_3_NA_NA	L	EGF	EGF_1	1	1	1	1.1	361095.4345	18.1682479274409	1
sp|P21333|FLNA_HUMAN	DGTVTVR_2	NA_NA	DGTVTVR_2_NA_NA	L	EGF	EGF_1	1	1	1	1.1	69219.31786	15.7851143769811	1
sp|P21333|FLNA_HUMAN	DKGEYTLVVK_2	NA_NA	DKGEYTLVVK_2_NA_NA	L	EGF	EGF_1	1	1	1	1.1	2963958.657	21.2053211668446	1
sp|P21333|FLNA_HUMAN	DLAEDAPWK_2	NA_NA	DLAEDAPWK_2_NA_NA	L	EGF	EGF_1	1	1	1	1.1	983343.158	19.6135627105171	1
sp|P21333|FLNA_HUMAN	DLAEDAPWKK_3	NA_NA	DLAEDAPWKK_3_NA_NA	L	EGF	EGF_1	1	1	1	1.1	890236.3122	19.4700560963607	1
sp|P21333|FLNA_HUMAN	DNGNGTYSCSYVPR[9] C+57.0215_2	NA_NA	DNGNGTYSCSYVPR[9] C+57.0215_2_NA_NA	L	EGF	EGF_1	1	1	1	1.1	368764.41024	18.1985671745005	1
sp|P21333|FLNA_HUMAN	DQEFTVK_2	NA_NA	DQEFTVK_2_NA_NA	L	EGF	EGF_1	1	1	1	1.1	1802473.1887	20.4877736425288	1
sp|P21333|FLNA_HUMAN	DVDIIDHHDNTYTVK_2	NA_NA	DVDIIDHHDNTYTVK_2_NA_NA	L	EGF	EGF_1	1	1	1	1.1	613695.4674	18.9333906758463	1
sp|P21333|FLNA_HUMAN	EAGAGGLAIAVEGPSK_2	NA_NA	EAGAGGLAIAVEGPSK_2_NA_NA	L	EGF	EGF_1	1	1	1	1.1	4184395.195	21.702814955883	1
sp|P21333|FLNA_HUMAN	EATTEFSVDAR_2	NA_NA	EATTEFSVDAR_2_NA_NA	L	EGF	EGF_1	1	1	1	1.1	3222115.152	21.3258038966237	1
sp|P21333|FLNA_HUMAN	EEPCLLK[4] C+57.0215_2	NA_NA	EEPCLLK[4] C+57.0215_2_NA_NA	L	EGF	EGF_1	1	1	1	1.1	2597551.03	21.0149479343692	1
sp|P21333|FLNA_HUMAN	EGPYSISVLYGDEEVPR_2	NA_NA	EGPYSISVLYGDEEVPR_2_NA_NA	L	EGF	EGF_1	1	1	1	1.1	2082642.968	20.6962113788373	1
sp|P21333|FLNA_HUMAN	EGPYSISVLYGDEEVPR_3	NA_NA	EGPYSISVLYGDEEVPR_3_NA_NA	L	EGF	EGF_1	1	1	1	1.1	259149.658	17.6896532375115	1
sp|P21333|FLNA_HUMAN	ENGVYLIDVK_2	NA_NA	ENGVYLIDVK_2_NA_NA	L	EGF	EGF_1	1	1	1	1.1	1448201.077772	20.1720577722071	1
sp|P21333|FLNA_HUMAN	ETGEHLVHVK_2	NA_NA	ETGEHLVHVK_2_NA_NA	L	EGF	EGF_1	1	1	1	1.1	1040085.3513	19.6944977660101	1
sp|P21333|FLNA_HUMAN	ETGEHLVHVK_3	NA_NA	ETGEHLVHVK_3_NA_NA	L	EGF	EGF_1	1	1	1	1.1	3220313.4397	21.3249969582367	1
sp|P21333|FLNA_HUMAN	ETGEHLVHVKK_3	NA_NA	ETGEHLVHVKK_3_NA_NA	L	EGF	EGF_1	1	1	1	1.1	84390.04112	16.0710124091694	1
sp|P21333|FLNA_HUMAN	FGGEHVPNSPFQVTALAGDQPSVQPPLR_3	NA_NA	FGGEHVPNSPFQVTALAGDQPSVQPPLR_3_NA_NA	L	EGF	EGF_1	1	1	1	1.1	4407127.25	21.7776343957383	1
sp|P21333|FLNA_HUMAN	FGGEHVPNSPFQVTALAGDQPSVQPPLR_4	NA_NA	FGGEHVPNSPFQVTALAGDQPSVQPPLR_4_NA_NA	L	EGF	EGF_1	1	1	1	1.1	598062.5396	18.8961641031286	1
sp|P21333|FLNA_HUMAN	FNEEHIPDSPFVVPVASPSGDAR_2	NA_NA	FNEEHIPDSPFVVPVASPSGDAR_2_NA_NA	L	EGF	EGF_1	1	1	1	1.1	89269.92352	16.1521138427602	1
sp|P21333|FLNA_HUMAN	FNEEHIPDSPFVVPVASPSGDAR_3	NA_NA	FNEEHIPDSPFVVPVASPSGDAR_3_NA_NA	L	EGF	EGF_1	1	1	1	1.1	6660734.733	22.3734771696255	1
sp|P21333|FLNA_HUMAN	FNGTHIPGSPFK_2	NA_NA	FNGTHIPGSPFK_2_NA_NA	L	EGF	EGF_1	1	1	1	1.1	996437.7411	19.6326474138792	1
sp|P21333|FLNA_HUMAN	FNGTHIPGSPFK_3	NA_NA	FNGTHIPGSPFK_3_NA_NA	L	EGF	EGF_1	1	1	1	1.1	2224417.266	20.7912232831458	1
sp|P21333|FLNA_HUMAN	FTIDTK_2	NA_NA	FTIDTK_2_NA_NA	L	EGF	EGF_1	1	1	1	1.1	1979139.708	20.6226692988086	1
sp|P21333|FLNA_HUMAN	FTVETR_2	NA_NA	FTVETR_2_NA_NA	L	EGF	EGF_1	1	1	1	1.1	2247315.994	20.805998838024	1
sp|P21333|FLNA_HUMAN	FVPAEMGTHTVSVK_2	NA_NA	FVPAEMGTHTVSVK_2_NA_NA	L	EGF	EGF_1	1	1	1	1.1	1673216.755	20.3804201924048	1
sp|P21333|FLNA_HUMAN	FVPAEMGTHTVSVK_3	NA_NA	FVPAEMGTHTVSVK_3_NA_NA	L	EGF	EGF_1	1	1	1	1.1	6156554.511	22.2599190213496	1
sp|P21333|FLNA_HUMAN	FVPAEMGTHTVSVK[6] M+15.9949_2	NA_NA	FVPAEMGTHTVSVK[6] M+15.9949_2_NA_NA	L	EGF	EGF_1	1	1	1	1.1	220439.2754	17.4562490377602	1
sp|P21333|FLNA_HUMAN	FVPAEMGTHTVSVK[6] M+15.9949_3	NA_NA	FVPAEMGTHTVSVK[6] M+15.9949_3_NA_NA	L	EGF	EGF_1	1	1	1	1.1	1091158.988	19.7636571683576	1
sp|P21333|FLNA_HUMAN	GAGTGGLGLAVEGPSEAK_2	NA_NA	GAGTGGLGLAVEGPSEAK_2_NA_NA	L	EGF	EGF_1	1	1	1	1.1	6452961.366	22.3277572306666	1
sp|P21333|FLNA_HUMAN	GKLDVQFSGLTK_2	NA_NA	GKLDVQFSGLTK_2_NA_NA	L	EGF	EGF_1	1	1	1	1.1	686689.0091	19.0955246202493	1
sp|P21333|FLNA_HUMAN	GKLDVQFSGLTK_3	NA_NA	GKLDVQFSGLTK_3_NA_NA	L	EGF	EGF_1	1	1	1	1.1	990271.5273	19.6236919066217	1
sp|P21333|FLNA_HUMAN	GLVEPVDVVDNADGTQTVNYVPSR_2	NA_NA	GLVEPVDVVDNADGTQTVNYVPSR_2_NA_NA	L	EGF	EGF_1	1	1	1	1.1	811311.9673	19.3361245168216	1
sp|P21333|FLNA_HUMAN	GQHVPGSPFQFTVGPLGEGGAHK_3	NA_NA	GQHVPGSPFQFTVGPLGEGGAHK_3_NA_NA	L	EGF	EGF_1	1	1	1	1.1	1475860.834	20.1993525317743	1
sp|P21333|FLNA_HUMAN	GQHVPGSPFQFTVGPLGEGGAHK_4	NA_NA	GQHVPGSPFQFTVGPLGEGGAHK_4_NA_NA	L	EGF	EGF_1	1	1	1	1.1	4388839.23483	21.771635267193	1
sp|P21333|FLNA_HUMAN	GTVEPQLEAR_2	NA_NA	GTVEPQLEAR_2_NA_NA	L	EGF	EGF_1	1	1	1	1.1	4550020.331	21.8236688343664	1
sp|P21333|FLNA_HUMAN	HTAMVSWGGVSIPNSPFR_3	NA_NA	HTAMVSWGGVSIPNSPFR_3_NA_NA	L	EGF	EGF_1	1	1	1	1.1	331497.5778	18.0448660765468	1
sp|P21333|FLNA_HUMAN	HTAMVSWGGVSIPNSPFR[4] M+15.9949_3	NA_NA	HTAMVSWGGVSIPNSPFR[4] M+15.9949_3_NA_NA	L	EGF	EGF_1	1	1	1	1.1	149606.701	16.8970425438143	1
sp|P21333|FLNA_HUMAN	IANLQTDLSDGLR_2	NA_NA	IANLQTDLSDGLR_2_NA_NA	L	EGF	EGF_1	1	1	1	1.1	4189060.431	21.7044225391411	1
sp|P21333|FLNA_HUMAN	IANLQTDLSDGLR_3	NA_NA	IANLQTDLSDGLR_3_NA_NA	L	EGF	EGF_1	1	1	1	1.1	NA	NA	1
sp|P21333|FLNA_HUMAN	IECDDKGDGSCDVR[3] C+57.0215|[11] C+57.0215_2	NA_NA	IECDDKGDGSCDVR[3] C+57.0215|[11] C+57.0215_2_NA_NA	L	EGF	EGF_1	1	1	1	1.1	279294.3775	17.7976542786011	1
sp|P21333|FLNA_HUMAN	IECDDKGDGSCDVR[3] C+57.0215|[11] C+57.0215_3	NA_NA	IECDDKGDGSCDVR[3] C+57.0215|[11] C+57.0215_3_NA_NA	L	EGF	EGF_1	1	1	1	1.1	1773123.56763	20.4640889226586	1
sp|P21333|FLNA_HUMAN	IPEISIQDMTAQVTSPSGK_2	NA_NA	IPEISIQDMTAQVTSPSGK_2_NA_NA	L	EGF	EGF_1	1	1	1	1.1	2039221.921	20.6658146296788	1
sp|P21333|FLNA_HUMAN	IPEISIQDMTAQVTSPSGK_3	NA_NA	IPEISIQDMTAQVTSPSGK_3_NA_NA	L	EGF	EGF_1	1	1	1	1.1	645951.147	19.0072928063695	1
sp|P21333|FLNA_HUMAN	IPEISIQDMTAQVTSPSGK[9] M+15.9949_2	NA_NA	IPEISIQDMTAQVTSPSGK[9] M+15.9949_2_NA_NA	L	EGF	EGF_1	1	1	1	1.1	81082.76562	16.0133349507849	1
sp|P21333|FLNA_HUMAN	KDGSCGVAYVVQEPGDYEVSVK[5] C+57.0215_3	NA_NA	KDGSCGVAYVVQEPGDYEVSVK[5] C+57.0215_3_NA_NA	L	EGF	EGF_1	1	1	1	1.1	69496.70715	15.7908842753973	1
sp|P21333|FLNA_HUMAN	KGEITGEVR_2	NA_NA	KGEITGEVR_2_NA_NA	L	EGF	EGF_1	1	1	1	1.1	1631776.89898	20.3442396641641	1
sp|P21333|FLNA_HUMAN	KGEITGEVR_3	NA_NA	KGEITGEVR_3_NA_NA	L	EGF	EGF_1	1	1	1	1.1	337389.4007	18.0702823988796	1
sp|P21333|FLNA_HUMAN	KIQQNTFTR_2	NA_NA	KIQQNTFTR_2_NA_NA	L	EGF	EGF_1	1	1	1	1.1	243727.0725	17.6011342580779	1
sp|P21333|FLNA_HUMAN	KRAEFTVETR_3	NA_NA	KRAEFTVETR_3_NA_NA	L	EGF	EGF_1	1	1	1	1.1	NA	NA	1
sp|P21333|FLNA_HUMAN	KTHIQDNHDGTYTVAYVPDVTGR_3	NA_NA	KTHIQDNHDGTYTVAYVPDVTGR_3_NA_NA	L	EGF	EGF_1	1	1	1	1.1	119668.30123	16.5749087971155	1
sp|P21333|FLNA_HUMAN	KTHIQDNHDGTYTVAYVPDVTGR_4	NA_NA	KTHIQDNHDGTYTVAYVPDVTGR_4_NA_NA	L	EGF	EGF_1	1	1	1	1.1	2886103.2779	21.1669187695428	1
sp|P21333|FLNA_HUMAN	LIALLEVLSQK_2	NA_NA	LIALLEVLSQK_2_NA_NA	L	EGF	EGF_1	1	1	1	1.1	1089024.450557	19.7608321881168	1
sp|P21333|FLNA_HUMAN	LIALLEVLSQK_3	NA_NA	LIALLEVLSQK_3_NA_NA	L	EGF	EGF_1	1	1	1	1.1	27168.351593	14.4358666872578	1
sp|P21333|FLNA_HUMAN	LIALLEVLSQKK_3	NA_NA	LIALLEVLSQKK_3_NA_NA	L	EGF	EGF_1	1	1	1	1.1	163398.1126734	17.0242590674732	1
sp|P21333|FLNA_HUMAN	LKPGAPLRPK_2	NA_NA	LKPGAPLRPK_2_NA_NA	L	EGF	EGF_1	1	1	1	1.1	643074.64314	19.0008539518885	1
sp|P21333|FLNA_HUMAN	LKPGAPLRPK_3	NA_NA	LKPGAPLRPK_3_NA_NA	L	EGF	EGF_1	1	1	1	1.1	3807523.5126	21.5666487884155	1
sp|P21333|FLNA_HUMAN	LLGWIQNK_2	NA_NA	LLGWIQNK_2_NA_NA	L	EGF	EGF_1	1	1	1	1.1	3223676.17456	21.3265026718201	1
sp|P21333|FLNA_HUMAN	LQVEPAVDTSGVQCYGPGIEGQGVFR[14] C+57.0215_2	NA_NA	LQVEPAVDTSGVQCYGPGIEGQGVFR[14] C+57.0215_2_NA_NA	L	EGF	EGF_1	1	1	1	1.1	201931.7883	17.3297357867277	1
sp|P21333|FLNA_HUMAN	LQVEPAVDTSGVQCYGPGIEGQGVFR[14] C+57.0215_3	NA_NA	LQVEPAVDTSGVQCYGPGIEGQGVFR[14] C+57.0215_3_NA_NA	L	EGF	EGF_1	1	1	1	1.1	1443309.92332	20.1671769669812	1
sp|P21333|FLNA_HUMAN	LSPFMADIR_2	NA_NA	LSPFMADIR_2_NA_NA	L	EGF	EGF_1	1	1	1	1.1	2104217.143	20.7110794326705	1
sp|P21333|FLNA_HUMAN	LSPFMADIR[5] M+15.9949_2	NA_NA	LSPFMADIR[5] M+15.9949_2_NA_NA	L	EGF	EGF_1	1	1	1	1.1	656041.1902	19.0296541464465	1
sp|P21333|FLNA_HUMAN	LTVSSLQESGLK_2	NA_NA	LTVSSLQESGLK_2_NA_NA	L	EGF	EGF_1	1	1	1	1.1	2560527.919	20.9942371323586	1
sp|P21333|FLNA_HUMAN	LVSIDSK_2	NA_NA	LVSIDSK_2_NA_NA	L	EGF	EGF_1	1	1	1	1.1	2328940.437	20.8574695854799	1
sp|P21333|FLNA_HUMAN	LVSNHSLHETSSVFVDSLTK_3	NA_NA	LVSNHSLHETSSVFVDSLTK_3_NA_NA	L	EGF	EGF_1	1	1	1	1.1	1744022.615	20.4402145904775	1
sp|P21333|FLNA_HUMAN	LVSNHSLHETSSVFVDSLTK_4	NA_NA	LVSNHSLHETSSVFVDSLTK_4_NA_NA	L	EGF	EGF_1	1	1	1	1.1	1563795.772	20.2828479550148	1
sp|P21333|FLNA_HUMAN	MDCQECPEGYR[1] M+15.9949|[3] C+57.0215|[6] C+57.0215_2	NA_NA	MDCQECPEGYR[1] M+15.9949|[3] C+57.0215|[6] C+57.0215_2_NA_NA	L	EGF	EGF_1	1	1	1	1.1	240944.2169	17.5845669218985	1
sp|P21333|FLNA_HUMAN	MDCQECPEGYR[3] C+57.0215|[6] C+57.0215_2	NA_NA	MDCQECPEGYR[3] C+57.0215|[6] C+57.0215_2_NA_NA	L	EGF	EGF_1	1	1	1	1.1	1497552.961	20.2204028674652	1
sp|P21333|FLNA_HUMAN	NDNDTFTVK_2	NA_NA	NDNDTFTVK_2_NA_NA	L	EGF	EGF_1	1	1	1	1.1	4734101.8301	21.8808865812462	1
sp|P21333|FLNA_HUMAN	NGHVGISFVPK_2	NA_NA	NGHVGISFVPK_2_NA_NA	L	EGF	EGF_1	1	1	1	1.1	1553546.79593	20.2733615415689	1
sp|P21333|FLNA_HUMAN	NGHVGISFVPK_3	NA_NA	NGHVGISFVPK_3_NA_NA	L	EGF	EGF_1	1	1	1	1.1	157251.3958	16.9689405705718	1
sp|P21333|FLNA_HUMAN	NGQHVASSPIPVVISQSEIGDASR_3	NA_NA	NGQHVASSPIPVVISQSEIGDASR_3_NA_NA	L	EGF	EGF_1	1	1	1	1.1	727359.5104	19.1785363658756	1
sp|P21333|FLNA_HUMAN	RAPSVANVGSHCDLSLK[12] C+57.0215_3	NA_NA	RAPSVANVGSHCDLSLK[12] C+57.0215_3_NA_NA	L	EGF	EGF_1	1	1	1	1.1	1262130.76781	19.9736572365165	1
sp|P21333|FLNA_HUMAN	RIANLQTDLSDGLR_3	NA_NA	RIANLQTDLSDGLR_3_NA_NA	L	EGF	EGF_1	1	1	1	1.1	182532.0261	17.1840173615255	1
sp|P21333|FLNA_HUMAN	RLTVSSLQESGLK_2	NA_NA	RLTVSSLQESGLK_2_NA_NA	L	EGF	EGF_1	1	1	1	1.1	695683.910807	19.1142997033654	1
sp|P21333|FLNA_HUMAN	RLTVSSLQESGLK_3	NA_NA	RLTVSSLQESGLK_3_NA_NA	L	EGF	EGF_1	1	1	1	1.1	1124979.926463	19.807695101598	1
sp|P21333|FLNA_HUMAN	SAGQGEVLVYVEDPAGHQEEAK_2	NA_NA	SAGQGEVLVYVEDPAGHQEEAK_2_NA_NA	L	EGF	EGF_1	1	1	1	1.1	132706.8063	16.7241101136245	1
sp|P21333|FLNA_HUMAN	SAGQGEVLVYVEDPAGHQEEAK_3	NA_NA	SAGQGEVLVYVEDPAGHQEEAK_3_NA_NA	L	EGF	EGF_1	1	1	1	1.1	3241550.16722	21.3344797432809	1
sp|P21333|FLNA_HUMAN	SPFEVK_2	NA_NA	SPFEVK_2_NA_NA	L	EGF	EGF_1	1	1	1	1.1	1998973.839	20.6370554339469	1
sp|P21333|FLNA_HUMAN	SPFEVYVDK_2	NA_NA	SPFEVYVDK_2_NA_NA	L	EGF	EGF_1	1	1	1	1.1	3237075.153	21.3324867026185	1
sp|P21333|FLNA_HUMAN	SPFSVAVSPSLDLSK_2	NA_NA	SPFSVAVSPSLDLSK_2_NA_NA	L	EGF	EGF_1	1	1	1	1.1	69005.91743	15.7806597347294	1
sp|P21333|FLNA_HUMAN	SPYTVTVGQACNPSACR[11] C+57.0215|[16] C+57.0215_2	NA_NA	SPYTVTVGQACNPSACR[11] C+57.0215|[16] C+57.0215_2_NA_NA	L	EGF	EGF_1	1	1	1	1.1	2284592.478	20.8297326851697	1
sp|P21333|FLNA_HUMAN	SSFTVDCSK[7] C+57.0215_2	NA_NA	SSFTVDCSK[7] C+57.0215_2_NA_NA	L	EGF	EGF_1	1	1	1	1.1	2099652.8739	20.7079466759692	1
sp|P21333|FLNA_HUMAN	TFSVWYVPEVTGTHK_2	NA_NA	TFSVWYVPEVTGTHK_2_NA_NA	L	EGF	EGF_1	1	1	1	1.1	637228.6995	18.9876789921251	1
sp|P21333|FLNA_HUMAN	TFSVWYVPEVTGTHK_3	NA_NA	TFSVWYVPEVTGTHK_3_NA_NA	L	EGF	EGF_1	1	1	1	1.1	2787126.769	21.1165744657272	1
sp|P21333|FLNA_HUMAN	TGVAVNKPAEFTVDAK_2	NA_NA	TGVAVNKPAEFTVDAK_2_NA_NA	L	EGF	EGF_1	1	1	1	1.1	1888592.533	20.5551073140302	1
sp|P21333|FLNA_HUMAN	TGVAVNKPAEFTVDAK_3	NA_NA	TGVAVNKPAEFTVDAK_3_NA_NA	L	EGF	EGF_1	1	1	1	1.1	5722988.925	22.1545646576192	1
sp|P21333|FLNA_HUMAN	TGVELGKPTHFTVNAK_2	NA_NA	TGVELGKPTHFTVNAK_2_NA_NA	L	EGF	EGF_1	1	1	1	1.1	373815.49439	18.2181941167331	1
sp|P21333|FLNA_HUMAN	TGVELGKPTHFTVNAK_3	NA_NA	TGVELGKPTHFTVNAK_3_NA_NA	L	EGF	EGF_1	1	1	1	1.1	3090418.64858	21.2655981309953	1
sp|P21333|FLNA_HUMAN	TGVELGKPTHFTVNAK_4	NA_NA	TGVELGKPTHFTVNAK_4_NA_NA	L	EGF	EGF_1	1	1	1	1.1	3409767.588	21.407469250159	1
sp|P21333|FLNA_HUMAN	THEAEIVEGENHTYCIR[15] C+57.0215_2	NA_NA	THEAEIVEGENHTYCIR[15] C+57.0215_2_NA_NA	L	EGF	EGF_1	1	1	1	1.1	62171.06812	15.6301830179035	1
sp|P21333|FLNA_HUMAN	THEAEIVEGENHTYCIR[15] C+57.0215_3	NA_NA	THEAEIVEGENHTYCIR[15] C+57.0215_3_NA_NA	L	EGF	EGF_1	1	1	1	1.1	2040539.55275	20.6667465179128	1
sp|P21333|FLNA_HUMAN	THEAEIVEGENHTYCIR[15] C+57.0215_4	NA_NA	THEAEIVEGENHTYCIR[15] C+57.0215_4_NA_NA	L	EGF	EGF_1	1	1	1	1.1	2021873.9333	20.6534888885692	1
sp|P21333|FLNA_HUMAN	THIQDNHDGTYTVAYVPDVTGR_3	NA_NA	THIQDNHDGTYTVAYVPDVTGR_3_NA_NA	L	EGF	EGF_1	1	1	1	1.1	296011.7456613	17.8815221704294	1
sp|P21333|FLNA_HUMAN	THIQDNHDGTYTVAYVPDVTGR_4	NA_NA	THIQDNHDGTYTVAYVPDVTGR_4_NA_NA	L	EGF	EGF_1	1	1	1	1.1	672030.8863	19.064395287991	1
sp|P21333|FLNA_HUMAN	TPCEEILVK[3] C+57.0215_2	NA_NA	TPCEEILVK[3] C+57.0215_2_NA_NA	L	EGF	EGF_1	1	1	1	1.1	4368941.814	21.7650797345553	1
sp|P21333|FLNA_HUMAN	VANPSGNLTETYVQDR_2	NA_NA	VANPSGNLTETYVQDR_2_NA_NA	L	EGF	EGF_1	1	1	1	1.1	6395601.308	22.3148758488206	1
sp|P21333|FLNA_HUMAN	VANPSGNLTETYVQDR_3	NA_NA	VANPSGNLTETYVQDR_3_NA_NA	L	EGF	EGF_1	1	1	1	1.1	646283.6235	19.00803518263	1
sp|P21333|FLNA_HUMAN	VAQPTITDNKDGTVTVR_2	NA_NA	VAQPTITDNKDGTVTVR_2_NA_NA	L	EGF	EGF_1	1	1	1	1.1	NA	NA	1
sp|P21333|FLNA_HUMAN	VAQPTITDNKDGTVTVR_3	NA_NA	VAQPTITDNKDGTVTVR_3_NA_NA	L	EGF	EGF_1	1	1	1	1.1	3792391.3736	21.5609037001955	1
sp|P21333|FLNA_HUMAN	VDINTEDLEDGTCR[13] C+57.0215_2	NA_NA	VDINTEDLEDGTCR[13] C+57.0215_2_NA_NA	L	EGF	EGF_1	1	1	1	1.1	1304638.363	20.0214457994264	1
sp|P21333|FLNA_HUMAN	VDVGKDQEFTVK_2	NA_NA	VDVGKDQEFTVK_2_NA_NA	L	EGF	EGF_1	1	1	1	1.1	1111879.983	19.790796913688	1
sp|P21333|FLNA_HUMAN	VEPGLGADNSVVR_2	NA_NA	VEPGLGADNSVVR_2_NA_NA	L	EGF	EGF_1	1	1	1	1.1	4075022.4043	21.6646038338422	1
sp|P21333|FLNA_HUMAN	VGSAADIPINISETDLSLLTATVVPPSGR_3	NA_NA	VGSAADIPINISETDLSLLTATVVPPSGR_3_NA_NA	L	EGF	EGF_1	1	1	1	1.1	NA	NA	1
sp|P21333|FLNA_HUMAN	VHGPGIQSGTTNKPNK_2	NA_NA	VHGPGIQSGTTNKPNK_2_NA_NA	L	EGF	EGF_1	1	1	1	1.1	215429.7125	17.4230849907254	1
sp|P21333|FLNA_HUMAN	VHGPGIQSGTTNKPNK_3	NA_NA	VHGPGIQSGTTNKPNK_3_NA_NA	L	EGF	EGF_1	1	1	1	1.1	2857958.031902	21.152780573726	1
sp|P21333|FLNA_HUMAN	VHGPGIQSGTTNKPNK_4	NA_NA	VHGPGIQSGTTNKPNK_4_NA_NA	L	EGF	EGF_1	1	1	1	1.1	3740997.9093019	21.5412190022236	1
sp|P21333|FLNA_HUMAN	VHGPGIQSGTTNKPNKFTVETR_4	NA_NA	VHGPGIQSGTTNKPNKFTVETR_4_NA_NA	L	EGF	EGF_1	1	1	1	1.1	9148.854642	12.8656026996156	1
sp|P21333|FLNA_HUMAN	VHGPGIQSGTTNKPNKFTVETR_5	NA_NA	VHGPGIQSGTTNKPNKFTVETR_5_NA_NA	L	EGF	EGF_1	1	1	1	1.1	NA	NA	1
sp|P21333|FLNA_HUMAN	VHSPSGALEECYVTEIDQDK[11] C+57.0215_3	NA_NA	VHSPSGALEECYVTEIDQDK[11] C+57.0215_3_NA_NA	L	EGF	EGF_1	1	1	1	1.1	2886182.741	21.1669584907278	1
sp|P21333|FLNA_HUMAN	VHSPSGALEECYVTEIDQDKYAVR[11] C+57.0215_3	NA_NA	VHSPSGALEECYVTEIDQDKYAVR[11] C+57.0215_3_NA_NA	L	EGF	EGF_1	1	1	1	1.1	222136.1133	17.4673117027033	1
sp|P21333|FLNA_HUMAN	VHSPSGALEECYVTEIDQDKYAVR[11] C+57.0215_4	NA_NA	VHSPSGALEECYVTEIDQDKYAVR[11] C+57.0215_4_NA_NA	L	EGF	EGF_1	1	1	1	1.1	1305211.038	20.022078935879	1
sp|P21333|FLNA_HUMAN	VKAEGPGLSR_2	NA_NA	VKAEGPGLSR_2_NA_NA	L	EGF	EGF_1	1	1	1	1.1	76091.29599	15.9216710874978	1
sp|P21333|FLNA_HUMAN	VKAEGPGLSR_3	NA_NA	VKAEGPGLSR_3_NA_NA	L	EGF	EGF_1	1	1	1	1.1	45270.17828	15.1725006409484	1
sp|P21333|FLNA_HUMAN	VKETADFK_2	NA_NA	VKETADFK_2_NA_NA	L	EGF	EGF_1	1	1	1	1.1	42292.58028	15.0743442350324	1
sp|P21333|FLNA_HUMAN	VKETADFK_3	NA_NA	VKETADFK_3_NA_NA	L	EGF	EGF_1	1	1	1	1.1	122950.001	16.6139394943813	1
sp|P21333|FLNA_HUMAN	VNQPASFAVSLNGAK_2	NA_NA	VNQPASFAVSLNGAK_2_NA_NA	L	EGF	EGF_1	1	1	1	1.1	4431814.6292	21.7856933812245	1
sp|P21333|FLNA_HUMAN	VPVHDVTDASK_2	NA_NA	VPVHDVTDASK_2_NA_NA	L	EGF	EGF_1	1	1	1	1.1	2819443.098	21.1332060693748	1
sp|P21333|FLNA_HUMAN	VPVHDVTDASK_3	NA_NA	VPVHDVTDASK_3_NA_NA	L	EGF	EGF_1	1	1	1	1.1	5424623.721	22.0773189110934	1
sp|P21333|FLNA_HUMAN	VQVQDNEGCPVEALVK[9] C+57.0215_2	NA_NA	VQVQDNEGCPVEALVK[9] C+57.0215_2_NA_NA	L	EGF	EGF_1	1	1	1	1.1	3844415.474	21.5805601022006	1
sp|P21333|FLNA_HUMAN	VQVQDNEGCPVEALVK[9] C+57.0215_3	NA_NA	VQVQDNEGCPVEALVK[9] C+57.0215_3_NA_NA	L	EGF	EGF_1	1	1	1	1.1	328725.7487	18.0327522131577	1
sp|P21333|FLNA_HUMAN	VSGQGLHEGHTFEPAEFIIDTR_3	NA_NA	VSGQGLHEGHTFEPAEFIIDTR_3_NA_NA	L	EGF	EGF_1	1	1	1	1.1	505892.74795	18.6546993057525	1
sp|P21333|FLNA_HUMAN	VSGQGLHEGHTFEPAEFIIDTR_4	NA_NA	VSGQGLHEGHTFEPAEFIIDTR_4_NA_NA	L	EGF	EGF_1	1	1	1	1.1	2631791.88569	21.0338412521321	1
sp|P21333|FLNA_HUMAN	VTAQGPGLEPSGNIANK_2	NA_NA	VTAQGPGLEPSGNIANK_2_NA_NA	L	EGF	EGF_1	1	1	1	1.1	4461156.693	21.7952136646068	1
sp|P21333|FLNA_HUMAN	VTAQGPGLEPSGNIANK_3	NA_NA	VTAQGPGLEPSGNIANK_3_NA_NA	L	EGF	EGF_1	1	1	1	1.1	6313.638381	12.3304831893722	1
sp|P21333|FLNA_HUMAN	VTVLFAGQHIAK_2	NA_NA	VTVLFAGQHIAK_2_NA_NA	L	EGF	EGF_1	1	1	1	1.1	1444572.741	20.1684386947813	1
sp|P21333|FLNA_HUMAN	VTVLFAGQHIAK_3	NA_NA	VTVLFAGQHIAK_3_NA_NA	L	EGF	EGF_1	1	1	1	1.1	3418577.47337	21.411191963312	1
sp|P21333|FLNA_HUMAN	VTYCPTEPGNYIINIK[4] C+57.0215_2	NA_NA	VTYCPTEPGNYIINIK[4] C+57.0215_2_NA_NA	L	EGF	EGF_1	1	1	1	1.1	1338160.267468	20.0580467562143	1
sp|P21333|FLNA_HUMAN	VTYTPMAPGSYLISIK_2	NA_NA	VTYTPMAPGSYLISIK_2_NA_NA	L	EGF	EGF_1	1	1	1	1.1	2831936.517	21.1395847677547	1
sp|P21333|FLNA_HUMAN	VTYTPMAPGSYLISIK_3	NA_NA	VTYTPMAPGSYLISIK_3_NA_NA	L	EGF	EGF_1	1	1	1	1.1	217560.6963	17.4372856959621	1
sp|P21333|FLNA_HUMAN	VTYTPMAPGSYLISIK[6] M+15.9949_2	NA_NA	VTYTPMAPGSYLISIK[6] M+15.9949_2_NA_NA	L	EGF	EGF_1	1	1	1	1.1	841358.4148	19.3885882605616	1
sp|P21333|FLNA_HUMAN	VTYTPMAPGSYLISIK[6] M+15.9949_3	NA_NA	VTYTPMAPGSYLISIK[6] M+15.9949_3_NA_NA	L	EGF	EGF_1	1	1	1	1.1	72224.35442	15.8464250560918	1
sp|P21333|FLNA_HUMAN	VYGPGVAK_2	NA_NA	VYGPGVAK_2_NA_NA	L	EGF	EGF_1	1	1	1	1.1	2605537.461	21.0193768398036	1
sp|P21333|FLNA_HUMAN	WCNEHLK[2] C+57.0215_2	NA_NA	WCNEHLK[2] C+57.0215_2_NA_NA	L	EGF	EGF_1	1	1	1	1.1	535513.6671	18.7367911428677	1
sp|P21333|FLNA_HUMAN	WCNEHLK[2] C+57.0215_3	NA_NA	WCNEHLK[2] C+57.0215_3_NA_NA	L	EGF	EGF_1	1	1	1	1.1	NA	NA	1
sp|P21333|FLNA_HUMAN	WGDEHIPGSPYR_2	NA_NA	WGDEHIPGSPYR_2_NA_NA	L	EGF	EGF_1	1	1	1	1.1	611939.42012	18.9292565858954	1
sp|P21333|FLNA_HUMAN	WGDEHIPGSPYR_3	NA_NA	WGDEHIPGSPYR_3_NA_NA	L	EGF	EGF_1	1	1	1	1.1	2182564.98731	20.76382045429	1
sp|P21333|FLNA_HUMAN	YAPSEAGLHEMDIR_2	NA_NA	YAPSEAGLHEMDIR_2_NA_NA	L	EGF	EGF_1	1	1	1	1.1	1351622.406809	20.0724880149983	1
sp|P21333|FLNA_HUMAN	YAPSEAGLHEMDIR_3	NA_NA	YAPSEAGLHEMDIR_3_NA_NA	L	EGF	EGF_1	1	1	1	1.1	5061144.9706245	21.9772596418645	1
sp|P21333|FLNA_HUMAN	YAPSEAGLHEMDIR[11] M+15.9949_2	NA_NA	YAPSEAGLHEMDIR[11] M+15.9949_2_NA_NA	L	EGF	EGF_1	1	1	1	1.1	NA	NA	1
sp|P21333|FLNA_HUMAN	YAPSEAGLHEMDIR[11] M+15.9949_3	NA_NA	YAPSEAGLHEMDIR[11] M+15.9949_3_NA_NA	L	EGF	EGF_1	1	1	1	1.1	1012178.1574	19.6552590893286	1
sp|P21333|FLNA_HUMAN	YGGDEIPFSPYR_2	NA_NA	YGGDEIPFSPYR_2_NA_NA	L	EGF	EGF_1	1	1	1	1.1	NA	NA	1
sp|P21333|FLNA_HUMAN	YGGPYHIGGSPFK_3	NA_NA	YGGPYHIGGSPFK_3_NA_NA	L	EGF	EGF_1	1	1	1	1.1	3225738.179	21.3274251877318	1
sp|P21333|FLNA_HUMAN	YGGQPVPNFPSK_2	NA_NA	YGGQPVPNFPSK_2_NA_NA	L	EGF	EGF_1	1	1	1	1.1	6511155.585	22.3407094549315	1
sp|P21333|FLNA_HUMAN	YKGQHVPGSPFQFTVGPLGEGGAHK_4	NA_NA	YKGQHVPGSPFQFTVGPLGEGGAHK_4_NA_NA	L	EGF	EGF_1	1	1	1	1.1	7898.149049	12.6535261516452	1
sp|P21333|FLNA_HUMAN	YLLSLK_2	NA_NA	YLLSLK_2_NA_NA	L	EGF	EGF_1	1	1	1	1.1	48528.13385	15.2727610351388	1
sp|P21333|FLNA_HUMAN	YNEQHVPGSPFTAR_2	NA_NA	YNEQHVPGSPFTAR_2_NA_NA	L	EGF	EGF_1	1	1	1	1.1	1628854.461	20.3416535466645	1
sp|P21333|FLNA_HUMAN	YNEQHVPGSPFTAR_3	NA_NA	YNEQHVPGSPFTAR_3_NA_NA	L	EGF	EGF_1	1	1	1	1.1	5737134.891	22.1581262815055	1
sp|P21333|FLNA_HUMAN	YTPVQQGPVGVNVTYGGDPIPK_2	NA_NA	YTPVQQGPVGVNVTYGGDPIPK_2_NA_NA	L	EGF	EGF_1	1	1	1	1.1	1402774.91658	20.1260793812915	1
sp|P21333|FLNA_HUMAN	YTPVQQGPVGVNVTYGGDPIPK_3	NA_NA	YTPVQQGPVGVNVTYGGDPIPK_3_NA_NA	L	EGF	EGF_1	1	1	1	1.1	1253024.475	19.9632104373213	1
sp|P21333|FLNA_HUMAN	YVICVR[4] C+57.0215_2	NA_NA	YVICVR[4] C+57.0215_2_NA_NA	L	EGF	EGF_1	1	1	1	1.1	1836571.2688	20.5148107240497	1
sp|P21796|VDAC1_HUMAN	FGIAAK_2	NA_NA	FGIAAK_2_NA_NA	L	EGF	EGF_1	1	1	1	1.1	1249682.9037	19.9593579124524	1
sp|P21796|VDAC1_HUMAN	GYGFGLIK_2	NA_NA	GYGFGLIK_2_NA_NA	L	EGF	EGF_1	1	1	1	1.1	19185.242389	13.9339366450901	1
sp|P21796|VDAC1_HUMAN	LTFDSSFSPNTGKK_3	NA_NA	LTFDSSFSPNTGKK_3_NA_NA	L	EGF	EGF_1	1	1	1	1.1	94699.57651	16.237297626901	1
sp|P21796|VDAC1_HUMAN	VNNSSLIGLGYTQTLKPGIK_2	NA_NA	VNNSSLIGLGYTQTLKPGIK_2_NA_NA	L	EGF	EGF_1	1	1	1	1.1	73322.51636	15.8681959514943	1
sp|P21796|VDAC1_HUMAN	VTQSNFAVGYK_2	NA_NA	VTQSNFAVGYK_2_NA_NA	L	EGF	EGF_1	1	1	1	1.1	619679.95408	18.9473910472845	1
sp|P21796|VDAC1_HUMAN	WTEYGLTFTEK_2	NA_NA	WTEYGLTFTEK_2_NA_NA	L	EGF	EGF_1	1	1	1	1.1	160936.0629	17.0023553922166	1
sp|P21796|VDAC1_HUMAN	YQIDPDACFSAK[8] C+57.0215_2	NA_NA	YQIDPDACFSAK[8] C+57.0215_2_NA_NA	L	EGF	EGF_1	1	1	1	1.1	253878.819193	17.6600077853932	1
sp|P21926|CD9_HUMAN	KDVLETFTVK_2	NA_NA	KDVLETFTVK_2_NA_NA	L	EGF	EGF_1	1	1	1	1.1	60569.77595	15.5925377276403	1
sp|P21926|CD9_HUMAN	KDVLETFTVK_3	NA_NA	KDVLETFTVK_3_NA_NA	L	EGF	EGF_1	1	1	1	1.1	19871.67866	13.984653402221	1
sp|P22314|UBA1_HUMAN	AAVATFLQSVQVPEFTPK_3	NA_NA	AAVATFLQSVQVPEFTPK_3_NA_NA	L	EGF	EGF_1	1	1	1	1.1	197961.0309	17.3010842080156	1
sp|P22314|UBA1_HUMAN	AENYDIPSADR_2	NA_NA	AENYDIPSADR_2_NA_NA	L	EGF	EGF_1	1	1	1	1.1	1225187.8204	19.9307987728808	1
sp|P22314|UBA1_HUMAN	ALPAVQQNNLDEDLIR_2	NA_NA	ALPAVQQNNLDEDLIR_2_NA_NA	L	EGF	EGF_1	1	1	1	1.1	851233.131	19.4054220510421	1
sp|P22314|UBA1_HUMAN	ALPAVQQNNLDEDLIR_3	NA_NA	ALPAVQQNNLDEDLIR_3_NA_NA	L	EGF	EGF_1	1	1	1	1.1	NA	NA	1
sp|P22314|UBA1_HUMAN	ALPAVQQNNLDEDLIRK_3	NA_NA	ALPAVQQNNLDEDLIRK_3_NA_NA	L	EGF	EGF_1	1	1	1	1.1	407271.72792	18.3418594162032	1
sp|P22314|UBA1_HUMAN	ATLPSPDK_2	NA_NA	ATLPSPDK_2_NA_NA	L	EGF	EGF_1	1	1	1	1.1	93219.88401	16.2145773706127	1
sp|P22314|UBA1_HUMAN	ATLPSPDKLPGFK_2	NA_NA	ATLPSPDKLPGFK_2_NA_NA	L	EGF	EGF_1	1	1	1	1.1	197639.5259	17.2987392478619	1
sp|P22314|UBA1_HUMAN	ATLPSPDKLPGFK_3	NA_NA	ATLPSPDKLPGFK_3_NA_NA	L	EGF	EGF_1	1	1	1	1.1	1019070.5602	19.6650497894198	1
sp|P22314|UBA1_HUMAN	DEFEGLFK_2	NA_NA	DEFEGLFK_2_NA_NA	L	EGF	EGF_1	1	1	1	1.1	494136.2694	18.6207767006109	1
sp|P22314|UBA1_HUMAN	DNPGVVTCLDEAR[8] C+57.0215_2	NA_NA	DNPGVVTCLDEAR[8] C+57.0215_2_NA_NA	L	EGF	EGF_1	1	1	1	1.1	1007884.657	19.6491263878914	1
sp|P22314|UBA1_HUMAN	FEVQGLQPNGEEMTLK_2	NA_NA	FEVQGLQPNGEEMTLK_2_NA_NA	L	EGF	EGF_1	1	1	1	1.1	161805.9182	17.0101321243418	1
sp|P22314|UBA1_HUMAN	GGIVSQVK_2	NA_NA	GGIVSQVK_2_NA_NA	L	EGF	EGF_1	1	1	1	1.1	615485.4445	18.9375924868017	1
sp|P22314|UBA1_HUMAN	GNVQVVIPFLTESYSSSQDPPEK_3	NA_NA	GNVQVVIPFLTESYSSSQDPPEK_3_NA_NA	L	EGF	EGF_1	1	1	1	1.1	124262.5534	16.6292593525238	1
sp|P22314|UBA1_HUMAN	IHVSDQELQSANASVDDSRLEELK_4	NA_NA	IHVSDQELQSANASVDDSRLEELK_4_NA_NA	L	EGF	EGF_1	1	1	1	1.1	222623.092893	17.4704710002054	1
sp|P22314|UBA1_HUMAN	KPLLESGTLGTK_2	NA_NA	KPLLESGTLGTK_2_NA_NA	L	EGF	EGF_1	1	1	1	1.1	855989.24687	19.4134604209931	1
sp|P22314|UBA1_HUMAN	KPLLESGTLGTK_3	NA_NA	KPLLESGTLGTK_3_NA_NA	L	EGF	EGF_1	1	1	1	1.1	247006.77255	17.6204183465692	1
sp|P22314|UBA1_HUMAN	LAGTQPLEVLEAVQR_2	NA_NA	LAGTQPLEVLEAVQR_2_NA_NA	L	EGF	EGF_1	1	1	1	1.1	2027506.566	20.6575024291618	1
sp|P22314|UBA1_HUMAN	LAGTQPLEVLEAVQR_3	NA_NA	LAGTQPLEVLEAVQR_3_NA_NA	L	EGF	EGF_1	1	1	1	1.1	386471.688	18.2662304773147	1
sp|P22314|UBA1_HUMAN	LDQPMTEIVSR_2	NA_NA	LDQPMTEIVSR_2_NA_NA	L	EGF	EGF_1	1	1	1	1.1	1955424.076	20.6052773636858	1
sp|P22314|UBA1_HUMAN	LKSDTAAAAVR_2	NA_NA	LKSDTAAAAVR_2_NA_NA	L	EGF	EGF_1	1	1	1	1.1	160052.221737	16.9944104512554	1
sp|P22314|UBA1_HUMAN	LQTSSVLVSGLR_2	NA_NA	LQTSSVLVSGLR_2_NA_NA	L	EGF	EGF_1	1	1	1	1.1	NA	NA	1
sp|P22314|UBA1_HUMAN	LVVADTR_2	NA_NA	LVVADTR_2_NA_NA	L	EGF	EGF_1	1	1	1	1.1	880353.2139	19.4539502233971	1
sp|P22314|UBA1_HUMAN	MYPIDFEK_2	NA_NA	MYPIDFEK_2_NA_NA	L	EGF	EGF_1	1	1	1	1.1	603716.0639	18.9097379371372	1
sp|P22314|UBA1_HUMAN	NEEDAAELVALAQAVNAR_2	NA_NA	NEEDAAELVALAQAVNAR_2_NA_NA	L	EGF	EGF_1	1	1	1	1.1	434932.9491	18.4366607545207	1
sp|P22314|UBA1_HUMAN	NEEDAAELVALAQAVNAR_3	NA_NA	NEEDAAELVALAQAVNAR_3_NA_NA	L	EGF	EGF_1	1	1	1	1.1	421528.18693606	18.391496852886	1
sp|P22314|UBA1_HUMAN	NFPNAIEHTLQWAR_3	NA_NA	NFPNAIEHTLQWAR_3_NA_NA	L	EGF	EGF_1	1	1	1	1.1	309616.5168	17.9463501832456	1
sp|P22314|UBA1_HUMAN	NGSEADIDEGLYSR_2	NA_NA	NGSEADIDEGLYSR_2_NA_NA	L	EGF	EGF_1	1	1	1	1.1	105125.2248	16.3879766332591	1
sp|P22314|UBA1_HUMAN	NIILGGVK_2	NA_NA	NIILGGVK_2_NA_NA	L	EGF	EGF_1	1	1	1	1.1	590254.1348	18.877203990452	1
sp|P22314|UBA1_HUMAN	QFLDYFK_2	NA_NA	QFLDYFK_2_NA_NA	L	EGF	EGF_1	1	1	1	1.1	88194.9562708	16.1346358055343	1
sp|P22314|UBA1_HUMAN	QFLFRPWDVTK_2	NA_NA	QFLFRPWDVTK_2_NA_NA	L	EGF	EGF_1	1	1	1	1.1	166902.3849	17.0548723175056	1
sp|P22314|UBA1_HUMAN	QLYVLGHEAMK_2	NA_NA	QLYVLGHEAMK_2_NA_NA	L	EGF	EGF_1	1	1	1	1.1	45754.82441	15.1878635226801	1
sp|P22314|UBA1_HUMAN	QLYVLGHEAMK_3	NA_NA	QLYVLGHEAMK_3_NA_NA	L	EGF	EGF_1	1	1	1	1.1	525978.200737	18.7108707557094	1
sp|P22314|UBA1_HUMAN	QMNPHIR_2	NA_NA	QMNPHIR_2_NA_NA	L	EGF	EGF_1	1	1	1	1.1	80125.49665	15.9962010469882	1
sp|P22314|UBA1_HUMAN	QPAENVNQYLTDPK_2	NA_NA	QPAENVNQYLTDPK_2_NA_NA	L	EGF	EGF_1	1	1	1	1.1	827356.2642	19.3643764433944	1
sp|P22314|UBA1_HUMAN	SIPICTLK[5] C+57.0215_2	NA_NA	SIPICTLK[5] C+57.0215_2_NA_NA	L	EGF	EGF_1	1	1	1	1.1	761227.6648	19.2441957412019	1
sp|P22314|UBA1_HUMAN	SLVASLAEPDFVVTDFAK_2	NA_NA	SLVASLAEPDFVVTDFAK_2_NA_NA	L	EGF	EGF_1	1	1	1	1.1	476420.2313	18.568102426609	1
sp|P22314|UBA1_HUMAN	SLVASLAEPDFVVTDFAK_3	NA_NA	SLVASLAEPDFVVTDFAK_3_NA_NA	L	EGF	EGF_1	1	1	1	1.1	16196.18363	13.6895935581145	1
sp|P22314|UBA1_HUMAN	VGEFCHNR[5] C+57.0215_2	NA_NA	VGEFCHNR[5] C+57.0215_2_NA_NA	L	EGF	EGF_1	1	1	1	1.1	3034.843445	11.273633653679	1
sp|P22314|UBA1_HUMAN	VGEFCHNR[5] C+57.0215_3	NA_NA	VGEFCHNR[5] C+57.0215_3_NA_NA	L	EGF	EGF_1	1	1	1	1.1	113908.418481	16.5037421220814	1
sp|P22314|UBA1_HUMAN	YDGQVAVFGSDLQEK_2	NA_NA	YDGQVAVFGSDLQEK_2_NA_NA	L	EGF	EGF_1	1	1	1	1.1	833511.6283	19.3750700740681	1
sp|P22314|UBA1_HUMAN	YFLVGAGAIGCELLK[11] C+57.0215_2	NA_NA	YFLVGAGAIGCELLK[11] C+57.0215_2_NA_NA	L	EGF	EGF_1	1	1	1	1.1	148895.99633	16.8901727094741	1
sp|P23229|ITA6_HUMAN	AEALPLQR_2	NA_NA	AEALPLQR_2_NA_NA	L	EGF	EGF_1	1	1	1	1.1	47541.74466	15.2431345002827	1
sp|P23229|ITA6_HUMAN	DEITFVSGAPR_2	NA_NA	DEITFVSGAPR_2_NA_NA	L	EGF	EGF_1	1	1	1	1.1	103584.2568	16.3666725001349	1
sp|P23229|ITA6_HUMAN	FGSCQQGVAATFTK[4] C+57.0215_2	NA_NA	FGSCQQGVAATFTK[4] C+57.0215_2_NA_NA	L	EGF	EGF_1	1	1	1	1.1	NA	NA	1
sp|P23229|ITA6_HUMAN	FSLFAERK_2	NA_NA	FSLFAERK_2_NA_NA	L	EGF	EGF_1	1	1	1	1.1	NA	NA	1
sp|P23229|ITA6_HUMAN	IEDDMDGGDWSFCDGR[13] C+57.0215_2	NA_NA	IEDDMDGGDWSFCDGR[13] C+57.0215_2_NA_NA	L	EGF	EGF_1	1	1	1	1.1	85135.04674	16.0836928076447	1
sp|P23229|ITA6_HUMAN	LIATFPDTLTYSAYR_2	NA_NA	LIATFPDTLTYSAYR_2_NA_NA	L	EGF	EGF_1	1	1	1	1.1	54489.08668	15.4399069621791	1
sp|P23229|ITA6_HUMAN	LLLVGAPR_2	NA_NA	LLLVGAPR_2_NA_NA	L	EGF	EGF_1	1	1	1	1.1	73668.23198	15.8749822715291	1
sp|P23229|ITA6_HUMAN	TGGLYSCDITAR[7] C+57.0215_2	NA_NA	TGGLYSCDITAR[7] C+57.0215_2_NA_NA	L	EGF	EGF_1	1	1	1	1.1	90543.74075	16.1725545645585	1
sp|P23634|AT2B4_HUMAN	EGDFGCTVMELR[6] C+57.0215_2	NA_NA	EGDFGCTVMELR[6] C+57.0215_2_NA_NA	L	EGF	EGF_1	1	1	1	1.1	18712.13588	13.8979138959378	1
sp|P26006|ITA3_HUMAN	AAFVSEQQQK_2	NA_NA	AAFVSEQQQK_2_NA_NA	L	EGF	EGF_1	1	1	1	1.1	318364.73321	17.9865482781897	1
sp|P26006|ITA3_HUMAN	ARPVINIVHK_2	NA_NA	ARPVINIVHK_2_NA_NA	L	EGF	EGF_1	1	1	1	1.1	NA	NA	1
sp|P26006|ITA3_HUMAN	ARPVINIVHK_3	NA_NA	ARPVINIVHK_3_NA_NA	L	EGF	EGF_1	1	1	1	1.1	NA	NA	1
sp|P26006|ITA3_HUMAN	CESNLQMR[1] C+57.0215_2	NA_NA	CESNLQMR[1] C+57.0215_2_NA_NA	L	EGF	EGF_1	1	1	1	1.1	122793.7703	16.6121051179876	1
sp|P26006|ITA3_HUMAN	GNSYMIQR_2	NA_NA	GNSYMIQR_2_NA_NA	L	EGF	EGF_1	1	1	1	1.1	109430.6317	16.4458843799571	1
sp|P26006|ITA3_HUMAN	SETVLTCATGR[7] C+57.0215_2	NA_NA	SETVLTCATGR[7] C+57.0215_2_NA_NA	L	EGF	EGF_1	1	1	1	1.1	15639.50988	13.6391349541686	1
sp|P26006|ITA3_HUMAN	TGAVYLCPLTAHK[7] C+57.0215_3	NA_NA	TGAVYLCPLTAHK[7] C+57.0215_3_NA_NA	L	EGF	EGF_1	1	1	1	1.1	141430.5729	16.8159617674614	1
sp|P26006|ITA3_HUMAN	VYIYHSSSK_2	NA_NA	VYIYHSSSK_2_NA_NA	L	EGF	EGF_1	1	1	1	1.1	47363.67322	15.2377206242232	1
sp|P26006|ITA3_HUMAN	VYIYHSSSK_3	NA_NA	VYIYHSSSK_3_NA_NA	L	EGF	EGF_1	1	1	1	1.1	173679.6019	17.1122960719069	1
sp|P26006|ITA3_HUMAN	YTQVLWSGSEDQR_2	NA_NA	YTQVLWSGSEDQR_2_NA_NA	L	EGF	EGF_1	1	1	1	1.1	82554.29742	16.0392829703891	1
sp|P27797|CALR_HUMAN	AKIDDPTDSKPEDWDKPEHIPDPDAK_4	NA_NA	AKIDDPTDSKPEDWDKPEHIPDPDAK_4_NA_NA	L	EGF	EGF_1	1	1	1	1.1	328453.8426	18.0315583915308	1
sp|P27797|CALR_HUMAN	AKIDDPTDSKPEDWDKPEHIPDPDAK_5	NA_NA	AKIDDPTDSKPEDWDKPEHIPDPDAK_5_NA_NA	L	EGF	EGF_1	1	1	1	1.1	467751.8224	18.5416110220502	1
sp|P27797|CALR_HUMAN	EEDEEEDVPGQAK_2	NA_NA	EEDEEEDVPGQAK_2_NA_NA	L	EGF	EGF_1	1	1	1	1.1	25160.60156	14.3251060685747	1
sp|P27797|CALR_HUMAN	EQFLDGDGWTSR_2	NA_NA	EQFLDGDGWTSR_2_NA_NA	L	EGF	EGF_1	1	1	1	1.1	970541.25629	19.5946572888129	1
sp|P27797|CALR_HUMAN	FVLSSGK_2	NA_NA	FVLSSGK_2_NA_NA	L	EGF	EGF_1	1	1	1	1.1	932400.4721	19.5368174826565	1
sp|P27797|CALR_HUMAN	FYGDEEK_2	NA_NA	FYGDEEK_2_NA_NA	L	EGF	EGF_1	1	1	1	1.1	560870.8444	18.8035363374494	1
sp|P27797|CALR_HUMAN	FYGDEEKDK_3	NA_NA	FYGDEEKDK_3_NA_NA	L	EGF	EGF_1	1	1	1	1.1	NA	NA	1
sp|P27797|CALR_HUMAN	HEQNIDCGGGYVK[7] C+57.0215_2	NA_NA	HEQNIDCGGGYVK[7] C+57.0215_2_NA_NA	L	EGF	EGF_1	1	1	1	1.1	329473.2334	18.0360290123105	1
sp|P27797|CALR_HUMAN	HEQNIDCGGGYVK[7] C+57.0215_3	NA_NA	HEQNIDCGGGYVK[7] C+57.0215_3_NA_NA	L	EGF	EGF_1	1	1	1	1.1	252389.1863	17.6515178466013	1
sp|P27797|CALR_HUMAN	IDDPTDSKPEDWDKPEHIPDPDAK_3	NA_NA	IDDPTDSKPEDWDKPEHIPDPDAK_3_NA_NA	L	EGF	EGF_1	1	1	1	1.1	26830.3371	14.4178048337548	1
sp|P27797|CALR_HUMAN	IDDPTDSKPEDWDKPEHIPDPDAK_4	NA_NA	IDDPTDSKPEDWDKPEHIPDPDAK_4_NA_NA	L	EGF	EGF_1	1	1	1	1.1	2122428.9525	20.7235121035208	1
sp|P27797|CALR_HUMAN	IDDPTDSKPEDWDKPEHIPDPDAK_5	NA_NA	IDDPTDSKPEDWDKPEHIPDPDAK_5_NA_NA	L	EGF	EGF_1	1	1	1	1.1	918982.6436	19.5159053619712	1
sp|P27797|CALR_HUMAN	IDNSQVESGSLEDDWDFLPPKK_3	NA_NA	IDNSQVESGSLEDDWDFLPPKK_3_NA_NA	L	EGF	EGF_1	1	1	1	1.1	717888.2778	19.1596270881332	1
sp|P27797|CALR_HUMAN	IKDPDASKPEDWDER_2	NA_NA	IKDPDASKPEDWDER_2_NA_NA	L	EGF	EGF_1	1	1	1	1.1	NA	NA	1
sp|P27797|CALR_HUMAN	IKDPDASKPEDWDER_3	NA_NA	IKDPDASKPEDWDER_3_NA_NA	L	EGF	EGF_1	1	1	1	1.1	534593.9722	18.7343113183168	1
sp|P27797|CALR_HUMAN	IKDPDASKPEDWDER_4	NA_NA	IKDPDASKPEDWDER_4_NA_NA	L	EGF	EGF_1	1	1	1	1.1	833786.1101	19.3755450864502	1
sp|P27797|CALR_HUMAN	NVLINK_2	NA_NA	NVLINK_2_NA_NA	L	EGF	EGF_1	1	1	1	1.1	211708.1368	17.3979444667302	1
sp|P27797|CALR_HUMAN	QIDNPDYK_2	NA_NA	QIDNPDYK_2_NA_NA	L	EGF	EGF_1	1	1	1	1.1	911209.6866	19.5036508313874	1
sp|P27797|CALR_HUMAN	RKEEEEAEDK_3	NA_NA	RKEEEEAEDK_3_NA_NA	L	EGF	EGF_1	1	1	1	1.1	NA	NA	1
sp|P27797|CALR_HUMAN	VHVIFNYK_2	NA_NA	VHVIFNYK_2_NA_NA	L	EGF	EGF_1	1	1	1	1.1	11342.86154	13.175724297408	1
sp|P27797|CALR_HUMAN	VHVIFNYK_3	NA_NA	VHVIFNYK_3_NA_NA	L	EGF	EGF_1	1	1	1	1.1	128863.178	16.6817078275039	1
sp|P27824|CALX_HUMAN	AEEDEILNR_2	NA_NA	AEEDEILNR_2_NA_NA	L	EGF	EGF_1	1	1	1	1.1	679349.4549	19.0800216302257	1
sp|P27824|CALX_HUMAN	APVPTGEVYFADSFDR_2	NA_NA	APVPTGEVYFADSFDR_2_NA_NA	L	EGF	EGF_1	1	1	1	1.1	801611.9031	19.3187716789209	1
sp|P27824|CALX_HUMAN	CESAPGCGVWQRPVIDNPNYK[1] C+57.0215|[7] C+57.0215_3	NA_NA	CESAPGCGVWQRPVIDNPNYK[1] C+57.0215|[7] C+57.0215_3_NA_NA	L	EGF	EGF_1	1	1	1	1.1	735869.3712	19.1953174348542	1
sp|P27824|CALX_HUMAN	DKGDEEEEGEEK_3	NA_NA	DKGDEEEEGEEK_3_NA_NA	L	EGF	EGF_1	1	1	1	1.1	NA	NA	1
sp|P27824|CALX_HUMAN	DKGDEEEEGEEKLEEK_3	NA_NA	DKGDEEEEGEEKLEEK_3_NA_NA	L	EGF	EGF_1	1	1	1	1.1	319452.8804	17.9914708957041	1
sp|P27824|CALX_HUMAN	EIEDPEDR_2	NA_NA	EIEDPEDR_2_NA_NA	L	EGF	EGF_1	1	1	1	1.1	1003396.766	19.6426880359418	1
sp|P27824|CALX_HUMAN	GTLSGWILSK_2	NA_NA	GTLSGWILSK_2_NA_NA	L	EGF	EGF_1	1	1	1	1.1	898470.2164	19.4833384280048	1
sp|P27824|CALX_HUMAN	IPDPEAVKPDDWDEDAPAK_2	NA_NA	IPDPEAVKPDDWDEDAPAK_2_NA_NA	L	EGF	EGF_1	1	1	1	1.1	95394.7331	16.2478492676912	1
sp|P27824|CALX_HUMAN	IPDPEAVKPDDWDEDAPAK_3	NA_NA	IPDPEAVKPDDWDEDAPAK_3_NA_NA	L	EGF	EGF_1	1	1	1	1.1	2532757.653	20.9785048819323	1
sp|P27824|CALX_HUMAN	IVDDWANDGWGLK_2	NA_NA	IVDDWANDGWGLK_2_NA_NA	L	EGF	EGF_1	1	1	1	1.1	331314.9112	18.0440708827054	1
sp|P27824|CALX_HUMAN	IVDDWANDGWGLKK_2	NA_NA	IVDDWANDGWGLKK_2_NA_NA	L	EGF	EGF_1	1	1	1	1.1	2114.038832	10.752013435236	1
sp|P27824|CALX_HUMAN	IVDDWANDGWGLKK_3	NA_NA	IVDDWANDGWGLKK_3_NA_NA	L	EGF	EGF_1	1	1	1	1.1	137614.2656	16.7764977805702	1
sp|P27824|CALX_HUMAN	KIPNPDFFEDLEPFR_3	NA_NA	KIPNPDFFEDLEPFR_3_NA_NA	L	EGF	EGF_1	1	1	1	1.1	179270.5639	17.1580063658591	1
sp|P27824|CALX_HUMAN	KPEDWDERPK_2	NA_NA	KPEDWDERPK_2_NA_NA	L	EGF	EGF_1	1	1	1	1.1	114976.666083	16.517208851126	1
sp|P27824|CALX_HUMAN	KPEDWDERPK_3	NA_NA	KPEDWDERPK_3_NA_NA	L	EGF	EGF_1	1	1	1	1.1	24434.15058	14.2828386049521	1
sp|P27824|CALX_HUMAN	KTDAPQPDVKEEEEEK_3	NA_NA	KTDAPQPDVKEEEEEK_3_NA_NA	L	EGF	EGF_1	1	1	1	1.1	139511.6985	16.7962538494116	1
sp|P27824|CALX_HUMAN	KTDAPQPDVKEEEEEK_4	NA_NA	KTDAPQPDVKEEEEEK_4_NA_NA	L	EGF	EGF_1	1	1	1	1.1	9423.599681	12.9082898120366	1
sp|P27824|CALX_HUMAN	LHFIFR_2	NA_NA	LHFIFR_2_NA_NA	L	EGF	EGF_1	1	1	1	1.1	240609.9202	17.5825638728886	1
sp|P27824|CALX_HUMAN	TDAPQPDVK_2	NA_NA	TDAPQPDVK_2_NA_NA	L	EGF	EGF_1	1	1	1	1.1	12583.78561	13.3255056497011	1
sp|P27824|CALX_HUMAN	TDAPQPDVKEEEEEKEEEK_3	NA_NA	TDAPQPDVKEEEEEKEEEK_3_NA_NA	L	EGF	EGF_1	1	1	1	1.1	NA	NA	1
sp|P27824|CALX_HUMAN	TDAPQPDVKEEEEEKEEEK_4	NA_NA	TDAPQPDVKEEEEEKEEEK_4_NA_NA	L	EGF	EGF_1	1	1	1	1.1	3651.915039	11.5406647596684	1
sp|P27824|CALX_HUMAN	TGIYEEK_2	NA_NA	TGIYEEK_2_NA_NA	L	EGF	EGF_1	1	1	1	1.1	402643.2112	18.325369756631	1
sp|P27824|CALX_HUMAN	TPELNLDQFHDK_2	NA_NA	TPELNLDQFHDK_2_NA_NA	L	EGF	EGF_1	1	1	1	1.1	494837.98418	18.6228239947633	1
sp|P27824|CALX_HUMAN	TPELNLDQFHDK_3	NA_NA	TPELNLDQFHDK_3_NA_NA	L	EGF	EGF_1	1	1	1	1.1	1369954.149	20.0919234510294	1
sp|P27824|CALX_HUMAN	TPYTIMFGPDK_2	NA_NA	TPYTIMFGPDK_2_NA_NA	L	EGF	EGF_1	1	1	1	1.1	710722.537423	19.1451541964327	1
sp|P27824|CALX_HUMAN	TPYTIMFGPDK[6] M+15.9949_2	NA_NA	TPYTIMFGPDK[6] M+15.9949_2_NA_NA	L	EGF	EGF_1	1	1	1	1.1	108599.6898	16.4348877300026	1
sp|P27824|CALX_HUMAN	TYFTDK_2	NA_NA	TYFTDK_2_NA_NA	L	EGF	EGF_1	1	1	1	1.1	210238.1849	17.3878924729731	1
sp|P27824|CALX_HUMAN	TYFTDKK_2	NA_NA	TYFTDKK_2_NA_NA	L	EGF	EGF_1	1	1	1	1.1	270127.595191	17.7495087752376	1
sp|P27824|CALX_HUMAN	WEVEEMK_2	NA_NA	WEVEEMK_2_NA_NA	L	EGF	EGF_1	1	1	1	1.1	229608.0923	17.5150412369192	1
sp|P27824|CALX_HUMAN	WKPPMIDNPSYQGIWKPR_4	NA_NA	WKPPMIDNPSYQGIWKPR_4_NA_NA	L	EGF	EGF_1	1	1	1	1.1	107317.8391	16.4177576583087	1
sp|P27824|CALX_HUMAN	YDGKWEVEEMK_2	NA_NA	YDGKWEVEEMK_2_NA_NA	L	EGF	EGF_1	1	1	1	1.1	1180.768163	9.91173728565109	1
sp|P27824|CALX_HUMAN	YDGKWEVEEMK_3	NA_NA	YDGKWEVEEMK_3_NA_NA	L	EGF	EGF_1	1	1	1	1.1	365438.7606	18.1854974105778	1
sp|P28222|5HT1B_HUMAN	LIRFKCTS[6] C+57.0215_3	NA_NA	LIRFKCTS[6] C+57.0215_3_NA_NA	L	EGF	EGF_1	1	1	1	1.1	18462.13884	13.8785093518073	1
sp|P29317|EPHA2_HUMAN	VIGAGEFGEVYK_2	NA_NA	VIGAGEFGEVYK_2_NA_NA	L	EGF	EGF_1	1	1	1	1.1	25915.69598	14.3677657914227	1
sp|P30408|T4S1_HUMAN	YASENHLSR_2	NA_NA	YASENHLSR_2_NA_NA	L	EGF	EGF_1	1	1	1	1.1	42115.38177775	15.0682868970807	1
sp|P30408|T4S1_HUMAN	YASENHLSR_3	NA_NA	YASENHLSR_3_NA_NA	L	EGF	EGF_1	1	1	1	1.1	190655.0912968	17.2468328053474	1
sp|P30443|1A01_HUMAN	DGEDQTQDTELVETRPAGDGTFQK_3	NA_NA	DGEDQTQDTELVETRPAGDGTFQK_3_NA_NA	L	EGF	EGF_1	1	1	1	1.1	1454087.588	20.1779100162374	1
sp|P30443|1A01_HUMAN	WAAVVVPSGEEQR_2	NA_NA	WAAVVVPSGEEQR_2_NA_NA	L	EGF	EGF_1	1	1	1	1.1	532823.8041	18.7295262844954	1
sp|P30492|1B54_HUMAN	APWVEQEGPEYWDR_2	NA_NA	APWVEQEGPEYWDR_2_NA_NA	L	EGF	EGF_1	1	1	1	1.1	195214.6406	17.280929003119	1
sp|P30501|1C02_HUMAN	GYDQSAYDGK_2	NA_NA	GYDQSAYDGK_2_NA_NA	L	EGF	EGF_1	1	1	1	1.1	38081.49982	14.9230299523822	1
sp|P30530|UFO_HUMAN	LGDQPVYLPTQMLVK_2	NA_NA	LGDQPVYLPTQMLVK_2_NA_NA	L	EGF	EGF_1	1	1	1	1.1	43621.27007	15.1189714286968	1
sp|P30530|UFO_HUMAN	TSSFSCEAHNAK[6] C+57.0215_3	NA_NA	TSSFSCEAHNAK[6] C+57.0215_3_NA_NA	L	EGF	EGF_1	1	1	1	1.1	5001.89801	11.9944871988307	1
sp|P30530|UFO_HUMAN	YGEVFEPTVER_2	NA_NA	YGEVFEPTVER_2_NA_NA	L	EGF	EGF_1	1	1	1	1.1	53936.79557	15.4252094652301	1
sp|P30685|1B35_HUMAN	THVTHHPVSDHEATLR_4	NA_NA	THVTHHPVSDHEATLR_4_NA_NA	L	EGF	EGF_1	1	1	1	1.1	9456.599171	12.9133330056415	1
sp|P30825|CTR1_HUMAN	TPDGNLDQCK[9] C+57.0215_2	NA_NA	TPDGNLDQCK[9] C+57.0215_2_NA_NA	L	EGF	EGF_1	1	1	1	1.1	40530.13222	15.0129345346708	1
sp|P31641|SC6A6_HUMAN	FYLYPDITR_2	NA_NA	FYLYPDITR_2_NA_NA	L	EGF	EGF_1	1	1	1	1.1	27561.46687	14.4565923256925	1
sp|P32004|L1CAM_HUMAN	AQLLVVGSPGPVPR_2	NA_NA	AQLLVVGSPGPVPR_2_NA_NA	L	EGF	EGF_1	1	1	1	1.1	268339.9981	17.7399298629141	1
sp|P32004|L1CAM_HUMAN	CEASGKPEVQFR[1] C+57.0215_3	NA_NA	CEASGKPEVQFR[1] C+57.0215_3_NA_NA	L	EGF	EGF_1	1	1	1	1.1	163663.44152	17.0265998421089	1
sp|P32004|L1CAM_HUMAN	DATQITQGPR_2	NA_NA	DATQITQGPR_2_NA_NA	L	EGF	EGF_1	1	1	1	1.1	136931.8011	16.7693252853343	1
sp|P32004|L1CAM_HUMAN	DLQELGDSDKYFIEDGR_3	NA_NA	DLQELGDSDKYFIEDGR_3_NA_NA	L	EGF	EGF_1	1	1	1	1.1	123506.8315	16.6204585911313	1
sp|P32004|L1CAM_HUMAN	EMAPEK_2	NA_NA	EMAPEK_2_NA_NA	L	EGF	EGF_1	1	1	1	1.1	NA	NA	1
sp|P32004|L1CAM_HUMAN	EPIDLR_2	NA_NA	EPIDLR_2_NA_NA	L	EGF	EGF_1	1	1	1	1.1	112281.2087	16.4829842472795	1
sp|P32004|L1CAM_HUMAN	FQGIYR_2	NA_NA	FQGIYR_2_NA_NA	L	EGF	EGF_1	1	1	1	1.1	105558.5825	16.3939116303	1
sp|P32004|L1CAM_HUMAN	FQLQATTK_2	NA_NA	FQLQATTK_2_NA_NA	L	EGF	EGF_1	1	1	1	1.1	117114.6035	16.5437887303281	1
sp|P32004|L1CAM_HUMAN	INGIPVEELAK_2	NA_NA	INGIPVEELAK_2_NA_NA	L	EGF	EGF_1	1	1	1	1.1	143968.42963	16.8416202301466	1
sp|P32004|L1CAM_HUMAN	LGTAMSHEIR_3	NA_NA	LGTAMSHEIR_3_NA_NA	L	EGF	EGF_1	1	1	1	1.1	135550.71785	16.754700501139	1
sp|P32004|L1CAM_HUMAN	LGTAMSHEIR[5] M+15.9949_3	NA_NA	LGTAMSHEIR[5] M+15.9949_3_NA_NA	L	EGF	EGF_1	1	1	1	1.1	3115.520316	11.3114846825448	1
sp|P32004|L1CAM_HUMAN	LSPYVHYTFR_3	NA_NA	LSPYVHYTFR_3_NA_NA	L	EGF	EGF_1	1	1	1	1.1	134170.1779	16.7399317860403	1
sp|P32004|L1CAM_HUMAN	LVLSDLHLLTQSQVR_3	NA_NA	LVLSDLHLLTQSQVR_3_NA_NA	L	EGF	EGF_1	1	1	1	1.1	158148.0643	16.9771436453841	1
sp|P32004|L1CAM_HUMAN	TLQLLK_2	NA_NA	TLQLLK_2_NA_NA	L	EGF	EGF_1	1	1	1	1.1	102749.5724	16.3550001377499	1
sp|P32004|L1CAM_HUMAN	VKDATQITQGPR_2	NA_NA	VKDATQITQGPR_2_NA_NA	L	EGF	EGF_1	1	1	1	1.1	NA	NA	1
sp|P32004|L1CAM_HUMAN	VSWSPAEDHNAPIEK_3	NA_NA	VSWSPAEDHNAPIEK_3_NA_NA	L	EGF	EGF_1	1	1	1	1.1	168163.9133	17.065735895109	1
sp|P32004|L1CAM_HUMAN	WLRPSGPMPADR_3	NA_NA	WLRPSGPMPADR_3_NA_NA	L	EGF	EGF_1	1	1	1	1.1	201665.152	17.3278295536259	1
sp|P32004|L1CAM_HUMAN	WRPVDLAQVK_3	NA_NA	WRPVDLAQVK_3_NA_NA	L	EGF	EGF_1	1	1	1	1.1	75135.83662	15.9034408293049	1
sp|P32004|L1CAM_HUMAN	WYSLGK_2	NA_NA	WYSLGK_2_NA_NA	L	EGF	EGF_1	1	1	1	1.1	971.7049697	9.63060181046186	1
sp|P32004|L1CAM_HUMAN	YFIEDGR_2	NA_NA	YFIEDGR_2_NA_NA	L	EGF	EGF_1	1	1	1	1.1	7937.149048	12.6606324553686	1
sp|P33527|MRP1_HUMAN	ALVITNSAR_2	NA_NA	ALVITNSAR_2_NA_NA	L	EGF	EGF_1	1	1	1	1.1	42150.72323	15.0694970382373	1
sp|P33527|MRP1_HUMAN	EWNPSLFK_2	NA_NA	EWNPSLFK_2_NA_NA	L	EGF	EGF_1	1	1	1	1.1	NA	NA	1
sp|P33527|MRP1_HUMAN	IFLSHEELEPDSIER_3	NA_NA	IFLSHEELEPDSIER_3_NA_NA	L	EGF	EGF_1	1	1	1	1.1	121944.0387	16.6020869806473	1
sp|P33527|MRP1_HUMAN	ITIIPQDPVLFSGSLR_2	NA_NA	ITIIPQDPVLFSGSLR_2_NA_NA	L	EGF	EGF_1	1	1	1	1.1	37115.64923	14.8859672576293	1
sp|P33527|MRP1_HUMAN	SSLTLGLFR_2	NA_NA	SSLTLGLFR_2_NA_NA	L	EGF	EGF_1	1	1	1	1.1	31004.32127	14.6264089599488	1
sp|P33527|MRP1_HUMAN	TPSGNLVNR_2	NA_NA	TPSGNLVNR_2_NA_NA	L	EGF	EGF_1	1	1	1	1.1	123379.7136	16.6189729501858	1
sp|P33527|MRP1_HUMAN	VDANEEVEALIVK_2	NA_NA	VDANEEVEALIVK_2_NA_NA	L	EGF	EGF_1	1	1	1	1.1	32166.6144	14.6795037502911	1
sp|P34741|SDC2_HUMAN	HSDSLFK_2	NA_NA	HSDSLFK_2_NA_NA	L	EGF	EGF_1	1	1	1	1.1	93770.46107	16.2230731791981	1
sp|P34741|SDC2_HUMAN	KKDEGSYDLGER_3	NA_NA	KKDEGSYDLGER_3_NA_NA	L	EGF	EGF_1	1	1	1	1.1	73707.44557	15.8757500135895	1
sp|P34741|SDC2_HUMAN	KMDPAEEDTNVYTEK_3	NA_NA	KMDPAEEDTNVYTEK_3_NA_NA	L	EGF	EGF_1	1	1	1	1.1	60776.45884	15.5974522710425	1
sp|P34741|SDC2_HUMAN	VHLSDSER_2	NA_NA	VHLSDSER_2_NA_NA	L	EGF	EGF_1	1	1	1	1.1	25132.0047025	14.3234654079682	1
sp|P34741|SDC2_HUMAN	VHLSDSER_3	NA_NA	VHLSDSER_3_NA_NA	L	EGF	EGF_1	1	1	1	1.1	NA	NA	1
sp|P35555|FBN1_HUMAN	VCVDTHMR[2] C+57.0215_3	NA_NA	VCVDTHMR[2] C+57.0215_3_NA_NA	L	EGF	EGF_1	1	1	1	1.1	11826.26229	13.2359338323595	1
sp|P35613|BASI_HUMAN	FFVSSSQGR_2	NA_NA	FFVSSSQGR_2_NA_NA	L	EGF	EGF_1	1	1	1	1.1	1099454.191	19.7745833378405	1
sp|P35613|BASI_HUMAN	GGVVLKEDALPGQK_2	NA_NA	GGVVLKEDALPGQK_2_NA_NA	L	EGF	EGF_1	1	1	1	1.1	137167.3752	16.7718051298497	1
sp|P35613|BASI_HUMAN	GGVVLKEDALPGQK_3	NA_NA	GGVVLKEDALPGQK_3_NA_NA	L	EGF	EGF_1	1	1	1	1.1	250810.9852	17.6424682854326	1
sp|P35613|BASI_HUMAN	GSDQAIITLR_2	NA_NA	GSDQAIITLR_2_NA_NA	L	EGF	EGF_1	1	1	1	1.1	129785.22237	16.6919938719809	1
sp|P35613|BASI_HUMAN	SELHIENLNMEADPGQYR_3	NA_NA	SELHIENLNMEADPGQYR_3_NA_NA	L	EGF	EGF_1	1	1	1	1.1	809575.4959	19.3330333711466	1
sp|P35613|BASI_HUMAN	SELHIENLNMEADPGQYR[10] M+15.9949_3	NA_NA	SELHIENLNMEADPGQYR[10] M+15.9949_3_NA_NA	L	EGF	EGF_1	1	1	1	1.1	NA	NA	1
sp|P35613|BASI_HUMAN	SSEHINEGETAMLVCK[12] M+15.9949|[15] C+57.0215_3	NA_NA	SSEHINEGETAMLVCK[12] M+15.9949|[15] C+57.0215_3_NA_NA	L	EGF	EGF_1	1	1	1	1.1	NA	NA	1
sp|P35613|BASI_HUMAN	SSEHINEGETAMLVCK[15] C+57.0215_2	NA_NA	SSEHINEGETAMLVCK[15] C+57.0215_2_NA_NA	L	EGF	EGF_1	1	1	1	1.1	130193.6677	16.6965270287824	1
sp|P35613|BASI_HUMAN	SSEHINEGETAMLVCK[15] C+57.0215_3	NA_NA	SSEHINEGETAMLVCK[15] C+57.0215_3_NA_NA	L	EGF	EGF_1	1	1	1	1.1	724423.3916	19.172700879314	1
sp|P36888|FLT3_HUMAN	AYPQIR_2	NA_NA	AYPQIR_2_NA_NA	L	EGF	EGF_1	1	1	1	1.1	5616.887374	12.1617824332068	1
sp|P41221|WNT5A_HUMAN	ECQYQFR[2] C+57.0215_2	NA_NA	ECQYQFR[2] C+57.0215_2_NA_NA	L	EGF	EGF_1	1	1	1	1.1	12215.63232	13.2826681968501	1
sp|P41221|WNT5A_HUMAN	EFVDAR_2	NA_NA	EFVDAR_2_NA_NA	L	EGF	EGF_1	1	1	1	1.1	NA	NA	1
sp|P41221|WNT5A_HUMAN	EGELSTCGCSR[7] C+57.0215|[9] C+57.0215_2	NA_NA	EGELSTCGCSR[7] C+57.0215|[9] C+57.0215_2_NA_NA	L	EGF	EGF_1	1	1	1	1.1	NA	NA	1
sp|P42658|DPP6_HUMAN	IHDPEAK_2	NA_NA	IHDPEAK_2_NA_NA	L	EGF	EGF_1	1	1	1	1.1	356771.1706	18.1508667886643	1
sp|P42892|ECE1_HUMAN	AFEESLSTLK_2	NA_NA	AFEESLSTLK_2_NA_NA	L	EGF	EGF_1	1	1	1	1.1	259707.1797	17.6927536461132	1
sp|P42892|ECE1_HUMAN	AKPLMELIER_3	NA_NA	AKPLMELIER_3_NA_NA	L	EGF	EGF_1	1	1	1	1.1	61027.138483	15.6033905979289	1
sp|P42892|ECE1_HUMAN	DNFQDTLQVVTAHYR_3	NA_NA	DNFQDTLQVVTAHYR_3_NA_NA	L	EGF	EGF_1	1	1	1	1.1	173730.5028	17.112718825739	1
sp|P42892|ECE1_HUMAN	FMEVMYGTK_2	NA_NA	FMEVMYGTK_2_NA_NA	L	EGF	EGF_1	1	1	1	1.1	195331.11872	17.2817895548319	1
sp|P42892|ECE1_HUMAN	HTLGENIADNGGLK_2	NA_NA	HTLGENIADNGGLK_2_NA_NA	L	EGF	EGF_1	1	1	1	1.1	NA	NA	1
sp|P42892|ECE1_HUMAN	TPESSHEGLITDPHSPSR_3	NA_NA	TPESSHEGLITDPHSPSR_3_NA_NA	L	EGF	EGF_1	1	1	1	1.1	44582.72499	15.1504244526765	1
sp|P42892|ECE1_HUMAN	TPESSHEGLITDPHSPSR_4	NA_NA	TPESSHEGLITDPHSPSR_4_NA_NA	L	EGF	EGF_1	1	1	1	1.1	176366.7901	17.1344466744327	1
sp|P42892|ECE1_HUMAN	TSSFLDQR_2	NA_NA	TSSFLDQR_2_NA_NA	L	EGF	EGF_1	1	1	1	1.1	11953.4358	13.2513650073651	1
sp|P42892|ECE1_HUMAN	VTADQLR_2	NA_NA	VTADQLR_2_NA_NA	L	EGF	EGF_1	1	1	1	1.1	358123.1749	18.1563236292075	1
sp|P43121|MUC18_HUMAN	APEEPNIQVNPLGIPVNSK_2	NA_NA	APEEPNIQVNPLGIPVNSK_2_NA_NA	L	EGF	EGF_1	1	1	1	1.1	138077.624	16.7813472920755	1
sp|P43121|MUC18_HUMAN	CLADGNPPPHFSISK[1] C+57.0215_3	NA_NA	CLADGNPPPHFSISK[1] C+57.0215_3_NA_NA	L	EGF	EGF_1	1	1	1	1.1	154243.2276	16.941074893669	1
sp|P43121|MUC18_HUMAN	DAQFYCELNYR[6] C+57.0215_2	NA_NA	DAQFYCELNYR[6] C+57.0215_2_NA_NA	L	EGF	EGF_1	1	1	1	1.1	86337.13831	16.1039209275295	1
sp|P43121|MUC18_HUMAN	EAEEETTNDNGVLVLEPAR_2	NA_NA	EAEEETTNDNGVLVLEPAR_2_NA_NA	L	EGF	EGF_1	1	1	1	1.1	69505.62181	15.7910693246103	1
sp|P43121|MUC18_HUMAN	EDKDAQFYCELNYR[9] C+57.0215_3	NA_NA	EDKDAQFYCELNYR[9] C+57.0215_3_NA_NA	L	EGF	EGF_1	1	1	1	1.1	35503.31421	14.8218933583209	1
sp|P43121|MUC18_HUMAN	EETGQVLER_2	NA_NA	EETGQVLER_2_NA_NA	L	EGF	EGF_1	1	1	1	1.1	556385.1495	18.7919516610719	1
sp|P43121|MUC18_HUMAN	EPEEVATCVGR[8] C+57.0215_2	NA_NA	EPEEVATCVGR[8] C+57.0215_2_NA_NA	L	EGF	EGF_1	1	1	1	1.1	382083.5998	18.2497560818417	1
sp|P43121|MUC18_HUMAN	EVTVPVFYPTEK_2	NA_NA	EVTVPVFYPTEK_2_NA_NA	L	EGF	EGF_1	1	1	1	1.1	593.0932046	8.91834230517161	1
sp|P43121|MUC18_HUMAN	GPVLQLHDLK_3	NA_NA	GPVLQLHDLK_3_NA_NA	L	EGF	EGF_1	1	1	1	1.1	133231.5843	16.729803880509	1
sp|P43121|MUC18_HUMAN	GPVLQLHDLKR_3	NA_NA	GPVLQLHDLKR_3_NA_NA	L	EGF	EGF_1	1	1	1	1.1	1121.425251	9.83734501821515	1
sp|P43121|MUC18_HUMAN	GPVLQLHDLKR_4	NA_NA	GPVLQLHDLKR_4_NA_NA	L	EGF	EGF_1	1	1	1	1.1	NA	NA	1
sp|P43121|MUC18_HUMAN	IFLCQGK[4] C+57.0215_2	NA_NA	IFLCQGK[4] C+57.0215_2_NA_NA	L	EGF	EGF_1	1	1	1	1.1	138443.63263	16.7851664497796	1
sp|P43121|MUC18_HUMAN	KLPEPESR_2	NA_NA	KLPEPESR_2_NA_NA	L	EGF	EGF_1	1	1	1	1.1	131952.5832585	16.7158873425438	1
sp|P43121|MUC18_HUMAN	KLPEPESR_3	NA_NA	KLPEPESR_3_NA_NA	L	EGF	EGF_1	1	1	1	1.1	468838.462783	18.5449586788004	1
sp|P43121|MUC18_HUMAN	KSELVVEVK_2	NA_NA	KSELVVEVK_2_NA_NA	L	EGF	EGF_1	1	1	1	1.1	132422.2761	16.7210135807025	1
sp|P43121|MUC18_HUMAN	KSELVVEVK_3	NA_NA	KSELVVEVK_3_NA_NA	L	EGF	EGF_1	1	1	1	1.1	92850.66332	16.208851869557	1
sp|P43121|MUC18_HUMAN	QGQGQSEPGEYEQR_2	NA_NA	QGQGQSEPGEYEQR_2_NA_NA	L	EGF	EGF_1	1	1	1	1.1	114454.3738	16.5106403433199	1
sp|P43121|MUC18_HUMAN	SDKLPEEMGLLQGSSGDK_3	NA_NA	SDKLPEEMGLLQGSSGDK_3_NA_NA	L	EGF	EGF_1	1	1	1	1.1	128272.58728	16.6750806373868	1
sp|P43121|MUC18_HUMAN	SDKLPEEMGLLQGSSGDKR_4	NA_NA	SDKLPEEMGLLQGSSGDKR_4_NA_NA	L	EGF	EGF_1	1	1	1	1.1	216259.382	17.4286304703876	1
sp|P43121|MUC18_HUMAN	VWLEVEPVGMLK_2	NA_NA	VWLEVEPVGMLK_2_NA_NA	L	EGF	EGF_1	1	1	1	1.1	240658.5330301	17.5828553255641	1
sp|P43121|MUC18_HUMAN	VWLEVEPVGMLK[10] M+15.9949_2	NA_NA	VWLEVEPVGMLK[10] M+15.9949_2_NA_NA	L	EGF	EGF_1	1	1	1	1.1	107640.6792	16.4220911470687	1
sp|P46977|STT3A_HUMAN	AWYPLGR_2	NA_NA	AWYPLGR_2_NA_NA	L	EGF	EGF_1	1	1	1	1.1	183306.6343388	17.1901267493821	1
sp|P46977|STT3A_HUMAN	EAYYWLR_2	NA_NA	EAYYWLR_2_NA_NA	L	EGF	EGF_1	1	1	1	1.1	174871.6139	17.122163869967	1
sp|P46977|STT3A_HUMAN	ENDYYTPTGEFR_2	NA_NA	ENDYYTPTGEFR_2_NA_NA	L	EGF	EGF_1	1	1	1	1.1	72718.85992	15.8562692340872	1
sp|P46977|STT3A_HUMAN	FGQVYTEAK_2	NA_NA	FGQVYTEAK_2_NA_NA	L	EGF	EGF_1	1	1	1	1.1	113809.0348	16.5024828391343	1
sp|P46977|STT3A_HUMAN	FHNWFDDR_3	NA_NA	FHNWFDDR_3_NA_NA	L	EGF	EGF_1	1	1	1	1.1	27812.70496	14.4696837154755	1
sp|P46977|STT3A_HUMAN	FLAEEGFYK_2	NA_NA	FLAEEGFYK_2_NA_NA	L	EGF	EGF_1	1	1	1	1.1	228754.6012	17.5096685099588	1
sp|P46977|STT3A_HUMAN	FLWMVR_2	NA_NA	FLWMVR_2_NA_NA	L	EGF	EGF_1	1	1	1	1.1	27251.89227	14.4402960615692	1
sp|P46977|STT3A_HUMAN	FYSLLDPSYAK_2	NA_NA	FYSLLDPSYAK_2_NA_NA	L	EGF	EGF_1	1	1	1	1.1	NA	NA	1
sp|P47972|NPTX2_HUMAN	GAGATGKDTMGDLPR_4	NA_NA	GAGATGKDTMGDLPR_4_NA_NA	L	EGF	EGF_1	1	1	1	1.1	303307.9135	17.9166508870149	1
sp|P48509|CD151_HUMAN	DSEWIR_2	NA_NA	DSEWIR_2_NA_NA	L	EGF	EGF_1	1	1	1	1.1	30436.13741	14.59972493371	1
sp|P48960|CD97_HUMAN	CRPGWKPR[1] C+57.0215_3	NA_NA	CRPGWKPR[1] C+57.0215_3_NA_NA	L	EGF	EGF_1	1	1	1	1.1	15157.63774	13.5939845853365	1
sp|P48960|CD97_HUMAN	GGHWATEGCQVLGSK[9] C+57.0215_2	NA_NA	GGHWATEGCQVLGSK[9] C+57.0215_2_NA_NA	L	EGF	EGF_1	1	1	1	1.1	6003451.577	22.2235880335366	1
sp|P48960|CD97_HUMAN	GGHWATEGCQVLGSK[9] C+57.0215_3	NA_NA	GGHWATEGCQVLGSK[9] C+57.0215_3_NA_NA	L	EGF	EGF_1	1	1	1	1.1	1083094.735	19.7529552792102	1
sp|P48960|CD97_HUMAN	KQAELEEIYESSIR_3	NA_NA	KQAELEEIYESSIR_3_NA_NA	L	EGF	EGF_1	1	1	1	1.1	63567.75077	15.6622346950031	1
sp|P48960|CD97_HUMAN	LTLITR_2	NA_NA	LTLITR_2_NA_NA	L	EGF	EGF_1	1	1	1	1.1	NA	NA	1
sp|P48960|CD97_HUMAN	LVDELMEAPGDVEALAPPVR_2	NA_NA	LVDELMEAPGDVEALAPPVR_2_NA_NA	L	EGF	EGF_1	1	1	1	1.1	83152.68149	16.0497024408117	1
sp|P48960|CD97_HUMAN	LVDELMEAPGDVEALAPPVR_3	NA_NA	LVDELMEAPGDVEALAPPVR_3_NA_NA	L	EGF	EGF_1	1	1	1	1.1	116651.6137	16.5380740126941	1
sp|P48960|CD97_HUMAN	QAELEEIYESSIR_2	NA_NA	QAELEEIYESSIR_2_NA_NA	L	EGF	EGF_1	1	1	1	1.1	11133.7726	13.1488821753437	1
sp|P48960|CD97_HUMAN	QELLCAFWK[5] C+57.0215_2	NA_NA	QELLCAFWK[5] C+57.0215_2_NA_NA	L	EGF	EGF_1	1	1	1	1.1	145257.9588	16.8544849599265	1
sp|P48960|CD97_HUMAN	TSSAEVTIQNVIK_2	NA_NA	TSSAEVTIQNVIK_2_NA_NA	L	EGF	EGF_1	1	1	1	1.1	234321.8567	17.5443592775953	1
sp|P48960|CD97_HUMAN	YSEFTSTTSGTGHNQTR_3	NA_NA	YSEFTSTTSGTGHNQTR_3_NA_NA	L	EGF	EGF_1	1	1	1	1.1	43845.36766	15.1263640802857	1
sp|P49755|TMEDA_HUMAN	IPDQLVILDMK_2	NA_NA	IPDQLVILDMK_2_NA_NA	L	EGF	EGF_1	1	1	1	1.1	221410.2685	17.4625898802686	1
sp|P49755|TMEDA_HUMAN	LKPLEVELR_3	NA_NA	LKPLEVELR_3_NA_NA	L	EGF	EGF_1	1	1	1	1.1	207924.17292	17.3719252409963	1
sp|P49755|TMEDA_HUMAN	NYEEIAK_2	NA_NA	NYEEIAK_2_NA_NA	L	EGF	EGF_1	1	1	1	1.1	114764.1142	16.5145393413015	1
sp|P50406|5HT6R_HUMAN	ILLAAR_2	NA_NA	ILLAAR_2_NA_NA	L	EGF	EGF_1	1	1	1	1.1	629657.4537	18.9704349346616	1
sp|P51148|RAB5C_HUMAN	GVDLQENNPASR_2	NA_NA	GVDLQENNPASR_2_NA_NA	L	EGF	EGF_1	1	1	1	1.1	129506.8286	16.6888959176532	1
sp|P51148|RAB5C_HUMAN	QASPNIVIALAGNK_2	NA_NA	QASPNIVIALAGNK_2_NA_NA	L	EGF	EGF_1	1	1	1	1.1	97206.01934	16.274985306195	1
sp|P51571|SSRD_HUMAN	FFDEESYSLLR_2	NA_NA	FFDEESYSLLR_2_NA_NA	L	EGF	EGF_1	1	1	1	1.1	151017.6865	16.9105852689962	1
sp|P51571|SSRD_HUMAN	SAHAGTYEVR_2	NA_NA	SAHAGTYEVR_2_NA_NA	L	EGF	EGF_1	1	1	1	1.1	NA	NA	1
sp|P51571|SSRD_HUMAN	SAHAGTYEVR_3	NA_NA	SAHAGTYEVR_3_NA_NA	L	EGF	EGF_1	1	1	1	1.1	71783.380442	15.8375895173574	1
sp|P51571|SSRD_HUMAN	YQVSWSLDHK_3	NA_NA	YQVSWSLDHK_3_NA_NA	L	EGF	EGF_1	1	1	1	1.1	57310.99803	15.5127516727997	1
sp|P51793|CLCN4_HUMAN	WTLLIK_2	NA_NA	WTLLIK_2_NA_NA	L	EGF	EGF_1	1	1	1	1.1	6628.385679	12.4006691075397	1
sp|P53985|MOT1_HUMAN	DLHDANTDLIGR_2	NA_NA	DLHDANTDLIGR_2_NA_NA	L	EGF	EGF_1	1	1	1	1.1	233439.2933	17.5389151685607	1
sp|P53985|MOT1_HUMAN	DLHDANTDLIGR_3	NA_NA	DLHDANTDLIGR_3_NA_NA	L	EGF	EGF_1	1	1	1	1.1	202465.85526	17.3335463737324	1
sp|P53985|MOT1_HUMAN	ESKEEETSIDVAGKPNEVTK_3	NA_NA	ESKEEETSIDVAGKPNEVTK_3_NA_NA	L	EGF	EGF_1	1	1	1	1.1	99470.71655	16.3082115221395	1
sp|P53985|MOT1_HUMAN	SITVFFK_2	NA_NA	SITVFFK_2_NA_NA	L	EGF	EGF_1	1	1	1	1.1	19916.41857	13.9878978938144	1
sp|P54289|CA2D1_HUMAN	FVVTDGGITR_2	NA_NA	FVVTDGGITR_2_NA_NA	L	EGF	EGF_1	1	1	1	1.1	67921.41168	15.7578060970316	1
sp|P54707|AT12A_HUMAN	LIFDNLKK_2	NA_NA	LIFDNLKK_2_NA_NA	L	EGF	EGF_1	1	1	1	1.1	NA	NA	1
sp|P54707|AT12A_HUMAN	LIFDNLKK_3	NA_NA	LIFDNLKK_3_NA_NA	L	EGF	EGF_1	1	1	1	1.1	294365.7444	17.8734775411882	1
sp|P54707|AT12A_HUMAN	VIMVTGDHPITAK_2	NA_NA	VIMVTGDHPITAK_2_NA_NA	L	EGF	EGF_1	1	1	1	1.1	NA	NA	1
sp|P54707|AT12A_HUMAN	VIMVTGDHPITAK_3	NA_NA	VIMVTGDHPITAK_3_NA_NA	L	EGF	EGF_1	1	1	1	1.1	1085994.7678	19.7568129950181	1
sp|P54709|AT1B3_HUMAN	IDGSANLK_2	NA_NA	IDGSANLK_2_NA_NA	L	EGF	EGF_1	1	1	1	1.1	8272.775896	12.7203830589707	1
sp|P54709|AT1B3_HUMAN	LFIYNPTTGEFLGR_2	NA_NA	LFIYNPTTGEFLGR_2_NA_NA	L	EGF	EGF_1	1	1	1	1.1	155916.9149	16.9566451973565	1
sp|P54709|AT1B3_HUMAN	SDPTSYAGYIEDLKK_3	NA_NA	SDPTSYAGYIEDLKK_3_NA_NA	L	EGF	EGF_1	1	1	1	1.1	134815.729474	16.7468565788789	1
sp|P54764|EPHA4_HUMAN	TYQVCNVMEPSQNNWLR[5] C+57.0215_3	NA_NA	TYQVCNVMEPSQNNWLR[5] C+57.0215_3_NA_NA	L	EGF	EGF_1	1	1	1	1.1	799.4763489	9.34913881779578	1
sp|P54852|EMP3_HUMAN	SWWTLPGK_2	NA_NA	SWWTLPGK_2_NA_NA	L	EGF	EGF_1	1	1	1	1.1	53426.394114	15.4114923020398	1
sp|P55011|S12A2_HUMAN	GFFGYK_2	NA_NA	GFFGYK_2_NA_NA	L	EGF	EGF_1	1	1	1	1.1	NA	NA	1
sp|P55290|CAD13_HUMAN	DIQGSLQDIFK_2	NA_NA	DIQGSLQDIFK_2_NA_NA	L	EGF	EGF_1	1	1	1	1.1	49436.417759	15.2995138598918	1
sp|P55290|CAD13_HUMAN	INENTGSVSVTR_2	NA_NA	INENTGSVSVTR_2_NA_NA	L	EGF	EGF_1	1	1	1	1.1	158198.3253	16.9776020751209	1
sp|P55290|CAD13_HUMAN	SIVVSPILIPENQR_2	NA_NA	SIVVSPILIPENQR_2_NA_NA	L	EGF	EGF_1	1	1	1	1.1	106033.1314364	16.4003828718468	1
sp|P55290|CAD13_HUMAN	VNSDGGLVALR_2	NA_NA	VNSDGGLVALR_2_NA_NA	L	EGF	EGF_1	1	1	1	1.1	2844.320766	11.1800957308504	1
sp|P55290|CAD13_HUMAN	YEVSSPYFK_2	NA_NA	YEVSSPYFK_2_NA_NA	L	EGF	EGF_1	1	1	1	1.1	49925.4603	15.3137153818366	1
sp|P56199|ITA1_HUMAN	DLLIVR_2	NA_NA	DLLIVR_2_NA_NA	L	EGF	EGF_1	1	1	1	1.1	101061.13319	16.3310960096909	1
sp|P56199|ITA1_HUMAN	GTILDCNTCK[6] C+57.0215|[9] C+57.0215_2	NA_NA	GTILDCNTCK[6] C+57.0215|[9] C+57.0215_2_NA_NA	L	EGF	EGF_1	1	1	1	1.1	34826.92849	14.7941428949828	1
sp|P56199|ITA1_HUMAN	SFFSGTQER_2	NA_NA	SFFSGTQER_2_NA_NA	L	EGF	EGF_1	1	1	1	1.1	81748.54647	16.0251327318261	1
sp|P56199|ITA1_HUMAN	TIVHYSPNLVFSGIEAIQK_3	NA_NA	TIVHYSPNLVFSGIEAIQK_3_NA_NA	L	EGF	EGF_1	1	1	1	1.1	116694.1813	16.5386003737207	1
sp|P56199|ITA1_HUMAN	VIQDCEDENIQR[5] C+57.0215_2	NA_NA	VIQDCEDENIQR[5] C+57.0215_2_NA_NA	L	EGF	EGF_1	1	1	1	1.1	128580.2052	16.6785363059475	1
sp|P56199|ITA1_HUMAN	VMVIVTDGESHDNHR_3	NA_NA	VMVIVTDGESHDNHR_3_NA_NA	L	EGF	EGF_1	1	1	1	1.1	76083.01126	15.921514000022	1
sp|P56199|ITA1_HUMAN	VTLDSLR_2	NA_NA	VTLDSLR_2_NA_NA	L	EGF	EGF_1	1	1	1	1.1	1510.153398	10.2667066606635	1
sp|P56199|ITA1_HUMAN	YSSTEEVLVAAK_2	NA_NA	YSSTEEVLVAAK_2_NA_NA	L	EGF	EGF_1	1	1	1	1.1	44027.63197	15.1323489037097	1
sp|P61073|CXCR4_HUMAN	TSAQHALTSVSR_2	NA_NA	TSAQHALTSVSR_2_NA_NA	L	EGF	EGF_1	1	1	1	1.1	11556.49084	13.2026430388743	1
sp|P61073|CXCR4_HUMAN	TSAQHALTSVSR_3	NA_NA	TSAQHALTSVSR_3_NA_NA	L	EGF	EGF_1	1	1	1	1.1	74334.46592	15.8879709387259	1
sp|P61619|S61A1_HUMAN	ETSMVHELNR_3	NA_NA	ETSMVHELNR_3_NA_NA	L	EGF	EGF_1	1	1	1	1.1	324914.9955	18.0159300762815	1
sp|P61619|S61A1_HUMAN	GQYNTYPIK_2	NA_NA	GQYNTYPIK_2_NA_NA	L	EGF	EGF_1	1	1	1	1.1	32821.57475	14.7085841125647	1
sp|P61619|S61A1_HUMAN	IIEVGDTPK_2	NA_NA	IIEVGDTPK_2_NA_NA	L	EGF	EGF_1	1	1	1	1.1	482717.0917	18.5870456573098	1
sp|P61619|S61A1_HUMAN	TWIEVSGSSAK_2	NA_NA	TWIEVSGSSAK_2_NA_NA	L	EGF	EGF_1	1	1	1	1.1	409291.366194	18.3489959818521	1
sp|P61619|S61A1_HUMAN	VILASNR_2	NA_NA	VILASNR_2_NA_NA	L	EGF	EGF_1	1	1	1	1.1	263540.9127	17.7138946942726	1
sp|P61978|HNRPK_HUMAN	DLAGSIIGK_2	NA_NA	DLAGSIIGK_2_NA_NA	L	EGF	EGF_1	1	1	1	1.1	1079133.061	19.7476686078986	1
sp|P61978|HNRPK_HUMAN	DYDDMSPR_2	NA_NA	DYDDMSPR_2_NA_NA	L	EGF	EGF_1	1	1	1	1.1	455604.3461	18.5036492569784	1
sp|P61978|HNRPK_HUMAN	GGDLMAYDR_2	NA_NA	GGDLMAYDR_2_NA_NA	L	EGF	EGF_1	1	1	1	1.1	581070.67353	18.8545813918087	1
sp|P61978|HNRPK_HUMAN	GGDLMAYDR[5] M+15.9949_2	NA_NA	GGDLMAYDR[5] M+15.9949_2_NA_NA	L	EGF	EGF_1	1	1	1	1.1	186580.8291	17.215668506769	1
sp|P61978|HNRPK_HUMAN	GSDFDCELR[6] C+57.0215_2	NA_NA	GSDFDCELR[6] C+57.0215_2_NA_NA	L	EGF	EGF_1	1	1	1	1.1	650053.87429	19.016427036547	1
sp|P61978|HNRPK_HUMAN	GSYGDLGGPIITTQVTIPK_2	NA_NA	GSYGDLGGPIITTQVTIPK_2_NA_NA	L	EGF	EGF_1	1	1	1	1.1	908737.0265	19.4997306103905	1
sp|P61978|HNRPK_HUMAN	GSYGDLGGPIITTQVTIPK_3	NA_NA	GSYGDLGGPIITTQVTIPK_3_NA_NA	L	EGF	EGF_1	1	1	1	1.1	88248.80842	16.1355164513439	1
sp|P61978|HNRPK_HUMAN	IDEPLEGSEDR_2	NA_NA	IDEPLEGSEDR_2_NA_NA	L	EGF	EGF_1	1	1	1	1.1	2017401.395	20.6502940028839	1
sp|P61978|HNRPK_HUMAN	IILDLISESPIK_2	NA_NA	IILDLISESPIK_2_NA_NA	L	EGF	EGF_1	1	1	1	1.1	1536375.728	20.2573269197504	1
sp|P61978|HNRPK_HUMAN	IITITGTQDQIQNAQYLLQNSVK_3	NA_NA	IITITGTQDQIQNAQYLLQNSVK_3_NA_NA	L	EGF	EGF_1	1	1	1	1.1	1047208.468624	19.7043445119106	1
sp|P61978|HNRPK_HUMAN	LFQECCPHSTDR[5] C+57.0215|[6] C+57.0215_2	NA_NA	LFQECCPHSTDR[5] C+57.0215|[6] C+57.0215_2_NA_NA	L	EGF	EGF_1	1	1	1	1.1	221417.7611827	17.4626387012802	1
sp|P61978|HNRPK_HUMAN	LFQECCPHSTDR[5] C+57.0215|[6] C+57.0215_3	NA_NA	LFQECCPHSTDR[5] C+57.0215|[6] C+57.0215_3_NA_NA	L	EGF	EGF_1	1	1	1	1.1	857267.7934	19.4156136916786	1
sp|P61978|HNRPK_HUMAN	LLIHQSLAGGIIGVK_2	NA_NA	LLIHQSLAGGIIGVK_2_NA_NA	L	EGF	EGF_1	1	1	1	1.1	98756.13283	16.2978099962304	1
sp|P61978|HNRPK_HUMAN	LLIHQSLAGGIIGVK_3	NA_NA	LLIHQSLAGGIIGVK_3_NA_NA	L	EGF	EGF_1	1	1	1	1.1	430758.9413	18.4227484906181	1
sp|P61978|HNRPK_HUMAN	NLPLPPPPPPR_2	NA_NA	NLPLPPPPPPR_2_NA_NA	L	EGF	EGF_1	1	1	1	1.1	119059.344	16.56754859817	1
sp|P61978|HNRPK_HUMAN	NTDEMVELR_2	NA_NA	NTDEMVELR_2_NA_NA	L	EGF	EGF_1	1	1	1	1.1	1352492.078	20.0734159863285	1
sp|P61978|HNRPK_HUMAN	NTDEMVELR[5] M+15.9949_2	NA_NA	NTDEMVELR[5] M+15.9949_2_NA_NA	L	EGF	EGF_1	1	1	1	1.1	279590.94528	17.7991853866414	1
sp|P61978|HNRPK_HUMAN	RDYDDMSPR_3	NA_NA	RDYDDMSPR_3_NA_NA	L	EGF	EGF_1	1	1	1	1.1	1107.085571	9.81877829594439	1
sp|P61978|HNRPK_HUMAN	RPAEDMEEEQAFK_2	NA_NA	RPAEDMEEEQAFK_2_NA_NA	L	EGF	EGF_1	1	1	1	1.1	243250.5006	17.5983105217327	1
sp|P61978|HNRPK_HUMAN	RPAEDMEEEQAFK_3	NA_NA	RPAEDMEEEQAFK_3_NA_NA	L	EGF	EGF_1	1	1	1	1.1	417042.0529	18.37606061448	1
sp|P61978|HNRPK_HUMAN	RPAEDMEEEQAFKR_3	NA_NA	RPAEDMEEEQAFKR_3_NA_NA	L	EGF	EGF_1	1	1	1	1.1	1438026.916	20.1618865220054	1
sp|P61978|HNRPK_HUMAN	RPAEDMEEEQAFKR_4	NA_NA	RPAEDMEEEQAFKR_4_NA_NA	L	EGF	EGF_1	1	1	1	1.1	384414.3961	18.2585301129436	1
sp|P61978|HNRPK_HUMAN	TDYNASVSVPDSSGPER_2	NA_NA	TDYNASVSVPDSSGPER_2_NA_NA	L	EGF	EGF_1	1	1	1	1.1	1724280.105	20.4237899982746	1
sp|P61978|HNRPK_HUMAN	TDYNASVSVPDSSGPER_3	NA_NA	TDYNASVSVPDSSGPER_3_NA_NA	L	EGF	EGF_1	1	1	1	1.1	109491.2073	16.4466827664529	1
sp|P61978|HNRPK_HUMAN	VVLIGGKPDR_2	NA_NA	VVLIGGKPDR_2_NA_NA	L	EGF	EGF_1	1	1	1	1.1	586936.1113	18.8690712205087	1
sp|P61978|HNRPK_HUMAN	VVLIGGKPDR_3	NA_NA	VVLIGGKPDR_3_NA_NA	L	EGF	EGF_1	1	1	1	1.1	2282873.291	20.8286466287866	1
sp|P67809|YBOX1_HUMAN	EDGNEEDKENQGDETQGQQPPQR_3	NA_NA	EDGNEEDKENQGDETQGQQPPQR_3_NA_NA	L	EGF	EGF_1	1	1	1	1.1	NA	NA	1
sp|P67809|YBOX1_HUMAN	RPQYSNPPVQGEVMEGADNQGAGEQGRPVR_4	NA_NA	RPQYSNPPVQGEVMEGADNQGAGEQGRPVR_4_NA_NA	L	EGF	EGF_1	1	1	1	1.1	139020.3681	16.7911640177423	1
sp|P78357|CNTP1_HUMAN	VNIADLAVR_2	NA_NA	VNIADLAVR_2_NA_NA	L	EGF	EGF_1	1	1	1	1.1	13124.4999	13.3862021037544	1
sp|P98161|PKD1_HUMAN	VFEELR_2	NA_NA	VFEELR_2_NA_NA	L	EGF	EGF_1	1	1	1	1.1	12038.52722	13.2615985580159	1
sp|Q01650|LAT1_HUMAN	ALAAPAAEEK_2	NA_NA	ALAAPAAEEK_2_NA_NA	L	EGF	EGF_1	1	1	1	1.1	1593275.80482	20.3097918695421	1
sp|Q01650|LAT1_HUMAN	ALAAPAAEEKEEAR_2	NA_NA	ALAAPAAEEKEEAR_2_NA_NA	L	EGF	EGF_1	1	1	1	1.1	24132.15381	14.2648963355714	1
sp|Q01650|LAT1_HUMAN	ALAAPAAEEKEEAR_3	NA_NA	ALAAPAAEEKEEAR_3_NA_NA	L	EGF	EGF_1	1	1	1	1.1	217056.4613	17.4339381168451	1
sp|Q01650|LAT1_HUMAN	GDVSNLDPNFSFEGTK_2	NA_NA	GDVSNLDPNFSFEGTK_2_NA_NA	L	EGF	EGF_1	1	1	1	1.1	229407.287	17.5137789662327	1
sp|Q01650|LAT1_HUMAN	KPELERPIK_3	NA_NA	KPELERPIK_3_NA_NA	L	EGF	EGF_1	1	1	1	1.1	250623.6512	17.6413903150423	1
sp|Q01650|LAT1_HUMAN	LFFVGSR_2	NA_NA	LFFVGSR_2_NA_NA	L	EGF	EGF_1	1	1	1	1.1	7361.92296	12.5520942104306	1
sp|Q01650|LAT1_HUMAN	LMQVVPQET_2	NA_NA	LMQVVPQET_2_NA_NA	L	EGF	EGF_1	1	1	1	1.1	331484.8253	18.0448105759229	1
sp|Q01650|LAT1_HUMAN	SADGSAPAGEGEGVTLQR_2	NA_NA	SADGSAPAGEGEGVTLQR_2_NA_NA	L	EGF	EGF_1	1	1	1	1.1	1507899.154	20.2303357891854	1
sp|Q01650|LAT1_HUMAN	VQDAFAAAK_2	NA_NA	VQDAFAAAK_2_NA_NA	L	EGF	EGF_1	1	1	1	1.1	798685.6033	19.3134954563457	1
sp|Q01973|ROR1_HUMAN	NDAPVVQEPR_2	NA_NA	NDAPVVQEPR_2_NA_NA	L	EGF	EGF_1	1	1	1	1.1	6062.80282	12.2719964604972	1
sp|Q01974|ROR2_HUMAN	IGIPAER_2	NA_NA	IGIPAER_2_NA_NA	L	EGF	EGF_1	1	1	1	1.1	58704.2756	15.5474052355869	1
sp|Q01974|ROR2_HUMAN	LLGNSLLPIR_2	NA_NA	LLGNSLLPIR_2_NA_NA	L	EGF	EGF_1	1	1	1	1.1	2004.545577	10.6752867781035	1
sp|Q02413|DSG1_HUMAN	DGSNVIVTER_2	NA_NA	DGSNVIVTER_2_NA_NA	L	EGF	EGF_1	1	1	1	1.1	19930.31685	13.9889042989934	1
sp|Q02413|DSG1_HUMAN	ESSNVVVTER_2	NA_NA	ESSNVVVTER_2_NA_NA	L	EGF	EGF_1	1	1	1	1.1	59127.682	15.5577733726369	1
sp|Q02413|DSG1_HUMAN	VIAPSSSLPTSLTIHHPR_4	NA_NA	VIAPSSSLPTSLTIHHPR_4_NA_NA	L	EGF	EGF_1	1	1	1	1.1	39673.43018	14.9821127916688	1
sp|Q03405|UPAR_HUMAN	SGCNHPDLDVQYR[3] C+57.0215_3	NA_NA	SGCNHPDLDVQYR[3] C+57.0215_3_NA_NA	L	EGF	EGF_1	1	1	1	1.1	2084.732849	10.731874077284	1
sp|Q03405|UPAR_HUMAN	VEECALGQDLCR[4] C+57.0215|[11] C+57.0215_2	NA_NA	VEECALGQDLCR[4] C+57.0215|[11] C+57.0215_2_NA_NA	L	EGF	EGF_1	1	1	1	1.1	9069.989052	12.8531123672773	1
sp|Q04721|NOTC2_HUMAN	ALGTLLHTNLR_3	NA_NA	ALGTLLHTNLR_3_NA_NA	L	EGF	EGF_1	1	1	1	1.1	47402.62468	15.2389065960842	1
sp|Q04941|PLP2_HUMAN	HTAAPTDPADGPV_2	NA_NA	HTAAPTDPADGPV_2_NA_NA	L	EGF	EGF_1	1	1	1	1.1	4399.975271	11.8095069733918	1
sp|Q06481|APLP2_HUMAN	IIQALR_2	NA_NA	IIQALR_2_NA_NA	L	EGF	EGF_1	1	1	1	1.1	1038.218518	9.72612168338407	1
sp|Q07954|LRP1_HUMAN	AALSGANVLTLIEK_2	NA_NA	AALSGANVLTLIEK_2_NA_NA	L	EGF	EGF_1	1	1	1	1.1	31274.218247	14.6389134750181	1
sp|Q07954|LRP1_HUMAN	AVTDEEPFLIFANR_2	NA_NA	AVTDEEPFLIFANR_2_NA_NA	L	EGF	EGF_1	1	1	1	1.1	62491.54427	15.6376006447603	1
sp|Q07954|LRP1_HUMAN	EFMCQNR[4] C+57.0215_2	NA_NA	EFMCQNR[4] C+57.0215_2_NA_NA	L	EGF	EGF_1	1	1	1	1.1	4715.204152	11.9093317938871	1
sp|Q07954|LRP1_HUMAN	GVGGAPPTVTLLR_2	NA_NA	GVGGAPPTVTLLR_2_NA_NA	L	EGF	EGF_1	1	1	1	1.1	9445.743896	12.9116759779306	1
sp|Q07954|LRP1_HUMAN	IEAASMSGAGR_2	NA_NA	IEAASMSGAGR_2_NA_NA	L	EGF	EGF_1	1	1	1	1.1	33650.4172	14.7445640443968	1
sp|Q07954|LRP1_HUMAN	LDGLCIPLR[5] C+57.0215_2	NA_NA	LDGLCIPLR[5] C+57.0215_2_NA_NA	L	EGF	EGF_1	1	1	1	1.1	46245.3022563	15.2032464723844	1
sp|Q07954|LRP1_HUMAN	SGFSLGSDGK_2	NA_NA	SGFSLGSDGK_2_NA_NA	L	EGF	EGF_1	1	1	1	1.1	NA	NA	1
sp|Q07954|LRP1_HUMAN	SIHLSDER_3	NA_NA	SIHLSDER_3_NA_NA	L	EGF	EGF_1	1	1	1	1.1	7854.824397	12.645590580828	1
sp|Q07954|LRP1_HUMAN	TTLLAGDIEHPR_3	NA_NA	TTLLAGDIEHPR_3_NA_NA	L	EGF	EGF_1	1	1	1	1.1	58726.4856	15.5479509572856	1
sp|Q07954|LRP1_HUMAN	VFFTDYGQIPK_2	NA_NA	VFFTDYGQIPK_2_NA_NA	L	EGF	EGF_1	1	1	1	1.1	43944.22121	15.1296131121691	1
sp|Q08380|LG3BP_HUMAN	VEIFYR_2	NA_NA	VEIFYR_2_NA_NA	L	EGF	EGF_1	1	1	1	1.1	1391439.286	20.1143738021522	1
sp|Q08554|DSC1_HUMAN	VTATDLDEPDTLHTR_3	NA_NA	VTATDLDEPDTLHTR_3_NA_NA	L	EGF	EGF_1	1	1	1	1.1	43466.53125	15.1138446219617	1
sp|Q08722|CD47_HUMAN	IEVSQLLK_2	NA_NA	IEVSQLLK_2_NA_NA	L	EGF	EGF_1	1	1	1	1.1	81264.69544	16.0165683781173	1
sp|Q10472|GALT1_HUMAN	SLPDVR_2	NA_NA	SLPDVR_2_NA_NA	L	EGF	EGF_1	1	1	1	1.1	81249.96918	16.0163069186068	1
sp|Q10472|GALT1_HUMAN	SQQWLLR_2	NA_NA	SQQWLLR_2_NA_NA	L	EGF	EGF_1	1	1	1	1.1	3220.38676	11.3592455205726	1
sp|Q10472|GALT1_HUMAN	TDDLCLDVSK[5] C+57.0215_2	NA_NA	TDDLCLDVSK[5] C+57.0215_2_NA_NA	L	EGF	EGF_1	1	1	1	1.1	73028.23591	15.8623940336843	1
sp|Q10472|GALT1_HUMAN	TPTMAGGLFSIDR_2	NA_NA	TPTMAGGLFSIDR_2_NA_NA	L	EGF	EGF_1	1	1	1	1.1	NA	NA	1
sp|Q10589|BST2_HUMAN	ENQVLSVR_2	NA_NA	ENQVLSVR_2_NA_NA	L	EGF	EGF_1	1	1	1	1.1	192851.0831	17.2633549962396	1
sp|Q10589|BST2_HUMAN	LQDASAEVER_2	NA_NA	LQDASAEVER_2_NA_NA	L	EGF	EGF_1	1	1	1	1.1	286774.62117	17.8357851025333	1
sp|Q12797|ASPH_HUMAN	AQCEDDLAEK[3] C+57.0215_2	NA_NA	AQCEDDLAEK[3] C+57.0215_2_NA_NA	L	EGF	EGF_1	1	1	1	1.1	181451.7682	17.1754538632847	1
sp|Q12797|ASPH_HUMAN	AQPWWTPK_2	NA_NA	AQPWWTPK_2_NA_NA	L	EGF	EGF_1	1	1	1	1.1	215245.5339	17.4218510513649	1
sp|Q12797|ASPH_HUMAN	EGIESGDPGTDDGR_2	NA_NA	EGIESGDPGTDDGR_2_NA_NA	L	EGF	EGF_1	1	1	1	1.1	217855.3315	17.4392381679873	1
sp|Q12797|ASPH_HUMAN	ETGYTELVK_2	NA_NA	ETGYTELVK_2_NA_NA	L	EGF	EGF_1	1	1	1	1.1	179502.3585	17.1598705476051	1
sp|Q12797|ASPH_HUMAN	FYFHLGDAMQR_3	NA_NA	FYFHLGDAMQR_3_NA_NA	L	EGF	EGF_1	1	1	1	1.1	46427.48182	15.2089186855221	1
sp|Q12797|ASPH_HUMAN	GDWSQFTLWQQGR_2	NA_NA	GDWSQFTLWQQGR_2_NA_NA	L	EGF	EGF_1	1	1	1	1.1	NA	NA	1
sp|Q12797|ASPH_HUMAN	GHFASVWQR_2	NA_NA	GHFASVWQR_2_NA_NA	L	EGF	EGF_1	1	1	1	1.1	6059.404129	12.2711874865537	1
sp|Q12797|ASPH_HUMAN	GKIEEAVNAFK_3	NA_NA	GKIEEAVNAFK_3_NA_NA	L	EGF	EGF_1	1	1	1	1.1	47368.37645	15.2378638772537	1
sp|Q12797|ASPH_HUMAN	GLFLPEDENLR_2	NA_NA	GLFLPEDENLR_2_NA_NA	L	EGF	EGF_1	1	1	1	1.1	394197.696789	18.2947870947675	1
sp|Q12797|ASPH_HUMAN	GSLLTLQR_2	NA_NA	GSLLTLQR_2_NA_NA	L	EGF	EGF_1	1	1	1	1.1	306320.3438	17.9309089322302	1
sp|Q12797|ASPH_HUMAN	LIRDEGLAVMDK_3	NA_NA	LIRDEGLAVMDK_3_NA_NA	L	EGF	EGF_1	1	1	1	1.1	293920.369179	17.8712930913751	1
sp|Q12797|ASPH_HUMAN	MHLGLVIPK_3	NA_NA	MHLGLVIPK_3_NA_NA	L	EGF	EGF_1	1	1	1	1.1	93145.54654	16.2134264457369	1
sp|Q12797|ASPH_HUMAN	QQFLGHMR_3	NA_NA	QQFLGHMR_3_NA_NA	L	EGF	EGF_1	1	1	1	1.1	121437.0475	16.5960763677486	1
sp|Q12797|ASPH_HUMAN	WYELGHK_2	NA_NA	WYELGHK_2_NA_NA	L	EGF	EGF_1	1	1	1	1.1	4671.729581	11.8959683254268	1
sp|Q12797|ASPH_HUMAN	WYELGHK_3	NA_NA	WYELGHK_3_NA_NA	L	EGF	EGF_1	1	1	1	1.1	NA	NA	1
sp|Q12879|NMDE1_HUMAN	NNMYSTPR[3] M+15.9949_2	NA_NA	NNMYSTPR[3] M+15.9949_2_NA_NA	L	EGF	EGF_1	1	1	1	1.1	252192.3352	17.6503921766825	1
sp|Q12907|LMAN2_HUMAN	DHDTFLAVR_3	NA_NA	DHDTFLAVR_3_NA_NA	L	EGF	EGF_1	1	1	1	1.1	35418.25854	14.8184329316163	1
sp|Q12907|LMAN2_HUMAN	DNVDDPTGNFR_2	NA_NA	DNVDDPTGNFR_2_NA_NA	L	EGF	EGF_1	1	1	1	1.1	NA	NA	1
sp|Q12907|LMAN2_HUMAN	WTELAGCTADFR[7] C+57.0215_2	NA_NA	WTELAGCTADFR[7] C+57.0215_2_NA_NA	L	EGF	EGF_1	1	1	1	1.1	97486.15808	16.2791370400266	1
sp|Q12913|PTPRJ_HUMAN	AVIPGLR_2	NA_NA	AVIPGLR_2_NA_NA	L	EGF	EGF_1	1	1	1	1.1	NA	NA	1
sp|Q12913|PTPRJ_HUMAN	DTEVLLVGLEPGTR_2	NA_NA	DTEVLLVGLEPGTR_2_NA_NA	L	EGF	EGF_1	1	1	1	1.1	40525.98004	15.0127867276928	1
sp|Q12913|PTPRJ_HUMAN	SQSLSEVLK_2	NA_NA	SQSLSEVLK_2_NA_NA	L	EGF	EGF_1	1	1	1	1.1	126551.8425	16.6555962598736	1
sp|Q12913|PTPRJ_HUMAN	TPSSTGPSPVFDIK_2	NA_NA	TPSSTGPSPVFDIK_2_NA_NA	L	EGF	EGF_1	1	1	1	1.1	2302.145523	10.8749905897905	1
sp|Q13308|PTK7_HUMAN	LQDSGTFQCVAR[9] C+57.0215_2	NA_NA	LQDSGTFQCVAR[9] C+57.0215_2_NA_NA	L	EGF	EGF_1	1	1	1	1.1	11305158.88	23.1367052050112	1
sp|Q13308|PTK7_HUMAN	VVLAPQDVVVAR_2	NA_NA	VVLAPQDVVVAR_2_NA_NA	L	EGF	EGF_1	1	1	1	1.1	20567.31462	14.0342930929059	1
sp|Q13410|BT1A1_HUMAN	TPLPLAGPPR_2	NA_NA	TPLPLAGPPR_2_NA_NA	L	EGF	EGF_1	1	1	1	1.1	38354.62344	14.9333401500305	1
sp|Q13421|MSLN_HUMAN	LLGPHVEGLK_3	NA_NA	LLGPHVEGLK_3_NA_NA	L	EGF	EGF_1	1	1	1	1.1	78882.68443	15.973648301245	1
sp|Q13421|MSLN_HUMAN	TDAVLPLTVAEVQK_2	NA_NA	TDAVLPLTVAEVQK_2_NA_NA	L	EGF	EGF_1	1	1	1	1.1	44352.70453	15.142961732393	1
sp|Q13423|NNTM_HUMAN	APMVNPTLGVHEADLLK_3	NA_NA	APMVNPTLGVHEADLLK_3_NA_NA	L	EGF	EGF_1	1	1	1	1.1	689965.8202	19.1023926425761	1
sp|Q13423|NNTM_HUMAN	APMVNPTLGVHEADLLK[3] M+15.9949_3	NA_NA	APMVNPTLGVHEADLLK[3] M+15.9949_3_NA_NA	L	EGF	EGF_1	1	1	1	1.1	355148.4773	18.1442900474889	1
sp|Q13423|NNTM_HUMAN	AVVLAANHFGR_2	NA_NA	AVVLAANHFGR_2_NA_NA	L	EGF	EGF_1	1	1	1	1.1	130465.82409	16.6995396857486	1
sp|Q13423|NNTM_HUMAN	AVVLAANHFGR_3	NA_NA	AVVLAANHFGR_3_NA_NA	L	EGF	EGF_1	1	1	1	1.1	327307.74818985	18.0265155026862	1
sp|Q13423|NNTM_HUMAN	DDFDFGTMGHVIR_3	NA_NA	DDFDFGTMGHVIR_3_NA_NA	L	EGF	EGF_1	1	1	1	1.1	NA	NA	1
sp|Q13423|NNTM_HUMAN	EANSIIITPGYGLCAAK[14] C+57.0215_2	NA_NA	EANSIIITPGYGLCAAK[14] C+57.0215_2_NA_NA	L	EGF	EGF_1	1	1	1	1.1	348664.251694	18.1177062008798	1
sp|Q13423|NNTM_HUMAN	EFIEAEMK_2	NA_NA	EFIEAEMK_2_NA_NA	L	EGF	EGF_1	1	1	1	1.1	74984.22482	15.9005267661974	1
sp|Q13423|NNTM_HUMAN	EIFQNEK_2	NA_NA	EIFQNEK_2_NA_NA	L	EGF	EGF_1	1	1	1	1.1	219718.1549	17.4515218295914	1
sp|Q13423|NNTM_HUMAN	EMIESMK_2	NA_NA	EMIESMK_2_NA_NA	L	EGF	EGF_1	1	1	1	1.1	166206.0164	17.0488403540896	1
sp|Q13423|NNTM_HUMAN	EVLASDLVVK_2	NA_NA	EVLASDLVVK_2_NA_NA	L	EGF	EGF_1	1	1	1	1.1	NA	NA	1
sp|Q13423|NNTM_HUMAN	FGIHPVAGR_2	NA_NA	FGIHPVAGR_2_NA_NA	L	EGF	EGF_1	1	1	1	1.1	201756.25408	17.3284811428538	1
sp|Q13423|NNTM_HUMAN	FGIHPVAGR_3	NA_NA	FGIHPVAGR_3_NA_NA	L	EGF	EGF_1	1	1	1	1.1	200579.4757	17.3200417374086	1
sp|Q13423|NNTM_HUMAN	FSDDHYR_2	NA_NA	FSDDHYR_2_NA_NA	L	EGF	EGF_1	1	1	1	1.1	25766.75329	14.3594504163524	1
sp|Q13423|NNTM_HUMAN	FSDDHYR_3	NA_NA	FSDDHYR_3_NA_NA	L	EGF	EGF_1	1	1	1	1.1	92109.169157	16.1972844317147	1
sp|Q13423|NNTM_HUMAN	GITHIGYTDLPSR_2	NA_NA	GITHIGYTDLPSR_2_NA_NA	L	EGF	EGF_1	1	1	1	1.1	13088.01698	13.3821861779287	1
sp|Q13423|NNTM_HUMAN	GITHIGYTDLPSR_3	NA_NA	GITHIGYTDLPSR_3_NA_NA	L	EGF	EGF_1	1	1	1	1.1	516243.8098	18.6839203252151	1
sp|Q13423|NNTM_HUMAN	ILIVGGGVAGLASAGAAK_2	NA_NA	ILIVGGGVAGLASAGAAK_2_NA_NA	L	EGF	EGF_1	1	1	1	1.1	19468.86853	13.9551086943782	1
sp|Q13423|NNTM_HUMAN	KAPVLFNK_2	NA_NA	KAPVLFNK_2_NA_NA	L	EGF	EGF_1	1	1	1	1.1	3256.338135	11.3752620733779	1
sp|Q13423|NNTM_HUMAN	KTTVLAMDQVPR_3	NA_NA	KTTVLAMDQVPR_3_NA_NA	L	EGF	EGF_1	1	1	1	1.1	184148.6235	17.1967383609317	1
sp|Q13423|NNTM_HUMAN	LFAQQCK[6] C+57.0215_2	NA_NA	LFAQQCK[6] C+57.0215_2_NA_NA	L	EGF	EGF_1	1	1	1	1.1	9581.569081	12.9322734894757	1
sp|Q13423|NNTM_HUMAN	MLDMFK_2	NA_NA	MLDMFK_2_NA_NA	L	EGF	EGF_1	1	1	1	1.1	123460.3569	16.6199156147451	1
sp|Q13423|NNTM_HUMAN	QGFNVVVESGAGEASK_2	NA_NA	QGFNVVVESGAGEASK_2_NA_NA	L	EGF	EGF_1	1	1	1	1.1	144067.6163	16.8426138288619	1
sp|Q13423|NNTM_HUMAN	SAPLLLPGR_2	NA_NA	SAPLLLPGR_2_NA_NA	L	EGF	EGF_1	1	1	1	1.1	314864.8434	17.9706004283877	1
sp|Q13423|NNTM_HUMAN	SLGAEPLEVDLK_2	NA_NA	SLGAEPLEVDLK_2_NA_NA	L	EGF	EGF_1	1	1	1	1.1	612521.75371	18.9306288300526	1
sp|Q13423|NNTM_HUMAN	SLGVGYAAVDNPIFYKPNTAMLLGDAK_3	NA_NA	SLGVGYAAVDNPIFYKPNTAMLLGDAK_3_NA_NA	L	EGF	EGF_1	1	1	1	1.1	857.120444	9.44958141155721	1
sp|Q13423|NNTM_HUMAN	TSGTLISFIYPAQNPELLNK_3	NA_NA	TSGTLISFIYPAQNPELLNK_3_NA_NA	L	EGF	EGF_1	1	1	1	1.1	108917.0506	16.4390975685315	1
sp|Q13423|NNTM_HUMAN	TVAELEAEK_2	NA_NA	TVAELEAEK_2_NA_NA	L	EGF	EGF_1	1	1	1	1.1	665904.3473	19.0511827064113	1
sp|Q13423|NNTM_HUMAN	VAGAQIQGAK_2	NA_NA	VAGAQIQGAK_2_NA_NA	L	EGF	EGF_1	1	1	1	1.1	161176.61928	17.0045102254796	1
sp|Q13423|NNTM_HUMAN	VALSPAGVQNLVK_2	NA_NA	VALSPAGVQNLVK_2_NA_NA	L	EGF	EGF_1	1	1	1	1.1	642308.139303	18.9991333260475	1
sp|Q13423|NNTM_HUMAN	VIFPAPTPK_2	NA_NA	VIFPAPTPK_2_NA_NA	L	EGF	EGF_1	1	1	1	1.1	643195.2287	19.0011244521836	1
sp|Q13423|NNTM_HUMAN	VTIAQGYDALSSMANIAGYK_3	NA_NA	VTIAQGYDALSSMANIAGYK_3_NA_NA	L	EGF	EGF_1	1	1	1	1.1	81774.11829	16.0255839517014	1
sp|Q13433|S39A6_HUMAN	KPENDDDVEIKK_3	NA_NA	KPENDDDVEIKK_3_NA_NA	L	EGF	EGF_1	1	1	1	1.1	4410.376671	11.8129134332628	1
sp|Q13443|ADAM9_HUMAN	FPSGTLR_2	NA_NA	FPSGTLR_2_NA_NA	L	EGF	EGF_1	1	1	1	1.1	15754.53003	13.6497063710976	1
sp|Q13443|ADAM9_HUMAN	LVDAGEECDCGTPK[8] C+57.0215|[10] C+57.0215_2	NA_NA	LVDAGEECDCGTPK[8] C+57.0215|[10] C+57.0215_2_NA_NA	L	EGF	EGF_1	1	1	1	1.1	NA	NA	1
sp|Q13443|ADAM9_HUMAN	SCIMNSGASGSR[2] C+57.0215_2	NA_NA	SCIMNSGASGSR[2] C+57.0215_2_NA_NA	L	EGF	EGF_1	1	1	1	1.1	1020.409733	9.70116012295192	1
sp|Q13445|TMED1_HUMAN	SIQMLTLLR_2	NA_NA	SIQMLTLLR_2_NA_NA	L	EGF	EGF_1	1	1	1	1.1	14861.12775	13.565483253063	1
sp|Q13641|TPBG_HUMAN	DVLAQLPSLR_2	NA_NA	DVLAQLPSLR_2_NA_NA	L	EGF	EGF_1	1	1	1	1.1	45809.02568	15.1895715310807	1
sp|Q13740|CD166_HUMAN	ALFLETEQLKK_2	NA_NA	ALFLETEQLKK_2_NA_NA	L	EGF	EGF_1	1	1	1	1.1	42389.6940597	15.0776532068541	1
sp|Q13740|CD166_HUMAN	ALFLETEQLKK_3	NA_NA	ALFLETEQLKK_3_NA_NA	L	EGF	EGF_1	1	1	1	1.1	151822.752985	16.9182557648092	1
sp|Q13740|CD166_HUMAN	DLGNMEENK_2	NA_NA	DLGNMEENK_2_NA_NA	L	EGF	EGF_1	1	1	1	1.1	22552.95912	14.167256391303	1
sp|Q13740|CD166_HUMAN	DLGNMEENKK_3	NA_NA	DLGNMEENKK_3_NA_NA	L	EGF	EGF_1	1	1	1	1.1	71500.01736	15.8318832449993	1
sp|Q13740|CD166_HUMAN	QIGDALPVSCTISASR[10] C+57.0215_2	NA_NA	QIGDALPVSCTISASR[10] C+57.0215_2_NA_NA	L	EGF	EGF_1	1	1	1	1.1	227705.4379	17.5030364930205	1
sp|Q13740|CD166_HUMAN	SSNTYTLTDVR_2	NA_NA	SSNTYTLTDVR_2_NA_NA	L	EGF	EGF_1	1	1	1	1.1	178334.271	17.1504517240957	1
sp|Q13740|CD166_HUMAN	SVQYDDVPEYK_2	NA_NA	SVQYDDVPEYK_2_NA_NA	L	EGF	EGF_1	1	1	1	1.1	388211.4938	18.2727105803522	1
sp|Q13740|CD166_HUMAN	SVQYDDVPEYKDR_3	NA_NA	SVQYDDVPEYKDR_3_NA_NA	L	EGF	EGF_1	1	1	1	1.1	NA	NA	1
sp|Q13740|CD166_HUMAN	YEKPDGSPVFIAFR_3	NA_NA	YEKPDGSPVFIAFR_3_NA_NA	L	EGF	EGF_1	1	1	1	1.1	1624.487046	10.3719957972994	1
sp|Q14118|DAG1_HUMAN	FVGDPALVLNDIHK_3	NA_NA	FVGDPALVLNDIHK_3_NA_NA	L	EGF	EGF_1	1	1	1	1.1	166780.8951	17.0538217839594	1
sp|Q14118|DAG1_HUMAN	FVGDPALVLNDIHKK_4	NA_NA	FVGDPALVLNDIHKK_4_NA_NA	L	EGF	EGF_1	1	1	1	1.1	90410.08324	16.1704233350805	1
sp|Q14118|DAG1_HUMAN	HEYFMHATDK_3	NA_NA	HEYFMHATDK_3_NA_NA	L	EGF	EGF_1	1	1	1	1.1	NA	NA	1
sp|Q14118|DAG1_HUMAN	HEYFMHATDK[5] M+15.9949_3	NA_NA	HEYFMHATDK[5] M+15.9949_3_NA_NA	L	EGF	EGF_1	1	1	1	1.1	NA	NA	1
sp|Q14118|DAG1_HUMAN	IPSDTFYDHEDTTTDK_3	NA_NA	IPSDTFYDHEDTTTDK_3_NA_NA	L	EGF	EGF_1	1	1	1	1.1	21178.44146	14.0765360768748	1
sp|Q14118|DAG1_HUMAN	LREQQLVGEK_2	NA_NA	LREQQLVGEK_2_NA_NA	L	EGF	EGF_1	1	1	1	1.1	41410.21753	15.0439264341048	1
sp|Q14118|DAG1_HUMAN	LREQQLVGEK_3	NA_NA	LREQQLVGEK_3_NA_NA	L	EGF	EGF_1	1	1	1	1.1	80848.066041	16.009152916365	1
sp|Q14126|DSG2_HUMAN	AASYTEEDENHTAK_3	NA_NA	AASYTEEDENHTAK_3_NA_NA	L	EGF	EGF_1	1	1	1	1.1	24059.73079	14.2605601527753	1
sp|Q14126|DSG2_HUMAN	AWITAPVALR_2	NA_NA	AWITAPVALR_2_NA_NA	L	EGF	EGF_1	1	1	1	1.1	77727.90664	15.9523723150736	1
sp|Q14126|DSG2_HUMAN	DNWISVDSVTSEIK_2	NA_NA	DNWISVDSVTSEIK_2_NA_NA	L	EGF	EGF_1	1	1	1	1.1	29447.01934	14.5520612630777	1
sp|Q14126|DSG2_HUMAN	DTGEIYTTSVTLDR_2	NA_NA	DTGEIYTTSVTLDR_2_NA_NA	L	EGF	EGF_1	1	1	1	1.1	54248.34814	15.4335188610464	1
sp|Q14126|DSG2_HUMAN	EVDYEEMK_2	NA_NA	EVDYEEMK_2_NA_NA	L	EGF	EGF_1	1	1	1	1.1	53539.79787	15.414551345176	1
sp|Q14126|DSG2_HUMAN	GITEPPFGIFVFNK_2	NA_NA	GITEPPFGIFVFNK_2_NA_NA	L	EGF	EGF_1	1	1	1	1.1	NA	NA	1
sp|Q14126|DSG2_HUMAN	GNNVEKPLELR_2	NA_NA	GNNVEKPLELR_2_NA_NA	L	EGF	EGF_1	1	1	1	1.1	22937.3147	14.1916361559602	1
sp|Q14126|DSG2_HUMAN	GQHEMSEMDGR_3	NA_NA	GQHEMSEMDGR_3_NA_NA	L	EGF	EGF_1	1	1	1	1.1	NA	NA	1
sp|Q14126|DSG2_HUMAN	GQIIGNFQAFDEDTGLPAHAR_3	NA_NA	GQIIGNFQAFDEDTGLPAHAR_3_NA_NA	L	EGF	EGF_1	1	1	1	1.1	41641.97659	15.051978202465	1
sp|Q14126|DSG2_HUMAN	IHSDLAEER_3	NA_NA	IHSDLAEER_3_NA_NA	L	EGF	EGF_1	1	1	1	1.1	67283.98414	15.7442027883958	1
sp|Q14126|DSG2_HUMAN	ILDVNDNIPVVENK_2	NA_NA	ILDVNDNIPVVENK_2_NA_NA	L	EGF	EGF_1	1	1	1	1.1	260482.159955	17.6970523155116	1
sp|Q14126|DSG2_HUMAN	IVSLEPAYPPVFYLNK_2	NA_NA	IVSLEPAYPPVFYLNK_2_NA_NA	L	EGF	EGF_1	1	1	1	1.1	97217.48584	16.2751554776224	1
sp|Q14126|DSG2_HUMAN	KNPIAK_2	NA_NA	KNPIAK_2_NA_NA	L	EGF	EGF_1	1	1	1	1.1	320188.1666	17.9947877379443	1
sp|Q14126|DSG2_HUMAN	QESTSVLLQQSEK_2	NA_NA	QESTSVLLQQSEK_2_NA_NA	L	EGF	EGF_1	1	1	1	1.1	NA	NA	1
sp|Q14126|DSG2_HUMAN	VATPLPDPMASR_2	NA_NA	VATPLPDPMASR_2_NA_NA	L	EGF	EGF_1	1	1	1	1.1	64701.84921	15.6877465985518	1
sp|Q14126|DSG2_HUMAN	VVPSFLPVDQGGSLVGR_2	NA_NA	VVPSFLPVDQGGSLVGR_2_NA_NA	L	EGF	EGF_1	1	1	1	1.1	591.737876	8.91504170522135	1
sp|Q14165|MLEC_HUMAN	DLDIFDR_2	NA_NA	DLDIFDR_2_NA_NA	L	EGF	EGF_1	1	1	1	1.1	12744.94328	13.3438646056412	1
sp|Q14165|MLEC_HUMAN	SNPEDQILYQTER_2	NA_NA	SNPEDQILYQTER_2_NA_NA	L	EGF	EGF_1	1	1	1	1.1	6534.113281	12.3800030247318	1
sp|Q14573|ITPR3_HUMAN	IADVVLLQK_2	NA_NA	IADVVLLQK_2_NA_NA	L	EGF	EGF_1	1	1	1	1.1	62449.2729	15.6366244273867	1
sp|Q14573|ITPR3_HUMAN	QVFGILK_2	NA_NA	QVFGILK_2_NA_NA	L	EGF	EGF_1	1	1	1	1.1	46757.340089	15.2191325136289	1
sp|Q14643|ITPR1_HUMAN	AVLNPTNADILIETK_2	NA_NA	AVLNPTNADILIETK_2_NA_NA	L	EGF	EGF_1	1	1	1	1.1	48060.48299	15.2587907999158	1
sp|Q14643|ITPR1_HUMAN	CNSLLPLDDIVR[1] C+57.0215_2	NA_NA	CNSLLPLDDIVR[1] C+57.0215_2_NA_NA	L	EGF	EGF_1	1	1	1	1.1	129437.9725	16.6881286625785	1
sp|Q14643|ITPR1_HUMAN	DLQNFLR_2	NA_NA	DLQNFLR_2_NA_NA	L	EGF	EGF_1	1	1	1	1.1	102126.349368	16.346222888152	1
sp|Q14643|ITPR1_HUMAN	DPQEQVTPVK_2	NA_NA	DPQEQVTPVK_2_NA_NA	L	EGF	EGF_1	1	1	1	1.1	42691.15039	15.0878766919537	1
sp|Q14643|ITPR1_HUMAN	DVLSYYR_2	NA_NA	DVLSYYR_2_NA_NA	L	EGF	EGF_1	1	1	1	1.1	42833.57105	15.0926816130659	1
sp|Q14643|ITPR1_HUMAN	EADPDDHYQPGEGTQATADK_3	NA_NA	EADPDDHYQPGEGTQATADK_3_NA_NA	L	EGF	EGF_1	1	1	1	1.1	104355.88197	16.3773796673275	1
sp|Q14643|ITPR1_HUMAN	ELVEVIKK_2	NA_NA	ELVEVIKK_2_NA_NA	L	EGF	EGF_1	1	1	1	1.1	17596.15149	13.8091995797897	1
sp|Q14643|ITPR1_HUMAN	FLQLLCENHNR[6] C+57.0215_3	NA_NA	FLQLLCENHNR[6] C+57.0215_3_NA_NA	L	EGF	EGF_1	1	1	1	1.1	64342.15089	15.6797038173909	1
sp|Q14643|ITPR1_HUMAN	FLQTIVK_2	NA_NA	FLQTIVK_2_NA_NA	L	EGF	EGF_1	1	1	1	1.1	143657.67938	16.8385028635028	1
sp|Q14643|ITPR1_HUMAN	GGAGYWNSLFR_2	NA_NA	GGAGYWNSLFR_2_NA_NA	L	EGF	EGF_1	1	1	1	1.1	43810.300742	15.1252097711048	1
sp|Q14643|ITPR1_HUMAN	GGGFLPMTPMAAAPEGNVK_2	NA_NA	GGGFLPMTPMAAAPEGNVK_2_NA_NA	L	EGF	EGF_1	1	1	1	1.1	1855.789528	10.5640446562657	1
sp|Q14643|ITPR1_HUMAN	HESTSSYNYR_2	NA_NA	HESTSSYNYR_2_NA_NA	L	EGF	EGF_1	1	1	1	1.1	NA	NA	1
sp|Q14643|ITPR1_HUMAN	HESTSSYNYR_3	NA_NA	HESTSSYNYR_3_NA_NA	L	EGF	EGF_1	1	1	1	1.1	12270.14813	13.2890923187075	1
sp|Q14643|ITPR1_HUMAN	HTAQIEIVR_2	NA_NA	HTAQIEIVR_2_NA_NA	L	EGF	EGF_1	1	1	1	1.1	7621.444163	12.6020759532149	1
sp|Q14643|ITPR1_HUMAN	IVLFMK_2	NA_NA	IVLFMK_2_NA_NA	L	EGF	EGF_1	1	1	1	1.1	45835.99845	15.1904207530218	1
sp|Q14643|ITPR1_HUMAN	IYYTTER_2	NA_NA	IYYTTER_2_NA_NA	L	EGF	EGF_1	1	1	1	1.1	116718.5544	16.5389016679112	1
sp|Q14643|ITPR1_HUMAN	LFHAEQEK_3	NA_NA	LFHAEQEK_3_NA_NA	L	EGF	EGF_1	1	1	1	1.1	133101.5378	16.72839498736	1
sp|Q14643|ITPR1_HUMAN	LLLAIMESR_2	NA_NA	LLLAIMESR_2_NA_NA	L	EGF	EGF_1	1	1	1	1.1	145797.8657	16.859837348266	1
sp|Q14643|ITPR1_HUMAN	LQDIVSALEDR_2	NA_NA	LQDIVSALEDR_2_NA_NA	L	EGF	EGF_1	1	1	1	1.1	110897.9307	16.4651001934952	1
sp|Q14643|ITPR1_HUMAN	LTFEVVNLAR_2	NA_NA	LTFEVVNLAR_2_NA_NA	L	EGF	EGF_1	1	1	1	1.1	75358.8763	15.9077171054558	1
sp|Q14643|ITPR1_HUMAN	NLDWFPR_2	NA_NA	NLDWFPR_2_NA_NA	L	EGF	EGF_1	1	1	1	1.1	NA	NA	1
sp|Q14643|ITPR1_HUMAN	QLLEENEEK_2	NA_NA	QLLEENEEK_2_NA_NA	L	EGF	EGF_1	1	1	1	1.1	24420.23717	14.2820168647124	1
sp|Q14643|ITPR1_HUMAN	SEDLFNEMNWQK_2	NA_NA	SEDLFNEMNWQK_2_NA_NA	L	EGF	EGF_1	1	1	1	1.1	63401.00764	15.6584454223023	1
sp|Q14643|ITPR1_HUMAN	SELWVYK_2	NA_NA	SELWVYK_2_NA_NA	L	EGF	EGF_1	1	1	1	1.1	38328.34149435	14.9323512254584	1
sp|Q14643|ITPR1_HUMAN	SIPVTQELICK[10] C+57.0215_2	NA_NA	SIPVTQELICK[10] C+57.0215_2_NA_NA	L	EGF	EGF_1	1	1	1	1.1	77506.84486	15.9482633775292	1
sp|Q14643|ITPR1_HUMAN	YQLNLFAR_2	NA_NA	YQLNLFAR_2_NA_NA	L	EGF	EGF_1	1	1	1	1.1	55217.50689	15.4590654035076	1
sp|Q15043|S39AE_HUMAN	ALLNHLDVGVGR_3	NA_NA	ALLNHLDVGVGR_3_NA_NA	L	EGF	EGF_1	1	1	1	1.1	49806.73115	15.3102803818763	1
sp|Q15125|EBP_HUMAN	AAVVPLGTWR_2	NA_NA	AAVVPLGTWR_2_NA_NA	L	EGF	EGF_1	1	1	1	1.1	244464.9304883	17.6054952671262	1
sp|Q15125|EBP_HUMAN	HLTHAQSTLDAK_3	NA_NA	HLTHAQSTLDAK_3_NA_NA	L	EGF	EGF_1	1	1	1	1.1	342270.909609	18.0910064273054	1
sp|Q15629|TRAM1_HUMAN	EHSAFQAPAVK_3	NA_NA	EHSAFQAPAVK_3_NA_NA	L	EGF	EGF_1	1	1	1	1.1	145874.6623	16.8605970638093	1
sp|Q15758|AAAT_HUMAN	GPAGDATVASEK_2	NA_NA	GPAGDATVASEK_2_NA_NA	L	EGF	EGF_1	1	1	1	1.1	175836.56674	17.1301028703487	1
sp|Q15758|AAAT_HUMAN	KLGPEGELLIR_3	NA_NA	KLGPEGELLIR_3_NA_NA	L	EGF	EGF_1	1	1	1	1.1	30613.2441	14.6080955888699	1
sp|Q15758|AAAT_HUMAN	NIFPSNLVSAAFR_2	NA_NA	NIFPSNLVSAAFR_2_NA_NA	L	EGF	EGF_1	1	1	1	1.1	205101.5525	17.3522061599386	1
sp|Q15758|AAAT_HUMAN	SELPLDPLPVPTEEGNPLLK_2	NA_NA	SELPLDPLPVPTEEGNPLLK_2_NA_NA	L	EGF	EGF_1	1	1	1	1.1	177517.2706	17.1438271385103	1
sp|Q15758|AAAT_HUMAN	STEPELIQVK_2	NA_NA	STEPELIQVK_2_NA_NA	L	EGF	EGF_1	1	1	1	1.1	93044.09409	16.2118542319392	1
sp|Q15758|AAAT_HUMAN	SYSTTYEER_2	NA_NA	SYSTTYEER_2_NA_NA	L	EGF	EGF_1	1	1	1	1.1	41094.91285	15.0328994661899	1
sp|Q15884|F1892_HUMAN	ALPPLR_2	NA_NA	ALPPLR_2_NA_NA	L	EGF	EGF_1	1	1	1	1.1	20558.98997	14.0337090418196	1
sp|Q16099|GRIK4_HUMAN	ILQFTR_2	NA_NA	ILQFTR_2_NA_NA	L	EGF	EGF_1	1	1	1	1.1	482159.1994	18.5853773221011	1
sp|Q16706|MA2A1_HUMAN	LLAENNEIISNIR_2	NA_NA	LLAENNEIISNIR_2_NA_NA	L	EGF	EGF_1	1	1	1	1.1	14206.32682	13.5004732331913	1
sp|Q24JP5|T132A_HUMAN	EPGVTSIEVR_2	NA_NA	EPGVTSIEVR_2_NA_NA	L	EGF	EGF_1	1	1	1	1.1	11388.2093	13.1814805660607	1
sp|Q32P28|P3H1_HUMAN	AVGFSSGTENPHGVK_3	NA_NA	AVGFSSGTENPHGVK_3_NA_NA	L	EGF	EGF_1	1	1	1	1.1	17243.65557	13.780005303915	1
sp|Q32P28|P3H1_HUMAN	DLSFFGGLLR_2	NA_NA	DLSFFGGLLR_2_NA_NA	L	EGF	EGF_1	1	1	1	1.1	50924.037298	15.3422864546047	1
sp|Q32P28|P3H1_HUMAN	ESLDVSR_2	NA_NA	ESLDVSR_2_NA_NA	L	EGF	EGF_1	1	1	1	1.1	87336.18974	16.1205192441329	1
sp|Q32P28|P3H1_HUMAN	FYGVTVFK_2	NA_NA	FYGVTVFK_2_NA_NA	L	EGF	EGF_1	1	1	1	1.1	77369.53394	15.9457052361679	1
sp|Q32P28|P3H1_HUMAN	LDTPLYFSYSHLVCR[14] C+57.0215_3	NA_NA	LDTPLYFSYSHLVCR[14] C+57.0215_3_NA_NA	L	EGF	EGF_1	1	1	1	1.1	45416.06737	15.1771424396406	1
sp|Q32P28|P3H1_HUMAN	TAIEEVQAER_2	NA_NA	TAIEEVQAER_2_NA_NA	L	EGF	EGF_1	1	1	1	1.1	523020.0588	18.7027340253067	1
sp|Q32P28|P3H1_HUMAN	TVTAEVQPQCGR[10] C+57.0215_2	NA_NA	TVTAEVQPQCGR[10] C+57.0215_2_NA_NA	L	EGF	EGF_1	1	1	1	1.1	63251.64404	15.6550426317243	1
sp|Q32P28|P3H1_HUMAN	VVMDGVISDHECQELQR[12] C+57.0215_3	NA_NA	VVMDGVISDHECQELQR[12] C+57.0215_3_NA_NA	L	EGF	EGF_1	1	1	1	1.1	131776.2812	16.7139584665074	1
sp|Q5IJ48|CRUM2_HUMAN	LPVPSK_2	NA_NA	LPVPSK_2_NA_NA	L	EGF	EGF_1	1	1	1	1.1	2307.913086	10.8786004523042	1
sp|Q5JTV8|TOIP1_HUMAN	QVTGQPQNASFVK_2	NA_NA	QVTGQPQNASFVK_2_NA_NA	L	EGF	EGF_1	1	1	1	1.1	37667.65329	14.9072658084277	1
sp|Q5JTV8|TOIP1_HUMAN	SELGNQSPSTSSR_2	NA_NA	SELGNQSPSTSSR_2_NA_NA	L	EGF	EGF_1	1	1	1	1.1	38069.36316	14.9225700889307	1
sp|Q5JTV8|TOIP1_HUMAN	SQPAILLLTAAR_2	NA_NA	SQPAILLLTAAR_2_NA_NA	L	EGF	EGF_1	1	1	1	1.1	135164.6241	16.750585360031	1
sp|Q5JTV8|TOIP1_HUMAN	TPQEWAPQTAR_2	NA_NA	TPQEWAPQTAR_2_NA_NA	L	EGF	EGF_1	1	1	1	1.1	NA	NA	1
sp|Q5T9L3|WLS_HUMAN	INVGIGEIK_2	NA_NA	INVGIGEIK_2_NA_NA	L	EGF	EGF_1	1	1	1	1.1	21520.34167	14.099640636004	1
sp|Q5VWK5|IL23R_HUMAN	ISLLEK_2	NA_NA	ISLLEK_2_NA_NA	L	EGF	EGF_1	1	1	1	1.1	313743.3459	17.965452609362	1
sp|Q5ZPR3|CD276_HUMAN	QLVHSFTEGR_3	NA_NA	QLVHSFTEGR_3_NA_NA	L	EGF	EGF_1	1	1	1	1.1	156091.8903	16.958263332256	1
sp|Q63ZE4|S22AA_HUMAN	WLIITNK_2	NA_NA	WLIITNK_2_NA_NA	L	EGF	EGF_1	1	1	1	1.1	43048.45666	15.0999011689876	1
sp|Q68DH5|LMBD2_HUMAN	ESNFSDVNTNR_3	NA_NA	ESNFSDVNTNR_3_NA_NA	L	EGF	EGF_1	1	1	1	1.1	286218.7087	17.8329857246925	1
sp|Q6EMK4|VASN_HUMAN	ESHVTLASPEETR_3	NA_NA	ESHVTLASPEETR_3_NA_NA	L	EGF	EGF_1	1	1	1	1.1	121643.386	16.5985256278384	1
sp|Q6EMK4|VASN_HUMAN	HIQPGAFDTLDR_2	NA_NA	HIQPGAFDTLDR_2_NA_NA	L	EGF	EGF_1	1	1	1	1.1	7252.805646	12.5305507473522	1
sp|Q6EMK4|VASN_HUMAN	HIQPGAFDTLDR_3	NA_NA	HIQPGAFDTLDR_3_NA_NA	L	EGF	EGF_1	1	1	1	1.1	35157.52834	14.8077733018919	1
sp|Q6EMK4|VASN_HUMAN	LAGLGLQQLDEGLFSR_2	NA_NA	LAGLGLQQLDEGLFSR_2_NA_NA	L	EGF	EGF_1	1	1	1	1.1	NA	NA	1
sp|Q6EMK4|VASN_HUMAN	SLTLGIEPVSPTSLR_2	NA_NA	SLTLGIEPVSPTSLR_2_NA_NA	L	EGF	EGF_1	1	1	1	1.1	90776.9881	16.1762662745532	1
sp|Q6EMK4|VASN_HUMAN	VPEGEEACGEAHTPPAVHSNHAPVTQAR[8] C+57.0215_5	NA_NA	VPEGEEACGEAHTPPAVHSNHAPVTQAR[8] C+57.0215_5_NA_NA	L	EGF	EGF_1	1	1	1	1.1	74285.88291	15.8870277237403	1
sp|Q6EMK4|VASN_HUMAN	VPLEPGPK_2	NA_NA	VPLEPGPK_2_NA_NA	L	EGF	EGF_1	1	1	1	1.1	49313.40865	15.2959196313289	1
sp|Q6EMK4|VASN_HUMAN	YLQGSSVQLR_2	NA_NA	YLQGSSVQLR_2_NA_NA	L	EGF	EGF_1	1	1	1	1.1	39430.22015	14.973241418266	1
sp|Q6IWH7|ANO7_HUMAN	TPPEGPQAPR_2	NA_NA	TPPEGPQAPR_2_NA_NA	L	EGF	EGF_1	1	1	1	1.1	72558.83926	15.8530910297614	1
sp|Q6Q8B3|MO2R2_HUMAN	LNSGLR_2	NA_NA	LNSGLR_2_NA_NA	L	EGF	EGF_1	1	1	1	1.1	157052.512	16.9671147662904	1
sp|Q6UVK1|CSPG4_HUMAN	ASEAVEDTFR_2	NA_NA	ASEAVEDTFR_2_NA_NA	L	EGF	EGF_1	1	1	1	1.1	1708.904538	10.4450833660699	1
sp|Q6UVK1|CSPG4_HUMAN	GNLQLQGTR_2	NA_NA	GNLQLQGTR_2_NA_NA	L	EGF	EGF_1	1	1	1	1.1	10073.39573	13.0044897489824	1
sp|Q6UVK1|CSPG4_HUMAN	GSLLLGGLDAEASR_2	NA_NA	GSLLLGGLDAEASR_2_NA_NA	L	EGF	EGF_1	1	1	1	1.1	12529.02697	13.3192140291725	1
sp|Q6UX71|PXDC2_HUMAN	VGLSDAFVVVHR_3	NA_NA	VGLSDAFVVVHR_3_NA_NA	L	EGF	EGF_1	1	1	1	1.1	NA	NA	1
sp|Q6YHK3|CD109_HUMAN	ADGNQLTLEER_2	NA_NA	ADGNQLTLEER_2_NA_NA	L	EGF	EGF_1	1	1	1	1.1	228511.2001	17.5081326260502	1
sp|Q6YHK3|CD109_HUMAN	ALSEFAALMNTER_2	NA_NA	ALSEFAALMNTER_2_NA_NA	L	EGF	EGF_1	1	1	1	1.1	121553.13302	16.5974548268814	1
sp|Q6YHK3|CD109_HUMAN	FLIDTHNR_3	NA_NA	FLIDTHNR_3_NA_NA	L	EGF	EGF_1	1	1	1	1.1	6933.141492	12.4655207613795	1
sp|Q6YHK3|CD109_HUMAN	GQLVAVGK_2	NA_NA	GQLVAVGK_2_NA_NA	L	EGF	EGF_1	1	1	1	1.1	67787.63563	15.7549618046242	1
sp|Q6YHK3|CD109_HUMAN	IPVQLVFK_2	NA_NA	IPVQLVFK_2_NA_NA	L	EGF	EGF_1	1	1	1	1.1	110408.7854	16.4587227219012	1
sp|Q6YHK3|CD109_HUMAN	IVTLFSDFKPYK_3	NA_NA	IVTLFSDFKPYK_3_NA_NA	L	EGF	EGF_1	1	1	1	1.1	107929.7954	16.425960941936	1
sp|Q6YHK3|CD109_HUMAN	LSDSWQPR_2	NA_NA	LSDSWQPR_2_NA_NA	L	EGF	EGF_1	1	1	1	1.1	72760.75611	15.857100187988	1
sp|Q6YHK3|CD109_HUMAN	NNVVITVTQR_2	NA_NA	NNVVITVTQR_2_NA_NA	L	EGF	EGF_1	1	1	1	1.1	NA	NA	1
sp|Q6YHK3|CD109_HUMAN	TSLNILIK_2	NA_NA	TSLNILIK_2_NA_NA	L	EGF	EGF_1	1	1	1	1.1	6874.202946	12.4532040027337	1
sp|Q6YHK3|CD109_HUMAN	TYTWLK_2	NA_NA	TYTWLK_2_NA_NA	L	EGF	EGF_1	1	1	1	1.1	53610.68241	15.4164601520985	1
sp|Q6YHK3|CD109_HUMAN	VGSPFELVVSGNK_2	NA_NA	VGSPFELVVSGNK_2_NA_NA	L	EGF	EGF_1	1	1	1	1.1	21517.47172	14.0994482255486	1
sp|Q6YHK3|CD109_HUMAN	VGSPFELVVSGNKR_3	NA_NA	VGSPFELVVSGNKR_3_NA_NA	L	EGF	EGF_1	1	1	1	1.1	125118.55804	16.6391635388686	1
sp|Q6YHK3|CD109_HUMAN	VIHSELQGGNK_3	NA_NA	VIHSELQGGNK_3_NA_NA	L	EGF	EGF_1	1	1	1	1.1	NA	NA	1
sp|Q6ZVX9|PAQR9_HUMAN	LGWHVDCTR[7] C+57.0215_2	NA_NA	LGWHVDCTR[7] C+57.0215_2_NA_NA	L	EGF	EGF_1	1	1	1	1.1	2358.82922	10.9100825287085	1
sp|Q70UQ0|IKIP_HUMAN	LETNEFQQLQSK_2	NA_NA	LETNEFQQLQSK_2_NA_NA	L	EGF	EGF_1	1	1	1	1.1	111781.3923	16.4765477975153	1
sp|Q7Z2K6|ERMP1_HUMAN	AGDNILAVLK_2	NA_NA	AGDNILAVLK_2_NA_NA	L	EGF	EGF_1	1	1	1	1.1	21259.80116	14.0820677564295	1
sp|Q7Z2K6|ERMP1_HUMAN	DYLEHITSIGPR_3	NA_NA	DYLEHITSIGPR_3_NA_NA	L	EGF	EGF_1	1	1	1	1.1	13545.09448	13.4317101095148	1
sp|Q7Z3B1|NEGR1_HUMAN	VVVNFAPTIQEIK_2	NA_NA	VVVNFAPTIQEIK_2_NA_NA	L	EGF	EGF_1	1	1	1	1.1	NA	NA	1
sp|Q7Z5M5|TMC3_HUMAN	LMANLR[2] M+15.9949_2	NA_NA	LMANLR[2] M+15.9949_2_NA_NA	L	EGF	EGF_1	1	1	1	1.1	166587.5362	17.0521482124318	1
sp|Q86UP2|KTN1_HUMAN	AHVQEVAQHNLK_3	NA_NA	AHVQEVAQHNLK_3_NA_NA	L	EGF	EGF_1	1	1	1	1.1	14602.84261	13.5401888863264	1
sp|Q86UP2|KTN1_HUMAN	AQQSLELIQSK_2	NA_NA	AQQSLELIQSK_2_NA_NA	L	EGF	EGF_1	1	1	1	1.1	262861.6632	17.710171496576	1
sp|Q86UP2|KTN1_HUMAN	DAVSNTTNQLESK_2	NA_NA	DAVSNTTNQLESK_2_NA_NA	L	EGF	EGF_1	1	1	1	1.1	86607.5865	16.1084330579921	1
sp|Q86UP2|KTN1_HUMAN	EQMEAEIAHLK_3	NA_NA	EQMEAEIAHLK_3_NA_NA	L	EGF	EGF_1	1	1	1	1.1	5610.403575	12.1601161103608	1
sp|Q86UP2|KTN1_HUMAN	KVEPVPVTK_2	NA_NA	KVEPVPVTK_2_NA_NA	L	EGF	EGF_1	1	1	1	1.1	NA	NA	1
sp|Q86UP2|KTN1_HUMAN	LVNELTEK_2	NA_NA	LVNELTEK_2_NA_NA	L	EGF	EGF_1	1	1	1	1.1	142062.5538	16.8223940731144	1
sp|Q86UP2|KTN1_HUMAN	QNDQVSFASLVEELKK_3	NA_NA	QNDQVSFASLVEELKK_3_NA_NA	L	EGF	EGF_1	1	1	1	1.1	36088.1953	14.8454666515103	1
sp|Q86UP2|KTN1_HUMAN	QQQVEAVELEAK_2	NA_NA	QQQVEAVELEAK_2_NA_NA	L	EGF	EGF_1	1	1	1	1.1	86838.14811	16.1122686125307	1
sp|Q86UP2|KTN1_HUMAN	QTEDSLASER_2	NA_NA	QTEDSLASER_2_NA_NA	L	EGF	EGF_1	1	1	1	1.1	18383.30264	13.872335629155	1
sp|Q86UP2|KTN1_HUMAN	STYVTEVR_2	NA_NA	STYVTEVR_2_NA_NA	L	EGF	EGF_1	1	1	1	1.1	108418.5017	16.4324787224234	1
sp|Q86UP2|KTN1_HUMAN	SVEELLEAELLK_2	NA_NA	SVEELLEAELLK_2_NA_NA	L	EGF	EGF_1	1	1	1	1.1	44550.84846	15.1493925606086	1
sp|Q86UP2|KTN1_HUMAN	SVLAETEGILQK_2	NA_NA	SVLAETEGILQK_2_NA_NA	L	EGF	EGF_1	1	1	1	1.1	128081.147	16.6729258804475	1
sp|Q86UP2|KTN1_HUMAN	TAEHEAAQQDLQSK_3	NA_NA	TAEHEAAQQDLQSK_3_NA_NA	L	EGF	EGF_1	1	1	1	1.1	30267.13701	14.591691868896	1
sp|Q86UP2|KTN1_HUMAN	TQLLQDVQDENK_2	NA_NA	TQLLQDVQDENK_2_NA_NA	L	EGF	EGF_1	1	1	1	1.1	162051.8621	17.0123233461352	1
sp|Q86UP2|KTN1_HUMAN	VQELQNLLK_2	NA_NA	VQELQNLLK_2_NA_NA	L	EGF	EGF_1	1	1	1	1.1	117826.2496	16.552528729573	1
sp|Q86UP2|KTN1_HUMAN	WEEVQSYIR_2	NA_NA	WEEVQSYIR_2_NA_NA	L	EGF	EGF_1	1	1	1	1.1	57313.51626	15.5128150630432	1
sp|Q86UP2|KTN1_HUMAN	WLQDLQEENESLK_2	NA_NA	WLQDLQEENESLK_2_NA_NA	L	EGF	EGF_1	1	1	1	1.1	91124.38214	16.1817767802455	1
sp|Q86YT9|JAML1_HUMAN	SEATYMTMHPVWPSLR[6] M+15.9949_3	NA_NA	SEATYMTMHPVWPSLR[6] M+15.9949_3_NA_NA	L	EGF	EGF_1	1	1	1	1.1	37514.25313	14.901378488785	1
sp|Q8IUX7|AEBP1_HUMAN	VTAHAEGYTPSAK_2	NA_NA	VTAHAEGYTPSAK_2_NA_NA	L	EGF	EGF_1	1	1	1	1.1	35297.23862	14.8134949755559	1
sp|Q8IV08|PLD3_HUMAN	ALLNVVDNAR_2	NA_NA	ALLNVVDNAR_2_NA_NA	L	EGF	EGF_1	1	1	1	1.1	39316.29641	14.9690670792201	1
sp|Q8IV08|PLD3_HUMAN	LFVVPADEAQAR_2	NA_NA	LFVVPADEAQAR_2_NA_NA	L	EGF	EGF_1	1	1	1	1.1	17027.44614	13.76180172158	1
sp|Q8IWA5|CTL2_HUMAN	IFDDSPCPFTAK[7] C+57.0215_2	NA_NA	IFDDSPCPFTAK[7] C+57.0215_2_NA_NA	L	EGF	EGF_1	1	1	1	1.1	659.556822	9.07158041864072	1
sp|Q8IWT6|LRC8A_HUMAN	LIVLNSLK_2	NA_NA	LIVLNSLK_2_NA_NA	L	EGF	EGF_1	1	1	1	1.1	7077.414917	12.495234058437	1
sp|Q8N357|S35F6_HUMAN	GRPLAEESEQER_3	NA_NA	GRPLAEESEQER_3_NA_NA	L	EGF	EGF_1	1	1	1	1.1	9140.940617	12.8643541864232	1
sp|Q8N766|EMC1_HUMAN	FASLEFSPGSK_2	NA_NA	FASLEFSPGSK_2_NA_NA	L	EGF	EGF_1	1	1	1	1.1	60684.09787	15.5952581638742	1
sp|Q8N766|EMC1_HUMAN	FNVEDGEIVQQVR_2	NA_NA	FNVEDGEIVQQVR_2_NA_NA	L	EGF	EGF_1	1	1	1	1.1	108755.3604	16.4369542588532	1
sp|Q8N766|EMC1_HUMAN	VLPTQPNPVDASR_2	NA_NA	VLPTQPNPVDASR_2_NA_NA	L	EGF	EGF_1	1	1	1	1.1	2814924.357	21.1308919971452	1
sp|Q8N766|EMC1_HUMAN	VVLWSR_2	NA_NA	VVLWSR_2_NA_NA	L	EGF	EGF_1	1	1	1	1.1	51427.54274	15.3564808747351	1
sp|Q8N766|EMC1_HUMAN	WSQVAPPVLK_2	NA_NA	WSQVAPPVLK_2_NA_NA	L	EGF	EGF_1	1	1	1	1.1	123542.2197	16.6208719048498	1
sp|Q8NBI5|S43A3_HUMAN	EFISAK_2	NA_NA	EFISAK_2_NA_NA	L	EGF	EGF_1	1	1	1	1.1	3665.48819	11.546016915203	1
sp|Q8NBI5|S43A3_HUMAN	TFLLMPR_2	NA_NA	TFLLMPR_2_NA_NA	L	EGF	EGF_1	1	1	1	1.1	NA	NA	1
sp|Q8NBN3|TM87A_HUMAN	MITHFER_3	NA_NA	MITHFER_3_NA_NA	L	EGF	EGF_1	1	1	1	1.1	11945.72557	13.2504341369635	1
sp|Q8NCC5|SPX3_HUMAN	QELIQR_2	NA_NA	QELIQR_2_NA_NA	L	EGF	EGF_1	1	1	1	1.1	99538.58384	16.3091955144085	1
sp|Q8NFJ5|RAI3_HUMAN	NPMDYPVEDAFCKPQLVK[12] C+57.0215_3	NA_NA	NPMDYPVEDAFCKPQLVK[12] C+57.0215_3_NA_NA	L	EGF	EGF_1	1	1	1	1.1	229126.8325	17.5120141668444	1
sp|Q8NFJ5|RAI3_HUMAN	TNVNVFSELSAPR_2	NA_NA	TNVNVFSELSAPR_2_NA_NA	L	EGF	EGF_1	1	1	1	1.1	46547.99184	15.2126585816204	1
sp|Q8TBQ9|KISHA_HUMAN	SLAPSLLDR_2	NA_NA	SLAPSLLDR_2_NA_NA	L	EGF	EGF_1	1	1	1	1.1	98076.04811	16.2878405008701	1
sp|Q8TBQ9|KISHA_HUMAN	TGLLGIFWK_2	NA_NA	TGLLGIFWK_2_NA_NA	L	EGF	EGF_1	1	1	1	1.1	NA	NA	1
sp|Q8TCJ2|STT3B_HUMAN	EAYFWLR_2	NA_NA	EAYFWLR_2_NA_NA	L	EGF	EGF_1	1	1	1	1.1	87185.66827	16.1180306546274	1
sp|Q8TCJ2|STT3B_HUMAN	ENPPVEDSSDEDDKR_3	NA_NA	ENPPVEDSSDEDDKR_3_NA_NA	L	EGF	EGF_1	1	1	1	1.1	96765.59565	16.268433851072	1
sp|Q8TCJ2|STT3B_HUMAN	ESDYFTPQGEFR_2	NA_NA	ESDYFTPQGEFR_2_NA_NA	L	EGF	EGF_1	1	1	1	1.1	186396.9846	17.2142462689834	1
sp|Q8TCJ2|STT3B_HUMAN	FGEMQLDFR_2	NA_NA	FGEMQLDFR_2_NA_NA	L	EGF	EGF_1	1	1	1	1.1	77895.14192	15.9554730074739	1
sp|Q8TCJ2|STT3B_HUMAN	FYSLWDTGYAK_2	NA_NA	FYSLWDTGYAK_2_NA_NA	L	EGF	EGF_1	1	1	1	1.1	88671.94909	16.1424174404511	1
sp|Q8TCJ2|STT3B_HUMAN	NILDDFR_2	NA_NA	NILDDFR_2_NA_NA	L	EGF	EGF_1	1	1	1	1.1	110988.52	16.4662782081123	1
sp|Q8TCT9|HM13_HUMAN	FFPASFPNR_2	NA_NA	FFPASFPNR_2_NA_NA	L	EGF	EGF_1	1	1	1	1.1	142569.4192	16.8275323080375	1
sp|Q8TCT9|HM13_HUMAN	NASDMPETITSR_2	NA_NA	NASDMPETITSR_2_NA_NA	L	EGF	EGF_1	1	1	1	1.1	NA	NA	1
sp|Q8TCZ2|C99L2_HUMAN	RKPIAGGGGFSDK_3	NA_NA	RKPIAGGGGFSDK_3_NA_NA	L	EGF	EGF_1	1	1	1	1.1	6143.113583	12.2909816161739	1
sp|Q8TCZ2|C99L2_HUMAN	YSTLHTQSAEPPPPPEPAR_3	NA_NA	YSTLHTQSAEPPPPPEPAR_3_NA_NA	L	EGF	EGF_1	1	1	1	1.1	41142.06885	15.0345539951718	1
sp|Q8TDD5|MCLN3_HUMAN	LAIQILK_2	NA_NA	LAIQILK_2_NA_NA	L	EGF	EGF_1	1	1	1	1.1	52094.75969	15.3750779092168	1
sp|Q8TEM1|PO210_HUMAN	AVDPTSGQLYGLAR_2	NA_NA	AVDPTSGQLYGLAR_2_NA_NA	L	EGF	EGF_1	1	1	1	1.1	18029.95642	13.8443355624789	1
sp|Q8TEM1|PO210_HUMAN	DLAVPAALTPR_2	NA_NA	DLAVPAALTPR_2_NA_NA	L	EGF	EGF_1	1	1	1	1.1	146082.02812	16.8626464478466	1
sp|Q8TEM1|PO210_HUMAN	DVLDLR_2	NA_NA	DVLDLR_2_NA_NA	L	EGF	EGF_1	1	1	1	1.1	56950.70105	15.503653254112	1
sp|Q8TEM1|PO210_HUMAN	EVVVSVPQR_2	NA_NA	EVVVSVPQR_2_NA_NA	L	EGF	EGF_1	1	1	1	1.1	NA	NA	1
sp|Q8TEM1|PO210_HUMAN	FSDSHNALR_3	NA_NA	FSDSHNALR_3_NA_NA	L	EGF	EGF_1	1	1	1	1.1	114424.148163	16.5102592994676	1
sp|Q8TEM1|PO210_HUMAN	INSAPQQIEVFPPFR_2	NA_NA	INSAPQQIEVFPPFR_2_NA_NA	L	EGF	EGF_1	1	1	1	1.1	14781.50168	13.5577324958038	1
sp|Q8TEM1|PO210_HUMAN	QGDTILVSGMK_2	NA_NA	QGDTILVSGMK_2_NA_NA	L	EGF	EGF_1	1	1	1	1.1	10212.38131	13.0242589640518	1
sp|Q8TEM1|PO210_HUMAN	QVVPVSSHR_2	NA_NA	QVVPVSSHR_2_NA_NA	L	EGF	EGF_1	1	1	1	1.1	43489.915257	15.1146205504432	1
sp|Q8TEM1|PO210_HUMAN	QVVPVSSHR_3	NA_NA	QVVPVSSHR_3_NA_NA	L	EGF	EGF_1	1	1	1	1.1	103822.84303	16.3699916470971	1
sp|Q8TEM1|PO210_HUMAN	VFGAPEVLENLEVK_2	NA_NA	VFGAPEVLENLEVK_2_NA_NA	L	EGF	EGF_1	1	1	1	1.1	145870.040988	16.8605513584797	1
sp|Q8TEM1|PO210_HUMAN	VGQALELPLR_2	NA_NA	VGQALELPLR_2_NA_NA	L	EGF	EGF_1	1	1	1	1.1	192859.0816	17.2634148307855	1
sp|Q8TEM1|PO210_HUMAN	VIVAVGDR_2	NA_NA	VIVAVGDR_2_NA_NA	L	EGF	EGF_1	1	1	1	1.1	162366.0417	17.0151176770723	1
sp|Q8TEM1|PO210_HUMAN	VLDLHK_2	NA_NA	VLDLHK_2_NA_NA	L	EGF	EGF_1	1	1	1	1.1	55128.40495	15.4567355128435	1
sp|Q8TEM1|PO210_HUMAN	VLLPFTR_2	NA_NA	VLLPFTR_2_NA_NA	L	EGF	EGF_1	1	1	1	1.1	109236.3806	16.4433211659686	1
sp|Q8TEM1|PO210_HUMAN	VSMSPVLHTQNK_2	NA_NA	VSMSPVLHTQNK_2_NA_NA	L	EGF	EGF_1	1	1	1	1.1	35661.14286	14.8282925916844	1
sp|Q8TEM1|PO210_HUMAN	VSMSPVLHTQNK_3	NA_NA	VSMSPVLHTQNK_3_NA_NA	L	EGF	EGF_1	1	1	1	1.1	150397.2568	16.9046460006522	1
sp|Q8TEM1|PO210_HUMAN	VSPEEVTIYNHPGIQAELR_3	NA_NA	VSPEEVTIYNHPGIQAELR_3_NA_NA	L	EGF	EGF_1	1	1	1	1.1	124120.2908	16.6276067297702	1
sp|Q8TEM1|PO210_HUMAN	WLSTRPEVASIEPLGLDEQQCSQK[21] C+57.0215_3	NA_NA	WLSTRPEVASIEPLGLDEQQCSQK[21] C+57.0215_3_NA_NA	L	EGF	EGF_1	1	1	1	1.1	111703.745	16.4755453024008	1
sp|Q8WTV0|SCRB1_HUMAN	TFQFQPSK_2	NA_NA	TFQFQPSK_2_NA_NA	L	EGF	EGF_1	1	1	1	1.1	68218.540273	15.7641035376009	1
sp|Q8WUX1|S38A5_HUMAN	GPAPGSKPVQFMDFEGK_3	NA_NA	GPAPGSKPVQFMDFEGK_3_NA_NA	L	EGF	EGF_1	1	1	1	1.1	103766.55387	16.3692092555569	1
sp|Q8WXI7|MUC16_HUMAN	DGAATGVDAICTHR[11] C+57.0215_2	NA_NA	DGAATGVDAICTHR[11] C+57.0215_2_NA_NA	L	EGF	EGF_1	1	1	1	1.1	62517.59171	15.6382018570279	1
sp|Q8WXI7|MUC16_HUMAN	DGAATGVDAICTHR[11] C+57.0215_3	NA_NA	DGAATGVDAICTHR[11] C+57.0215_3_NA_NA	L	EGF	EGF_1	1	1	1	1.1	283027.2181	17.8168085482253	1
sp|Q8WXI7|MUC16_HUMAN	DGEATGVDAICTHRPDPTGPGLDR[11] C+57.0215_3	NA_NA	DGEATGVDAICTHRPDPTGPGLDR[11] C+57.0215_3_NA_NA	L	EGF	EGF_1	1	1	1	1.1	52687.83582	15.3914095743123	1
sp|Q8WXI7|MUC16_HUMAN	DSLYVNGFTQR_2	NA_NA	DSLYVNGFTQR_2_NA_NA	L	EGF	EGF_1	1	1	1	1.1	102883.6561	16.3568815643839	1
sp|Q8WXI7|MUC16_HUMAN	ELQGLLKPLFR_3	NA_NA	ELQGLLKPLFR_3_NA_NA	L	EGF	EGF_1	1	1	1	1.1	31693.05023	14.6581061683343	1
sp|Q8WXI7|MUC16_HUMAN	EQLYWELSK_2	NA_NA	EQLYWELSK_2_NA_NA	L	EGF	EGF_1	1	1	1	1.1	990.2385864	9.6578596306136	1
sp|Q8WXI7|MUC16_HUMAN	GAATGVDTICTHR[10] C+57.0215_2	NA_NA	GAATGVDTICTHR[10] C+57.0215_2_NA_NA	L	EGF	EGF_1	1	1	1	1.1	NA	NA	1
sp|Q8WXI7|MUC16_HUMAN	GAATGVDTICTHR[10] C+57.0215_3	NA_NA	GAATGVDTICTHR[10] C+57.0215_3_NA_NA	L	EGF	EGF_1	1	1	1	1.1	104862.521148	16.3843668849667	1
sp|Q8WXI7|MUC16_HUMAN	HEAATGVDTICTHR[11] C+57.0215_3	NA_NA	HEAATGVDTICTHR[11] C+57.0215_3_NA_NA	L	EGF	EGF_1	1	1	1	1.1	178449.9209	17.1513870096091	1
sp|Q8WXI7|MUC16_HUMAN	HGAATGVDAICTLR[11] C+57.0215_3	NA_NA	HGAATGVDAICTLR[11] C+57.0215_3_NA_NA	L	EGF	EGF_1	1	1	1	1.1	162227.8485	17.0138892457162	1
sp|Q8WXI7|MUC16_HUMAN	HHTGVDSLCNFSPLAR[9] C+57.0215_3	NA_NA	HHTGVDSLCNFSPLAR[9] C+57.0215_3_NA_NA	L	EGF	EGF_1	1	1	1	1.1	NA	NA	1
sp|Q8WXI7|MUC16_HUMAN	LDPLNPGLDR_2	NA_NA	LDPLNPGLDR_2_NA_NA	L	EGF	EGF_1	1	1	1	1.1	70671.97854	15.8150779522331	1
sp|Q8WXI7|MUC16_HUMAN	LDPTGPGLDR_2	NA_NA	LDPTGPGLDR_2_NA_NA	L	EGF	EGF_1	1	1	1	1.1	12679.61742	13.3364508687611	1
sp|Q8WXI7|MUC16_HUMAN	LSQLTHGITELGPYTLDR_3	NA_NA	LSQLTHGITELGPYTLDR_3_NA_NA	L	EGF	EGF_1	1	1	1	1.1	9679.286949	12.9469123292988	1
sp|Q8WXI7|MUC16_HUMAN	LTLLRPEK_2	NA_NA	LTLLRPEK_2_NA_NA	L	EGF	EGF_1	1	1	1	1.1	500017.3556	18.6378459194077	1
sp|Q8WXI7|MUC16_HUMAN	LTLLRPEK_3	NA_NA	LTLLRPEK_3_NA_NA	L	EGF	EGF_1	1	1	1	1.1	898305.331827	19.4830736446192	1
sp|Q8WXI7|MUC16_HUMAN	NSLYVNGFTHR_2	NA_NA	NSLYVNGFTHR_2_NA_NA	L	EGF	EGF_1	1	1	1	1.1	51895.27195	15.3695427570159	1
sp|Q8WXI7|MUC16_HUMAN	NTSVGPLYSGCR[11] C+57.0215_2	NA_NA	NTSVGPLYSGCR[11] C+57.0215_2_NA_NA	L	EGF	EGF_1	1	1	1	1.1	339909.1933	18.0810171297428	1
sp|Q8WXI7|MUC16_HUMAN	QVFHELSQQTHGITR_3	NA_NA	QVFHELSQQTHGITR_3_NA_NA	L	EGF	EGF_1	1	1	1	1.1	2635.308739	11.0699835483142	1
sp|Q8WXI7|MUC16_HUMAN	STSVGPLYSGCR[11] C+57.0215_2	NA_NA	STSVGPLYSGCR[11] C+57.0215_2_NA_NA	L	EGF	EGF_1	1	1	1	1.1	276066.9977	17.7808861796439	1
sp|Q8WXI7|MUC16_HUMAN	SYFSDCQVSTFR[6] C+57.0215_2	NA_NA	SYFSDCQVSTFR[6] C+57.0215_2_NA_NA	L	EGF	EGF_1	1	1	1	1.1	89308.94323	16.1527443041808	1
sp|Q8WXI7|MUC16_HUMAN	VAIYEEFLR_2	NA_NA	VAIYEEFLR_2_NA_NA	L	EGF	EGF_1	1	1	1	1.1	62146.1136	15.6296038258363	1
sp|Q8WXI7|MUC16_HUMAN	VDAVCTHRPDPK[5] C+57.0215_3	NA_NA	VDAVCTHRPDPK[5] C+57.0215_3_NA_NA	L	EGF	EGF_1	1	1	1	1.1	6769.818968	12.4311288130889	1
sp|Q8WXI7|MUC16_HUMAN	VLQGLLGPMFK_2	NA_NA	VLQGLLGPMFK_2_NA_NA	L	EGF	EGF_1	1	1	1	1.1	43522.31858	15.115695068669	1
sp|Q8WXI7|MUC16_HUMAN	VLQGLLKPLFK_3	NA_NA	VLQGLLKPLFK_3_NA_NA	L	EGF	EGF_1	1	1	1	1.1	76356.009277	15.926681355532	1
sp|Q8WXI7|MUC16_HUMAN	VLQGLLMPLFK_2	NA_NA	VLQGLLMPLFK_2_NA_NA	L	EGF	EGF_1	1	1	1	1.1	22242.05503	14.1472297432535	1
sp|Q8WXI7|MUC16_HUMAN	VLQGLLSPIFK_2	NA_NA	VLQGLLSPIFK_2_NA_NA	L	EGF	EGF_1	1	1	1	1.1	57779.79867	15.524504829759	1
sp|Q8WXI7|MUC16_HUMAN	VTTLYK_2	NA_NA	VTTLYK_2_NA_NA	L	EGF	EGF_1	1	1	1	1.1	12623.17419	13.3300143850453	1
sp|Q8WXI7|MUC16_HUMAN	YEENMHHPGSR_3	NA_NA	YEENMHHPGSR_3_NA_NA	L	EGF	EGF_1	1	1	1	1.1	NA	NA	1
sp|Q8WXI7|MUC16_HUMAN	YEENMHHPGSR_4	NA_NA	YEENMHHPGSR_4_NA_NA	L	EGF	EGF_1	1	1	1	1.1	1319.989959	10.0725385131617	1
sp|Q8WY98|TM234_HUMAN	EASGTQSER_2	NA_NA	EASGTQSER_2_NA_NA	L	EGF	EGF_1	1	1	1	1.1	644.0932947	9.03735313594501	1
sp|Q8WZA6|OR1E3_HUMAN	ENFFVFK_2	NA_NA	ENFFVFK_2_NA_NA	L	EGF	EGF_1	1	1	1	1.1	83481.39727	16.055394400636	1
sp|Q92482|AQP3_HUMAN	CGEMLHIR[1] C+57.0215_3	NA_NA	CGEMLHIR[1] C+57.0215_3_NA_NA	L	EGF	EGF_1	1	1	1	1.1	NA	NA	1
sp|Q92504|S39A7_HUMAN	DGPVRPQNAEEEKR_3	NA_NA	DGPVRPQNAEEEKR_3_NA_NA	L	EGF	EGF_1	1	1	1	1.1	NA	NA	1
sp|Q92504|S39A7_HUMAN	DGPVRPQNAEEEKR_4	NA_NA	DGPVRPQNAEEEKR_4_NA_NA	L	EGF	EGF_1	1	1	1	1.1	70809.05984	15.8178736141234	1
sp|Q92542|NICA_HUMAN	ADVLFIAPR_2	NA_NA	ADVLFIAPR_2_NA_NA	L	EGF	EGF_1	1	1	1	1.1	16743.34904	13.7375277804842	1
sp|Q92542|NICA_HUMAN	SGAGVPAVILR_2	NA_NA	SGAGVPAVILR_2_NA_NA	L	EGF	EGF_1	1	1	1	1.1	NA	NA	1
sp|Q92626|PXDN_HUMAN	AFFSPFR_2	NA_NA	AFFSPFR_2_NA_NA	L	EGF	EGF_1	1	1	1	1.1	2263.8007432	10.8507585375536	1
sp|Q92896|GSLG1_HUMAN	FCENTQAGEGR[2] C+57.0215_2	NA_NA	FCENTQAGEGR[2] C+57.0215_2_NA_NA	L	EGF	EGF_1	1	1	1	1.1	28607.7287	14.5103446127967	1
sp|Q92896|GSLG1_HUMAN	VAELSSDDFHLDR_3	NA_NA	VAELSSDDFHLDR_3_NA_NA	L	EGF	EGF_1	1	1	1	1.1	65261.40888	15.7001697858618	1
sp|Q969N2|PIGT_HUMAN	AGLSVLLK_2	NA_NA	AGLSVLLK_2_NA_NA	L	EGF	EGF_1	1	1	1	1.1	10271.98613	13.032654812366	1
sp|Q96A26|F162A_HUMAN	HETLTSLNLEK_2	NA_NA	HETLTSLNLEK_2_NA_NA	L	EGF	EGF_1	1	1	1	1.1	43860.56947	15.1268641963973	1
sp|Q96G23|CERS2_HUMAN	APPNATLEHFYLTSGK_3	NA_NA	APPNATLEHFYLTSGK_3_NA_NA	L	EGF	EGF_1	1	1	1	1.1	110021.3418	16.4536511507592	1
sp|Q96G23|CERS2_HUMAN	LVEDER_2	NA_NA	LVEDER_2_NA_NA	L	EGF	EGF_1	1	1	1	1.1	35815.45523	14.8345219322736	1
sp|Q96J66|ABCCB_HUMAN	LVEPMAGR[5] M+15.9949_2	NA_NA	LVEPMAGR[5] M+15.9949_2_NA_NA	L	EGF	EGF_1	1	1	1	1.1	478943.5038	18.5757232333311	1
sp|Q96JJ7|TMX3_HUMAN	STIVSIFK_2	NA_NA	STIVSIFK_2_NA_NA	L	EGF	EGF_1	1	1	1	1.1	NA	NA	1
sp|Q96KA5|CLP1L_HUMAN	MTIFWR_2	NA_NA	MTIFWR_2_NA_NA	L	EGF	EGF_1	1	1	1	1.1	2874.432923	11.1952889227362	1
sp|Q96KA5|CLP1L_HUMAN	TVHYLPILFIDQLSNR_3	NA_NA	TVHYLPILFIDQLSNR_3_NA_NA	L	EGF	EGF_1	1	1	1	1.1	21864.55664	14.1225337471972	1
sp|Q96KA5|CLP1L_HUMAN	VNEFGESYEEK_2	NA_NA	VNEFGESYEEK_2_NA_NA	L	EGF	EGF_1	1	1	1	1.1	NA	NA	1
sp|Q96Q91|B3A4_HUMAN	LIQDVR_2	NA_NA	LIQDVR_2_NA_NA	L	EGF	EGF_1	1	1	1	1.1	105683.7668	16.3956215411256	1
sp|Q96QV1|HHIP_HUMAN	VEEISR_2	NA_NA	VEEISR_2_NA_NA	L	EGF	EGF_1	1	1	1	1.1	18344.62093	13.8692967461255	1
sp|Q96S97|MYADM_HUMAN	ALTQPLGLLR_2	NA_NA	ALTQPLGLLR_2_NA_NA	L	EGF	EGF_1	1	1	1	1.1	149479.7529	16.8958178316755	1
sp|Q99715|COCA1_HUMAN	ALALGALQNIR_2	NA_NA	ALALGALQNIR_2_NA_NA	L	EGF	EGF_1	1	1	1	1.1	41745.58256	15.0555631951801	1
sp|Q99715|COCA1_HUMAN	NTFTESAGAR_2	NA_NA	NTFTESAGAR_2_NA_NA	L	EGF	EGF_1	1	1	1	1.1	37731.986506258	14.9097277097003	1
sp|Q99805|TM9S2_HUMAN	DACVISSDFHER[3] C+57.0215_2	NA_NA	DACVISSDFHER[3] C+57.0215_2_NA_NA	L	EGF	EGF_1	1	1	1	1.1	8053.210443	12.6815755917065	1
sp|Q99805|TM9S2_HUMAN	DACVISSDFHER[3] C+57.0215_3	NA_NA	DACVISSDFHER[3] C+57.0215_3_NA_NA	L	EGF	EGF_1	1	1	1	1.1	134774.12273	16.7464112665408	1
sp|Q99805|TM9S2_HUMAN	FCNPGFPIGCYITDK[2] C+57.0215|[10] C+57.0215_2	NA_NA	FCNPGFPIGCYITDK[2] C+57.0215|[10] C+57.0215_2_NA_NA	L	EGF	EGF_1	1	1	1	1.1	193410.1985	17.2675316176959	1
sp|Q99805|TM9S2_HUMAN	FTFNKK_2	NA_NA	FTFNKK_2_NA_NA	L	EGF	EGF_1	1	1	1	1.1	36058.7873	14.8442905308581	1
sp|Q99805|TM9S2_HUMAN	IEPSPYK_2	NA_NA	IEPSPYK_2_NA_NA	L	EGF	EGF_1	1	1	1	1.1	200667.3121	17.3206733743192	1
sp|Q99805|TM9S2_HUMAN	RPSENLGQVLFGER_3	NA_NA	RPSENLGQVLFGER_3_NA_NA	L	EGF	EGF_1	1	1	1	1.1	206125.8429	17.3593931409281	1
sp|Q99808|S29A1_HUMAN	WLPSLVLAR_2	NA_NA	WLPSLVLAR_2_NA_NA	L	EGF	EGF_1	1	1	1	1.1	70620.56598	15.8140280362751	1
sp|Q99808|S29A1_HUMAN	YYQQLK_2	NA_NA	YYQQLK_2_NA_NA	L	EGF	EGF_1	1	1	1	1.1	46262.99099	15.2037981947825	1
sp|Q99928|GBRG3_HUMAN	ILYTLR_2	NA_NA	ILYTLR_2_NA_NA	L	EGF	EGF_1	1	1	1	1.1	112649.7152	16.4877114138826	1
sp|Q9BU23|LMF2_HUMAN	LVQSQVAR_2	NA_NA	LVQSQVAR_2_NA_NA	L	EGF	EGF_1	1	1	1	1.1	5679.206932	12.1777010378175	1
sp|Q9BVC6|TM109_HUMAN	EAPVDVLTQIGR_2	NA_NA	EAPVDVLTQIGR_2_NA_NA	L	EGF	EGF_1	1	1	1	1.1	NA	NA	1
sp|Q9BVK6|TMED9_HUMAN	QLVEQVEQIQK_2	NA_NA	QLVEQVEQIQK_2_NA_NA	L	EGF	EGF_1	1	1	1	1.1	9552.841797	12.9279415305178	1
sp|Q9BW60|ELOV1_HUMAN	ALQQNGAPGIAK_2	NA_NA	ALQQNGAPGIAK_2_NA_NA	L	EGF	EGF_1	1	1	1	1.1	33629.4003	14.743662704901	1
sp|Q9BXT2|CCG6_HUMAN	GAEFLLR_2	NA_NA	GAEFLLR_2_NA_NA	L	EGF	EGF_1	1	1	1	1.1	898062.0198	19.4826828280564	1
sp|Q9C0A0|CNTP4_HUMAN	LISISGK_2	NA_NA	LISISGK_2_NA_NA	L	EGF	EGF_1	1	1	1	1.1	2436404.575	20.9225495611825	1
sp|Q9C0C4|SEM4C_HUMAN	KGTNFTHLVADR_3	NA_NA	KGTNFTHLVADR_3_NA_NA	L	EGF	EGF_1	1	1	1	1.1	698720.5039	19.1205832243806	1
sp|Q9GZU1|MCLN1_HUMAN	IGIEAK_2	NA_NA	IGIEAK_2_NA_NA	L	EGF	EGF_1	1	1	1	1.1	599076.9047	18.8986089642626	1
sp|Q9H0U3|MAGT1_HUMAN	YSSAFTNR_2	NA_NA	YSSAFTNR_2_NA_NA	L	EGF	EGF_1	1	1	1	1.1	119980.72981	16.5786704598805	1
sp|Q9H0X4|ITFG3_HUMAN	LGEGGPDSDQAIR_2	NA_NA	LGEGGPDSDQAIR_2_NA_NA	L	EGF	EGF_1	1	1	1	1.1	4225.187622	11.7510269644977	1
sp|Q9H1U4|MEGF9_HUMAN	VGVIGSICDR[8] C+57.0215_2	NA_NA	VGVIGSICDR[8] C+57.0215_2_NA_NA	L	EGF	EGF_1	1	1	1	1.1	30627.41574	14.6087632941222	1
sp|Q9H2H9|S38A1_HUMAN	SSLFELAK_2	NA_NA	SSLFELAK_2_NA_NA	L	EGF	EGF_1	1	1	1	1.1	NA	NA	1
sp|Q9H2V7|SPNS1_HUMAN	IVVPQR_2	NA_NA	IVVPQR_2_NA_NA	L	EGF	EGF_1	1	1	1	1.1	23335.82861	14.2164863483395	1
sp|Q9H3N1|TMX1_HUMAN	DFINFISDK_2	NA_NA	DFINFISDK_2_NA_NA	L	EGF	EGF_1	1	1	1	1.1	3933.856693	11.6479559603786	1
sp|Q9H3N1|TMX1_HUMAN	FIITALPTIYHCK[12] C+57.0215_3	NA_NA	FIITALPTIYHCK[12] C+57.0215_3_NA_NA	L	EGF	EGF_1	1	1	1	1.1	97032.37301	16.2724058082608	1
sp|Q9H5V8|CDCP1_HUMAN	ISFLCDDLTR[5] C+57.0215_2	NA_NA	ISFLCDDLTR[5] C+57.0215_2_NA_NA	L	EGF	EGF_1	1	1	1	1.1	26736.15157	14.4127314701478	1
sp|Q9H5V8|CDCP1_HUMAN	LSLVLVPAQK_2	NA_NA	LSLVLVPAQK_2_NA_NA	L	EGF	EGF_1	1	1	1	1.1	NA	NA	1
sp|Q9H5V8|CDCP1_HUMAN	TFIWDVK_2	NA_NA	TFIWDVK_2_NA_NA	L	EGF	EGF_1	1	1	1	1.1	17576.329151	13.8075734452276	1
sp|Q9HAB3|S52A2_HUMAN	AYQLLSAR_2	NA_NA	AYQLLSAR_2_NA_NA	L	EGF	EGF_1	1	1	1	1.1	159241.3738	16.9870829706625	1
sp|Q9HD20|AT131_HUMAN	GFQEDSEIR_2	NA_NA	GFQEDSEIR_2_NA_NA	L	EGF	EGF_1	1	1	1	1.1	47569.49414	15.2439763364069	1
sp|Q9HD20|AT131_HUMAN	LGDASIAAPFTSK_2	NA_NA	LGDASIAAPFTSK_2_NA_NA	L	EGF	EGF_1	1	1	1	1.1	38228.2712	14.9285796113668	1
sp|Q9HD20|AT131_HUMAN	TGTLTSDSLVVR_2	NA_NA	TGTLTSDSLVVR_2_NA_NA	L	EGF	EGF_1	1	1	1	1.1	41010.91577	15.0299476120992	1
sp|Q9HD45|TM9S3_HUMAN	DAFVYAIK_2	NA_NA	DAFVYAIK_2_NA_NA	L	EGF	EGF_1	1	1	1	1.1	49128.331262	15.290494888843	1
sp|Q9HD45|TM9S3_HUMAN	YFSLPFCVGSK[7] C+57.0215_2	NA_NA	YFSLPFCVGSK[7] C+57.0215_2_NA_NA	L	EGF	EGF_1	1	1	1	1.1	70615.922303	15.8139331683006	1
sp|Q9HD45|TM9S3_HUMAN	YLDPSFFQHR_3	NA_NA	YLDPSFFQHR_3_NA_NA	L	EGF	EGF_1	1	1	1	1.1	31849.81171	14.6652244963954	1
sp|Q9HDC9|APMAP_HUMAN	LLEYDTVTR_2	NA_NA	LLEYDTVTR_2_NA_NA	L	EGF	EGF_1	1	1	1	1.1	24223.85742	14.270368271681	1
sp|Q9HDC9|APMAP_HUMAN	LLLSSETPIEGK_2	NA_NA	LLLSSETPIEGK_2_NA_NA	L	EGF	EGF_1	1	1	1	1.1	701568.5746	19.1264518742244	1
sp|Q9NPF0|CD320_HUMAN	TSGLCVPLTWR[5] C+57.0215_2	NA_NA	TSGLCVPLTWR[5] C+57.0215_2_NA_NA	L	EGF	EGF_1	1	1	1	1.1	NA	NA	1
sp|Q9NPR9|GP108_HUMAN	HLQDASGTDGK_2	NA_NA	HLQDASGTDGK_2_NA_NA	L	EGF	EGF_1	1	1	1	1.1	71835.34258	15.8386334692949	1
sp|Q9NQC3|RTN4_HUMAN	GPLPAAPPVAPER_2	NA_NA	GPLPAAPPVAPER_2_NA_NA	L	EGF	EGF_1	1	1	1	1.1	564197.8254	18.8120688530365	1
sp|Q9NQC3|RTN4_HUMAN	HQAQIDHYLGLANK_3	NA_NA	HQAQIDHYLGLANK_3_NA_NA	L	EGF	EGF_1	1	1	1	1.1	NA	NA	1
sp|Q9NRD8|DUOX2_HUMAN	VSFITR_2	NA_NA	VSFITR_2_NA_NA	L	EGF	EGF_1	1	1	1	1.1	NA	NA	1
sp|Q9NTN9|SEM4G_HUMAN	LLVGAR_2	NA_NA	LLVGAR_2_NA_NA	L	EGF	EGF_1	1	1	1	1.1	41584.24089	15.0499765490448	1
sp|Q9NYK1|TLR7_HUMAN	LQIKPR_2	NA_NA	LQIKPR_2_NA_NA	L	EGF	EGF_1	1	1	1	1.1	122025.9121722	16.6030552839677	1
sp|Q9NYL4|FKB11_HUMAN	IIDTSLTR_2	NA_NA	IIDTSLTR_2_NA_NA	L	EGF	EGF_1	1	1	1	1.1	2585884.826	21.0084538622736	1
sp|Q9NYU2|UGGG1_HUMAN	AITTSLTTK_2	NA_NA	AITTSLTTK_2_NA_NA	L	EGF	EGF_1	1	1	1	1.1	79030.40067	15.9763473752189	1
sp|Q9NYU2|UGGG1_HUMAN	EISYENTQISR_2	NA_NA	EISYENTQISR_2_NA_NA	L	EGF	EGF_1	1	1	1	1.1	16841.14189	13.74592961446	1
sp|Q9NYU2|UGGG1_HUMAN	EQLDPDELETITMHK_3	NA_NA	EQLDPDELETITMHK_3_NA_NA	L	EGF	EGF_1	1	1	1	1.1	102790.9803	16.3555814242358	1
sp|Q9NYU2|UGGG1_HUMAN	ILETTTFFQR_2	NA_NA	ILETTTFFQR_2_NA_NA	L	EGF	EGF_1	1	1	1	1.1	106672.9605	16.4090622753636	1
sp|Q9NYU2|UGGG1_HUMAN	INYVFR_2	NA_NA	INYVFR_2_NA_NA	L	EGF	EGF_1	1	1	1	1.1	58381.85927	15.5394598094849	1
sp|Q9NYU2|UGGG1_HUMAN	LGIEGLSLHNVLK_3	NA_NA	LGIEGLSLHNVLK_3_NA_NA	L	EGF	EGF_1	1	1	1	1.1	33438.83495	14.7354642358567	1
sp|Q9NYU2|UGGG1_HUMAN	LNIQPSEADYAVDIR_2	NA_NA	LNIQPSEADYAVDIR_2_NA_NA	L	EGF	EGF_1	1	1	1	1.1	66010.07454	15.7166258800199	1
sp|Q9NYU2|UGGG1_HUMAN	VEEDVASDLVMK_2	NA_NA	VEEDVASDLVMK_2_NA_NA	L	EGF	EGF_1	1	1	1	1.1	78664.41058	15.9696507308371	1
sp|Q9NYU2|UGGG1_HUMAN	VFMNCQSK[5] C+57.0215_2	NA_NA	VFMNCQSK[5] C+57.0215_2_NA_NA	L	EGF	EGF_1	1	1	1	1.1	NA	NA	1
sp|Q9NZM1|MYOF_HUMAN	ADCLMGEFK[3] C+57.0215_2	NA_NA	ADCLMGEFK[3] C+57.0215_2_NA_NA	L	EGF	EGF_1	1	1	1	1.1	171963.8991	17.0979734751061	1
sp|Q9NZM1|MYOF_HUMAN	AEDIPQMDDAFSQTVK_2	NA_NA	AEDIPQMDDAFSQTVK_2_NA_NA	L	EGF	EGF_1	1	1	1	1.1	178360.4551	17.1506635336265	1
sp|Q9NZM1|MYOF_HUMAN	ANVTVLDTQIR_2	NA_NA	ANVTVLDTQIR_2_NA_NA	L	EGF	EGF_1	1	1	1	1.1	275423.791	17.7775209320056	1
sp|Q9NZM1|MYOF_HUMAN	CYVYQAR[1] C+57.0215_2	NA_NA	CYVYQAR[1] C+57.0215_2_NA_NA	L	EGF	EGF_1	1	1	1	1.1	98623.2643	16.2958676577587	1
sp|Q9NZM1|MYOF_HUMAN	DGSNLPILPPQR_2	NA_NA	DGSNLPILPPQR_2_NA_NA	L	EGF	EGF_1	1	1	1	1.1	10320.5429	13.0394585168562	1
sp|Q9NZM1|MYOF_HUMAN	DHYIPNTLNPVFGR_3	NA_NA	DHYIPNTLNPVFGR_3_NA_NA	L	EGF	EGF_1	1	1	1	1.1	194784.4658	17.2777463737633	1
sp|Q9NZM1|MYOF_HUMAN	DIVIEMEDTKPLLASK_3	NA_NA	DIVIEMEDTKPLLASK_3_NA_NA	L	EGF	EGF_1	1	1	1	1.1	88200.92294	16.1347334051393	1
sp|Q9NZM1|MYOF_HUMAN	DQLRPTQLLQNVAR_3	NA_NA	DQLRPTQLLQNVAR_3_NA_NA	L	EGF	EGF_1	1	1	1	1.1	457913.064	18.5109414725832	1
sp|Q9NZM1|MYOF_HUMAN	DYSLDEFEANK_2	NA_NA	DYSLDEFEANK_2_NA_NA	L	EGF	EGF_1	1	1	1	1.1	157256.2861	16.9689854356862	1
sp|Q9NZM1|MYOF_HUMAN	EELYMPPLVIK_2	NA_NA	EELYMPPLVIK_2_NA_NA	L	EGF	EGF_1	1	1	1	1.1	280629.1786	17.8045327696183	1
sp|Q9NZM1|MYOF_HUMAN	ELPDSVPQECTVR[10] C+57.0215_2	NA_NA	ELPDSVPQECTVR[10] C+57.0215_2_NA_NA	L	EGF	EGF_1	1	1	1	1.1	301853.3514	17.9097155668243	1
sp|Q9NZM1|MYOF_HUMAN	FGSHCGIPEEYCVSGVNTWR[5] C+57.0215|[12] C+57.0215_3	NA_NA	FGSHCGIPEEYCVSGVNTWR[5] C+57.0215|[12] C+57.0215_3_NA_NA	L	EGF	EGF_1	1	1	1	1.1	11374.7583	13.1797755429201	1
sp|Q9NZM1|MYOF_HUMAN	FPSVCEK[5] C+57.0215_2	NA_NA	FPSVCEK[5] C+57.0215_2_NA_NA	L	EGF	EGF_1	1	1	1	1.1	86078.73518	16.0995965322662	1
sp|Q9NZM1|MYOF_HUMAN	FYASSGEHEK_3	NA_NA	FYASSGEHEK_3_NA_NA	L	EGF	EGF_1	1	1	1	1.1	33302.5878451	14.7295739420213	1
sp|Q9NZM1|MYOF_HUMAN	GLELQPQDNNGLCDPYIK[13] C+57.0215_2	NA_NA	GLELQPQDNNGLCDPYIK[13] C+57.0215_2_NA_NA	L	EGF	EGF_1	1	1	1	1.1	56647.24866	15.4959455393048	1
sp|Q9NZM1|MYOF_HUMAN	GPVGTVSEAQLAR_2	NA_NA	GPVGTVSEAQLAR_2_NA_NA	L	EGF	EGF_1	1	1	1	1.1	5452.060007	12.1188129989014	1
sp|Q9NZM1|MYOF_HUMAN	GWWPCYAEK[5] C+57.0215_2	NA_NA	GWWPCYAEK[5] C+57.0215_2_NA_NA	L	EGF	EGF_1	1	1	1	1.1	34864.43618	14.7956958036922	1
sp|Q9NZM1|MYOF_HUMAN	HSATTVFGANTPIVSCNFDR[16] C+57.0215_3	NA_NA	HSATTVFGANTPIVSCNFDR[16] C+57.0215_3_NA_NA	L	EGF	EGF_1	1	1	1	1.1	149602.7404	16.8970043502469	1
sp|Q9NZM1|MYOF_HUMAN	IDVGFVYDEPGHAVMR_3	NA_NA	IDVGFVYDEPGHAVMR_3_NA_NA	L	EGF	EGF_1	1	1	1	1.1	96255.27156	16.2608052069776	1
sp|Q9NZM1|MYOF_HUMAN	IPAHQVLYSTSGENASGK_3	NA_NA	IPAHQVLYSTSGENASGK_3_NA_NA	L	EGF	EGF_1	1	1	1	1.1	570964.1825	18.8292679935635	1
sp|Q9NZM1|MYOF_HUMAN	IPANQLAELWLK_2	NA_NA	IPANQLAELWLK_2_NA_NA	L	EGF	EGF_1	1	1	1	1.1	366021.7908	18.1877972884174	1
sp|Q9NZM1|MYOF_HUMAN	ISVYDYDTFTR_2	NA_NA	ISVYDYDTFTR_2_NA_NA	L	EGF	EGF_1	1	1	1	1.1	185461.2346	17.206985411676	1
sp|Q9NZM1|MYOF_HUMAN	IYPLPDDPSVPAPPR_2	NA_NA	IYPLPDDPSVPAPPR_2_NA_NA	L	EGF	EGF_1	1	1	1	1.1	707976.8779	19.1395699912367	1
sp|Q9NZM1|MYOF_HUMAN	KLEPISNDDLLVVEK_2	NA_NA	KLEPISNDDLLVVEK_2_NA_NA	L	EGF	EGF_1	1	1	1	1.1	76327.88764	15.9261499183927	1
sp|Q9NZM1|MYOF_HUMAN	KPVVGQCTIER[7] C+57.0215_3	NA_NA	KPVVGQCTIER[7] C+57.0215_3_NA_NA	L	EGF	EGF_1	1	1	1	1.1	226292.8658	17.4940588500504	1
sp|Q9NZM1|MYOF_HUMAN	LDAVNTLLAMAER_2	NA_NA	LDAVNTLLAMAER_2_NA_NA	L	EGF	EGF_1	1	1	1	1.1	41611.06066	15.0509067157681	1
sp|Q9NZM1|MYOF_HUMAN	LEGALGADTTEDGDEK_2	NA_NA	LEGALGADTTEDGDEK_2_NA_NA	L	EGF	EGF_1	1	1	1	1.1	209610.797	17.3835807793653	1
sp|Q9NZM1|MYOF_HUMAN	LLWHPVMNGDK_3	NA_NA	LLWHPVMNGDK_3_NA_NA	L	EGF	EGF_1	1	1	1	1.1	108823.8672	16.4378627502104	1
sp|Q9NZM1|MYOF_HUMAN	LNSEMDITPK_2	NA_NA	LNSEMDITPK_2_NA_NA	L	EGF	EGF_1	1	1	1	1.1	86984.2593	16.11469400684	1
sp|Q9NZM1|MYOF_HUMAN	LTIYDWDR_2	NA_NA	LTIYDWDR_2_NA_NA	L	EGF	EGF_1	1	1	1	1.1	170499.1116	17.0856319696982	1
sp|Q9NZM1|MYOF_HUMAN	MYELSCYLPQEK[6] C+57.0215_2	NA_NA	MYELSCYLPQEK[6] C+57.0215_2_NA_NA	L	EGF	EGF_1	1	1	1	1.1	13285.88371	13.4038338446463	1
sp|Q9NZM1|MYOF_HUMAN	NDVVGTTYLHLSK_2	NA_NA	NDVVGTTYLHLSK_2_NA_NA	L	EGF	EGF_1	1	1	1	1.1	NA	NA	1
sp|Q9NZM1|MYOF_HUMAN	NDVVGTTYLHLSK_3	NA_NA	NDVVGTTYLHLSK_3_NA_NA	L	EGF	EGF_1	1	1	1	1.1	80941.55379	16.0108201967136	1
sp|Q9NZM1|MYOF_HUMAN	QLSGNNIRPVVK_3	NA_NA	QLSGNNIRPVVK_3_NA_NA	L	EGF	EGF_1	1	1	1	1.1	228586.1415	17.5086056875943	1
sp|Q9NZM1|MYOF_HUMAN	SDENEDPSVVGEFK_2	NA_NA	SDENEDPSVVGEFK_2_NA_NA	L	EGF	EGF_1	1	1	1	1.1	124999.4335	16.637789304292	1
sp|Q9NZM1|MYOF_HUMAN	SIFSPVVK_2	NA_NA	SIFSPVVK_2_NA_NA	L	EGF	EGF_1	1	1	1	1.1	256680.6104	17.6758420668589	1
sp|Q9NZM1|MYOF_HUMAN	SITGEEMSDIYVK_2	NA_NA	SITGEEMSDIYVK_2_NA_NA	L	EGF	EGF_1	1	1	1	1.1	204439.8376	17.3475440981371	1
sp|Q9NZM1|MYOF_HUMAN	SLDGEGNFNWR_2	NA_NA	SLDGEGNFNWR_2_NA_NA	L	EGF	EGF_1	1	1	1	1.1	104324.5692	16.3769467108327	1
sp|Q9NZM1|MYOF_HUMAN	SLLTEADAGHTEFTDEVYQNESR_3	NA_NA	SLLTEADAGHTEFTDEVYQNESR_3_NA_NA	L	EGF	EGF_1	1	1	1	1.1	224506.1472	17.4826226956354	1
sp|Q9NZM1|MYOF_HUMAN	SLSQIHEAAVR_3	NA_NA	SLSQIHEAAVR_3_NA_NA	L	EGF	EGF_1	1	1	1	1.1	314085.1872	17.9670236523173	1
sp|Q9NZM1|MYOF_HUMAN	SWVAAEK_2	NA_NA	SWVAAEK_2_NA_NA	L	EGF	EGF_1	1	1	1	1.1	98025.50257	16.2870967861849	1
sp|Q9NZM1|MYOF_HUMAN	TPNFPSSVLFMK_2	NA_NA	TPNFPSSVLFMK_2_NA_NA	L	EGF	EGF_1	1	1	1	1.1	255140.3672	17.6671589216516	1
sp|Q9NZM1|MYOF_HUMAN	TQGLVPEHVETR_2	NA_NA	TQGLVPEHVETR_2_NA_NA	L	EGF	EGF_1	1	1	1	1.1	113696.6882	16.5010579791904	1
sp|Q9NZM1|MYOF_HUMAN	TQTIFLK_2	NA_NA	TQTIFLK_2_NA_NA	L	EGF	EGF_1	1	1	1	1.1	242896.561488	17.5962098146352	1
sp|Q9NZM1|MYOF_HUMAN	VCTNIIEK[2] C+57.0215_2	NA_NA	VCTNIIEK[2] C+57.0215_2_NA_NA	L	EGF	EGF_1	1	1	1	1.1	2581004.846	21.0057286927864	1
sp|Q9NZM1|MYOF_HUMAN	VESVVIK_2	NA_NA	VESVVIK_2_NA_NA	L	EGF	EGF_1	1	1	1	1.1	651769.3103	19.0202291695652	1
sp|Q9NZM1|MYOF_HUMAN	VGETIIDLENR_2	NA_NA	VGETIIDLENR_2_NA_NA	L	EGF	EGF_1	1	1	1	1.1	414730.835682	18.3680430648672	1
sp|Q9NZM1|MYOF_HUMAN	VIIWNTK_2	NA_NA	VIIWNTK_2_NA_NA	L	EGF	EGF_1	1	1	1	1.1	NA	NA	1
sp|Q9NZM1|MYOF_HUMAN	VIMELFDNDQVGKDEFLGR_3	NA_NA	VIMELFDNDQVGKDEFLGR_3_NA_NA	L	EGF	EGF_1	1	1	1	1.1	107617.0073	16.4217738405564	1
sp|Q9NZM1|MYOF_HUMAN	VIVESASNIPK_2	NA_NA	VIVESASNIPK_2_NA_NA	L	EGF	EGF_1	1	1	1	1.1	278375.11989	17.7928980220633	1
sp|Q9NZM1|MYOF_HUMAN	VYIYHLR_3	NA_NA	VYIYHLR_3_NA_NA	L	EGF	EGF_1	1	1	1	1.1	NA	NA	1
sp|Q9NZM1|MYOF_HUMAN	VYNSHSLR_3	NA_NA	VYNSHSLR_3_NA_NA	L	EGF	EGF_1	1	1	1	1.1	59348.08907	15.5631412305682	1
sp|Q9NZM1|MYOF_HUMAN	WGTSGLVGR_2	NA_NA	WGTSGLVGR_2_NA_NA	L	EGF	EGF_1	1	1	1	1.1	1422.053525	10.1799873258487	1
sp|Q9NZM1|MYOF_HUMAN	WLLLNDPEDTSSGSK_2	NA_NA	WLLLNDPEDTSSGSK_2_NA_NA	L	EGF	EGF_1	1	1	1	1.1	201676.517769	17.3279108610623	1
sp|Q9NZM1|MYOF_HUMAN	WVTFLLK_2	NA_NA	WVTFLLK_2_NA_NA	L	EGF	EGF_1	1	1	1	1.1	93151.43115	16.213517587287	1
sp|Q9NZM1|MYOF_HUMAN	YTLPLTEGK_2	NA_NA	YTLPLTEGK_2_NA_NA	L	EGF	EGF_1	1	1	1	1.1	240624.7922	17.5826530425187	1
sp|Q9P035|HACD3_HUMAN	LESEGSPETLTNLR_2	NA_NA	LESEGSPETLTNLR_2_NA_NA	L	EGF	EGF_1	1	1	1	1.1	NA	NA	1
sp|Q9P035|HACD3_HUMAN	RPLFLAPDFDR_3	NA_NA	RPLFLAPDFDR_3_NA_NA	L	EGF	EGF_1	1	1	1	1.1	NA	NA	1
sp|Q9P035|HACD3_HUMAN	VELSDVQNPAISITENVLHFK_3	NA_NA	VELSDVQNPAISITENVLHFK_3_NA_NA	L	EGF	EGF_1	1	1	1	1.1	66508.21357	15.7274721730635	1
sp|Q9P035|HACD3_HUMAN	VSQWWER_2	NA_NA	VSQWWER_2_NA_NA	L	EGF	EGF_1	1	1	1	1.1	18591.08397	13.8885505431776	1
sp|Q9P1Q5|OR1A1_HUMAN	LSCSDIHFHVK[3] C+57.0215_2	NA_NA	LSCSDIHFHVK[3] C+57.0215_2_NA_NA	L	EGF	EGF_1	1	1	1	1.1	50665.5148	15.3349437717554	1
sp|Q9P2B2|FPRP_HUMAN	AQDGDFIFSK_2	NA_NA	AQDGDFIFSK_2_NA_NA	L	EGF	EGF_1	1	1	1	1.1	65970.16093	15.7157532771068	1
sp|Q9P2B2|FPRP_HUMAN	EGEPFELR_2	NA_NA	EGEPFELR_2_NA_NA	L	EGF	EGF_1	1	1	1	1.1	111748.399	16.4761219100275	1
sp|Q9P2B2|FPRP_HUMAN	EHTDTFNFR_3	NA_NA	EHTDTFNFR_3_NA_NA	L	EGF	EGF_1	1	1	1	1.1	48544.77853	15.2732557807262	1
sp|Q9P2B2|FPRP_HUMAN	LDTVGSDAYR_2	NA_NA	LDTVGSDAYR_2_NA_NA	L	EGF	EGF_1	1	1	1	1.1	125974.3279	16.6489975069547	1
sp|Q9P2B2|FPRP_HUMAN	VPGFADDPTELACR[13] C+57.0215_2	NA_NA	VPGFADDPTELACR[13] C+57.0215_2_NA_NA	L	EGF	EGF_1	1	1	1	1.1	172214.652083	17.1000756406701	1
sp|Q9UBG0|MRC2_HUMAN	AGQLSQGAAEEDHGCR[15] C+57.0215_3	NA_NA	AGQLSQGAAEEDHGCR[15] C+57.0215_3_NA_NA	L	EGF	EGF_1	1	1	1	1.1	NA	NA	1
sp|Q9UBG0|MRC2_HUMAN	WGFCPIK[4] C+57.0215_2	NA_NA	WGFCPIK[4] C+57.0215_2_NA_NA	L	EGF	EGF_1	1	1	1	1.1	71344.79754	15.8287478850934	1
sp|Q9UBG0|MRC2_HUMAN	WHDALLLCESR[8] C+57.0215_3	NA_NA	WHDALLLCESR[8] C+57.0215_3_NA_NA	L	EGF	EGF_1	1	1	1	1.1	21203.25729	14.0782255645557	1
sp|Q9UBM7|DHCR7_HUMAN	CLIWGR[1] C+57.0215_2	NA_NA	CLIWGR[1] C+57.0215_2_NA_NA	L	EGF	EGF_1	1	1	1	1.1	39032.6347	14.9586205006998	1
sp|Q9UBM7|DHCR7_HUMAN	VIECSYTSADGQR[4] C+57.0215_2	NA_NA	VIECSYTSADGQR[4] C+57.0215_2_NA_NA	L	EGF	EGF_1	1	1	1	1.1	172059.6152	17.0987762641053	1
sp|Q9UBM7|DHCR7_HUMAN	YTAAVPYR_2	NA_NA	YTAAVPYR_2_NA_NA	L	EGF	EGF_1	1	1	1	1.1	162102.7986	17.0127767459808	1
sp|Q9UHN6|TMEM2_HUMAN	FRPHQDANPEKPR_4	NA_NA	FRPHQDANPEKPR_4_NA_NA	L	EGF	EGF_1	1	1	1	1.1	10251.73202	13.0298073250513	1
sp|Q9UI33|SCNBA_HUMAN	TFMVLNR[3] M+15.9949_2	NA_NA	TFMVLNR[3] M+15.9949_2_NA_NA	L	EGF	EGF_1	1	1	1	1.1	NA	NA	1
sp|Q9UIQ6|LCAP_HUMAN	GWSFLLGK_2	NA_NA	GWSFLLGK_2_NA_NA	L	EGF	EGF_1	1	1	1	1.1	15230.05745	13.6008610367177	1
sp|Q9UIQ6|LCAP_HUMAN	LFPWAQIR_2	NA_NA	LFPWAQIR_2_NA_NA	L	EGF	EGF_1	1	1	1	1.1	6264.571925	12.3192274876327	1
sp|Q9UKU6|TRHDE_HUMAN	ITYLDK_2	NA_NA	ITYLDK_2_NA_NA	L	EGF	EGF_1	1	1	1	1.1	700316.409	19.1238746391402	1
sp|Q9UKX5|ITA11_HUMAN	AVLLSSGQELCER[11] C+57.0215_2	NA_NA	AVLLSSGQELCER[11] C+57.0215_2_NA_NA	L	EGF	EGF_1	1	1	1	1.1	133726.3905	16.7351519527586	1
sp|Q9UKX5|ITA11_HUMAN	DVVEAASHIEQR_2	NA_NA	DVVEAASHIEQR_2_NA_NA	L	EGF	EGF_1	1	1	1	1.1	303880.1718	17.919370289704	1
sp|Q9UKX5|ITA11_HUMAN	DVVEAASHIEQR_3	NA_NA	DVVEAASHIEQR_3_NA_NA	L	EGF	EGF_1	1	1	1	1.1	NA	NA	1
sp|Q9UKX5|ITA11_HUMAN	EDSDGSIECVNEER[9] C+57.0215_2	NA_NA	EDSDGSIECVNEER[9] C+57.0215_2_NA_NA	L	EGF	EGF_1	1	1	1	1.1	92736.72683	16.207080460092	1
sp|Q9UKX5|ITA11_HUMAN	GINPETFLNEIK_2	NA_NA	GINPETFLNEIK_2_NA_NA	L	EGF	EGF_1	1	1	1	1.1	160576.0652	16.999124614475	1
sp|Q9UKX5|ITA11_HUMAN	IMVNAALQR_2	NA_NA	IMVNAALQR_2_NA_NA	L	EGF	EGF_1	1	1	1	1.1	89110.88795	16.149541370003	1
sp|Q9UKX5|ITA11_HUMAN	INIFHR_2	NA_NA	INIFHR_2_NA_NA	L	EGF	EGF_1	1	1	1	1.1	2809.932173	11.1625468645921	1
sp|Q9UKX5|ITA11_HUMAN	LDFEFSK_2	NA_NA	LDFEFSK_2_NA_NA	L	EGF	EGF_1	1	1	1	1.1	48826.22751	15.2815959672981	1
sp|Q9UKX5|ITA11_HUMAN	LGLSLATNPK_2	NA_NA	LGLSLATNPK_2_NA_NA	L	EGF	EGF_1	1	1	1	1.1	159337.7148	16.9879555369555	1
sp|Q9UKX5|ITA11_HUMAN	QFHSPFIFR_3	NA_NA	QFHSPFIFR_3_NA_NA	L	EGF	EGF_1	1	1	1	1.1	689.9087801	9.1364890840765	1
sp|Q9UKX5|ITA11_HUMAN	TAFFGYTVQQHDISGNK_3	NA_NA	TAFFGYTVQQHDISGNK_3_NA_NA	L	EGF	EGF_1	1	1	1	1.1	141022.71453	16.811795303958	1
sp|Q9UKX5|ITA11_HUMAN	VAVEATLENR_2	NA_NA	VAVEATLENR_2_NA_NA	L	EGF	EGF_1	1	1	1	1.1	52924.60956	15.3978783739237	1
sp|Q9UKX5|ITA11_HUMAN	VMIVITDGESHDSPDLEK_3	NA_NA	VMIVITDGESHDSPDLEK_3_NA_NA	L	EGF	EGF_1	1	1	1	1.1	57838.15836	15.5259612686144	1
sp|Q9UKX5|ITA11_HUMAN	VTLSNVSER_2	NA_NA	VTLSNVSER_2_NA_NA	L	EGF	EGF_1	1	1	1	1.1	12272.392	13.2893561235226	1
sp|Q9UKX5|ITA11_HUMAN	VYVAGAPR_2	NA_NA	VYVAGAPR_2_NA_NA	L	EGF	EGF_1	1	1	1	1.1	68742.64576	15.7751450319056	1
sp|Q9UKX5|ITA11_HUMAN	VYVYELR_2	NA_NA	VYVYELR_2_NA_NA	L	EGF	EGF_1	1	1	1	1.1	101606.017	16.3388535872154	1
sp|Q9UKX5|ITA11_HUMAN	WLVVGAPLETNGYQK_2	NA_NA	WLVVGAPLETNGYQK_2_NA_NA	L	EGF	EGF_1	1	1	1	1.1	32472.53623	14.6931597218833	1
sp|Q9UKX5|ITA11_HUMAN	YEADVLFTR_2	NA_NA	YEADVLFTR_2_NA_NA	L	EGF	EGF_1	1	1	1	1.1	289854.2938	17.8511956050632	1
sp|Q9ULF5|S39AA_HUMAN	LSFFGLEK_2	NA_NA	LSFFGLEK_2_NA_NA	L	EGF	EGF_1	1	1	1	1.1	32293.76717	14.6851953985306	1
sp|Q9UP95|S12A4_HUMAN	DNIIPFLR_2	NA_NA	DNIIPFLR_2_NA_NA	L	EGF	EGF_1	1	1	1	1.1	22024.91593	14.1330761651565	1
sp|Q9UP95|S12A4_HUMAN	LLTFASQLK_2	NA_NA	LLTFASQLK_2_NA_NA	L	EGF	EGF_1	1	1	1	1.1	21706.76917	14.1120846643949	1
sp|Q9UPY5|XCT_HUMAN	KPVVSTISK_2	NA_NA	KPVVSTISK_2_NA_NA	L	EGF	EGF_1	1	1	1	1.1	1042080.941	19.6972631822557	1
sp|Q9UPY5|XCT_HUMAN	LFYVASR_2	NA_NA	LFYVASR_2_NA_NA	L	EGF	EGF_1	1	1	1	1.1	7224.593141	12.5249279012628	1
sp|Q9UQD0|SCN8A_HUMAN	VSYEPITTTLRR_2	NA_NA	VSYEPITTTLRR_2_NA_NA	L	EGF	EGF_1	1	1	1	1.1	62450.4345	15.6366512622703	1
sp|Q9Y282|ERGI3_HUMAN	NPDTIEQCR[8] C+57.0215_2	NA_NA	NPDTIEQCR[8] C+57.0215_2_NA_NA	L	EGF	EGF_1	1	1	1	1.1	691.9956391	9.14084640919558	1
sp|Q9Y282|ERGI3_HUMAN	TNQFSVTR_2	NA_NA	TNQFSVTR_2_NA_NA	L	EGF	EGF_1	1	1	1	1.1	195433.5084	17.2825455960737	1
sp|Q9Y282|ERGI3_HUMAN	VVPTVYMK_2	NA_NA	VVPTVYMK_2_NA_NA	L	EGF	EGF_1	1	1	1	1.1	44506.58253	15.1479583794911	1
sp|Q9Y3B3|TMED7_HUMAN	FCFSNEFSTFTHK[2] C+57.0215_3	NA_NA	FCFSNEFSTFTHK[2] C+57.0215_3_NA_NA	L	EGF	EGF_1	1	1	1	1.1	21043.66498	14.0673256401563	1
sp|Q9Y3B3|TMED7_HUMAN	QCFYEDIAQGTK[2] C+57.0215_2	NA_NA	QCFYEDIAQGTK[2] C+57.0215_2_NA_NA	L	EGF	EGF_1	1	1	1	1.1	NA	NA	1
sp|Q9Y5F6|PCDGM_HUMAN	EMRISESAASGAR_3	NA_NA	EMRISESAASGAR_3_NA_NA	L	EGF	EGF_1	1	1	1	1.1	9115.219246	12.8602889153893	1
sp|Q9Y639|NPTN_HUMAN	AEDSGEYHCVYHFVSAPK[9] C+57.0215_4	NA_NA	AEDSGEYHCVYHFVSAPK[9] C+57.0215_4_NA_NA	L	EGF	EGF_1	1	1	1	1.1	NA	NA	1
sp|Q9Y653|GPR56_HUMAN	DLQLLSQFLK_2	NA_NA	DLQLLSQFLK_2_NA_NA	L	EGF	EGF_1	1	1	1	1.1	18507.05198	13.8820147569725	1
sp|Q9Y653|GPR56_HUMAN	RPSAAPASQQLQSLESK_3	NA_NA	RPSAAPASQQLQSLESK_3_NA_NA	L	EGF	EGF_1	1	1	1	1.1	120223.0201	16.581580915013	1
sp|Q9Y6M5|ZNT1_HUMAN	ESALILLQTVPK_2	NA_NA	ESALILLQTVPK_2_NA_NA	L	EGF	EGF_1	1	1	1	1.1	49629.8685	15.3051482848809	1
sp|Q9Y6N7|ROBO1_HUMAN	DGVLVSTQDSR_2	NA_NA	DGVLVSTQDSR_2_NA_NA	L	EGF	EGF_1	1	1	1	1.1	NA	NA	1
sp|Q9Y6N7|ROBO1_HUMAN	HQPGHLRR_2	NA_NA	HQPGHLRR_2_NA_NA	L	EGF	EGF_1	1	1	1	1.1	209643.855324	17.3838082930252	1
sp|A5YM72|CRNS1_HUMAN	LLAELVR_2	NA_NA	LLAELVR_2_NA_NA	L	EGF	EGF_1	2	1	1	1.1	17307.10527	14.208961235943	1
sp|A6NKL6|T200C_HUMAN	LIMISR[3] M+15.9949_2	NA_NA	LIMISR[3] M+15.9949_2_NA_NA	L	EGF	EGF_1	2	1	1	1.1	8922.506871	13.2531178039008	1
sp|B6A8C7|TARM1_HUMAN	KASPHILSQR_2	NA_NA	KASPHILSQR_2_NA_NA	L	EGF	EGF_1	2	1	1	1.1	12157.70216	13.6994673726443	1
sp|O00400|ACATN_HUMAN	LLFAIIK_2	NA_NA	LLFAIIK_2_NA_NA	L	EGF	EGF_1	2	1	1	1.1	8274.157723	13.1442811553059	1
sp|O00592|PODXL_HUMAN	CEDLETQTQSEK[1] C+57.0215_2	NA_NA	CEDLETQTQSEK[1] C+57.0215_2_NA_NA	L	EGF	EGF_1	2	1	1	1.1	253215.47655609	18.0798904715483	1
sp|O00592|PODXL_HUMAN	DDLDEEEDTHL_2	NA_NA	DDLDEEEDTHL_2_NA_NA	L	EGF	EGF_1	2	1	1	1.1	435272.1616	18.8614426400466	1
sp|O00592|PODXL_HUMAN	DKWDELK_2	NA_NA	DKWDELK_2_NA_NA	L	EGF	EGF_1	2	1	1	1.1	48935.14417	15.7084677415491	1
sp|O00592|PODXL_HUMAN	EITIHTK_2	NA_NA	EITIHTK_2_NA_NA	L	EGF	EGF_1	2	1	1	1.1	154295.282967	17.3652188436977	1
sp|O00592|PODXL_HUMAN	LASVPGSQTVVVK_2	NA_NA	LASVPGSQTVVVK_2_NA_NA	L	EGF	EGF_1	2	1	1	1.1	1076586.65	20.1679174220308	1
sp|O00592|PODXL_HUMAN	LGDQGPPEEAEDR_2	NA_NA	LGDQGPPEEAEDR_2_NA_NA	L	EGF	EGF_1	2	1	1	1.1	165045.6723	17.4623901962399	1
sp|O00592|PODXL_HUMAN	LISLICR[6] C+57.0215_2	NA_NA	LISLICR[6] C+57.0215_2_NA_NA	L	EGF	EGF_1	2	1	1	1.1	156161.5553	17.3825642131066	1
sp|O00592|PODXL_HUMAN	LKDKWDELK_2	NA_NA	LKDKWDELK_2_NA_NA	L	EGF	EGF_1	2	1	1	1.1	2218.192882	11.2450535165183	1
sp|O00592|PODXL_HUMAN	LPAKDVYER_3	NA_NA	LPAKDVYER_3_NA_NA	L	EGF	EGF_1	2	1	1	1.1	NA	NA	1
sp|O14638|ENPP3_HUMAN	ISTLLK_2	NA_NA	ISTLLK_2_NA_NA	L	EGF	EGF_1	2	1	1	1.1	1505.277832	10.6856984891795	1
sp|O14880|MGST3_HUMAN	VLYAYGYYTGEPSKR_3	NA_NA	VLYAYGYYTGEPSKR_3_NA_NA	L	EGF	EGF_1	2	1	1	1.1	49308.62826	15.719436909913	1
sp|O14983|AT2A1_HUMAN	AEIGIAMGSGTAVAK_2	NA_NA	AEIGIAMGSGTAVAK_2_NA_NA	L	EGF	EGF_1	2	1	1	1.1	109374.3511	16.8687993441157	1
sp|O14983|AT2A1_HUMAN	EFTLEFSR_2	NA_NA	EFTLEFSR_2_NA_NA	L	EGF	EGF_1	2	1	1	1.1	92584.19006	16.6283626473331	1
sp|O14983|AT2A1_HUMAN	KAEIGIAMGSGTAVAK_3	NA_NA	KAEIGIAMGSGTAVAK_3_NA_NA	L	EGF	EGF_1	2	1	1	1.1	67841.66837	16.1797684407873	1
sp|O14983|AT2A1_HUMAN	KEFTLEFSR_3	NA_NA	KEFTLEFSR_3_NA_NA	L	EGF	EGF_1	2	1	1	1.1	NA	NA	1
sp|O14983|AT2A1_HUMAN	NAENAIEALK_2	NA_NA	NAENAIEALK_2_NA_NA	L	EGF	EGF_1	2	1	1	1.1	155952.9799	17.3806360059513	1
sp|O14983|AT2A1_HUMAN	NMLFSGTNIAAGK_2	NA_NA	NMLFSGTNIAAGK_2_NA_NA	L	EGF	EGF_1	2	1	1	1.1	251975.3689	18.0728076006878	1
sp|O14983|AT2A1_HUMAN	NMLFSGTNIAAGK[2] M+15.9949_2	NA_NA	NMLFSGTNIAAGK[2] M+15.9949_2_NA_NA	L	EGF	EGF_1	2	1	1	1.1	18219.03977	14.2830437157871	1
sp|O14983|AT2A1_HUMAN	SLPSVETLGCTSVICSDK[10] C+57.0215|[15] C+57.0215_2	NA_NA	SLPSVETLGCTSVICSDK[10] C+57.0215|[15] C+57.0215_2_NA_NA	L	EGF	EGF_1	2	1	1	1.1	200239.0269	17.7412480715197	1
sp|O14983|AT2A1_HUMAN	VDQSILTGESVSVIK_2	NA_NA	VDQSILTGESVSVIK_2_NA_NA	L	EGF	EGF_1	2	1	1	1.1	267555.35536	18.1593622924786	1
sp|O15031|PLXB2_HUMAN	AEEASHWLWSR_3	NA_NA	AEEASHWLWSR_3_NA_NA	L	EGF	EGF_1	2	1	1	1.1	22945.44615	14.6158046502363	1
sp|O15031|PLXB2_HUMAN	EASPNPEDGIVR_2	NA_NA	EASPNPEDGIVR_2_NA_NA	L	EGF	EGF_1	2	1	1	1.1	48339.304307	15.6907935017029	1
sp|O15031|PLXB2_HUMAN	FGAQLQCVTGPQATR[7] C+57.0215_2	NA_NA	FGAQLQCVTGPQATR[7] C+57.0215_2_NA_NA	L	EGF	EGF_1	2	1	1	1.1	61921.39329	16.0480347253824	1
sp|O15031|PLXB2_HUMAN	GSSLHVGSDLLK_3	NA_NA	GSSLHVGSDLLK_3_NA_NA	L	EGF	EGF_1	2	1	1	1.1	42668.76329	15.5107770876504	1
sp|O15031|PLXB2_HUMAN	IQPETGPLGGGIR_2	NA_NA	IQPETGPLGGGIR_2_NA_NA	L	EGF	EGF_1	2	1	1	1.1	94635.01828	16.6599709217175	1
sp|O15031|PLXB2_HUMAN	LFYEDGSGEK_2	NA_NA	LFYEDGSGEK_2_NA_NA	L	EGF	EGF_1	2	1	1	1.1	70850.46203	16.2423740528061	1
sp|O15031|PLXB2_HUMAN	LPVQECLSYPTCTQCR[6] C+57.0215|[12] C+57.0215|[15] C+57.0215_2	NA_NA	LPVQECLSYPTCTQCR[6] C+57.0215|[12] C+57.0215|[15] C+57.0215_2_NA_NA	L	EGF	EGF_1	2	1	1	1.1	50068.37516	15.7414964287641	1
sp|O15031|PLXB2_HUMAN	LQLEQQVATGPALDNKK_3	NA_NA	LQLEQQVATGPALDNKK_3_NA_NA	L	EGF	EGF_1	2	1	1	1.1	122347.6790206	17.0305116196513	1
sp|O15031|PLXB2_HUMAN	SSGGPGAGLCLFPLDK[10] C+57.0215_2	NA_NA	SSGGPGAGLCLFPLDK[10] C+57.0215_2_NA_NA	L	EGF	EGF_1	2	1	1	1.1	45544.24178	15.6048654552044	1
sp|O15031|PLXB2_HUMAN	VLNCDTISQVK[4] C+57.0215_2	NA_NA	VLNCDTISQVK[4] C+57.0215_2_NA_NA	L	EGF	EGF_1	2	1	1	1.1	31387.45058	15.0677846434841	1
sp|O15118|NPC1_HUMAN	EFINFVK_2	NA_NA	EFINFVK_2_NA_NA	L	EGF	EGF_1	2	1	1	1.1	27386.45446	14.8710592936422	1
sp|O15126|SCAM1_HUMAN	EMQNLSQHGR_3	NA_NA	EMQNLSQHGR_3_NA_NA	L	EGF	EGF_1	2	1	1	1.1	NA	NA	1
sp|O15427|MOT4_HUMAN	AVSVFFK_2	NA_NA	AVSVFFK_2_NA_NA	L	EGF	EGF_1	2	1	1	1.1	51184.41182	15.7733012967916	1
sp|O15427|MOT4_HUMAN	EPQPEVAAAEEEK_2	NA_NA	EPQPEVAAAEEEK_2_NA_NA	L	EGF	EGF_1	2	1	1	1.1	412948.3689032	18.7854862986099	1
sp|O15427|MOT4_HUMAN	GGAVVDEGPTGVK_2	NA_NA	GGAVVDEGPTGVK_2_NA_NA	L	EGF	EGF_1	2	1	1	1.1	723991.1789	19.5954970060535	1
sp|O15427|MOT4_HUMAN	LHKPPADSGVDLR_2	NA_NA	LHKPPADSGVDLR_2_NA_NA	L	EGF	EGF_1	2	1	1	1.1	22469.95587	14.5855940826613	1
sp|O15427|MOT4_HUMAN	LHKPPADSGVDLR_3	NA_NA	LHKPPADSGVDLR_3_NA_NA	L	EGF	EGF_1	2	1	1	1.1	937674.9194465	19.9686127309171	1
sp|O15427|MOT4_HUMAN	LLDLSVFR_2	NA_NA	LLDLSVFR_2_NA_NA	L	EGF	EGF_1	2	1	1	1.1	167936.3871	17.4874397420714	1
sp|O15533|TPSN_HUMAN	GAPAPHCEMSR[7] C+57.0215_3	NA_NA	GAPAPHCEMSR[7] C+57.0215_3_NA_NA	L	EGF	EGF_1	2	1	1	1.1	14693.1317764	13.9727387243016	1
sp|O43760|SNG2_HUMAN	FLTQPQVVAR_2	NA_NA	FLTQPQVVAR_2_NA_NA	L	EGF	EGF_1	2	1	1	1.1	44112.39679	15.5587809410579	1
sp|O43852|CALU_HUMAN	DGFVTVDELK_2	NA_NA	DGFVTVDELK_2_NA_NA	L	EGF	EGF_1	2	1	1	1.1	97196.2138973	16.6984969088798	1
sp|O43852|CALU_HUMAN	DIVVQETMEDIDK_2	NA_NA	DIVVQETMEDIDK_2_NA_NA	L	EGF	EGF_1	2	1	1	1.1	131191.0543	17.1311942347496	1
sp|O43852|CALU_HUMAN	DWILPSDYDHAEAEAR_3	NA_NA	DWILPSDYDHAEAEAR_3_NA_NA	L	EGF	EGF_1	2	1	1	1.1	138617.5773	17.2106350953764	1
sp|O43852|CALU_HUMAN	EEFTAFLHPEEYDYMK_3	NA_NA	EEFTAFLHPEEYDYMK_3_NA_NA	L	EGF	EGF_1	2	1	1	1.1	107188.7589	16.8396785018252	1
sp|O43852|CALU_HUMAN	EQFVEFR_2	NA_NA	EQFVEFR_2_NA_NA	L	EGF	EGF_1	2	1	1	1.1	421873.4592	18.8163352143515	1
sp|O43852|CALU_HUMAN	HLVYESDQNK_2	NA_NA	HLVYESDQNK_2_NA_NA	L	EGF	EGF_1	2	1	1	1.1	141489.8053694	17.2402229940832	1
sp|O43852|CALU_HUMAN	HLVYESDQNK_3	NA_NA	HLVYESDQNK_3_NA_NA	L	EGF	EGF_1	2	1	1	1.1	32987.29357	15.1395072089202	1
sp|O43852|CALU_HUMAN	HLVYESDQNKDGK_3	NA_NA	HLVYESDQNKDGK_3_NA_NA	L	EGF	EGF_1	2	1	1	1.1	202314.8506553	17.7561271093308	1
sp|O43852|CALU_HUMAN	MADKDGDLIATK_2	NA_NA	MADKDGDLIATK_2_NA_NA	L	EGF	EGF_1	2	1	1	1.1	30156.10835	15.010047052152	1
sp|O43852|CALU_HUMAN	VHNDAQSFDYDHDAFLGAEEAK_4	NA_NA	VHNDAQSFDYDHDAFLGAEEAK_4_NA_NA	L	EGF	EGF_1	2	1	1	1.1	NA	NA	1
sp|O43852|CALU_HUMAN	WIYEDVER_2	NA_NA	WIYEDVER_2_NA_NA	L	EGF	EGF_1	2	1	1	1.1	330056.3174	18.4622370984689	1
sp|O60279|SUSD5_HUMAN	LVPGEPETK_2	NA_NA	LVPGEPETK_2_NA_NA	L	EGF	EGF_1	2	1	1	1.1	18097.07277	14.2733531495162	1
sp|O60669|MOT2_HUMAN	VSNAQSVTSER_2	NA_NA	VSNAQSVTSER_2_NA_NA	L	EGF	EGF_1	2	1	1	1.1	20563.10977	14.4576552520975	1
sp|O75054|IGSF3_HUMAN	FSCSVR[3] C+57.0215_2	NA_NA	FSCSVR[3] C+57.0215_2_NA_NA	L	EGF	EGF_1	2	1	1	1.1	48495.7832	15.6954560992229	1
sp|O75074|LRP3_HUMAN	LFHRPR_2	NA_NA	LFHRPR_2_NA_NA	L	EGF	EGF_1	2	1	1	1.1	NA	NA	1
sp|O75390|CISY_HUMAN	ALGFPLERPK_3	NA_NA	ALGFPLERPK_3_NA_NA	L	EGF	EGF_1	2	1	1	1.1	252263.1813	18.0744545416728	1
sp|O75390|CISY_HUMAN	AYAQGISR_2	NA_NA	AYAQGISR_2_NA_NA	L	EGF	EGF_1	2	1	1	1.1	294321.7805	18.2969191954528	1
sp|O75390|CISY_HUMAN	DILADLIPK_2	NA_NA	DILADLIPK_2_NA_NA	L	EGF	EGF_1	2	1	1	1.1	126362.5031	17.0770933070746	1
sp|O75390|CISY_HUMAN	GLVYETSVLDPDEGIR_2	NA_NA	GLVYETSVLDPDEGIR_2_NA_NA	L	EGF	EGF_1	2	1	1	1.1	514134.29032	19.1016701226348	1
sp|O75390|CISY_HUMAN	HLPNDPMFK_2	NA_NA	HLPNDPMFK_2_NA_NA	L	EGF	EGF_1	2	1	1	1.1	112763.6878	16.9128274518059	1
sp|O75390|CISY_HUMAN	IVPNVLLEQGK_2	NA_NA	IVPNVLLEQGK_2_NA_NA	L	EGF	EGF_1	2	1	1	1.1	724831.714616	19.5971709675165	1
sp|O75390|CISY_HUMAN	LRDYIWNTLNSGR_3	NA_NA	LRDYIWNTLNSGR_3_NA_NA	L	EGF	EGF_1	2	1	1	1.1	8904.009003	13.2501237480575	1
sp|O75390|CISY_HUMAN	SMSTEGLMK_2	NA_NA	SMSTEGLMK_2_NA_NA	L	EGF	EGF_1	2	1	1	1.1	175767.336037	17.5531918766037	1
sp|O75390|CISY_HUMAN	SMSTEGLMK[2] M+15.9949_2	NA_NA	SMSTEGLMK[2] M+15.9949_2_NA_NA	L	EGF	EGF_1	2	1	1	1.1	82155.93313	16.455961558892	1
sp|O75390|CISY_HUMAN	VVPGYGHAVLR_2	NA_NA	VVPGYGHAVLR_2_NA_NA	L	EGF	EGF_1	2	1	1	1.1	1277324.1357	20.4145776532747	1
sp|O75390|CISY_HUMAN	VVPGYGHAVLR_3	NA_NA	VVPGYGHAVLR_3_NA_NA	L	EGF	EGF_1	2	1	1	1.1	405036.0594	18.757575239851	1
sp|O75396|SC22B_HUMAN	DLQQYQSQAK_2	NA_NA	DLQQYQSQAK_2_NA_NA	L	EGF	EGF_1	2	1	1	1.1	214905.5683	17.8432277505451	1
sp|O75396|SC22B_HUMAN	IMVANIEEVLQR_2	NA_NA	IMVANIEEVLQR_2_NA_NA	L	EGF	EGF_1	2	1	1	1.1	169467.0126	17.5005293610181	1
sp|O75396|SC22B_HUMAN	IMVANIEEVLQR_3	NA_NA	IMVANIEEVLQR_3_NA_NA	L	EGF	EGF_1	2	1	1	1.1	7822.198364	13.0632428186417	1
sp|O75396|SC22B_HUMAN	IMVANIEEVLQR[2] M+15.9949_2	NA_NA	IMVANIEEVLQR[2] M+15.9949_2_NA_NA	L	EGF	EGF_1	2	1	1	1.1	36329.17121	15.2787252449557	1
sp|O75396|SC22B_HUMAN	NLGSINTELQDVQR_2	NA_NA	NLGSINTELQDVQR_2_NA_NA	L	EGF	EGF_1	2	1	1	1.1	342947.68	18.5175133824597	1
sp|O75396|SC22B_HUMAN	VADGLPLAASMQEDEQSGR_2	NA_NA	VADGLPLAASMQEDEQSGR_2_NA_NA	L	EGF	EGF_1	2	1	1	1.1	138465.932676	17.2090559543522	1
sp|O75396|SC22B_HUMAN	VLLTMIAR_2	NA_NA	VLLTMIAR_2_NA_NA	L	EGF	EGF_1	2	1	1	1.1	NA	NA	1
sp|O75718|CRTAP_HUMAN	ELYDFAK_2	NA_NA	ELYDFAK_2_NA_NA	L	EGF	EGF_1	2	1	1	1.1	58760.39531	15.9724408931739	1
sp|O75718|CRTAP_HUMAN	FLQFAYFK_2	NA_NA	FLQFAYFK_2_NA_NA	L	EGF	EGF_1	2	1	1	1.1	49223.55691	15.7169457026988	1
sp|O75718|CRTAP_HUMAN	HPDDEMMKR_3	NA_NA	HPDDEMMKR_3_NA_NA	L	EGF	EGF_1	2	1	1	1.1	NA	NA	1
sp|O75718|CRTAP_HUMAN	LFGGLLR_2	NA_NA	LFGGLLR_2_NA_NA	L	EGF	EGF_1	2	1	1	1.1	45387.85698	15.5999031635397	1
sp|O75718|CRTAP_HUMAN	SYESLFIR_2	NA_NA	SYESLFIR_2_NA_NA	L	EGF	EGF_1	2	1	1	1.1	72227.53158	16.2701456577675	1
sp|O94901|SUN1_HUMAN	TGCETVDAVQER[3] C+57.0215_2	NA_NA	TGCETVDAVQER[3] C+57.0215_2_NA_NA	L	EGF	EGF_1	2	1	1	1.1	2817.5448	11.5901072466049	1
sp|O95084|PRS23_HUMAN	FSIFGK_2	NA_NA	FSIFGK_2_NA_NA	L	EGF	EGF_1	2	1	1	1.1	54078.94443	15.8526637833781	1
sp|O95206|PCDH8_HUMAN	KGGALR_2	NA_NA	KGGALR_2_NA_NA	L	EGF	EGF_1	2	1	1	1.1	466557.133	18.9615786458412	1
sp|O95297|MPZL1_HUMAN	ISWAGDLDK_2	NA_NA	ISWAGDLDK_2_NA_NA	L	EGF	EGF_1	2	1	1	1.1	9719.329369	13.3765254683547	1
sp|P00533|EGFR_HUMAN	ACGADSYEMEEDGVRK[2] C+57.0215_3	NA_NA	ACGADSYEMEEDGVRK[2] C+57.0215_3_NA_NA	L	EGF	EGF_1	2	1	1	1.1	153405.21	17.3568723673906	1
sp|P00533|EGFR_HUMAN	ATGQVCHALCSPEGCWGPEPR[6] C+57.0215|[10] C+57.0215|[15] C+57.0215_3	NA_NA	ATGQVCHALCSPEGCWGPEPR[6] C+57.0215|[10] C+57.0215|[15] C+57.0215_3_NA_NA	L	EGF	EGF_1	2	1	1	1.1	212655.1744	17.8280408459679	1
sp|P00533|EGFR_HUMAN	ELVEPLTPSGEAPNQALLR_2	NA_NA	ELVEPLTPSGEAPNQALLR_2_NA_NA	L	EGF	EGF_1	2	1	1	1.1	141857.8219	17.2439705880005	1
sp|P00533|EGFR_HUMAN	ESDCLVCR[4] C+57.0215|[7] C+57.0215_2	NA_NA	ESDCLVCR[4] C+57.0215|[7] C+57.0215_2_NA_NA	L	EGF	EGF_1	2	1	1	1.1	172525.6526	17.5263357765821	1
sp|P00533|EGFR_HUMAN	FSNNPALCNVESIQWR[8] C+57.0215_2	NA_NA	FSNNPALCNVESIQWR[8] C+57.0215_2_NA_NA	L	EGF	EGF_1	2	1	1	1.1	72141.22712	16.2684207550613	1
sp|P00533|EGFR_HUMAN	GDSFTHTPPLDPQELDILK_3	NA_NA	GDSFTHTPPLDPQELDILK_3_NA_NA	L	EGF	EGF_1	2	1	1	1.1	270006.915	18.1725212422433	1
sp|P00533|EGFR_HUMAN	GMNYLEDR_2	NA_NA	GMNYLEDR_2_NA_NA	L	EGF	EGF_1	2	1	1	1.1	112870.4885	16.9141932099041	1
sp|P00533|EGFR_HUMAN	GPDNCIQCAHYIDGPHCVK[5] C+57.0215|[8] C+57.0215|[17] C+57.0215_4	NA_NA	GPDNCIQCAHYIDGPHCVK[5] C+57.0215|[8] C+57.0215|[17] C+57.0215_4_NA_NA	L	EGF	EGF_1	2	1	1	1.1	151088.3616	17.3349174197947	1
sp|P00533|EGFR_HUMAN	IPLENLQIIR_2	NA_NA	IPLENLQIIR_2_NA_NA	L	EGF	EGF_1	2	1	1	1.1	387553.9419133	18.6939220131003	1
sp|P00533|EGFR_HUMAN	ITDFGLAK_2	NA_NA	ITDFGLAK_2_NA_NA	L	EGF	EGF_1	2	1	1	1.1	166690.3953	17.4766958650532	1
sp|P00533|EGFR_HUMAN	LTQLGTFEDHFLSLQR_3	NA_NA	LTQLGTFEDHFLSLQR_3_NA_NA	L	EGF	EGF_1	2	1	1	1.1	261384.7467	18.1256998404721	1
sp|P00533|EGFR_HUMAN	NLCYANTINWK[3] C+57.0215_2	NA_NA	NLCYANTINWK[3] C+57.0215_2_NA_NA	L	EGF	EGF_1	2	1	1	1.1	91231.396	16.6071271845473	1
sp|P00533|EGFR_HUMAN	NLQEILHGAVR_3	NA_NA	NLQEILHGAVR_3_NA_NA	L	EGF	EGF_1	2	1	1	1.1	199529.2635	17.7361252379289	1
sp|P00533|EGFR_HUMAN	NYVVTDHGSCVR[10] C+57.0215_3	NA_NA	NYVVTDHGSCVR[10] C+57.0215_3_NA_NA	L	EGF	EGF_1	2	1	1	1.1	241501.1305049	18.0115548289773	1
sp|P00533|EGFR_HUMAN	SPSDCCHNQCAAGCTGPR[5] C+57.0215|[6] C+57.0215|[10] C+57.0215|[14] C+57.0215_3	NA_NA	SPSDCCHNQCAAGCTGPR[5] C+57.0215|[6] C+57.0215|[10] C+57.0215|[14] C+57.0215_3_NA_NA	L	EGF	EGF_1	2	1	1	1.1	186329.5643	17.6373814865427	1
sp|P00533|EGFR_HUMAN	VLGSGAFGTVYK_2	NA_NA	VLGSGAFGTVYK_2_NA_NA	L	EGF	EGF_1	2	1	1	1.1	200836.1384	17.7455437772172	1
sp|P00533|EGFR_HUMAN	WMALESILHR_3	NA_NA	WMALESILHR_3_NA_NA	L	EGF	EGF_1	2	1	1	1.1	17328.40821	14.2107359259465	1
sp|P00533|EGFR_HUMAN	YLVIQGDER_2	NA_NA	YLVIQGDER_2_NA_NA	L	EGF	EGF_1	2	1	1	1.1	201094.6058	17.7473992694531	1
sp|P00533|EGFR_HUMAN	YSFGATCVK[7] C+57.0215_2	NA_NA	YSFGATCVK[7] C+57.0215_2_NA_NA	L	EGF	EGF_1	2	1	1	1.1	248558.663	18.0531112727368	1
sp|P01011|AACT_HUMAN	LTELIK_2	NA_NA	LTELIK_2_NA_NA	L	EGF	EGF_1	2	1	1	1.1	349501.20925911	18.5448223336893	1
sp|P01130|LDLR_HUMAN	AHGVSSYDTVISR_2	NA_NA	AHGVSSYDTVISR_2_NA_NA	L	EGF	EGF_1	2	1	1	1.1	10123.54126	13.4353108310254	1
sp|P01130|LDLR_HUMAN	CHSGECITLDK[1] C+57.0215|[6] C+57.0215_3	NA_NA	CHSGECITLDK[1] C+57.0215|[6] C+57.0215_3_NA_NA	L	EGF	EGF_1	2	1	1	1.1	NA	NA	1
sp|P01130|LDLR_HUMAN	FTCACPDGMLLAR[3] C+57.0215|[5] C+57.0215_2	NA_NA	FTCACPDGMLLAR[3] C+57.0215|[5] C+57.0215_2_NA_NA	L	EGF	EGF_1	2	1	1	1.1	47046.65845	15.6516890488342	1
sp|P01130|LDLR_HUMAN	IYWSDLSQR_2	NA_NA	IYWSDLSQR_2_NA_NA	L	EGF	EGF_1	2	1	1	1.1	9509.422226	13.3450263850463	1
sp|P01130|LDLR_HUMAN	MICSTQLDR[3] C+57.0215_2	NA_NA	MICSTQLDR[3] C+57.0215_2_NA_NA	L	EGF	EGF_1	2	1	1	1.1	44399.72714	15.5681476020022	1
sp|P01130|LDLR_HUMAN	NVVALDTEVASNR_2	NA_NA	NVVALDTEVASNR_2_NA_NA	L	EGF	EGF_1	2	1	1	1.1	112446.011306	16.9087573730456	1
sp|P01130|LDLR_HUMAN	QFVCDSDR[4] C+57.0215_2	NA_NA	QFVCDSDR[4] C+57.0215_2_NA_NA	L	EGF	EGF_1	2	1	1	1.1	26686.82068	14.8337242325509	1
sp|P01130|LDLR_HUMAN	TILEDEKR_3	NA_NA	TILEDEKR_3_NA_NA	L	EGF	EGF_1	2	1	1	1.1	37000.6335	15.3051467633387	1
sp|P01133|EGF_HUMAN	YACNCVVGYIGER[3] C+57.0215|[5] C+57.0215_2	NA_NA	YACNCVVGYIGER[3] C+57.0215|[5] C+57.0215_2_NA_NA	L	EGF	EGF_1	2	1	1	1.1	751318.8402	19.6489501664043	1
sp|P01889|1B07_HUMAN	DGEDQTQDTELVETRPAGDR_3	NA_NA	DGEDQTQDTELVETRPAGDR_3_NA_NA	L	EGF	EGF_1	2	1	1	1.1	284911.9075	18.2500408047874	1
sp|P01891|1A68_HUMAN	WVAVVVPSGQEQR_2	NA_NA	WVAVVVPSGQEQR_2_NA_NA	L	EGF	EGF_1	2	1	1	1.1	483974.9953	19.0144573986102	1
sp|P01892|1A02_HUMAN	AYLEGTCVEWLR[7] C+57.0215_2	NA_NA	AYLEGTCVEWLR[7] C+57.0215_2_NA_NA	L	EGF	EGF_1	2	1	1	1.1	172543.717	17.5264868269078	1
sp|P01892|1A02_HUMAN	FDSDAASQR_2	NA_NA	FDSDAASQR_2_NA_NA	L	EGF	EGF_1	2	1	1	1.1	8055.250152	13.1055980884852	1
sp|P01892|1A02_HUMAN	GYHQYAYDGK_2	NA_NA	GYHQYAYDGK_2_NA_NA	L	EGF	EGF_1	2	1	1	1.1	14589.60101	13.9625372211349	1
sp|P01892|1A02_HUMAN	GYHQYAYDGK_3	NA_NA	GYHQYAYDGK_3_NA_NA	L	EGF	EGF_1	2	1	1	1.1	53186.01676	15.8286437853259	1
sp|P01892|1A02_HUMAN	SWTAADMAAQTTK_2	NA_NA	SWTAADMAAQTTK_2_NA_NA	L	EGF	EGF_1	2	1	1	1.1	183230.8761	17.6131875178163	1
sp|P01892|1A02_HUMAN	SWTAADMAAQTTK[7] M+15.9949_2	NA_NA	SWTAADMAAQTTK[7] M+15.9949_2_NA_NA	L	EGF	EGF_1	2	1	1	1.1	47467.03333	15.66452267627	1
sp|P01892|1A02_HUMAN	THMTHHAVSDHEATLR_4	NA_NA	THMTHHAVSDHEATLR_4_NA_NA	L	EGF	EGF_1	2	1	1	1.1	23279.81035	14.6366760968453	1
sp|P02452|CO1A1_HUMAN	GEPGPTGLPGPPGER_2	NA_NA	GEPGPTGLPGPPGER_2_NA_NA	L	EGF	EGF_1	2	1	1	1.1	29954.0752	15.0003490840559	1
sp|P02751|FINC_HUMAN	GDSPASSKPISINYR_2	NA_NA	GDSPASSKPISINYR_2_NA_NA	L	EGF	EGF_1	2	1	1	1.1	190733.6973	17.6710846363758	1
sp|P02765|FETUA_HUMAN	CDSSPDSAEDVR[1] C+57.0215_2	NA_NA	CDSSPDSAEDVR[1] C+57.0215_2_NA_NA	L	EGF	EGF_1	2	1	1	1.1	9299.755005	13.312861406656	1
sp|P02765|FETUA_HUMAN	CDSSPDSAEDVRK[1] C+57.0215_3	NA_NA	CDSSPDSAEDVRK[1] C+57.0215_3_NA_NA	L	EGF	EGF_1	2	1	1	1.1	101749.5014317	16.7645466117808	1
sp|P02786|TFR1_HUMAN	AFTYINLDK_2	NA_NA	AFTYINLDK_2_NA_NA	L	EGF	EGF_1	2	1	1	1.1	254465.372	18.0869942321372	1
sp|P02786|TFR1_HUMAN	AVLGTSNFK_2	NA_NA	AVLGTSNFK_2_NA_NA	L	EGF	EGF_1	2	1	1	1.1	64899.93244	16.115813767928	1
sp|P02786|TFR1_HUMAN	DSAQNSVIIVDK_2	NA_NA	DSAQNSVIIVDK_2_NA_NA	L	EGF	EGF_1	2	1	1	1.1	197508.1002	17.7214367087133	1
sp|P02786|TFR1_HUMAN	EAGSQKDENLALYVENQFR_3	NA_NA	EAGSQKDENLALYVENQFR_3_NA_NA	L	EGF	EGF_1	2	1	1	1.1	33543.69508	15.1636384124526	1
sp|P02786|TFR1_HUMAN	ILNIFGVIK_2	NA_NA	ILNIFGVIK_2_NA_NA	L	EGF	EGF_1	2	1	1	1.1	141205.6918	17.2373231291775	1
sp|P02786|TFR1_HUMAN	LAVDEEENADNNTK_2	NA_NA	LAVDEEENADNNTK_2_NA_NA	L	EGF	EGF_1	2	1	1	1.1	426231.3426	18.8311615709293	1
sp|P02786|TFR1_HUMAN	LFGNMEGDCPSDWK[9] C+57.0215_2	NA_NA	LFGNMEGDCPSDWK[9] C+57.0215_2_NA_NA	L	EGF	EGF_1	2	1	1	1.1	128997.7888	17.1068712224952	1
sp|P02786|TFR1_HUMAN	LLNENSYVPR_2	NA_NA	LLNENSYVPR_2_NA_NA	L	EGF	EGF_1	2	1	1	1.1	299234.0002	18.3207989959112	1
sp|P02786|TFR1_HUMAN	LTVSNVLK_2	NA_NA	LTVSNVLK_2_NA_NA	L	EGF	EGF_1	2	1	1	1.1	178294.077	17.5737836632744	1
sp|P02786|TFR1_HUMAN	LVHANFGTK_2	NA_NA	LVHANFGTK_2_NA_NA	L	EGF	EGF_1	2	1	1	1.1	NA	NA	1
sp|P02786|TFR1_HUMAN	LVHANFGTK_3	NA_NA	LVHANFGTK_3_NA_NA	L	EGF	EGF_1	2	1	1	1.1	1557.398987	10.7348072896318	1
sp|P02786|TFR1_HUMAN	LYWDDLK_2	NA_NA	LYWDDLK_2_NA_NA	L	EGF	EGF_1	2	1	1	1.1	1970.540527	11.0742601175219	1
sp|P02786|TFR1_HUMAN	QVDGDNSHVEMK_2	NA_NA	QVDGDNSHVEMK_2_NA_NA	L	EGF	EGF_1	2	1	1	1.1	17624.08058	14.2351447879195	1
sp|P02786|TFR1_HUMAN	QVDGDNSHVEMK_3	NA_NA	QVDGDNSHVEMK_3_NA_NA	L	EGF	EGF_1	2	1	1	1.1	101298.5291	16.7581381121305	1
sp|P02786|TFR1_HUMAN	SAFSNLFGGEPLSYTR_2	NA_NA	SAFSNLFGGEPLSYTR_2_NA_NA	L	EGF	EGF_1	2	1	1	1.1	NA	NA	1
sp|P02786|TFR1_HUMAN	SGVGTALLLK_2	NA_NA	SGVGTALLLK_2_NA_NA	L	EGF	EGF_1	2	1	1	1.1	222024.8768	17.8902462189625	1
sp|P02786|TFR1_HUMAN	SSGLPNIPVQTISR_2	NA_NA	SSGLPNIPVQTISR_2_NA_NA	L	EGF	EGF_1	2	1	1	1.1	456982.91898	18.9316651279296	1
sp|P02786|TFR1_HUMAN	VEYHFLSPYVSPK_3	NA_NA	VEYHFLSPYVSPK_3_NA_NA	L	EGF	EGF_1	2	1	1	1.1	193373.9259	17.6909181646305	1
sp|P02786|TFR1_HUMAN	VSASPLLYTLIEK_2	NA_NA	VSASPLLYTLIEK_2_NA_NA	L	EGF	EGF_1	2	1	1	1.1	367779.5179	18.6183660229184	1
sp|P02786|TFR1_HUMAN	YNSQLLSFVR_2	NA_NA	YNSQLLSFVR_2_NA_NA	L	EGF	EGF_1	2	1	1	1.1	192076.45014	17.6812055321831	1
sp|P02787|TRFE_HUMAN	GDVAFVK_2	NA_NA	GDVAFVK_2_NA_NA	L	EGF	EGF_1	2	1	1	1.1	5494.730025	12.5537172949851	1
sp|P04035|HMDH_HUMAN	LETLMETHER_3	NA_NA	LETLMETHER_3_NA_NA	L	EGF	EGF_1	2	1	1	1.1	917.4649052	9.97139357490205	1
sp|P04216|THY1_HUMAN	VLYLSAFTSK_2	NA_NA	VLYLSAFTSK_2_NA_NA	L	EGF	EGF_1	2	1	1	1.1	38823.79215	15.3745378330437	1
sp|P04632|CPNS1_HUMAN	LDAMFR_2	NA_NA	LDAMFR_2_NA_NA	L	EGF	EGF_1	2	1	1	1.1	88236.63199	16.5589745155502	1
sp|P04632|CPNS1_HUMAN	LGFEEFK_2	NA_NA	LGFEEFK_2_NA_NA	L	EGF	EGF_1	2	1	1	1.1	162014.3451	17.4356464445173	1
sp|P04632|CPNS1_HUMAN	THYSNIEANESEEVR_3	NA_NA	THYSNIEANESEEVR_3_NA_NA	L	EGF	EGF_1	2	1	1	1.1	125270.893	17.0645761262749	1
sp|P04632|CPNS1_HUMAN	YLWNNIK_2	NA_NA	YLWNNIK_2_NA_NA	L	EGF	EGF_1	2	1	1	1.1	105060.8585	16.8107501649873	1
sp|P04843|RPN1_HUMAN	ALTSEIALLQSR_2	NA_NA	ALTSEIALLQSR_2_NA_NA	L	EGF	EGF_1	2	1	1	1.1	5902.748122	12.6570554780529	1
sp|P04843|RPN1_HUMAN	ALTSEIALLQSR_3	NA_NA	ALTSEIALLQSR_3_NA_NA	L	EGF	EGF_1	2	1	1	1.1	8855.063433	13.2421713383625	1
sp|P04843|RPN1_HUMAN	ATSFLLALEPELEAR_2	NA_NA	ATSFLLALEPELEAR_2_NA_NA	L	EGF	EGF_1	2	1	1	1.1	95584.49279	16.6743733721873	1
sp|P04843|RPN1_HUMAN	DTYIENEK_2	NA_NA	DTYIENEK_2_NA_NA	L	EGF	EGF_1	2	1	1	1.1	124310.4929	17.0534729641101	1
sp|P04843|RPN1_HUMAN	DVPAYSQDTFK_2	NA_NA	DVPAYSQDTFK_2_NA_NA	L	EGF	EGF_1	2	1	1	1.1	305121.4351	18.3489084207299	1
sp|P04843|RPN1_HUMAN	FPLFGGWK_2	NA_NA	FPLFGGWK_2_NA_NA	L	EGF	EGF_1	2	1	1	1.1	168295.7268	17.490523432053	1
sp|P04843|RPN1_HUMAN	GEDEEENNLEVR_2	NA_NA	GEDEEENNLEVR_2_NA_NA	L	EGF	EGF_1	2	1	1	1.1	258917.4533	18.1120171051921	1
sp|P04843|RPN1_HUMAN	HFDETVNR_2	NA_NA	HFDETVNR_2_NA_NA	L	EGF	EGF_1	2	1	1	1.1	232974.592217	17.9596975121927	1
sp|P04843|RPN1_HUMAN	HFDETVNR_3	NA_NA	HFDETVNR_3_NA_NA	L	EGF	EGF_1	2	1	1	1.1	14829.55121	13.9860717293829	1
sp|P04843|RPN1_HUMAN	LAHLGVQVK_2	NA_NA	LAHLGVQVK_2_NA_NA	L	EGF	EGF_1	2	1	1	1.1	54349.22144	15.8598561601276	1
sp|P04843|RPN1_HUMAN	LAHLGVQVK_3	NA_NA	LAHLGVQVK_3_NA_NA	L	EGF	EGF_1	2	1	1	1.1	178735.4907	17.5773510186873	1
sp|P04843|RPN1_HUMAN	LPVALDPGAK_2	NA_NA	LPVALDPGAK_2_NA_NA	L	EGF	EGF_1	2	1	1	1.1	277193.3179	18.2104173662996	1
sp|P04843|RPN1_HUMAN	NIEIDSPYEISR_2	NA_NA	NIEIDSPYEISR_2_NA_NA	L	EGF	EGF_1	2	1	1	1.1	265231.746475	18.1467783531986	1
sp|P04843|RPN1_HUMAN	SEDLLDYGPFR_2	NA_NA	SEDLLDYGPFR_2_NA_NA	L	EGF	EGF_1	2	1	1	1.1	232123.4594	17.9544172214639	1
sp|P04843|RPN1_HUMAN	TVDLSSHLAK_2	NA_NA	TVDLSSHLAK_2_NA_NA	L	EGF	EGF_1	2	1	1	1.1	148955.5974	17.3144072241	1
sp|P04843|RPN1_HUMAN	TVDLSSHLAK_3	NA_NA	TVDLSSHLAK_3_NA_NA	L	EGF	EGF_1	2	1	1	1.1	157895.8148	17.3984978179238	1
sp|P04843|RPN1_HUMAN	VACITEQVLTLVNKR[3] C+57.0215_3	NA_NA	VACITEQVLTLVNKR[3] C+57.0215_3_NA_NA	L	EGF	EGF_1	2	1	1	1.1	55691.05855	15.8950425065086	1
sp|P04843|RPN1_HUMAN	VTAEVVLAHLGGGSTSR_2	NA_NA	VTAEVVLAHLGGGSTSR_2_NA_NA	L	EGF	EGF_1	2	1	1	1.1	29378.82221	14.9723733512821	1
sp|P04843|RPN1_HUMAN	VTAEVVLAHLGGGSTSR_3	NA_NA	VTAEVVLAHLGGGSTSR_3_NA_NA	L	EGF	EGF_1	2	1	1	1.1	290568.891009	18.278405139321	1
sp|P04844|RPN2_HUMAN	ACTYIR[2] C+57.0215_2	NA_NA	ACTYIR[2] C+57.0215_2_NA_NA	L	EGF	EGF_1	2	1	1	1.1	14288.80814	13.9324823747081	1
sp|P04844|RPN2_HUMAN	FELDTSER_2	NA_NA	FELDTSER_2_NA_NA	L	EGF	EGF_1	2	1	1	1.1	115375.5236485	16.9458620821833	1
sp|P04844|RPN2_HUMAN	LQVTNVLSQPLTQATVK_2	NA_NA	LQVTNVLSQPLTQATVK_2_NA_NA	L	EGF	EGF_1	2	1	1	1.1	106720.22534	16.8333585043095	1
sp|P04844|RPN2_HUMAN	MLAQQAVK_2	NA_NA	MLAQQAVK_2_NA_NA	L	EGF	EGF_1	2	1	1	1.1	178051.2871	17.571817751133	1
sp|P04844|RPN2_HUMAN	QEIQHLFR_3	NA_NA	QEIQHLFR_3_NA_NA	L	EGF	EGF_1	2	1	1	1.1	63909.93834	16.0936370870051	1
sp|P04844|RPN2_HUMAN	YHVPVVVVPEGSASDTHEQAILR_4	NA_NA	YHVPVVVVPEGSASDTHEQAILR_4_NA_NA	L	EGF	EGF_1	2	1	1	1.1	74820.79315	16.3210360510234	1
sp|P05023|AT1A1_HUMAN	AAEILAR_2	NA_NA	AAEILAR_2_NA_NA	L	EGF	EGF_1	2	1	1	1.1	237440.4511	17.9870906243879	1
sp|P05023|AT1A1_HUMAN	AAVPDAVGK_2	NA_NA	AAVPDAVGK_2_NA_NA	L	EGF	EGF_1	2	1	1	1.1	345153.409396	18.5267626215897	1
sp|P05023|AT1A1_HUMAN	ACVVHGSDLK[2] C+57.0215_2	NA_NA	ACVVHGSDLK[2] C+57.0215_2_NA_NA	L	EGF	EGF_1	2	1	1	1.1	135014.08157	17.1726347703731	1
sp|P05023|AT1A1_HUMAN	ACVVHGSDLK[2] C+57.0215_3	NA_NA	ACVVHGSDLK[2] C+57.0215_3_NA_NA	L	EGF	EGF_1	2	1	1	1.1	253668.97862	18.0824719882886	1
sp|P05023|AT1A1_HUMAN	AVAGDASESALLK_2	NA_NA	AVAGDASESALLK_2_NA_NA	L	EGF	EGF_1	2	1	1	1.1	419613.367	18.8085855228583	1
sp|P05023|AT1A1_HUMAN	AVFQANQENLPILK_2	NA_NA	AVFQANQENLPILK_2_NA_NA	L	EGF	EGF_1	2	1	1	1.1	532546.0709	19.1524312256222	1
sp|P05023|AT1A1_HUMAN	CIELCCGSVK[1] C+57.0215|[5] C+57.0215|[6] C+57.0215_2	NA_NA	CIELCCGSVK[1] C+57.0215|[5] C+57.0215|[6] C+57.0215_2_NA_NA	L	EGF	EGF_1	2	1	1	1.1	39161.14126	15.3870196010617	1
sp|P05023|AT1A1_HUMAN	DKYEPAAVSEQGDKK_3	NA_NA	DKYEPAAVSEQGDKK_3_NA_NA	L	EGF	EGF_1	2	1	1	1.1	242656.06384	18.0184377991161	1
sp|P05023|AT1A1_HUMAN	DMDELKK_2	NA_NA	DMDELKK_2_NA_NA	L	EGF	EGF_1	2	1	1	1.1	3896.531286	12.0578590967068	1
sp|P05023|AT1A1_HUMAN	DMTSEQLDDILK[2] M+15.9949_2	NA_NA	DMTSEQLDDILK[2] M+15.9949_2_NA_NA	L	EGF	EGF_1	2	1	1	1.1	NA	NA	1
sp|P05023|AT1A1_HUMAN	DRDMDELKK_3	NA_NA	DRDMDELKK_3_NA_NA	L	EGF	EGF_1	2	1	1	1.1	95666.05447	16.6756038903749	1
sp|P05023|AT1A1_HUMAN	GIVVYTGDR_2	NA_NA	GIVVYTGDR_2_NA_NA	L	EGF	EGF_1	2	1	1	1.1	347214.8453	18.5353535184821	1
sp|P05023|AT1A1_HUMAN	GVGIISEGNETVEDIAAR_2	NA_NA	GVGIISEGNETVEDIAAR_2_NA_NA	L	EGF	EGF_1	2	1	1	1.1	310640.9685	18.3747729967417	1
sp|P05023|AT1A1_HUMAN	IVEIPFNSTNK_2	NA_NA	IVEIPFNSTNK_2_NA_NA	L	EGF	EGF_1	2	1	1	1.1	741431.5282	19.6298383511976	1
sp|P05023|AT1A1_HUMAN	KADIGVAMGIAGSDVSK_3	NA_NA	KADIGVAMGIAGSDVSK_3_NA_NA	L	EGF	EGF_1	2	1	1	1.1	5702.010498	12.6071393920739	1
sp|P05023|AT1A1_HUMAN	KYGTDLSR_3	NA_NA	KYGTDLSR_3_NA_NA	L	EGF	EGF_1	2	1	1	1.1	32720.09364	15.1277736685923	1
sp|P05023|AT1A1_HUMAN	LSLDELHR_2	NA_NA	LSLDELHR_2_NA_NA	L	EGF	EGF_1	2	1	1	1.1	126004.9871	17.0730057211112	1
sp|P05023|AT1A1_HUMAN	LSLDELHR_3	NA_NA	LSLDELHR_3_NA_NA	L	EGF	EGF_1	2	1	1	1.1	200025.7723	17.7397107822872	1
sp|P05023|AT1A1_HUMAN	NIAFFSTNCVEGTAR[9] C+57.0215_2	NA_NA	NIAFFSTNCVEGTAR[9] C+57.0215_2_NA_NA	L	EGF	EGF_1	2	1	1	1.1	67391.629667	16.1701662050763	1
sp|P05023|AT1A1_HUMAN	NLEAVETLGSTSTICSDK[15] C+57.0215_2	NA_NA	NLEAVETLGSTSTICSDK[15] C+57.0215_2_NA_NA	L	EGF	EGF_1	2	1	1	1.1	68420.39795	16.1920232867323	1
sp|P05023|AT1A1_HUMAN	NMVPQQALVIR_2	NA_NA	NMVPQQALVIR_2_NA_NA	L	EGF	EGF_1	2	1	1	1.1	424434.8314	18.8250679428256	1
sp|P05023|AT1A1_HUMAN	NMVPQQALVIR[2] M+15.9949_2	NA_NA	NMVPQQALVIR[2] M+15.9949_2_NA_NA	L	EGF	EGF_1	2	1	1	1.1	64352.44779	16.1035918171683	1
sp|P05023|AT1A1_HUMAN	NPNTSEPQHLLVMK_2	NA_NA	NPNTSEPQHLLVMK_2_NA_NA	L	EGF	EGF_1	2	1	1	1.1	108127.8772	16.8522634086875	1
sp|P05023|AT1A1_HUMAN	NSVFQQGMK_2	NA_NA	NSVFQQGMK_2_NA_NA	L	EGF	EGF_1	2	1	1	1.1	267565.5232	18.1594171178197	1
sp|P05023|AT1A1_HUMAN	QGAIVAVTGDGVNDSPALK_2	NA_NA	QGAIVAVTGDGVNDSPALK_2_NA_NA	L	EGF	EGF_1	2	1	1	1.1	221811.7532	17.8888606984188	1
sp|P05023|AT1A1_HUMAN	QGAIVAVTGDGVNDSPALK_3	NA_NA	QGAIVAVTGDGVNDSPALK_3_NA_NA	L	EGF	EGF_1	2	1	1	1.1	28357.91547	14.9213482785636	1
sp|P05023|AT1A1_HUMAN	QGAIVAVTGDGVNDSPALKK_3	NA_NA	QGAIVAVTGDGVNDSPALKK_3_NA_NA	L	EGF	EGF_1	2	1	1	1.1	89638.372295	16.5817132433317	1
sp|P05023|AT1A1_HUMAN	RPGGWVEK_2	NA_NA	RPGGWVEK_2_NA_NA	L	EGF	EGF_1	2	1	1	1.1	NA	NA	1
sp|P05023|AT1A1_HUMAN	RPGGWVEK_3	NA_NA	RPGGWVEK_3_NA_NA	L	EGF	EGF_1	2	1	1	1.1	32936.78914	15.1372967115735	1
sp|P05023|AT1A1_HUMAN	VDNSSLTGESEPQTR_2	NA_NA	VDNSSLTGESEPQTR_2_NA_NA	L	EGF	EGF_1	2	1	1	1.1	481656.0232	19.0075280934903	1
sp|P05023|AT1A1_HUMAN	YGTDLSR_2	NA_NA	YGTDLSR_2_NA_NA	L	EGF	EGF_1	2	1	1	1.1	148756.74966	17.3124800168889	1
sp|P05023|AT1A1_HUMAN	YHTEIVFAR_3	NA_NA	YHTEIVFAR_3_NA_NA	L	EGF	EGF_1	2	1	1	1.1	9945.133551	13.4096594414645	1
sp|P05023|AT1A1_HUMAN	YQLSIHK_2	NA_NA	YQLSIHK_2_NA_NA	L	EGF	EGF_1	2	1	1	1.1	329594.4512	18.460216841033	1
sp|P05026|AT1B1_HUMAN	AYGENIGYSEK_2	NA_NA	AYGENIGYSEK_2_NA_NA	L	EGF	EGF_1	2	1	1	1.1	154219.9636	17.3645144190015	1
sp|P05026|AT1B1_HUMAN	DDMIFEDCGDVPSEPK[8] C+57.0215_2	NA_NA	DDMIFEDCGDVPSEPK[8] C+57.0215_2_NA_NA	L	EGF	EGF_1	2	1	1	1.1	37885.14173	15.3392289366174	1
sp|P05026|AT1B1_HUMAN	FIWNSEK_2	NA_NA	FIWNSEK_2_NA_NA	L	EGF	EGF_1	2	1	1	1.1	76953.86518	16.3615905824886	1
sp|P05026|AT1B1_HUMAN	KEFLGR_2	NA_NA	KEFLGR_2_NA_NA	L	EGF	EGF_1	2	1	1	1.1	40187.48286	15.4243430086598	1
sp|P05026|AT1B1_HUMAN	SYEAYVLNIVR_2	NA_NA	SYEAYVLNIVR_2_NA_NA	L	EGF	EGF_1	2	1	1	1.1	130544.5367	17.1240669684209	1
sp|P05026|AT1B1_HUMAN	VAPPGLTQIPQIQK_2	NA_NA	VAPPGLTQIPQIQK_2_NA_NA	L	EGF	EGF_1	2	1	1	1.1	283789.635537	18.2443467871885	1
sp|P05026|AT1B1_HUMAN	VAPPGLTQIPQIQK_3	NA_NA	VAPPGLTQIPQIQK_3_NA_NA	L	EGF	EGF_1	2	1	1	1.1	38757.77307	15.3720824708184	1
sp|P05090|APOD_HUMAN	VLNQELR_2	NA_NA	VLNQELR_2_NA_NA	L	EGF	EGF_1	2	1	1	1.1	19914.86014	14.4114421393698	1
sp|P05107|ITB2_HUMAN	IGFGSFVDK_2	NA_NA	IGFGSFVDK_2_NA_NA	L	EGF	EGF_1	2	1	1	1.1	29039.50002	14.9556134058527	1
sp|P05186|PPBT_HUMAN	ANEGTVGVSAATER_2	NA_NA	ANEGTVGVSAATER_2_NA_NA	L	EGF	EGF_1	2	1	1	1.1	5458679.436	22.5100049578042	1
sp|P05186|PPBT_HUMAN	DIAYQLMHNIR_3	NA_NA	DIAYQLMHNIR_3_NA_NA	L	EGF	EGF_1	2	1	1	1.1	NA	NA	1
sp|P05186|PPBT_HUMAN	DIDVIMGGGR_2	NA_NA	DIDVIMGGGR_2_NA_NA	L	EGF	EGF_1	2	1	1	1.1	102662.4335	16.7774332499819	1
sp|P05186|PPBT_HUMAN	HETHGGEDVAVFSK_3	NA_NA	HETHGGEDVAVFSK_3_NA_NA	L	EGF	EGF_1	2	1	1	1.1	17260.72458	14.2050898195481	1
sp|P05186|PPBT_HUMAN	LDGLDLVDTWK_2	NA_NA	LDGLDLVDTWK_2_NA_NA	L	EGF	EGF_1	2	1	1	1.1	47879.985153	15.6770194964493	1
sp|P05186|PPBT_HUMAN	SVGIVTTTR_2	NA_NA	SVGIVTTTR_2_NA_NA	L	EGF	EGF_1	2	1	1	1.1	107712.5454	16.8467111783822	1
sp|P05556|ITB1_HUMAN	CDDLEALK[1] C+57.0215_2	NA_NA	CDDLEALK[1] C+57.0215_2_NA_NA	L	EGF	EGF_1	2	1	1	1.1	135823.1428	17.1812542066344	1
sp|P05556|ITB1_HUMAN	CDDLEALKK[1] C+57.0215_2	NA_NA	CDDLEALKK[1] C+57.0215_2_NA_NA	L	EGF	EGF_1	2	1	1	1.1	109784.5157	16.8741994735643	1
sp|P05556|ITB1_HUMAN	CDDLEALKK[1] C+57.0215_3	NA_NA	CDDLEALKK[1] C+57.0215_3_NA_NA	L	EGF	EGF_1	2	1	1	1.1	238333.7907	17.9925083961466	1
sp|P05556|ITB1_HUMAN	DDLENVK_2	NA_NA	DDLENVK_2_NA_NA	L	EGF	EGF_1	2	1	1	1.1	112031.1623	16.9034249708648	1
sp|P05556|ITB1_HUMAN	DKLPQPVQPDPVSHCK[15] C+57.0215_3	NA_NA	DKLPQPVQPDPVSHCK[15] C+57.0215_3_NA_NA	L	EGF	EGF_1	2	1	1	1.1	944876.9685	19.9796513760788	1
sp|P05556|ITB1_HUMAN	DKLPQPVQPDPVSHCK[15] C+57.0215_4	NA_NA	DKLPQPVQPDPVSHCK[15] C+57.0215_4_NA_NA	L	EGF	EGF_1	2	1	1	1.1	671098.6925	19.4860498327389	1
sp|P05556|ITB1_HUMAN	DNTNEIYSGK_2	NA_NA	DNTNEIYSGK_2_NA_NA	L	EGF	EGF_1	2	1	1	1.1	646905.8032	19.4330805412165	1
sp|P05556|ITB1_HUMAN	FCECDNFNCDR[2] C+57.0215|[4] C+57.0215|[9] C+57.0215_2	NA_NA	FCECDNFNCDR[2] C+57.0215|[4] C+57.0215|[9] C+57.0215_2_NA_NA	L	EGF	EGF_1	2	1	1	1.1	548802.6609	19.1958123629315	1
sp|P05556|ITB1_HUMAN	GCPPDDIENPR[2] C+57.0215_2	NA_NA	GCPPDDIENPR[2] C+57.0215_2_NA_NA	L	EGF	EGF_1	2	1	1	1.1	212092.9266	17.8242213935221	1
sp|P05556|ITB1_HUMAN	GEVFNELVGK_2	NA_NA	GEVFNELVGK_2_NA_NA	L	EGF	EGF_1	2	1	1	1.1	697844.1542	19.5424297694613	1
sp|P05556|ITB1_HUMAN	GICECGVCK[3] C+57.0215|[5] C+57.0215|[8] C+57.0215_2	NA_NA	GICECGVCK[3] C+57.0215|[5] C+57.0215|[8] C+57.0215_2_NA_NA	L	EGF	EGF_1	2	1	1	1.1	554205.9963525	19.2099472068743	1
sp|P05556|ITB1_HUMAN	HCECSTDEVNSEDMDAYCR[2] C+57.0215|[4] C+57.0215|[18] C+57.0215_2	NA_NA	HCECSTDEVNSEDMDAYCR[2] C+57.0215|[4] C+57.0215|[18] C+57.0215_2_NA_NA	L	EGF	EGF_1	2	1	1	1.1	NA	NA	1
sp|P05556|ITB1_HUMAN	HCECSTDEVNSEDMDAYCR[2] C+57.0215|[4] C+57.0215|[18] C+57.0215_3	NA_NA	HCECSTDEVNSEDMDAYCR[2] C+57.0215|[4] C+57.0215|[18] C+57.0215_3_NA_NA	L	EGF	EGF_1	2	1	1	1.1	414772.8068	18.7918461981654	1
sp|P05556|ITB1_HUMAN	IGFGSFVEK_2	NA_NA	IGFGSFVEK_2_NA_NA	L	EGF	EGF_1	2	1	1	1.1	962549.1681	20.0063851234886	1
sp|P05556|ITB1_HUMAN	ITSDFR_2	NA_NA	ITSDFR_2_NA_NA	L	EGF	EGF_1	2	1	1	1.1	1163485.368	20.2799060488192	1
sp|P05556|ITB1_HUMAN	KGCPPDDIENPR[3] C+57.0215_3	NA_NA	KGCPPDDIENPR[3] C+57.0215_3_NA_NA	L	EGF	EGF_1	2	1	1	1.1	258541.148647	18.1099188003213	1
sp|P05556|ITB1_HUMAN	KRDNTNEIYSGK_3	NA_NA	KRDNTNEIYSGK_3_NA_NA	L	EGF	EGF_1	2	1	1	1.1	10501.50125	13.4881923757178	1
sp|P05556|ITB1_HUMAN	LKPEDITQIQPQQLVLR_2	NA_NA	LKPEDITQIQPQQLVLR_2_NA_NA	L	EGF	EGF_1	2	1	1	1.1	88732.72894	16.5670631302191	1
sp|P05556|ITB1_HUMAN	LKPEDITQIQPQQLVLR_3	NA_NA	LKPEDITQIQPQQLVLR_3_NA_NA	L	EGF	EGF_1	2	1	1	1.1	1554669.46	20.6980608612689	1
sp|P05556|ITB1_HUMAN	LLMIIHDR_3	NA_NA	LLMIIHDR_3_NA_NA	L	EGF	EGF_1	2	1	1	1.1	NA	NA	1
sp|P05556|ITB1_HUMAN	LSEGVTISYK_2	NA_NA	LSEGVTISYK_2_NA_NA	L	EGF	EGF_1	2	1	1	1.1	225489.6133	17.9125858667463	1
sp|P05556|ITB1_HUMAN	NVLSLTNK_2	NA_NA	NVLSLTNK_2_NA_NA	L	EGF	EGF_1	2	1	1	1.1	652346.3559	19.4451630368622	1
sp|P05556|ITB1_HUMAN	NVLSLTNKGEVFNELVGK_3	NA_NA	NVLSLTNKGEVFNELVGK_3_NA_NA	L	EGF	EGF_1	2	1	1	1.1	143933.9275	17.2649315845883	1
sp|P05556|ITB1_HUMAN	RDNTNEIYSGK_2	NA_NA	RDNTNEIYSGK_2_NA_NA	L	EGF	EGF_1	2	1	1	1.1	1526.636244	10.706025044636	1
sp|P05556|ITB1_HUMAN	RITSDFR_2	NA_NA	RITSDFR_2_NA_NA	L	EGF	EGF_1	2	1	1	1.1	119374.707879	16.9950220891612	1
sp|P05556|ITB1_HUMAN	SGEPQTFTLK_2	NA_NA	SGEPQTFTLK_2_NA_NA	L	EGF	EGF_1	2	1	1	1.1	1445078.072	20.5926004193902	1
sp|P05556|ITB1_HUMAN	SLGTDLMNEMR_2	NA_NA	SLGTDLMNEMR_2_NA_NA	L	EGF	EGF_1	2	1	1	1.1	714063.8891219	19.5755780480607	1
sp|P05556|ITB1_HUMAN	SLGTDLMNEMR[10] M+15.9949_2	NA_NA	SLGTDLMNEMR[10] M+15.9949_2_NA_NA	L	EGF	EGF_1	2	1	1	1.1	134495.8727	17.1670867876259	1
sp|P05556|ITB1_HUMAN	SLGTDLMNEMR[7] M+15.9949_2	NA_NA	SLGTDLMNEMR[7] M+15.9949_2_NA_NA	L	EGF	EGF_1	2	1	1	1.1	149222.89747	17.3169938129745	1
sp|P05556|ITB1_HUMAN	SNGLICGGNGVCK[6] C+57.0215|[12] C+57.0215_2	NA_NA	SNGLICGGNGVCK[6] C+57.0215|[12] C+57.0215_2_NA_NA	L	EGF	EGF_1	2	1	1	1.1	268551.8066	18.1647253132323	1
sp|P05556|ITB1_HUMAN	TVMPYISTTPAK_2	NA_NA	TVMPYISTTPAK_2_NA_NA	L	EGF	EGF_1	2	1	1	1.1	828246.4539	19.7895850079028	1
sp|P05556|ITB1_HUMAN	TVMPYISTTPAK[3] M+15.9949_2	NA_NA	TVMPYISTTPAK[3] M+15.9949_2_NA_NA	L	EGF	EGF_1	2	1	1	1.1	56580.8952	15.9179117941811	1
sp|P05556|ITB1_HUMAN	WDTGENPIYK_2	NA_NA	WDTGENPIYK_2_NA_NA	L	EGF	EGF_1	2	1	1	1.1	708243.4654	19.5637702720733	1
sp|P06733|ENOA_HUMAN	AAVPSGASTGIYEALELR_2	NA_NA	AAVPSGASTGIYEALELR_2_NA_NA	L	EGF	EGF_1	2	1	1	1.1	1687617.155	20.8164406393619	1
sp|P06733|ENOA_HUMAN	AAVPSGASTGIYEALELR_3	NA_NA	AAVPSGASTGIYEALELR_3_NA_NA	L	EGF	EGF_1	2	1	1	1.1	376367.4482	18.6516667420309	1
sp|P06733|ENOA_HUMAN	AAVPSGASTGIYEALELRDNDK_3	NA_NA	AAVPSGASTGIYEALELRDNDK_3_NA_NA	L	EGF	EGF_1	2	1	1	1.1	5165.960169	12.4647052165585	1
sp|P06733|ENOA_HUMAN	DATNVGDEGGFAPNILENKEGLELLK_3	NA_NA	DATNVGDEGGFAPNILENKEGLELLK_3_NA_NA	L	EGF	EGF_1	2	1	1	1.1	438907.8732	18.8734430361426	1
sp|P06733|ENOA_HUMAN	EIFDSR_2	NA_NA	EIFDSR_2_NA_NA	L	EGF	EGF_1	2	1	1	1.1	3596426.076	21.9080169313335	1
sp|P06733|ENOA_HUMAN	GNPTVEVDLFTSK_2	NA_NA	GNPTVEVDLFTSK_2_NA_NA	L	EGF	EGF_1	2	1	1	1.1	2079.318848	11.151779698301	1
sp|P06733|ENOA_HUMAN	IEEELGSK_2	NA_NA	IEEELGSK_2_NA_NA	L	EGF	EGF_1	2	1	1	1.1	4229337.903	22.1418848104129	1
sp|P06733|ENOA_HUMAN	KLNVTEQEK_2	NA_NA	KLNVTEQEK_2_NA_NA	L	EGF	EGF_1	2	1	1	1.1	1452758.625	20.6002480012451	1
sp|P06733|ENOA_HUMAN	KLNVTEQEK_3	NA_NA	KLNVTEQEK_3_NA_NA	L	EGF	EGF_1	2	1	1	1.1	987193.997963	20.0428585094953	1
sp|P06733|ENOA_HUMAN	KLNVTEQEKIDK_2	NA_NA	KLNVTEQEKIDK_2_NA_NA	L	EGF	EGF_1	2	1	1	1.1	NA	NA	1
sp|P06733|ENOA_HUMAN	LAMQEFMILPVGAANFR_2	NA_NA	LAMQEFMILPVGAANFR_2_NA_NA	L	EGF	EGF_1	2	1	1	1.1	128374.5779	17.099884419338	1
sp|P06733|ENOA_HUMAN	LAMQEFMILPVGAANFR_3	NA_NA	LAMQEFMILPVGAANFR_3_NA_NA	L	EGF	EGF_1	2	1	1	1.1	61025.02931	16.0269978744554	1
sp|P06733|ENOA_HUMAN	LAMQEFMILPVGAANFR[3] M+15.9949_2	NA_NA	LAMQEFMILPVGAANFR[3] M+15.9949_2_NA_NA	L	EGF	EGF_1	2	1	1	1.1	192539.1211	17.6846764962909	1
sp|P06733|ENOA_HUMAN	LAMQEFMILPVGAANFR[3] M+15.9949_3	NA_NA	LAMQEFMILPVGAANFR[3] M+15.9949_3_NA_NA	L	EGF	EGF_1	2	1	1	1.1	94565.60439	16.6589123302821	1
sp|P06733|ENOA_HUMAN	LAMQEFMILPVGAANFR[3] M+15.9949|[7] M+15.9949_2	NA_NA	LAMQEFMILPVGAANFR[3] M+15.9949|[7] M+15.9949_2_NA_NA	L	EGF	EGF_1	2	1	1	1.1	178210.967	17.5731110086288	1
sp|P06733|ENOA_HUMAN	LAMQEFMILPVGAANFR[3] M+15.9949|[7] M+15.9949_3	NA_NA	LAMQEFMILPVGAANFR[3] M+15.9949|[7] M+15.9949_3_NA_NA	L	EGF	EGF_1	2	1	1	1.1	119461.8331	16.9960746511296	1
sp|P06733|ENOA_HUMAN	LAMQEFMILPVGAANFR[7] M+15.9949_2	NA_NA	LAMQEFMILPVGAANFR[7] M+15.9949_2_NA_NA	L	EGF	EGF_1	2	1	1	1.1	551487.5997	19.2028533333356	1
sp|P06733|ENOA_HUMAN	LAMQEFMILPVGAANFR[7] M+15.9949_3	NA_NA	LAMQEFMILPVGAANFR[7] M+15.9949_3_NA_NA	L	EGF	EGF_1	2	1	1	1.1	295874.84619	18.304511937395	1
sp|P06733|ENOA_HUMAN	LAQANGWGVMVSHR_2	NA_NA	LAQANGWGVMVSHR_2_NA_NA	L	EGF	EGF_1	2	1	1	1.1	595962.2787	19.3147459049325	1
sp|P06733|ENOA_HUMAN	LAQANGWGVMVSHR[10] M+15.9949_2	NA_NA	LAQANGWGVMVSHR[10] M+15.9949_2_NA_NA	L	EGF	EGF_1	2	1	1	1.1	30198.35658	15.0120668305373	1
sp|P06733|ENOA_HUMAN	LAQANGWGVMVSHR[10] M+15.9949_3	NA_NA	LAQANGWGVMVSHR[10] M+15.9949_3_NA_NA	L	EGF	EGF_1	2	1	1	1.1	290845.221	18.2797764852497	1
sp|P06733|ENOA_HUMAN	LMIEMDGTENK_2	NA_NA	LMIEMDGTENK_2_NA_NA	L	EGF	EGF_1	2	1	1	1.1	3290522.249	21.7797695580458	1
sp|P06733|ENOA_HUMAN	LMIEMDGTENK[2] M+15.9949_2	NA_NA	LMIEMDGTENK[2] M+15.9949_2_NA_NA	L	EGF	EGF_1	2	1	1	1.1	686534.0772	19.5188562190071	1
sp|P06733|ENOA_HUMAN	LMIEMDGTENK[5] M+15.9949_2	NA_NA	LMIEMDGTENK[5] M+15.9949_2_NA_NA	L	EGF	EGF_1	2	1	1	1.1	584809.2297	19.2874909670944	1
sp|P06733|ENOA_HUMAN	LNVTEQEK_2	NA_NA	LNVTEQEK_2_NA_NA	L	EGF	EGF_1	2	1	1	1.1	1179320.665	20.2994090311784	1
sp|P06733|ENOA_HUMAN	SGKYDLDFKSPDDPSR_4	NA_NA	SGKYDLDFKSPDDPSR_4_NA_NA	L	EGF	EGF_1	2	1	1	1.1	1719.507622	10.8776642075042	1
sp|P06733|ENOA_HUMAN	TIAPALVSK_2	NA_NA	TIAPALVSK_2_NA_NA	L	EGF	EGF_1	2	1	1	1.1	49840.39591	15.7349123200669	1
sp|P06733|ENOA_HUMAN	YDLDFK_2	NA_NA	YDLDFK_2_NA_NA	L	EGF	EGF_1	2	1	1	1.1	2207016.875	21.203550641908	1
sp|P06733|ENOA_HUMAN	YISPDQLADLYK_2	NA_NA	YISPDQLADLYK_2_NA_NA	L	EGF	EGF_1	2	1	1	1.1	6680577.141	22.8014257250955	1
sp|P06744|G6PI_HUMAN	AVLHVALR_2	NA_NA	AVLHVALR_2_NA_NA	L	EGF	EGF_1	2	1	1	1.1	NA	NA	1
sp|P06744|G6PI_HUMAN	DVMPEVNK[3] M+15.9949_2	NA_NA	DVMPEVNK[3] M+15.9949_2_NA_NA	L	EGF	EGF_1	2	1	1	1.1	32651.10854	15.1247287651703	1
sp|P06744|G6PI_HUMAN	EWFLQAAK_2	NA_NA	EWFLQAAK_2_NA_NA	L	EGF	EGF_1	2	1	1	1.1	504404.80850838	19.0741069154104	1
sp|P06744|G6PI_HUMAN	FAAYFQQGDMESNGK_2	NA_NA	FAAYFQQGDMESNGK_2_NA_NA	L	EGF	EGF_1	2	1	1	1.1	316686.7605	18.4025814413103	1
sp|P06744|G6PI_HUMAN	FAAYFQQGDMESNGK[10] M+15.9949_2	NA_NA	FAAYFQQGDMESNGK[10] M+15.9949_2_NA_NA	L	EGF	EGF_1	2	1	1	1.1	36035.66449	15.2670222401113	1
sp|P06744|G6PI_HUMAN	HFVALSTNTTK_2	NA_NA	HFVALSTNTTK_2_NA_NA	L	EGF	EGF_1	2	1	1	1.1	1046816.204	20.1274611429102	1
sp|P06744|G6PI_HUMAN	ILLANFLAQTEALMR[14] M+15.9949_2	NA_NA	ILLANFLAQTEALMR[14] M+15.9949_2_NA_NA	L	EGF	EGF_1	2	1	1	1.1	17061.49408	14.1883407809426	1
sp|P06744|G6PI_HUMAN	ILLANFLAQTEALMR[14] M+15.9949_3	NA_NA	ILLANFLAQTEALMR[14] M+15.9949_3_NA_NA	L	EGF	EGF_1	2	1	1	1.1	12939.80623	13.7894128050651	1
sp|P06744|G6PI_HUMAN	LQQWYR_2	NA_NA	LQQWYR_2_NA_NA	L	EGF	EGF_1	2	1	1	1.1	406727.9495	18.7635890196309	1
sp|P06744|G6PI_HUMAN	MIPCDFLIPVQTQHPIR[4] C+57.0215_3	NA_NA	MIPCDFLIPVQTQHPIR[4] C+57.0215_3_NA_NA	L	EGF	EGF_1	2	1	1	1.1	353561.7913	18.5614872604667	1
sp|P06744|G6PI_HUMAN	MLVDLAK_2	NA_NA	MLVDLAK_2_NA_NA	L	EGF	EGF_1	2	1	1	1.1	170976.1188	17.513319716237	1
sp|P06744|G6PI_HUMAN	MLVDLAK[1] M+15.9949_2	NA_NA	MLVDLAK[1] M+15.9949_2_NA_NA	L	EGF	EGF_1	2	1	1	1.1	3454456.683	21.8499118026622	1
sp|P06744|G6PI_HUMAN	NLVTEDVMR_2	NA_NA	NLVTEDVMR_2_NA_NA	L	EGF	EGF_1	2	1	1	1.1	1426221.5233	20.5736510624872	1
sp|P06744|G6PI_HUMAN	RLFDANK_2	NA_NA	RLFDANK_2_NA_NA	L	EGF	EGF_1	2	1	1	1.1	NA	NA	1
sp|P06744|G6PI_HUMAN	SPEDLER_2	NA_NA	SPEDLER_2_NA_NA	L	EGF	EGF_1	2	1	1	1.1	269944.037328	18.1721852365168	1
sp|P06744|G6PI_HUMAN	TFTTQETITNAETAK_2	NA_NA	TFTTQETITNAETAK_2_NA_NA	L	EGF	EGF_1	2	1	1	1.1	1186819.524	20.3085535467595	1
sp|P06744|G6PI_HUMAN	TLAQLNPESSLFIIASK_2	NA_NA	TLAQLNPESSLFIIASK_2_NA_NA	L	EGF	EGF_1	2	1	1	1.1	547892.0456	19.1934165448947	1
sp|P06744|G6PI_HUMAN	TLAQLNPESSLFIIASK_3	NA_NA	TLAQLNPESSLFIIASK_3_NA_NA	L	EGF	EGF_1	2	1	1	1.1	75989.89577	16.3434043904595	1
sp|P06744|G6PI_HUMAN	VDHQTGPIVWGEPGTNGQHAFYQLIHQGTK_5	NA_NA	VDHQTGPIVWGEPGTNGQHAFYQLIHQGTK_5_NA_NA	L	EGF	EGF_1	2	1	1	1.1	550.6095185	9.23477015207019	1
sp|P06744|G6PI_HUMAN	VFEGNRPTNSIVFTK_2	NA_NA	VFEGNRPTNSIVFTK_2_NA_NA	L	EGF	EGF_1	2	1	1	1.1	216829.81173	17.8560880115512	1
sp|P06744|G6PI_HUMAN	VFEGNRPTNSIVFTK_3	NA_NA	VFEGNRPTNSIVFTK_3_NA_NA	L	EGF	EGF_1	2	1	1	1.1	1692921.045	20.8209676712286	1
sp|P06744|G6PI_HUMAN	VWYVSNIDGTHIAK_2	NA_NA	VWYVSNIDGTHIAK_2_NA_NA	L	EGF	EGF_1	2	1	1	1.1	177189.442319	17.5648175311241	1
sp|P06744|G6PI_HUMAN	VWYVSNIDGTHIAK_3	NA_NA	VWYVSNIDGTHIAK_3_NA_NA	L	EGF	EGF_1	2	1	1	1.1	68559.09771	16.1949449141386	1
sp|P06756|ITAV_HUMAN	AGTQLLAGLR_2	NA_NA	AGTQLLAGLR_2_NA_NA	L	EGF	EGF_1	2	1	1	1.1	101323.15613428	16.7584888080628	1
sp|P06756|ITAV_HUMAN	ALFLYSR_2	NA_NA	ALFLYSR_2_NA_NA	L	EGF	EGF_1	2	1	1	1.1	41933.36272	15.4856953189463	1
sp|P06756|ITAV_HUMAN	CQPIEFDATGNR[1] C+57.0215_2	NA_NA	CQPIEFDATGNR[1] C+57.0215_2_NA_NA	L	EGF	EGF_1	2	1	1	1.1	55068.66298	15.8788283730433	1
sp|P06756|ITAV_HUMAN	DDPLEFK_2	NA_NA	DDPLEFK_2_NA_NA	L	EGF	EGF_1	2	1	1	1.1	18214.11768	14.2826539019266	1
sp|P06756|ITAV_HUMAN	ILACAPLYHWR[4] C+57.0215_3	NA_NA	ILACAPLYHWR[4] C+57.0215_3_NA_NA	L	EGF	EGF_1	2	1	1	1.1	780.87667	9.73883531192862	1
sp|P06756|ITAV_HUMAN	IYIGDDNPLTLIVK_2	NA_NA	IYIGDDNPLTLIVK_2_NA_NA	L	EGF	EGF_1	2	1	1	1.1	171316.6413	17.5161901846862	1
sp|P06756|ITAV_HUMAN	LEVSVDSDQKK_2	NA_NA	LEVSVDSDQKK_2_NA_NA	L	EGF	EGF_1	2	1	1	1.1	37462.34699	15.3230380777838	1
sp|P06756|ITAV_HUMAN	LNGFEVFAR_2	NA_NA	LNGFEVFAR_2_NA_NA	L	EGF	EGF_1	2	1	1	1.1	63675.43802	16.0883337702871	1
sp|P06756|ITAV_HUMAN	LSCAFK[3] C+57.0215_2	NA_NA	LSCAFK[3] C+57.0215_2_NA_NA	L	EGF	EGF_1	2	1	1	1.1	39756.23007	15.4087777497083	1
sp|P06756|ITAV_HUMAN	MFLLVGAPK_2	NA_NA	MFLLVGAPK_2_NA_NA	L	EGF	EGF_1	2	1	1	1.1	138547.1141	17.2099015465908	1
sp|P06756|ITAV_HUMAN	QAHILLDCGEDNVCKPK[8] C+57.0215|[14] C+57.0215_3	NA_NA	QAHILLDCGEDNVCKPK[8] C+57.0215|[14] C+57.0215_3_NA_NA	L	EGF	EGF_1	2	1	1	1.1	NA	NA	1
sp|P06756|ITAV_HUMAN	QAHILLDCGEDNVCKPK[8] C+57.0215|[14] C+57.0215_4	NA_NA	QAHILLDCGEDNVCKPK[8] C+57.0215|[14] C+57.0215_4_NA_NA	L	EGF	EGF_1	2	1	1	1.1	109897.7487	16.8756867188135	1
sp|P06756|ITAV_HUMAN	SHQWFGASVR_3	NA_NA	SHQWFGASVR_3_NA_NA	L	EGF	EGF_1	2	1	1	1.1	599.9831396	9.35866256121431	1
sp|P06756|ITAV_HUMAN	SSASFNVIEFPYK_2	NA_NA	SSASFNVIEFPYK_2_NA_NA	L	EGF	EGF_1	2	1	1	1.1	42992.03789	15.5216662894788	1
sp|P06756|ITAV_HUMAN	VRPPQEEQER_3	NA_NA	VRPPQEEQER_3_NA_NA	L	EGF	EGF_1	2	1	1	1.1	121231.4826	17.0172892873144	1
sp|P06756|ITAV_HUMAN	YNNQLATR_2	NA_NA	YNNQLATR_2_NA_NA	L	EGF	EGF_1	2	1	1	1.1	94114.32957	16.6520111916961	1
sp|P07339|CATD_HUMAN	AIGAVPLIQGEYMIPCEK[16] C+57.0215_2	NA_NA	AIGAVPLIQGEYMIPCEK[16] C+57.0215_2_NA_NA	L	EGF	EGF_1	2	1	1	1.1	50615.11668	15.7571651152292	1
sp|P07339|CATD_HUMAN	DPDAQPGGELMLGGTDSK_2	NA_NA	DPDAQPGGELMLGGTDSK_2_NA_NA	L	EGF	EGF_1	2	1	1	1.1	43378.38053	15.5345729845828	1
sp|P07339|CATD_HUMAN	QPGITFIAAK_2	NA_NA	QPGITFIAAK_2_NA_NA	L	EGF	EGF_1	2	1	1	1.1	134729.7055	17.1695928608456	1
sp|P07339|CATD_HUMAN	VGFAEAAR_2	NA_NA	VGFAEAAR_2_NA_NA	L	EGF	EGF_1	2	1	1	1.1	62283.3174	16.0564425803443	1
sp|P07339|CATD_HUMAN	VSTLPAITLK_2	NA_NA	VSTLPAITLK_2_NA_NA	L	EGF	EGF_1	2	1	1	1.1	116356.4732	16.9580763601065	1
sp|P07339|CATD_HUMAN	YYTVFDR_2	NA_NA	YYTVFDR_2_NA_NA	L	EGF	EGF_1	2	1	1	1.1	58032.81443	15.9544656888125	1
sp|P07942|LAMB1_HUMAN	TFRPAAMLIER_3	NA_NA	TFRPAAMLIER_3_NA_NA	L	EGF	EGF_1	2	1	1	1.1	8611.582314	13.2019470430713	1
sp|P08069|IGF1R_HUMAN	GPCCACPK[3] C+57.0215|[4] C+57.0215|[6] C+57.0215_2	NA_NA	GPCCACPK[3] C+57.0215|[4] C+57.0215|[6] C+57.0215_2_NA_NA	L	EGF	EGF_1	2	1	1	1.1	24818.52246	14.7290140204921	1
sp|P08069|IGF1R_HUMAN	IDIHSCNHEAEK[6] C+57.0215_3	NA_NA	IDIHSCNHEAEK[6] C+57.0215_3_NA_NA	L	EGF	EGF_1	2	1	1	1.1	24795.34313	14.7276659817341	1
sp|P08069|IGF1R_HUMAN	IIITWHR_3	NA_NA	IIITWHR_3_NA_NA	L	EGF	EGF_1	2	1	1	1.1	13640.64325	13.8655084704744	1
sp|P08069|IGF1R_HUMAN	LGCSASNFVFAR[3] C+57.0215_2	NA_NA	LGCSASNFVFAR[3] C+57.0215_2_NA_NA	L	EGF	EGF_1	2	1	1	1.1	39882.07358	15.4133372129464	1
sp|P08069|IGF1R_HUMAN	SEILYIR_2	NA_NA	SEILYIR_2_NA_NA	L	EGF	EGF_1	2	1	1	1.1	19711.96326	14.3966682637212	1
sp|P08069|IGF1R_HUMAN	TTINNEYNYR_2	NA_NA	TTINNEYNYR_2_NA_NA	L	EGF	EGF_1	2	1	1	1.1	20964.31979	14.4855328126747	1
sp|P08174|DAF_HUMAN	CEESFVK[1] C+57.0215_2	NA_NA	CEESFVK[1] C+57.0215_2_NA_NA	L	EGF	EGF_1	2	1	1	1.1	352627.3075	18.5576690878745	1
sp|P08174|DAF_HUMAN	DSVICLK[5] C+57.0215_2	NA_NA	DSVICLK[5] C+57.0215_2_NA_NA	L	EGF	EGF_1	2	1	1	1.1	548112.8559	19.1939978596838	1
sp|P08174|DAF_HUMAN	EIYCPAPPQIDNGIIQGER[4] C+57.0215_2	NA_NA	EIYCPAPPQIDNGIIQGER[4] C+57.0215_2_NA_NA	L	EGF	EGF_1	2	1	1	1.1	556076.8145	19.2148090719627	1
sp|P08174|DAF_HUMAN	EIYCPAPPQIDNGIIQGER[4] C+57.0215_3	NA_NA	EIYCPAPPQIDNGIIQGER[4] C+57.0215_3_NA_NA	L	EGF	EGF_1	2	1	1	1.1	534869.2563	19.1587111679511	1
sp|P08174|DAF_HUMAN	EPSLSPK_2	NA_NA	EPSLSPK_2_NA_NA	L	EGF	EGF_1	2	1	1	1.1	218334.4846	17.8660648996241	1
sp|P08174|DAF_HUMAN	KSCPNPGEIR[3] C+57.0215_2	NA_NA	KSCPNPGEIR[3] C+57.0215_2_NA_NA	L	EGF	EGF_1	2	1	1	1.1	41001.64667	15.4532786426006	1
sp|P08174|DAF_HUMAN	KSCPNPGEIR[3] C+57.0215_3	NA_NA	KSCPNPGEIR[3] C+57.0215_3_NA_NA	L	EGF	EGF_1	2	1	1	1.1	11022.24955	13.5580154876192	1
sp|P08174|DAF_HUMAN	LNSASLK_2	NA_NA	LNSASLK_2_NA_NA	L	EGF	EGF_1	2	1	1	1.1	131894.1680772	17.1389056612258	1
sp|P08174|DAF_HUMAN	LTCLQNLK[3] C+57.0215_2	NA_NA	LTCLQNLK[3] C+57.0215_2_NA_NA	L	EGF	EGF_1	2	1	1	1.1	1468465.304	20.6157621602541	1
sp|P08174|DAF_HUMAN	QSVTYACNK[7] C+57.0215_2	NA_NA	QSVTYACNK[7] C+57.0215_2_NA_NA	L	EGF	EGF_1	2	1	1	1.1	141156.96520971	17.2368252049009	1
sp|P08174|DAF_HUMAN	REPSLSPK_3	NA_NA	REPSLSPK_3_NA_NA	L	EGF	EGF_1	2	1	1	1.1	46544.41143	15.6362047458609	1
sp|P08174|DAF_HUMAN	SCEVPTR[2] C+57.0215_2	NA_NA	SCEVPTR[2] C+57.0215_2_NA_NA	L	EGF	EGF_1	2	1	1	1.1	58715.18381	15.9713304256104	1
sp|P08174|DAF_HUMAN	SCPNPGEIR[2] C+57.0215_2	NA_NA	SCPNPGEIR[2] C+57.0215_2_NA_NA	L	EGF	EGF_1	2	1	1	1.1	1225918.214	20.3553157154782	1
sp|P08174|DAF_HUMAN	WSTAVEFCK[8] C+57.0215_2	NA_NA	WSTAVEFCK[8] C+57.0215_2_NA_NA	L	EGF	EGF_1	2	1	1	1.1	39019.56614	15.3817945281865	1
sp|P08195|4F2_HUMAN	ADLLLSTQPGR_2	NA_NA	ADLLLSTQPGR_2_NA_NA	L	EGF	EGF_1	2	1	1	1.1	1165901.356	20.2828987121846	1
sp|P08195|4F2_HUMAN	ADLLLSTQPGREEGSPLELER_3	NA_NA	ADLLLSTQPGREEGSPLELER_3_NA_NA	L	EGF	EGF_1	2	1	1	1.1	1051336.99549	20.1336781661077	1
sp|P08195|4F2_HUMAN	DDVAQTDLLQIDPNFGSK_2	NA_NA	DDVAQTDLLQIDPNFGSK_2_NA_NA	L	EGF	EGF_1	2	1	1	1.1	415390.6549	18.7939936464586	1
sp|P08195|4F2_HUMAN	DDVAQTDLLQIDPNFGSK_3	NA_NA	DDVAQTDLLQIDPNFGSK_3_NA_NA	L	EGF	EGF_1	2	1	1	1.1	52665.85927	15.8144648269575	1
sp|P08195|4F2_HUMAN	DLLLTSSYLSDSGSTGEHTK_3	NA_NA	DLLLTSSYLSDSGSTGEHTK_3_NA_NA	L	EGF	EGF_1	2	1	1	1.1	468729.2012	18.9682795619983	1
sp|P08195|4F2_HUMAN	EDFDSLLQSAK_2	NA_NA	EDFDSLLQSAK_2_NA_NA	L	EGF	EGF_1	2	1	1	1.1	1529386.962	20.6744064615983	1
sp|P08195|4F2_HUMAN	EVELNELEPEKQPMNAASGAAMSLAGAEK_3	NA_NA	EVELNELEPEKQPMNAASGAAMSLAGAEK_3_NA_NA	L	EGF	EGF_1	2	1	1	1.1	528182.3729	19.1405610414738	1
sp|P08195|4F2_HUMAN	FTGLSK_2	NA_NA	FTGLSK_2_NA_NA	L	EGF	EGF_1	2	1	1	1.1	615515.1922	19.3613193522921	1
sp|P08195|4F2_HUMAN	GENSWFSTQVDTVATK_2	NA_NA	GENSWFSTQVDTVATK_2_NA_NA	L	EGF	EGF_1	2	1	1	1.1	1145131.24079879	20.2569659329887	1
sp|P08195|4F2_HUMAN	GENSWFSTQVDTVATK_3	NA_NA	GENSWFSTQVDTVATK_3_NA_NA	L	EGF	EGF_1	2	1	1	1.1	49397.33713	15.7220300638482	1
sp|P08195|4F2_HUMAN	GLVLGPIHK_2	NA_NA	GLVLGPIHK_2_NA_NA	L	EGF	EGF_1	2	1	1	1.1	1002777.729	20.0654548416856	1
sp|P08195|4F2_HUMAN	GLVLGPIHK_3	NA_NA	GLVLGPIHK_3_NA_NA	L	EGF	EGF_1	2	1	1	1.1	491952.7065	19.0380445162553	1
[truncated: 14,311 more rows]
