# Supplementary material for: HATRIC-based identification of receptors for orphan ligands
Source: Nat Commun. 2018 Apr 17;9:1519. doi: 10.1038/s41467-018-03936-z (PMC5904110; doi:10.1038/s41467-018-03936-z)
Supplement: Supplementary file 7 — Supplementary Data 5 [file 41467_2018_3936_MOESM7_ESM.csv]

Protein	Label	log2FC	SE	Tvalue	DF	pvalue	adj.pvalue	features	features EGF	features GLY	measurements	measurements EGF	measurements GLY	mean log2(Intensity)
sp|O00592|PODXL_HUMAN	EGF-vs-GLY	-1.0488125647607	0.072917105660855	-14.3836285773442	8	5.33255103185581e-07	4.79020949928355e-05	9	9	9	81	48	33	17.3895070216281
sp|P00533|EGFR_HUMAN	EGF-vs-GLY	1.65607735367203	0.118270263215289	14.0024830303916	8	6.56193082093637e-07	4.79020949928355e-05	19	19	19	186	112	74	16.7076826900185
sp|P16070|CD44_HUMAN	EGF-vs-GLY	-1.08971880853972	0.075617821884982	-14.4108727463378	8	5.25509364024401e-07	4.79020949928355e-05	16	16	16	159	96	63	19.0546784301077
sp|Q8WXI7|MUC16_HUMAN	EGF-vs-GLY	-0.82941240983	0.0496252935568864	-16.7135013293015	8	1.66158133030336e-07	4.79020949928355e-05	30	29	30	274	164	110	15.8569783630839
sp|P08195|4F2_HUMAN	EGF-vs-GLY	-0.41910834822529	0.0320275590504652	-13.0858660681855	8	1.10505508699177e-06	6.45352170803193e-05	32	32	32	314	188	126	18.4450591736239
sp|P55290|CAD13_HUMAN	EGF-vs-GLY	-1.00039320530924	0.0854716962152819	-11.7043799246654	8	2.59210754149919e-06	0.000126149233686294	5	5	5	49	30	19	16.4034244911348
sp|P15151|PVR_HUMAN	EGF-vs-GLY	-1.04424303525312	0.0938137948192948	-11.1310179623855	8	3.79369740066693e-06	0.000158251377284963	4	4	4	39	24	15	16.6055566535801
sp|P06756|ITAV_HUMAN	EGF-vs-GLY	-0.537005013539137	0.0525970290992047	-10.2097974493251	8	7.26777409409962e-06	0.000265273754434636	16	16	16	153	92	61	15.8626489184459
sp|P15941|MUC1_HUMAN	EGF-vs-GLY	-1.28163097000619	0.130166147694455	-9.8461158504485	8	9.52897642436668e-06	0.000309162346212785	1	1	1	10	6	4	16.2003962001237
sp|Q9P2B2|FPRP_HUMAN	EGF-vs-GLY	-0.919225477775486	0.100139808940999	-9.17942112628837	8	1.60242992293114e-05	0.000467909537495892	5	5	5	44	26	18	16.6051952781738
sp|Q13740|CD166_HUMAN	EGF-vs-GLY	-1.04494729368724	0.117518604897733	-8.89176053950415	8	2.02533612356781e-05	0.000505823957033543	9	9	9	88	53	35	16.3366471170219
sp|Q14118|DAG1_HUMAN	EGF-vs-GLY	-0.900216203599904	0.101601396941791	-8.86027388103385	8	2.07872859054881e-05	0.000505823957033543	7	6	7	52	31	21	15.8004823627626
sp|P15328|FOLR1_HUMAN	EGF-vs-GLY	-0.642962828888731	0.0857842019572684	-7.49511931356556	8	6.9598426907902e-05	0.00145162433265053	9	9	9	89	54	35	17.9490240722489
sp|Q5ZPR3|CD276_HUMAN	EGF-vs-GLY	-0.902112214281872	0.119475124189355	-7.55062796881571	8	6.60430776298071e-05	0.00145162433265053	1	1	1	10	6	4	16.9508274470033
sp|P32004|L1CAM_HUMAN	EGF-vs-GLY	-0.64182643683109	0.0869361142775924	-7.38273664707049	8	7.74654100186289e-05	0.00150799331502931	20	20	19	182	110	72	16.3259039950768
sp|P09758|TACD2_HUMAN	EGF-vs-GLY	-0.75257021127672	0.104861528481352	-7.1767999396514	8	9.45728757488773e-05	0.00172595498241701	1	1	1	10	6	4	14.5616121666274
sp|P05556|ITB1_HUMAN	EGF-vs-GLY	-0.680298525066787	0.101667129943841	-6.69143041062114	8	0.000154061968548724	0.00249922748979042	33	32	33	311	187	124	18.2074472961161
sp|P43121|MUC18_HUMAN	EGF-vs-GLY	-0.7704146472508	0.11470317645199	-6.71659383010428	8	0.000150118061151838	0.00249922748979042	21	20	21	190	115	75	16.764950633277
sp|O15427|MOT4_HUMAN	EGF-vs-GLY	1.04750388807825	0.168835667147887	6.20428080022164	8	0.000258221168856654	0.00334304748184426	6	6	5	53	33	20	17.8762587860932
sp|P12814|ACTN1_HUMAN	EGF-vs-GLY	0.226448674116399	0.0361810797100228	6.25875943811784	8	0.000243389758717072	0.00334304748184426	67	67	65	629	383	246	17.875683882163
sp|P23229|ITA6_HUMAN	EGF-vs-GLY	-0.468801759387124	0.0738329006762083	-6.34949670260198	8	0.000220729296034339	0.00334304748184426	8	8	8	74	44	30	15.6278690562772
sp|Q12913|PTPRJ_HUMAN	EGF-vs-GLY	-1.06218972467395	0.169489021846535	-6.26701194627059	8	0.000241226172068121	0.00334304748184426	4	4	4	34	20	14	14.5616216352653
sp|Q6YHK3|CD109_HUMAN	EGF-vs-GLY	-0.571826193356531	0.0930188490045716	-6.14742280167784	8	0.000274771025905007	0.00334304748184426	13	13	13	117	68	49	15.6084442413901
sp|Q86UP2|KTN1_HUMAN	EGF-vs-GLY	0.563879484892437	0.0912139908563445	6.18194072640136	8	0.000264588950557698	0.00334304748184426	17	17	17	162	100	62	15.623630742613
sp|P30530|UFO_HUMAN	EGF-vs-GLY	-0.942155046571253	0.155042346734122	-6.07675945583389	8	0.000296989739378306	0.00346884015593861	3	3	3	29	17	12	15.1713048514061
sp|P21333|FLNA_HUMAN	EGF-vs-GLY	0.59262217174153	0.100063506489398	5.92246057062089	8	0.000352714286048883	0.00396125275101053	189	189	188	1810	1100	710	19.0336044358602
sp|P05026|AT1B1_HUMAN	EGF-vs-GLY	-0.661644737128044	0.113239422854201	-5.84288333913475	8	0.000385879155049285	0.00402416833122825	7	7	7	69	42	27	16.3672052440885
sp|P35613|BASI_HUMAN	EGF-vs-GLY	-0.771737962241132	0.131708631492355	-5.85943345927124	8	0.000378708769981362	0.00402416833122825	9	9	9	87	52	35	18.3011305745604
sp|P08648|ITA5_HUMAN	EGF-vs-GLY	-0.993426482129208	0.17819547750675	-5.57492533496861	8	0.000525409141418853	0.00529032652738983	3	3	3	30	18	12	17.0473861491086
sp|Q8TEM1|PO210_HUMAN	EGF-vs-GLY	0.328747865325248	0.0600928945759575	5.47066117625123	8	0.000593983422718214	0.00578143864779062	18	18	18	175	107	68	15.6251623801501
sp|Q08722|CD47_HUMAN	EGF-vs-GLY	-0.991808154604231	0.182245473790329	-5.44215520954608	8	0.000614400122575409	0.0057872527674845	1	1	1	10	6	4	16.2428785030124
sp|Q9NZM1|MYOF_HUMAN	EGF-vs-GLY	0.267358939397365	0.0513320873822513	5.2084174447542	8	0.00081399744052435	0.00742772664478469	56	54	55	518	317	201	16.5737142272421
sp|P13987|CD59_HUMAN	EGF-vs-GLY	-0.562411941405405	0.109366344480557	-5.14245899025538	8	0.000882460699188181	0.00757878012243967	6	6	6	59	36	23	20.4735389760338
sp|P17813|EGLN_HUMAN	EGF-vs-GLY	-0.871220011246095	0.169346771058767	-5.1445918088616	8	0.000880150877081709	0.00757878012243967	8	8	8	74	44	30	16.398238298881
sp|P18462|1A25_HUMAN	EGF-vs-GLY	-0.600482920563877	0.123861206646275	-4.84803060476187	8	0.00127504170862469	0.0106374908262403	3	3	3	29	18	11	17.4954902106758
sp|P42892|ECE1_HUMAN	EGF-vs-GLY	-0.234303386488093	0.0505870751568328	-4.63168478829212	8	0.00168434888363556	0.013661940945044	9	9	9	88	53	35	16.292262819066
sp|Q15884|F1892_HUMAN	EGF-vs-GLY	-2.27236864583017	0.493378149439282	-4.60573425963977	8	0.0017423466172386	0.0137504111414506	1	1	1	10	6	4	14.2939328648888
sp|P09110|THIK_HUMAN	EGF-vs-GLY	1.12464817035439	0.231953259175829	4.84859826652343	7	0.00185930871980311	0.0142873196363818	1	1	1	9	6	3	13.5095445436277
sp|P01133|EGF_HUMAN	EGF-vs-GLY	5.05115529231518	1.12200197775832	4.50191300233447	8	0.00199703583254207	0.0145783615775571	1	1	1	10	6	4	17.9410354508589
sp|Q9NYU2|UGGG1_HUMAN	EGF-vs-GLY	0.455984233909042	0.101166275968709	4.50727507306959	8	0.00198293648675074	0.0145783615775571	9	9	9	85	53	32	15.2559756715608
sp|Q9Y3B3|TMED7_HUMAN	EGF-vs-GLY	1.87361162600353	0.422432971209971	4.43528737976338	8	0.00218158963390724	0.0155371749536809	2	2	2	18	11	7	13.9096642137419
sp|Q9H1U4|MEGF9_HUMAN	EGF-vs-GLY	-1.04688317770136	0.247212183783607	-4.2347555920534	8	0.00285779526784946	0.019868481386001	1	1	1	10	6	4	15.9102789054957
sp|Q6EMK4|VASN_HUMAN	EGF-vs-GLY	-0.903850347117495	0.220899679004693	-4.09167795621058	8	0.00347751726353707	0.0230780691125642	8	7	8	69	41	28	16.3675516716384
sp|Q9ULF5|S39AA_HUMAN	EGF-vs-GLY	-0.648876535697981	0.149696999755606	-4.33459946931022	7	0.00341856290307962	0.0230780691125642	1	1	1	9	6	3	14.8867632459543
sp|P26006|ITA3_HUMAN	EGF-vs-GLY	-0.75066758862714	0.196133261733178	-3.82733444594602	8	0.00503694925822185	0.0326842040755729	10	10	10	85	52	33	16.0915057699614
sp|O75396|SC22B_HUMAN	EGF-vs-GLY	0.429447033692874	0.115079277133749	3.73174948947372	8	0.00577324135559731	0.0363559252497508	7	6	7	60	36	24	16.5697340272672
sp|P56199|ITA1_HUMAN	EGF-vs-GLY	-0.488992064053929	0.13136726609225	-3.72232808522135	8	0.00585180988609002	0.0363559252497508	8	8	8	79	48	31	16.209588845954
sp|O14983|AT2A1_HUMAN	EGF-vs-GLY	0.62319142083663	0.171981000656528	3.6236062033459	8	0.00674723876239192	0.0400601015923141	9	9	9	84	51	33	16.0828296719271
sp|P08581|MET_HUMAN	EGF-vs-GLY	-2.40896145230146	0.200550039385991	-12.0117725215951	2	0.00685960643704009	0.0400601015923141	1	1	1	4	2	2	13.0264675955135
sp|P22314|UBA1_HUMAN	EGF-vs-GLY	0.133381947935102	0.0368795557339293	3.61669074588093	8	0.00681521435289367	0.0400601015923141	41	41	41	395	238	157	17.5807298721959
sp|P08174|DAF_HUMAN	EGF-vs-GLY	-0.702580989884263	0.197197242519207	-3.56283374406634	8	0.00737021763576573	0.042198108816541	14	14	14	139	84	55	17.3558642437201
sp|P04843|RPN1_HUMAN	EGF-vs-GLY	0.260271612122533	0.0746710863056074	3.48557420280877	8	0.00825183245301764	0.0463372130054067	19	19	19	186	113	73	16.6766511069501
sp|Q9Y6M5|ZNT1_HUMAN	EGF-vs-GLY	-0.302729578547097	0.0908018076827641	-3.33395982164528	8	0.0103234335954776	0.056876275658103	1	1	1	10	6	4	15.6914514398496
sp|P02765|FETUA_HUMAN	EGF-vs-GLY	-0.791062468608474	0.240032751719106	-3.29564387752469	8	0.0109296221423112	0.0591009197324976	2	2	2	20	12	8	15.3614035550611
sp|Q14126|DSG2_HUMAN	EGF-vs-GLY	-0.298858346457851	0.091144003892833	-3.2789688152086	8	0.0112050542348476	0.0594886515741002	16	16	16	145	87	58	15.5545130481427
sp|Q8N766|EMC1_HUMAN	EGF-vs-GLY	0.473978243814675	0.146095828801708	3.24429689541645	8	0.0118014277721099	0.0615360162402874	5	5	5	50	30	20	16.3692061058081
sp|P01892|1A02_HUMAN	EGF-vs-GLY	-0.492670342457861	0.154171010157583	-3.19560948555949	8	0.0126958554993852	0.0650384176459735	7	7	7	64	38	26	15.8031510366631
sp|O00400|ACATN_HUMAN	EGF-vs-GLY	2.17049123177045	0.516409875208259	4.20303974802018	4	0.0136623703728871	0.0681646048567015	1	1	1	6	5	1	13.5080861106048
sp|P51148|RAB5C_HUMAN	EGF-vs-GLY	0.724846668784247	0.230729048255756	3.14154925122726	8	0.0137729852278952	0.0681646048567015	2	2	2	20	12	8	16.4010740437365
sp|Q01973|ROR1_HUMAN	EGF-vs-GLY	-2.29706408374638	0.71636439547817	-3.20655814030665	7	0.0149292297285069	0.0726555846787334	1	1	1	9	5	4	14.6279587407427
sp|P27824|CALX_HUMAN	EGF-vs-GLY	0.628141138053273	0.219242675635105	2.86504959052185	8	0.0209879282190228	0.0972773815865821	32	32	32	295	183	112	17.2407807473251
sp|P30443|1A01_HUMAN	EGF-vs-GLY	-0.206703842824319	0.071655101921051	-2.88470516798739	8	0.0203639378505527	0.0972773815865821	2	2	2	20	12	8	19.7249943668605
sp|Q9UQD0|SCN8A_HUMAN	EGF-vs-GLY	2.73949719029404	0.955794536326709	2.86619883894965	8	0.0209509044044167	0.0972773815865821	1	1	1	10	6	4	14.5545333884513
sp|P10909|CLUS_HUMAN	EGF-vs-GLY	-0.195189121304491	0.0684334921760253	-2.85224551747883	8	0.0214050310089351	0.0976604539782664	12	12	12	110	70	40	16.5221265819545
sp|Q96G23|CERS2_HUMAN	EGF-vs-GLY	1.83119815195494	0.662501881417674	2.76406483259549	8	0.0245203606220046	0.11015300464039	2	2	2	17	11	6	14.2489116534866
sp|P27797|CALR_HUMAN	EGF-vs-GLY	0.296409830019398	0.108024159561158	2.74392164885658	8	0.0252954277444131	0.111913104566191	21	21	20	188	113	75	18.0013405263033
sp|P21926|CD9_HUMAN	EGF-vs-GLY	1.79005163310895	0.657977999701741	2.72053417275406	8	0.0262270347945583	0.114302897910613	2	2	2	18	12	6	14.3794040829942
sp|P06733|ENOA_HUMAN	EGF-vs-GLY	0.367455861792905	0.136131784679579	2.69926573472761	8	0.0271048371770817	0.116391359642762	29	29	29	275	165	110	18.3523078285782
sp|P01891|1A68_HUMAN	EGF-vs-GLY	-0.50803835332463	0.189515503659675	-2.6807218592361	8	0.0278947809046706	0.11804747861107	1	1	1	10	6	4	19.202296372749
sp|Q6UX71|PXDC2_HUMAN	EGF-vs-GLY	-0.83491402545632	0.292620590398099	-2.85323060937186	6	0.0290582922221874	0.121214590412553	1	1	1	8	5	3	13.6780603920923
sp|P18827|SDC1_HUMAN	EGF-vs-GLY	-3.33207311806837	1.19294252535538	-2.79315478092773	6	0.0314464185217853	0.129328932512131	2	2	2	8	5	3	12.4622399503684
sp|Q13641|TPBG_HUMAN	EGF-vs-GLY	-1.14278166299744	0.440856984477482	-2.59218227959323	8	0.0320043506339576	0.129795422015495	1	1	1	10	6	4	14.2651967971826
sp|O75074|LRP3_HUMAN	EGF-vs-GLY	-5.50816656069296	1.92426625060559	-2.86247631218365	5	0.0353039872568779	0.141215949027512	1	1	1	7	5	2	11.5012086219365
sp|Q16706|MA2A1_HUMAN	EGF-vs-GLY	0.825713851682241	0.338572525215255	2.43880938406705	8	0.0406399124249452	0.160362897676811	1	1	1	10	6	4	13.4676459885249
sp|Q15043|S39AE_HUMAN	EGF-vs-GLY	-1.58105375406192	0.660389194885705	-2.39412420176796	8	0.0435744649163237	0.169649916740887	1	1	1	10	6	4	16.0121331772273
sp|Q9Y282|ERGI3_HUMAN	EGF-vs-GLY	-0.387293094051612	0.162508920084891	-2.38321129602792	8	0.0443229673024854	0.170293505951654	3	3	3	30	18	12	15.6894567733845
sp|Q12797|ASPH_HUMAN	EGF-vs-GLY	0.465169972805679	0.198525479139758	2.34312479597749	8	0.047184959474567	0.178039115283389	15	15	15	131	81	50	16.0255809625037
sp|Q7Z3B1|NEGR1_HUMAN	EGF-vs-GLY	-0.438367405945105	0.176488988586613	-2.48382298213452	6	0.0475583938085766	0.178039115283389	1	1	1	8	5	3	15.41365966207
sp|Q96J66|ABCCB_HUMAN	EGF-vs-GLY	2.18270991191215	0.954066235320656	2.28779704291553	8	0.0514414386994302	0.190137975952324	1	1	1	10	6	4	19.5332190468192
sp|Q5VWK5|IL23R_HUMAN	EGF-vs-GLY	0.404471208740544	0.178338993925996	2.26799086299872	8	0.0530565443997499	0.193656387059087	1	1	1	10	6	4	17.7115754951366
sp|O43852|CALU_HUMAN	EGF-vs-GLY	1.28030822331934	0.601926430027101	2.12701778730948	8	0.0660991505386828	0.227217946480718	11	11	11	104	63	41	16.5641253957234
sp|O60279|SUSD5_HUMAN	EGF-vs-GLY	-1.8323689368232	0.830354050289753	-2.20673209961919	7	0.0631008632635732	0.227217946480718	1	1	1	9	6	3	14.4288931395906
sp|P11717|MPRI_HUMAN	EGF-vs-GLY	0.165578062318319	0.0781365555163292	2.11908576240881	8	0.0669203541004855	0.227217946480718	28	28	28	275	165	110	16.31915607392
sp|P14209|CD99_HUMAN	EGF-vs-GLY	-3.70078759093425	1.57168202959764	-2.35466686088005	5	0.0651811937602103	0.227217946480718	1	1	1	7	5	2	14.9068432264306
sp|P34741|SDC2_HUMAN	EGF-vs-GLY	-1.06759239057599	0.501909526513902	-2.12706142079258	8	0.066094660627942	0.227217946480718	5	5	5	42	26	16	14.2924661299174
sp|Q99805|TM9S2_HUMAN	EGF-vs-GLY	0.249226537208818	0.117346288223889	2.12385530877048	8	0.066425369968425	0.227217946480718	6	6	6	60	36	24	16.2575042109749
sp|Q9H0X4|ITFG3_HUMAN	EGF-vs-GLY	-2.23536766523888	0.904530464551973	-2.47130168948604	4	0.0688504893661492	0.231084401090984	1	1	1	6	3	3	13.2915672270905
sp|Q32P28|P3H1_HUMAN	EGF-vs-GLY	0.700760007306417	0.339337137185826	2.06508492739087	8	0.0727827933083502	0.241506541432253	8	8	8	79	48	31	15.8720323910804
sp|P01889|1B07_HUMAN	EGF-vs-GLY	-0.385778671474752	0.188325535856064	-2.0484671381453	8	0.0746857116696298	0.245036267500358	1	1	1	10	6	4	18.5320172843177
sp|Q9NRD8|DUOX2_HUMAN	EGF-vs-GLY	-1.21757410993124	0.457265347638773	-2.66272989243238	3	0.0761610193027846	0.247100195960146	1	1	1	5	2	3	13.9932303215154
sp|Q9GZU1|MCLN1_HUMAN	EGF-vs-GLY	0.893729943064716	0.451793851616889	1.97818084479507	8	0.0832828477294361	0.264611291988016	1	1	1	10	6	4	18.9414531656107
sp|Q9HD45|TM9S3_HUMAN	EGF-vs-GLY	-0.234737494839894	0.118704189082753	-1.97749967085197	8	0.0833706810373203	0.264611291988016	3	3	3	29	18	11	15.4361624781426
sp|P28222|5HT1B_HUMAN	EGF-vs-GLY	-1.00737230305041	0.503816900673657	-1.99948096561162	7	0.0856848921305491	0.269032134431401	1	1	1	9	6	3	14.1680247198563
sp|P33527|MRP1_HUMAN	EGF-vs-GLY	0.4987450931738	0.256414661536657	1.94507244704687	8	0.0876569172097641	0.272295955587778	7	7	7	61	36	25	14.9918464950181
sp|P01011|AACT_HUMAN	EGF-vs-GLY	0.359320473728131	0.188701645538543	1.90417244482767	8	0.0933658645562225	0.284395787660111	1	1	1	10	6	4	18.6952075932716
sp|P05186|PPBT_HUMAN	EGF-vs-GLY	-0.367413737254054	0.193046386633239	-1.90324068562904	8	0.093499984984146	0.284395787660111	6	5	6	51	30	21	17.1334127367385
sp|P08069|IGF1R_HUMAN	EGF-vs-GLY	-0.505399998340853	0.269254118946432	-1.87703720306467	8	0.0973480878563295	0.29304785210359	6	6	6	50	31	19	14.6126732722612
sp|Q9NQC3|RTN4_HUMAN	EGF-vs-GLY	-1.38719570245713	0.760364296567403	-1.82438300788122	8	0.105541352143307	0.314470151284139	2	2	2	13	7	6	17.3586735204064
sp|P01130|LDLR_HUMAN	EGF-vs-GLY	-0.558804942262446	0.308784088088115	-1.80969474729859	8	0.107941015549109	0.318371480205451	8	7	8	64	38	26	15.2539785037986
sp|P30825|CTR1_HUMAN	EGF-vs-GLY	1.8280368082173	0.983377579532211	1.85893683796095	6	0.112389270974305	0.324927397272248	1	1	1	8	5	3	14.0712234487455
sp|P35555|FBN1_HUMAN	EGF-vs-GLY	0.288635900302249	0.141806960644408	2.03541419257992	4	0.111523626512528	0.324927397272248	1	1	1	6	3	3	12.9545070642878
sp|O15118|NPC1_HUMAN	EGF-vs-GLY	0.248995376004902	0.137123091310425	1.81585299474628	6	0.119303771175409	0.341085671445668	1	1	1	8	5	3	14.7865148332412
sp|Q10589|BST2_HUMAN	EGF-vs-GLY	-0.403171348421484	0.231904761905949	-1.73852121495027	8	0.120314466297616	0.341085671445668	2	2	2	20	12	8	18.0337638568088
sp|P19022|CADH2_HUMAN	EGF-vs-GLY	-0.519338494352205	0.303265004599051	-1.71249068133933	8	0.125162532249356	0.351417879007806	3	3	3	29	18	11	15.4808945216547
sp|Q02413|DSG1_HUMAN	EGF-vs-GLY	1.05283632200387	0.619861703605662	1.69850196564757	8	0.127842378233846	0.355523566136028	3	3	3	27	17	10	14.7813087019402
sp|O75390|CISY_HUMAN	EGF-vs-GLY	-0.201028440262456	0.120976444974723	-1.66171555383744	8	0.135145547820974	0.372287735506835	11	11	11	109	66	43	17.9785011837776
sp|P19256|LFA3_HUMAN	EGF-vs-GLY	-1.02624694354971	0.623527670903938	-1.64587233484272	8	0.138407989938077	0.377711523943163	2	2	2	20	12	8	15.9567898550402
sp|Q13421|MSLN_HUMAN	EGF-vs-GLY	-0.834563285447205	0.518461808312385	-1.60969095903851	8	0.146131498094012	0.395096272624551	2	2	2	20	12	8	15.8074377293516
sp|Q86YT9|JAML1_HUMAN	EGF-vs-GLY	1.3555476217811	0.852688064885688	1.58973448509899	8	0.150558243486502	0.403330340349161	1	1	1	10	6	4	14.5923214629194
sp|P04216|THY1_HUMAN	EGF-vs-GLY	-0.509855166772511	0.322702282929757	-1.57995525207825	8	0.15277174958995	0.405539553456958	1	1	1	10	6	4	15.3905640319389
sp|P54709|AT1B3_HUMAN	EGF-vs-GLY	0.869104629994494	0.554577158827184	1.56714826090651	8	0.155715271990237	0.406094825493148	3	3	3	26	16	10	15.5413577555169
sp|Q12907|LMAN2_HUMAN	EGF-vs-GLY	0.702174117204131	0.448116630570598	1.56694500784324	8	0.15576239881929	0.406094825493148	3	3	3	27	17	10	15.4920464314396
sp|P53985|MOT1_HUMAN	EGF-vs-GLY	0.252778305875624	0.162249635508333	1.55795916017723	8	0.157858834762253	0.40791840487237	4	4	4	39	24	15	16.0504340986523
sp|Q96S97|MYADM_HUMAN	EGF-vs-GLY	-0.320683089950632	0.205202324913242	-1.56276538331724	7	0.162080977431875	0.41515478429919	1	1	1	9	6	3	17.137909906946
sp|P54289|CA2D1_HUMAN	EGF-vs-GLY	-0.282670401342539	0.187541957474654	-1.50723819431575	8	0.170176830447198	0.43059536208729	1	1	1	10	6	4	16.2496070442054
sp|Q01974|ROR2_HUMAN	EGF-vs-GLY	-0.906155899730597	0.602603123321088	-1.5037358165961	8	0.171058431514129	0.43059536208729	2	2	2	19	12	7	14.322807114668
sp|P05023|AT1A1_HUMAN	EGF-vs-GLY	0.096851904242843	0.0655495679996789	1.47753688084287	8	0.177783489806737	0.439938805284467	33	33	33	312	187	125	16.8143904309817
sp|P31641|SC6A6_HUMAN	EGF-vs-GLY	-0.817778612638847	0.551321170454706	-1.48330711110618	8	0.176282416978025	0.439938805284467	1	1	1	10	6	4	14.8992623962765
sp|P13598|ICAM2_HUMAN	EGF-vs-GLY	0.71430189882836	0.48951150112183	1.45921372059976	8	0.182625650661599	0.445455512308189	1	1	1	10	6	4	17.5654206557948
sp|Q5JTV8|TOIP1_HUMAN	EGF-vs-GLY	0.346054148876309	0.237417463454468	1.4575766409141	8	0.183063909167749	0.445455512308189	4	4	3	29	19	10	15.016763357218
sp|Q8NCC5|SPX3_HUMAN	EGF-vs-GLY	1.05896512307279	0.734154727718557	1.4424277105231	8	0.187163718529561	0.451667816616793	1	1	1	10	6	4	16.4031509933125
sp|Q13433|S39A6_HUMAN	EGF-vs-GLY	-1.25073295576357	0.886038218681684	-1.41160158714656	8	0.195756836468013	0.46097577619887	1	1	1	10	6	4	14.476440023964
sp|Q6Q8B3|MO2R2_HUMAN	EGF-vs-GLY	-0.623919808797679	0.441422833810387	-1.41342894161584	8	0.195237953639758	0.46097577619887	1	1	1	10	6	4	16.4750349019435
sp|Q96Q91|B3A4_HUMAN	EGF-vs-GLY	0.603166946426863	0.424978467718224	1.41928825162687	8	0.193582302175824	0.46097577619887	1	1	1	10	6	4	16.8424523443999
sp|Q5T9L3|WLS_HUMAN	EGF-vs-GLY	0.209195252583628	0.149438474969107	1.3998754512643	8	0.1991153094009	0.465133362760502	1	1	1	10	6	4	14.1256017942164
sp|Q14573|ITPR3_HUMAN	EGF-vs-GLY	0.816366723333341	0.586695869573966	1.39146492360028	8	0.201555041663323	0.466170156994632	2	2	2	20	12	8	14.9371598323501
sp|Q9Y653|GPR56_HUMAN	EGF-vs-GLY	0.388904746753352	0.280317827846345	1.38737072037576	8	0.202752088829857	0.466170156994632	2	2	2	18	12	6	15.7102496290076
sp|P18433|PTPRA_HUMAN	EGF-vs-GLY	-0.156543822553205	0.11700307842407	-1.33794618621762	8	0.217696353945033	0.483543299370882	1	1	1	10	6	4	18.0305716262867
sp|P54852|EMP3_HUMAN	EGF-vs-GLY	-0.255041695592171	0.188337445507176	-1.35417412562524	7	0.217767101622449	0.483543299370882	1	1	1	9	6	3	15.4578605841441
sp|Q13423|NNTM_HUMAN	EGF-vs-GLY	0.133083401772536	0.0996811771470342	1.3350905916393	8	0.218588066838892	0.483543299370882	31	30	31	284	174	110	16.755335513965
sp|Q8WTV0|SCRB1_HUMAN	EGF-vs-GLY	0.283006069829336	0.210090204228979	1.34706932609235	8	0.214868399533558	0.483543299370882	1	1	1	10	6	4	15.2170224118989
sp|Q9BXT2|CCG6_HUMAN	EGF-vs-GLY	0.981419573695279	0.729201347685172	1.34588283031945	8	0.215234387298121	0.483543299370882	1	1	1	10	6	4	18.7672480345752
sp|P16234|PGFRA_HUMAN	EGF-vs-GLY	-0.462213242111228	0.35283140096383	-1.31001163969136	8	0.226554775738263	0.492556948351529	1	1	1	10	6	4	26.5787992288339
sp|P21796|VDAC1_HUMAN	EGF-vs-GLY	0.212931236971544	0.163641413206566	1.30120629490506	8	0.229410085533589	0.492556948351529	7	7	7	68	42	26	17.4881595695661
sp|Q9P1Q5|OR1A1_HUMAN	EGF-vs-GLY	1.5435749743086	1.18359633228927	1.30413970726241	8	0.228455485034705	0.492556948351529	1	1	1	10	6	4	13.8968516532329
sp|Q9UBG0|MRC2_HUMAN	EGF-vs-GLY	0.953403092411804	0.724799627855289	1.31540229295228	8	0.224821736209008	0.492556948351529	3	3	3	22	15	7	14.5865021628797
sp|Q8TCJ2|STT3B_HUMAN	EGF-vs-GLY	0.569808435619057	0.447357007242833	1.27372194107548	8	0.238519714816702	0.508377786324649	6	6	6	59	36	23	16.1903275515875
sp|Q9NYK1|TLR7_HUMAN	EGF-vs-GLY	0.743707640684666	0.591771795368053	1.25674735853559	8	0.244297002261492	0.516918294640259	1	1	1	10	6	4	16.281107911998
sp|Q04941|PLP2_HUMAN	EGF-vs-GLY	-2.76759659310956	2.20212174999691	-1.25678636665455	7	0.249143092538413	0.519641307294404	1	1	1	9	5	4	13.4738171130953
sp|Q9BVK6|TMED9_HUMAN	EGF-vs-GLY	-1.2533790820169	1.00757165622563	-1.24396024270082	8	0.248726255676739	0.519641307294404	1	1	1	10	6	4	16.4669058980713
sp|Q9BW60|ELOV1_HUMAN	EGF-vs-GLY	0.868825809356171	0.714207072213751	1.21649006731782	8	0.258468457924188	0.535268012155055	1	1	1	10	6	4	14.3375559128591
sp|O15031|PLXB2_HUMAN	EGF-vs-GLY	-0.17326278428251	0.145239049987044	-1.19294903332103	8	0.267066864633204	0.541552253283998	10	10	10	92	55	37	15.3335221310968
sp|P02786|TFR1_HUMAN	EGF-vs-GLY	0.186851142089741	0.156070576005645	1.19722209574586	8	0.265488847183919	0.541552253283998	20	20	20	181	109	72	16.4913475043446
sp|P11166|GTR1_HUMAN	EGF-vs-GLY	0.511148982011282	0.427070448673692	1.196872749212	8	0.265617570211143	0.541552253283998	7	7	7	61	38	23	16.0856494956559
sp|P02787|TRFE_HUMAN	EGF-vs-GLY	-0.976619908556721	0.8223635017303	-1.1875769127665	8	0.269061687764801	0.541834571222909	1	1	1	10	6	4	14.7415129541052
sp|Q04721|NOTC2_HUMAN	EGF-vs-GLY	0.467991389049362	0.400369020664597	1.16890010189229	8	0.276092159267402	0.548427962626405	1	1	1	10	6	4	14.6856772334249
sp|Q7Z5M5|TMC3_HUMAN	EGF-vs-GLY	1.3641197089683	1.16290838772813	1.17302422388858	8	0.274526954388361	0.548427962626405	1	1	1	10	6	4	16.5792823674672
sp|P20645|MPRD_HUMAN	EGF-vs-GLY	0.389483000290074	0.337829767987857	1.15289721983314	8	0.282234591462677	0.554149007773878	2	2	2	20	12	8	16.2104185450738
sp|Q14643|ITPR1_HUMAN	EGF-vs-GLY	0.101979821731041	0.0889378239844519	1.14664174546106	8	0.284665586185211	0.554149007773878	26	26	26	246	152	94	15.3385204204262
sp|Q96KA5|CLP1L_HUMAN	EGF-vs-GLY	0.76180112376362	0.663611362276443	1.14796274908607	8	0.284150812983806	0.554149007773878	3	3	3	23	16	7	14.2038117824984
sp|O95206|PCDH8_HUMAN	EGF-vs-GLY	0.519081332402047	0.458401129822587	1.13237358861429	8	0.290273798524678	0.561324166683483	1	1	1	10	6	4	18.071838264271
sp|P36888|FLT3_HUMAN	EGF-vs-GLY	-0.828672837417065	0.74956531563175	-1.10553786325964	8	0.301062126831001	0.57835619101745	1	1	1	10	6	4	15.1262316125507
sp|Q63ZE4|S22AA_HUMAN	EGF-vs-GLY	0.477331996312277	0.44145294879263	1.08127490736618	8	0.311088853095556	0.589856786388976	1	1	1	10	6	4	15.6345850341711
sp|Q8WZA6|OR1E3_HUMAN	EGF-vs-GLY	0.264459814667588	0.242022010792023	1.092709765538	7	0.31069434208013	0.589856786388976	1	1	1	9	6	3	16.0837160685637
sp|Q10472|GALT1_HUMAN	EGF-vs-GLY	0.289162839286699	0.272487334538884	1.06119735721308	8	0.319583602357814	0.596365346353047	4	4	4	38	22	16	14.7095710093505
sp|Q13443|ADAM9_HUMAN	EGF-vs-GLY	-0.739626463836072	0.698610954834029	-1.05871008566103	8	0.32064849101859	0.596365346353047	3	3	3	28	16	12	14.2950792729435
sp|Q6ZVX9|PAQR9_HUMAN	EGF-vs-GLY	-1.2829319498753	1.20329380955871	-1.06618345385305	8	0.317457213291948	0.596365346353047	1	1	1	10	6	4	15.2632629900787
sp|Q8NBI5|S43A3_HUMAN	EGF-vs-GLY	-1.31974617520113	1.25237087316099	-1.05379820266027	8	0.322759581717053	0.596492391527718	2	2	2	12	7	5	13.2190776066481
sp|Q15758|AAAT_HUMAN	EGF-vs-GLY	0.216549707991474	0.208216380733473	1.04002243833384	8	0.328738095408015	0.600581615698437	6	6	6	57	36	21	16.4148242624173
sp|Q9UKX5|ITA11_HUMAN	EGF-vs-GLY	-0.115286953425637	0.110935271098771	-1.03922722037603	8	0.329085816821062	0.600581615698437	18	18	18	163	98	65	15.9547890504868
sp|O14880|MGST3_HUMAN	EGF-vs-GLY	0.491152970347694	0.483883881007894	1.01502238372698	8	0.339806395949905	0.610205892572604	1	1	1	10	6	4	15.9144042434923
sp|O60669|MOT2_HUMAN	EGF-vs-GLY	0.4489706881809	0.438626241986844	1.02358373759672	7	0.340097407879149	0.610205892572604	1	1	1	9	6	3	14.6959176374502
sp|P15529|MCP_HUMAN	EGF-vs-GLY	-0.324258189367807	0.321046161074171	-1.01000487993032	8	0.342061899799468	0.610205892572604	7	7	7	66	41	25	16.4817343111313
sp|Q9UKU6|TRHDE_HUMAN	EGF-vs-GLY	0.168039865475716	0.166615426365555	1.00854926306185	8	0.342718378020229	0.610205892572604	1	1	1	10	6	4	18.8168293717937
sp|Q8WY98|TM234_HUMAN	EGF-vs-GLY	-1.50897430922905	1.5132626864706	-0.99716613825221	8	0.347885352163139	0.611942908624317	1	1	1	10	6	4	15.4989431447699
sp|Q92626|PXDN_HUMAN	EGF-vs-GLY	-0.734392069386656	0.734232752674249	-1.00021698393572	8	0.346494743426311	0.611942908624317	1	1	1	10	6	4	14.0597971697013
sp|A5YM72|CRNS1_HUMAN	EGF-vs-GLY	-0.209364263668906	0.216940843822171	-0.965075363312055	8	0.362770014798966	0.615865373961036	1	1	1	10	6	4	14.0655119647211
sp|O43760|SNG2_HUMAN	EGF-vs-GLY	-0.346303261984329	0.357633901066005	-0.9683177711959	8	0.361244701513022	0.615865373961036	1	1	1	10	6	4	15.5085738055806
sp|P11117|PPAL_HUMAN	EGF-vs-GLY	-0.734161614548729	0.750275251485773	-0.978523032840102	8	0.356475293714915	0.615865373961036	1	1	1	10	6	4	14.5683998593364
sp|P17301|ITA2_HUMAN	EGF-vs-GLY	-0.496611814041323	0.512734924731885	-0.968554686031983	8	0.361133439376715	0.615865373961036	3	3	3	30	18	12	13.7943968073289
sp|Q15629|TRAM1_HUMAN	EGF-vs-GLY	-1.33074625268865	1.36377910516952	-0.975778443623561	8	0.357753287481079	0.615865373961036	1	1	1	10	6	4	18.1416685385513
sp|Q99808|S29A1_HUMAN	EGF-vs-GLY	-0.240256572017502	0.247107254575738	-0.972276481441235	8	0.359388948435892	0.615865373961036	2	2	2	19	11	8	15.4253181375469
sp|O75054|IGSF3_HUMAN	EGF-vs-GLY	-0.309576046076065	0.322429075740668	-0.960136877745665	8	0.365102464129151	0.61624230939718	1	1	1	10	6	4	15.2611671167712
sp|O75718|CRTAP_HUMAN	EGF-vs-GLY	0.149560073818536	0.165557776062694	0.903370879794253	8	0.392717704070971	0.640639329479107	5	5	5	43	25	18	15.2801993171159
sp|O95084|PRS23_HUMAN	EGF-vs-GLY	-0.186353215363159	0.204682882436766	-0.910448461271448	8	0.389193721931208	0.640639329479107	1	1	1	10	6	4	16.1900673598786
sp|P04844|RPN2_HUMAN	EGF-vs-GLY	0.136521787191411	0.149022818025607	0.916113310700859	8	0.386389773701767	0.640639329479107	6	6	6	57	34	23	15.9853927041503
sp|P30685|1B35_HUMAN	EGF-vs-GLY	-2.07039199025586	2.14350531082289	-0.965890767707516	4	0.388795755380726	0.640639329479107	1	1	1	6	3	3	12.6918255795252
sp|P51793|CLCN4_HUMAN	EGF-vs-GLY	0.906805510976625	1.00380864719764	0.903364912733295	8	0.392720684851918	0.640639329479107	1	1	1	10	6	4	13.6116709348138
sp|P55011|S12A2_HUMAN	EGF-vs-GLY	-1.0222789393899	1.05863360309686	-0.965658879898948	4	0.388898740096829	0.640639329479107	1	1	1	6	3	3	11.3242689194499
sp|Q15125|EBP_HUMAN	EGF-vs-GLY	-0.198496975623483	0.224224792173977	-0.885258823071929	8	0.401840928957846	0.648273763843596	2	2	2	20	12	8	17.6154695541414
sp|Q68DH5|LMBD2_HUMAN	EGF-vs-GLY	-0.179784315409626	0.203070364300318	-0.885330146666526	8	0.401804706142605	0.648273763843596	1	1	1	10	6	4	18.5331011827553
sp|B6A8C7|TARM1_HUMAN	EGF-vs-GLY	-1.44013067001487	1.6373057234516	-0.87957346596147	8	0.404735865862034	0.649356444130296	1	1	1	10	6	4	14.1470313229914
sp|P48960|CD97_HUMAN	EGF-vs-GLY	0.216931563023519	0.248336264222398	0.873539608493287	8	0.407824541356596	0.650736426645497	11	11	11	100	64	36	16.628840595746
sp|P02452|CO1A1_HUMAN	EGF-vs-GLY	0.751963125486617	0.792862461155176	0.948415598325881	3	0.412886883655018	0.651691729877109	1	1	1	5	2	3	14.7429633118343
sp|Q9C0A0|CNTP4_HUMAN	EGF-vs-GLY	0.0669938619497961	0.0772086485750704	0.867698932518649	8	0.4108302978027	0.651691729877109	1	1	1	10	6	4	20.9914020903053
sp|P67809|YBOX1_HUMAN	EGF-vs-GLY	0.722605061327185	0.860524864330086	0.839725952474051	8	0.425443470918859	0.662860780303091	2	2	2	16	9	7	16.1353460401388
sp|P98161|PKD1_HUMAN	EGF-vs-GLY	-0.573258180915546	0.687113273237317	-0.834299384459064	8	0.428319968305922	0.662860780303091	1	1	1	10	6	4	15.354012216005
sp|Q92896|GSLG1_HUMAN	EGF-vs-GLY	0.400033585656258	0.474149476434098	0.843686654817721	7	0.426732095706025	0.662860780303091	2	2	2	17	11	6	14.7052306510511
sp|Q9HD20|AT131_HUMAN	EGF-vs-GLY	-0.271921491229882	0.326460458742172	-0.832938519652809	8	0.429043450264672	0.662860780303091	3	3	3	29	18	11	15.1177554896528
sp|Q92482|AQP3_HUMAN	EGF-vs-GLY	0.174221197254843	0.194621097768092	0.895181453875279	3	0.436652164427968	0.671065431647192	1	1	1	5	3	2	14.2214020453173
sp|P08962|CD63_HUMAN	EGF-vs-GLY	0.463968874912532	0.593239805207095	0.782093296572646	8	0.456681477227834	0.695460061752173	2	2	2	20	12	8	15.665277159976
sp|Q96JJ7|TMX3_HUMAN	EGF-vs-GLY	-0.885304971292362	1.04027517321443	-0.851029606480739	3	0.457288807727456	0.695460061752173	1	1	1	5	4	1	13.4627189942175
sp|P18084|ITB5_HUMAN	EGF-vs-GLY	0.673758056443872	0.842769548286468	0.799457049455295	4	0.468808182067223	0.70235153640692	1	1	1	6	3	3	13.7119548581925
sp|Q9C0C4|SEM4C_HUMAN	EGF-vs-GLY	0.213632066049597	0.28108103346071	0.760037286825538	8	0.469036128764895	0.70235153640692	1	1	1	10	6	4	18.6799575801859
sp|Q9UHN6|TMEM2_HUMAN	EGF-vs-GLY	-0.476335360866951	0.532064369218796	-0.895258898028317	2	0.465122629057932	0.70235153640692	1	1	1	4	2	2	13.4556148007263
sp|P78357|CNTP1_HUMAN	EGF-vs-GLY	0.995992396554412	1.32543723320654	0.751444407627569	7	0.476883980649711	0.706853412942718	1	1	1	9	5	4	12.2071370001564
sp|Q70UQ0|IKIP_HUMAN	EGF-vs-GLY	1.21954045944658	1.62923361713964	0.748536272893549	8	0.47556547281796	0.706853412942718	1	1	1	10	6	4	15.669941615107
sp|O14638|ENPP3_HUMAN	EGF-vs-GLY	-1.6982000268688	2.2407419128244	-0.757873995728612	5	0.482696393753607	0.711855287757844	1	1	1	7	6	1	13.2452490780496
sp|Q13445|TMED1_HUMAN	EGF-vs-GLY	-0.245183242203347	0.337733419333089	-0.72596677784361	8	0.488550911434068	0.713284330693739	1	1	1	10	6	4	13.5144391618155
sp|Q8TCT9|HM13_HUMAN	EGF-vs-GLY	0.200399294566912	0.275947873945053	0.726221556636511	8	0.488403055301001	0.713284330693739	2	2	2	19	11	8	17.1980969670079
sp|Q8WUX1|S38A5_HUMAN	EGF-vs-GLY	0.341582274673501	0.476069736254173	0.717504702905817	8	0.493478100773929	0.71689355933327	1	1	1	10	6	4	16.4116008138262
sp|Q96A26|F162A_HUMAN	EGF-vs-GLY	0.786172799051727	1.10265039532017	0.712984643535586	7	0.498927262867434	0.72122158790738	1	1	1	9	6	3	14.7610507305805
sp|P47972|NPTX2_HUMAN	EGF-vs-GLY	2.18183985631396	2.96203375911467	0.736601954518606	4	0.502231002484741	0.722420949386918	1	1	1	6	4	2	11.6056248844152
sp|Q8N357|S35F6_HUMAN	EGF-vs-GLY	0.593073645038562	0.845368472465867	0.701556379679758	7	0.505603841515449	0.723707459424074	1	1	1	9	6	3	14.3105550718121
sp|Q03405|UPAR_HUMAN	EGF-vs-GLY	-0.575564949050278	0.833543531254233	-0.690503767912667	8	0.509411318836366	0.725600512683994	2	2	2	18	12	6	15.1152173901783
sp|Q01650|LAT1_HUMAN	EGF-vs-GLY	-0.0983306275126826	0.143339263423579	-0.685999252152618	8	0.512100557611622	0.725890110789289	9	9	9	82	49	33	17.7317327665136
sp|P23634|AT2B4_HUMAN	EGF-vs-GLY	0.61700010176924	0.945548153695687	0.652531655164983	7	0.534891887139431	0.754533483307797	1	1	1	9	6	3	12.7059656365596
sp|P51571|SSRD_HUMAN	EGF-vs-GLY	0.166288368789642	0.268573940144344	0.619153029889163	8	0.553034489606948	0.772660626627889	4	4	4	35	19	16	15.2876335479259
sp|Q92504|S39A7_HUMAN	EGF-vs-GLY	-0.254524772195165	0.408999849157394	-0.622310185980575	8	0.551058573759015	0.772660626627889	2	2	2	17	9	8	16.5322598972277
sp|Q6UVK1|CSPG4_HUMAN	EGF-vs-GLY	-0.48802193242348	0.798131862737776	-0.61145526849342	8	0.557869534434019	0.773805905396276	3	3	3	27	17	10	12.9271246352233
sp|Q9BU23|LMF2_HUMAN	EGF-vs-GLY	-0.416427859835439	0.673596969293315	-0.618215162506331	6	0.559154267255528	0.773805905396276	1	1	1	8	5	3	14.0397608519783
sp|Q8IWA5|CTL2_HUMAN	EGF-vs-GLY	-0.910356619649414	1.50817566433508	-0.60361444702847	7	0.565138969543648	0.77474450284857	1	1	1	9	6	3	11.7655868857023
sp|Q9H3N1|TMX1_HUMAN	EGF-vs-GLY	-0.31863255717221	0.530629218496689	-0.600480610688796	8	0.564805194143389	0.77474450284857	2	2	2	20	12	8	16.0789756514958
sp|P17342|ANPRC_HUMAN	EGF-vs-GLY	-0.0729782552760456	0.122739001993662	-0.594580810424171	8	0.568554130824636	0.775784141125205	4	4	4	35	22	13	15.5699823730547
sp|P16144|ITB4_HUMAN	EGF-vs-GLY	-0.374688961354703	0.635167431344279	-0.589905815167042	8	0.571534868684425	0.776224100724894	1	1	1	10	6	4	15.8070183376851
sp|P20020|AT2B1_HUMAN	EGF-vs-GLY	0.0942272574256548	0.167481628381818	0.562612498672626	8	0.589112767757048	0.786794032653438	8	8	8	69	43	26	14.744480886572
sp|P30408|T4S1_HUMAN	EGF-vs-GLY	-0.317305224562281	0.561660939636707	-0.564940878330476	8	0.587601598051048	0.786794032653438	2	2	2	20	12	8	14.8701326833358
sp|P41221|WNT5A_HUMAN	EGF-vs-GLY	-0.449872556471819	0.811499919420689	-0.554371658832662	8	0.594478440210006	0.786794032653438	3	3	3	25	15	10	13.8289961545137
sp|P54764|EPHA4_HUMAN	EGF-vs-GLY	1.50024395427833	2.66814830399493	0.562279072730729	6	0.594293521186425	0.786794032653438	1	1	1	8	6	2	13.2313062412469
sp|Q13410|BT1A1_HUMAN	EGF-vs-GLY	0.633049879421686	1.14510557534492	0.552831016678094	8	0.595484524713732	0.786794032653438	1	1	1	10	6	4	14.5125444353246
sp|Q99928|GBRG3_HUMAN	EGF-vs-GLY	1.71178476221079	2.7986027199248	0.611656935092518	3	0.583998499291538	0.786794032653438	1	1	1	5	4	1	12.5060900296833
sp|Q08380|LG3BP_HUMAN	EGF-vs-GLY	0.90242016066481	1.69472338195526	0.53248817492779	8	0.60885551494348	0.800744825096632	1	1	1	10	6	4	16.8250577857989
sp|Q92542|NICA_HUMAN	EGF-vs-GLY	-0.406147129401448	0.774618984111663	-0.524318584661619	8	0.614270002813855	0.800744825096632	2	2	2	18	11	7	14.2796702435026
sp|Q9HDC9|APMAP_HUMAN	EGF-vs-GLY	-0.189062621541597	0.358130637517299	-0.527915240238179	8	0.61188314878699	0.800744825096632	2	2	2	19	12	7	17.144767582751
sp|P05107|ITB2_HUMAN	EGF-vs-GLY	-0.482613234876242	0.932056428095896	-0.517794009384363	8	0.618612410214584	0.802821439034038	1	1	1	10	6	4	14.5413464621803
sp|O94901|SUN1_HUMAN	EGF-vs-GLY	0.473554827534702	0.916514880058546	0.516690822853254	6	0.623856894588983	0.802933347430313	1	1	1	8	6	2	13.2813490254017
sp|P07339|CATD_HUMAN	EGF-vs-GLY	0.0450741535488732	0.0919765648554159	0.49006128484716	8	0.637246745108645	0.802933347430313	6	6	6	60	36	24	16.0547762763985
sp|P16615|AT2A2_HUMAN	EGF-vs-GLY	-0.0417666609799713	0.0827849790160161	-0.504519799079624	8	0.627496257265574	0.802933347430313	15	15	15	140	84	56	16.5739952129166
sp|P30492|1B54_HUMAN	EGF-vs-GLY	0.103395608954129	0.209078877408784	0.494529195084464	8	0.63422553203514	0.802933347430313	1	1	1	10	6	4	16.792486257978
sp|Q14165|MLEC_HUMAN	EGF-vs-GLY	0.339250754766571	0.667268504577727	0.508417155072022	8	0.624881125876747	0.802933347430313	2	2	2	19	12	7	13.7163120551933
sp|Q5IJ48|CRUM2_HUMAN	EGF-vs-GLY	-0.78978221141058	1.49823513641166	-0.527141696397631	3	0.634590763728542	0.802933347430313	1	1	1	6	4	2	13.4503116815104
sp|Q7Z2K6|ERMP1_HUMAN	EGF-vs-GLY	0.225694295115594	0.45897107749594	0.491739689452634	7	0.63794704316381	0.802933347430313	2	2	2	18	12	6	13.7813332701725
sp|Q8IV08|PLD3_HUMAN	EGF-vs-GLY	-0.248516671990237	0.53790848237341	-0.46200549003003	8	0.656381643494131	0.819365002620692	2	2	2	19	12	7	16.0546156110234
sp|Q9UPY5|XCT_HUMAN	EGF-vs-GLY	-0.289537669648268	0.627157391745532	-0.461666678028644	8	0.656614419908363	0.819365002620692	2	2	2	16	10	6	14.3134891977064
sp|Q8NBN3|TM87A_HUMAN	EGF-vs-GLY	-0.597253138494748	1.30486970540662	-0.45771093927622	5	0.666362672435896	0.824482628607125	1	1	1	7	5	2	12.7018129362856
sp|Q8TCZ2|C99L2_HUMAN	EGF-vs-GLY	-0.574283785697121	1.27863480765974	-0.449138238891071	8	0.665249762590221	0.824482628607125	2	2	2	17	10	7	14.607060226963
sp|P30501|1C02_HUMAN	EGF-vs-GLY	-0.145830262443176	0.328235368231118	-0.444285645477711	6	0.672411838000788	0.828456779308987	1	1	1	8	5	3	15.2344589929975
sp|P07942|LAMB1_HUMAN	EGF-vs-GLY	-0.325905124989066	0.763272048416761	-0.42698422622063	7	0.682216571770911	0.837005205702126	1	1	1	9	6	3	13.6145935301129
sp|Q9P035|HACD3_HUMAN	EGF-vs-GLY	0.379015932987783	0.917832884761218	0.412946560621858	8	0.690491699744842	0.843613290064827	4	4	4	27	16	11	13.7829738430297
sp|A6NKL6|T200C_HUMAN	EGF-vs-GLY	0.701105424925232	1.79068986206938	0.391528114262629	7	0.707052269351772	0.860246927711323	1	1	1	9	6	3	12.1387464745828
sp|Q99715|COCA1_HUMAN	EGF-vs-GLY	0.1057375164291	0.288546591632734	0.366448675864743	8	0.723532506564509	0.868944779296891	2	2	2	20	12	8	15.0985553264024
sp|Q9NTN9|SEM4G_HUMAN	EGF-vs-GLY	-0.401635122794069	1.09325030440439	-0.367377096695968	8	0.722866414991852	0.868944779296891	1	1	1	10	6	4	16.2667593075851
sp|Q9UP95|S12A4_HUMAN	EGF-vs-GLY	0.125971794069826	0.347156973156642	0.362866955902932	8	0.726104541604252	0.868944779296891	2	2	2	19	11	8	13.7219066400647
sp|Q9Y5F6|PCDGM_HUMAN	EGF-vs-GLY	0.781209155748028	2.09386705338782	0.373093962429016	7	0.720119981590764	0.868944779296891	1	1	1	9	5	4	13.6389484556069
sp|P42658|DPP6_HUMAN	EGF-vs-GLY	-0.0393515219431378	0.11192690858982	-0.351582317772662	8	0.734232113463582	0.87508480461782	1	1	1	10	6	4	18.1593192197191
sp|P06744|G6PI_HUMAN	EGF-vs-GLY	-0.0464351578953286	0.138612345077709	-0.33500016083918	8	0.746239820014339	0.884422473387171	23	23	23	214	133	81	17.9712005624609
sp|Q9H0U3|MAGT1_HUMAN	EGF-vs-GLY	-0.183119547745538	0.550889752541108	-0.332406887042019	8	0.748124489474764	0.884422473387171	1	1	1	10	6	4	15.4385291446435
sp|P05090|APOD_HUMAN	EGF-vs-GLY	0.351765001390881	1.09359818533551	0.321658362374626	8	0.755955108161491	0.889953644479062	1	1	1	10	6	4	14.1782580749088
sp|P0C617|O5AL1_HUMAN	EGF-vs-GLY	-0.367198477521693	1.15041816365101	-0.319186960988461	7	0.758898826970159	0.889953644479062	1	1	1	9	5	4	15.1484766786495
sp|P50406|5HT6R_HUMAN	EGF-vs-GLY	0.489329815786912	1.62064515872778	0.301935197320455	5	0.774856857526261	0.899894347003725	1	1	1	7	4	3	17.3503987534936
sp|P61619|S61A1_HUMAN	EGF-vs-GLY	-0.122033910372928	0.415810054404211	-0.293484751223206	8	0.776621148784036	0.899894347003725	5	5	5	46	28	18	16.4870870521303
sp|Q9H2V7|SPNS1_HUMAN	EGF-vs-GLY	-0.0836598750585086	0.281604131809541	-0.297083265507947	8	0.773970568506423	0.899894347003725	1	1	1	10	6	4	14.5284076073876
sp|Q13308|PTK7_HUMAN	EGF-vs-GLY	-0.259832470354654	0.901757211635967	-0.288140163451829	8	0.78056358878509	0.90088762025789	2	2	2	19	12	7	15.4417633332739
sp|Q9NYL4|FKB11_HUMAN	EGF-vs-GLY	0.252197057991305	0.902838952707306	0.279337812391736	8	0.787071346251786	0.904822177580793	1	1	1	10	6	4	17.4489908341424
sp|O15126|SCAM1_HUMAN	EGF-vs-GLY	-0.0859422331395912	0.337147347121155	-0.254910008556905	6	0.807304999852247	0.924443372379828	1	1	1	8	4	4	12.7363136546773
sp|Q9Y6N7|ROBO1_HUMAN	EGF-vs-GLY	-0.135188519272021	0.556512584521624	-0.242920866539306	8	0.814179196563596	0.928673146080352	2	2	2	18	11	7	15.4432277174266
sp|Q06481|APLP2_HUMAN	EGF-vs-GLY	-0.375109124753725	1.91979984409994	-0.195389704768722	8	0.849959236324965	0.950912249068543	1	1	1	10	6	4	13.387853777801
sp|Q8NFJ5|RAI3_HUMAN	EGF-vs-GLY	0.0335509736460891	0.167253819029198	0.200599148293481	8	0.846017925934353	0.950912249068543	2	2	2	20	12	8	16.6110393360795
sp|Q9H5V8|CDCP1_HUMAN	EGF-vs-GLY	-0.0547943129659973	0.264880649044586	-0.206864160004282	8	0.841284116749885	0.950912249068543	3	3	3	28	17	11	14.6588523635874
sp|Q9UIQ6|LCAP_HUMAN	EGF-vs-GLY	0.0719791407673008	0.361375941604974	0.199180776804402	8	0.847090571991385	0.950912249068543	2	2	2	20	12	8	13.721403180657
sp|Q9Y639|NPTN_HUMAN	EGF-vs-GLY	0.650069940794049	2.88739309178195	0.225140782751149	2	0.842781250637783	0.950912249068543	1	1	1	4	1	3	13.7423477072941
sp|P48509|CD151_HUMAN	EGF-vs-GLY	0.116787456128923	0.612431110695907	0.190694845655729	8	0.853515080956603	0.951245815417283	1	1	1	10	6	4	15.3154773991694
sp|Q9HAB3|S52A2_HUMAN	EGF-vs-GLY	0.0421795531604428	0.256948368327708	0.164155754072147	8	0.87368017913239	0.96634322843431	1	1	1	10	6	4	17.2214161762715
sp|Q9NPF0|CD320_HUMAN	EGF-vs-GLY	-0.0438907992585903	0.259194049476987	-0.16933567474699	6	0.871097455897464	0.96634322843431	1	1	1	8	5	3	14.5558805270307
sp|P04035|HMDH_HUMAN	EGF-vs-GLY	-0.230655046120788	1.49816095756017	-0.153958788577979	6	0.882690138695536	0.970138013992446	1	1	1	8	5	3	12.65910658943
sp|P04632|CPNS1_HUMAN	EGF-vs-GLY	-0.0315845746796632	0.209245654007276	-0.150944949511663	8	0.883755862061611	0.970138013992446	4	4	4	39	24	15	17.0840312973523
sp|P49755|TMEDA_HUMAN	EGF-vs-GLY	0.0163636998268575	0.11784917952382	0.138852895649987	8	0.892998116576244	0.971006221469593	3	3	3	30	18	12	17.1860262535918
sp|P54707|AT12A_HUMAN	EGF-vs-GLY	0.0206015449515702	0.141856194175185	0.145228377733921	8	0.88812291246056	0.971006221469593	4	4	4	31	20	11	17.5408928598737
sp|Q12879|NMDE1_HUMAN	EGF-vs-GLY	-0.0359930026838551	0.26355530523565	-0.136567171932559	8	0.894747155364949	0.971006221469593	1	1	1	10	6	4	18.4028095165108
sp|Q9H2H9|S38A1_HUMAN	EGF-vs-GLY	-0.220404069304842	1.63214075784967	-0.13503986604392	5	0.897848218482158	0.971006221469593	1	1	1	7	3	4	11.6889086932324
sp|P61978|HNRPK_HUMAN	EGF-vs-GLY	0.00928244775386842	0.0803287420256582	0.115555746545906	8	0.910852555439878	0.980163407644539	26	26	26	249	153	96	18.582939734304
sp|Q8IUX7|AEBP1_HUMAN	EGF-vs-GLY	0.0909446711224283	0.806811950195734	0.112721026380887	8	0.913028927668886	0.980163407644539	1	1	1	10	6	4	14.0145758201229
sp|O95297|MPZL1_HUMAN	EGF-vs-GLY	-0.0718130196660536	0.870404537292598	-0.0825053369889691	8	0.936271862114304	0.982698504993738	1	1	1	10	6	4	14.2835314641748
sp|P46977|STT3A_HUMAN	EGF-vs-GLY	0.0128175800521513	0.130145894608978	0.0984862418492848	8	0.923969182709167	0.982698504993738	8	8	8	70	44	26	15.9673448870154
sp|P61073|CXCR4_HUMAN	EGF-vs-GLY	-0.120177926986026	1.49683154943926	-0.0802882108083884	7	0.938255251935553	0.982698504993738	2	2	2	16	9	7	14.784214175643
sp|Q16099|GRIK4_HUMAN	EGF-vs-GLY	-0.169904258013294	1.80338588550949	-0.0942140333793799	7	0.927579222621349	0.982698504993738	1	1	1	9	6	3	15.5908615529432
sp|Q24JP5|T132A_HUMAN	EGF-vs-GLY	-0.0635836589908152	0.691169867452641	-0.0919942578300723	8	0.928964522452171	0.982698504993738	1	1	1	10	6	4	14.8577156065832
sp|Q9BVC6|TM109_HUMAN	EGF-vs-GLY	0.0296483386598701	0.373475616382619	0.079384938023627	7	0.938948229086482	0.982698504993738	1	1	1	9	5	4	15.177115752827
sp|Q9UBM7|DHCR7_HUMAN	EGF-vs-GLY	0.0107761071134381	0.121626448515817	0.0886000310371365	8	0.93157760341676	0.982698504993738	3	3	3	30	18	12	16.6308058379447
sp|Q07954|LRP1_HUMAN	EGF-vs-GLY	0.0141921600303047	0.220166837520435	0.0644609342176134	8	0.950184847767835	0.990907055529313	10	10	10	90	55	35	14.6128720386376
sp|P02751|FINC_HUMAN	EGF-vs-GLY	-0.00379262792184923	0.109953733017889	-0.0344929436932549	8	0.973329174498316	0.993748667669609	1	1	1	10	6	4	17.8854005695931
sp|P13473|LAMP2_HUMAN	EGF-vs-GLY	-0.0600973894460138	1.29738146441273	-0.0463220657104248	8	0.964189012160557	0.993748667669609	1	1	1	10	6	4	14.5713608244171
sp|P14867|GBRA1_HUMAN	EGF-vs-GLY	0.0940649587243599	1.85600105407586	0.0506815222533356	8	0.960821877814601	0.993748667669609	1	1	1	10	6	4	13.0877615154334
sp|Q6IWH7|ANO7_HUMAN	EGF-vs-GLY	0.00884556373541266	0.246018242849243	0.0359549098187533	8	0.972199281647676	0.993748667669609	1	1	1	10	6	4	16.4201622542075
sp|Q8IWT6|LRC8A_HUMAN	EGF-vs-GLY	0.0330676369575545	0.862591211665523	0.0383352351732245	8	0.970359771266163	0.993748667669609	1	1	1	10	6	4	12.1327966365658
sp|Q9NPR9|GP108_HUMAN	EGF-vs-GLY	0.0133806980995583	0.295269074135301	0.0453169643273474	7	0.965120355414678	0.993748667669609	1	1	1	9	6	3	16.3453069999864
sp|O15533|TPSN_HUMAN	EGF-vs-GLY	-0.00951877131150465	0.56871606023822	-0.0167372999938097	8	0.987056084842697	0.998118268870781	1	1	1	10	6	4	13.8365117673139
sp|P29317|EPHA2_HUMAN	EGF-vs-GLY	-0.00735728226136229	0.80825825315088	-0.00910263796587411	8	0.992960146990991	0.998118268870781	1	1	1	10	6	4	13.5422587283692
sp|Q08554|DSC1_HUMAN	EGF-vs-GLY	0.00706132132506259	0.497784544345018	0.0141854973306852	8	0.989029378064182	0.998118268870781	1	1	1	10	6	4	15.7933811972897
sp|Q8TBQ9|KISHA_HUMAN	EGF-vs-GLY	-0.000814229979991481	0.334650983580035	-0.00243307212571437	8	0.998118268870781	0.998118268870781	2	1	2	11	6	5	16.8147756126572
sp|Q8TDD5|MCLN3_HUMAN	EGF-vs-GLY	0.000509102883246985	0.109763957778415	0.00463816077290811	7	0.996428710143491	0.998118268870781	1	1	1	9	5	4	15.1438547401874
sp|Q9UI33|SCNBA_HUMAN	EGF-vs-GLY	0.0086518502036272	1.58805913162096	0.00544806552309934	3	0.995995125152861	0.998118268870781	1	1	1	5	2	3	13.6735507874101
sp|Q969N2|PIGT_HUMAN	EGF-vs-GLY	NA	NA	NA	NA	NA	NA	1	1	0	6	6	0	12.8988075897723
sp|Q96QV1|HHIP_HUMAN	EGF-vs-GLY	NA	NA	NA	NA	NA	NA	1	1	0	4	4	0	12.6030707454472
