# Supplementary material for: HATRIC-based identification of receptors for orphan ligands
Source: Nat Commun. 2018 Apr 17;9:1519. doi: 10.1038/s41467-018-03936-z (PMC5904110; doi:10.1038/s41467-018-03936-z)
Supplement: Supplementary file 8 — Supplementary Data 6 [file 41467_2018_3936_MOESM8_ESM.csv]

PROTEIN	PEPTIDE	TRANSITION	FEATURE	LABEL	GROUP_ORIGINAL	SUBJECT_ORIGINAL	RUN	GROUP	SUBJECT	SUBJECT_NESTED	INTENSITY	ABUNDANCE	METHOD
sp|F5H284|PAL4D_HUMAN	GSCFHR[3] C+57.0215_2	NA_NA	GSCFHR[3] C+57.0215_2_NA_NA	L	EGF	EGF_1	1	1	1	1.1	838.4162569	9.75026378099573	1
sp|F5H284|PAL4D_HUMAN	TAENFR_2	NA_NA	TAENFR_2_NA_NA	L	EGF	EGF_1	1	1	1	1.1	16886.15537	14.0822941733137	1
sp|O00148|DX39A_HUMAN	DVQEIFR_2	NA_NA	DVQEIFR_2_NA_NA	L	EGF	EGF_1	1	1	1	1.1	15.08091141	3.953392615139	1
sp|O00148|DX39A_HUMAN	GLAITFVSDENDAK_2	NA_NA	GLAITFVSDENDAK_2_NA_NA	L	EGF	EGF_1	1	1	1	1.1	NA	NA	1
sp|O00148|DX39A_HUMAN	GMDIER[2] M+15.9949_2	NA_NA	GMDIER[2] M+15.9949_2_NA_NA	L	EGF	EGF_1	1	1	1	1.1	91.12200469	6.54846848186927	1
sp|O00299|CLIC1_HUMAN	FSAYIK_2	NA_NA	FSAYIK_2_NA_NA	L	EGF	EGF_1	1	1	1	1.1	34430.9147945	15.1101577921136	1
sp|O00299|CLIC1_HUMAN	NSNPALNDNLEK_2	NA_NA	NSNPALNDNLEK_2_NA_NA	L	EGF	EGF_1	1	1	1	1.1	19139.32756	14.2629934229042	1
sp|O00299|CLIC1_HUMAN	YLSNAYAR_2	NA_NA	YLSNAYAR_2_NA_NA	L	EGF	EGF_1	1	1	1	1.1	26032.30573	14.7067563793509	1
sp|O00571|DDX3X_HUMAN	DREEALHQFR_3	NA_NA	DREEALHQFR_3_NA_NA	L	EGF	EGF_1	1	1	1	1.1	5479.75466	12.4586364870422	1
sp|O00571|DDX3X_HUMAN	FSGGFGAR_2	NA_NA	FSGGFGAR_2_NA_NA	L	EGF	EGF_1	1	1	1	1.1	11832.98864	13.5692677787519	1
sp|O14556|G3PT_HUMAN	LTGMAFR_2	NA_NA	LTGMAFR_2_NA_NA	L	EGF	EGF_1	1	1	1	1.1	16668.2498637	14.06355591164	1
sp|O14556|G3PT_HUMAN	LTGMAFR[4] M+15.9949_2	NA_NA	LTGMAFR[4] M+15.9949_2_NA_NA	L	EGF	EGF_1	1	1	1	1.1	45556.57999	15.5141127252908	1
sp|O43707|ACTN4_HUMAN	DGLAFNALIHR_3	NA_NA	DGLAFNALIHR_3_NA_NA	L	EGF	EGF_1	1	1	1	1.1	NA	NA	1
sp|O43707|ACTN4_HUMAN	EAILAIHK_2	NA_NA	EAILAIHK_2_NA_NA	L	EGF	EGF_1	1	1	1	1.1	59214.69507	15.8924085277983	1
sp|O43707|ACTN4_HUMAN	IAESNHIK_2	NA_NA	IAESNHIK_2_NA_NA	L	EGF	EGF_1	1	1	1	1.1	NA	NA	1
sp|O43707|ACTN4_HUMAN	STLPDADR_2	NA_NA	STLPDADR_2_NA_NA	L	EGF	EGF_1	1	1	1	1.1	6477.232086	12.6999026231445	1
sp|O43707|ACTN4_HUMAN	TIQEMQQK[5] M+15.9949_2	NA_NA	TIQEMQQK[5] M+15.9949_2_NA_NA	L	EGF	EGF_1	1	1	1	1.1	NA	NA	1
sp|O60303|K0556_HUMAN	DPVQLR_2	NA_NA	DPVQLR_2_NA_NA	L	EGF	EGF_1	1	1	1	1.1	366239.1992	18.5211675881254	1
sp|O60303|K0556_HUMAN	RERNLSAK_2	NA_NA	RERNLSAK_2_NA_NA	L	EGF	EGF_1	1	1	1	1.1	21855.55842	14.4544535198967	1
sp|O60361|NDK8_HUMAN	GDFCIQVGR[4] C+57.0215_2	NA_NA	GDFCIQVGR[4] C+57.0215_2_NA_NA	L	EGF	EGF_1	1	1	1	1.1	30185.27916	14.9202984233205	1
sp|O60361|NDK8_HUMAN	NIIHGSDSVK_2	NA_NA	NIIHGSDSVK_2_NA_NA	L	EGF	EGF_1	1	1	1	1.1	NA	NA	1
sp|O60361|NDK8_HUMAN	VMLGETNPADSKPGTIR[2] M+15.9949_3	NA_NA	VMLGETNPADSKPGTIR[2] M+15.9949_3_NA_NA	L	EGF	EGF_1	1	1	1	1.1	40291.40318	15.3369253291098	1
sp|O75369|FLNB_HUMAN	VAVTEGCQPSR[7] C+57.0215_2	NA_NA	VAVTEGCQPSR[7] C+57.0215_2_NA_NA	L	EGF	EGF_1	1	1	1	1.1	NA	NA	1
sp|O75369|FLNB_HUMAN	VFGPGVER_2	NA_NA	VFGPGVER_2_NA_NA	L	EGF	EGF_1	1	1	1	1.1	14024.74104	13.814427412172	1
sp|O75369|FLNB_HUMAN	VKVEPAVDTSR_3	NA_NA	VKVEPAVDTSR_3_NA_NA	L	EGF	EGF_1	1	1	1	1.1	26665.55084	14.7414304103578	1
sp|O75369|FLNB_HUMAN	VLPTYDASK_2	NA_NA	VLPTYDASK_2_NA_NA	L	EGF	EGF_1	1	1	1	1.1	23826.49717	14.579020150419	1
sp|O75369|FLNB_HUMAN	YADEEIPR_2	NA_NA	YADEEIPR_2_NA_NA	L	EGF	EGF_1	1	1	1	1.1	1783.003652	10.8388348428005	1
sp|P00338|LDHA_HUMAN	ISGFPK_2	NA_NA	ISGFPK_2_NA_NA	L	EGF	EGF_1	1	1	1	1.1	51623.73304	15.6944877498077	1
sp|P00338|LDHA_HUMAN	IVSGKDYNVTANSK_3	NA_NA	IVSGKDYNVTANSK_3_NA_NA	L	EGF	EGF_1	1	1	1	1.1	42927.66996	15.4283611476604	1
sp|P00338|LDHA_HUMAN	LVIITAGAR_2	NA_NA	LVIITAGAR_2_NA_NA	L	EGF	EGF_1	1	1	1	1.1	113949.5752	16.8367769209363	1
sp|P00338|LDHA_HUMAN	NVNIFK_2	NA_NA	NVNIFK_2_NA_NA	L	EGF	EGF_1	1	1	1	1.1	46933.03801	15.5570571298497	1
sp|P00338|LDHA_HUMAN	RVHPVSTMIK[8] M+15.9949_3	NA_NA	RVHPVSTMIK[8] M+15.9949_3_NA_NA	L	EGF	EGF_1	1	1	1	1.1	542.8823403	9.12323664443568	1
sp|P00338|LDHA_HUMAN	VHPVSTMIK[7] M+15.9949_3	NA_NA	VHPVSTMIK[7] M+15.9949_3_NA_NA	L	EGF	EGF_1	1	1	1	1.1	4893.612549	12.2954250656517	1
sp|P00338|LDHA_HUMAN	VTLTSEEEAR_2	NA_NA	VTLTSEEEAR_2_NA_NA	L	EGF	EGF_1	1	1	1	1.1	136603.3645	17.0983743918521	1
sp|P00338|LDHA_HUMAN	YLMGER_2	NA_NA	YLMGER_2_NA_NA	L	EGF	EGF_1	1	1	1	1.1	8760.262497	13.1354992849931	1
sp|P00533|EGFR_HUMAN	GSTAENAEYLR_2	NA_NA	GSTAENAEYLR_2_NA_NA	L	EGF	EGF_1	1	1	1	1.1	10912.05675	13.4523763322262	1
sp|P00533|EGFR_HUMAN	IICAQQCSGR[3] C+57.0215|[7] C+57.0215_2	NA_NA	IICAQQCSGR[3] C+57.0215|[7] C+57.0215_2_NA_NA	L	EGF	EGF_1	1	1	1	1.1	15976.64639	14.0024178880009	1
sp|P00533|EGFR_HUMAN	ILKETEFKK_3	NA_NA	ILKETEFKK_3_NA_NA	L	EGF	EGF_1	1	1	1	1.1	49187.1221	15.6247339263253	1
sp|P00533|EGFR_HUMAN	ITDFGLAK_2	NA_NA	ITDFGLAK_2_NA_NA	L	EGF	EGF_1	1	1	1	1.1	41955.67683	15.3953193080664	1
sp|P00533|EGFR_HUMAN	NYVVTDHGSCVR[10] C+57.0215_3	NA_NA	NYVVTDHGSCVR[10] C+57.0215_3_NA_NA	L	EGF	EGF_1	1	1	1	1.1	9694.478133	13.2816884230422	1
sp|P00558|PGK1_HUMAN	AEPAKIEAFR_3	NA_NA	AEPAKIEAFR_3_NA_NA	L	EGF	EGF_1	1	1	1	1.1	75055.7798	16.2344164530999	1
sp|P00558|PGK1_HUMAN	ELNYFAK_2	NA_NA	ELNYFAK_2_NA_NA	L	EGF	EGF_1	1	1	1	1.1	20792.87752	14.3825427058927	1
sp|P00558|PGK1_HUMAN	FHVEEEGKGK_3	NA_NA	FHVEEEGKGK_3_NA_NA	L	EGF	EGF_1	1	1	1	1.1	29947.352643	14.9088817536299	1
sp|P00558|PGK1_HUMAN	YAEAVTR_2	NA_NA	YAEAVTR_2_NA_NA	L	EGF	EGF_1	1	1	1	1.1	18.52673948	4.25027799896267	1
sp|P01857|IGHG1_HUMAN	ALPAPIEK_2	NA_NA	ALPAPIEK_2_NA_NA	L	EGF	EGF_1	1	1	1	1.1	107456.5723	16.7521350987698	1
sp|P01857|IGHG1_HUMAN	DTLMISR[4] M+15.9949_2	NA_NA	DTLMISR[4] M+15.9949_2_NA_NA	L	EGF	EGF_1	1	1	1	1.1	55691.77431	15.8039175366077	1
sp|P01857|IGHG1_HUMAN	GPSVFPLAPSSK_2	NA_NA	GPSVFPLAPSSK_2_NA_NA	L	EGF	EGF_1	1	1	1	1.1	95291.54315	16.5788014645385	1
sp|P01859|IGHG2_HUMAN	EEQFNSTFR_2	NA_NA	EEQFNSTFR_2_NA_NA	L	EGF	EGF_1	1	1	1	1.1	26183.56185	14.7151146457058	1
sp|P01859|IGHG2_HUMAN	GLPAPIEK_2	NA_NA	GLPAPIEK_2_NA_NA	L	EGF	EGF_1	1	1	1	1.1	6625.723054	12.7326030868994	1
sp|P02545|LMNA_HUMAN	AAYEAELGDARK_3	NA_NA	AAYEAELGDARK_3_NA_NA	L	EGF	EGF_1	1	1	1	1.1	1179.168565	10.2422951546721	1
sp|P02545|LMNA_HUMAN	EGDLIAAQAR_2	NA_NA	EGDLIAAQAR_2_NA_NA	L	EGF	EGF_1	1	1	1	1.1	42456.67333	15.412444613823	1
sp|P02545|LMNA_HUMAN	ITESEEVVSR_2	NA_NA	ITESEEVVSR_2_NA_NA	L	EGF	EGF_1	1	1	1	1.1	24183.61843	14.6004834011156	1
sp|P02545|LMNA_HUMAN	LADALQELR_2	NA_NA	LADALQELR_2_NA_NA	L	EGF	EGF_1	1	1	1	1.1	1018.786011	10.0313762400099	1
sp|P02545|LMNA_HUMAN	LLEGEEER_2	NA_NA	LLEGEEER_2_NA_NA	L	EGF	EGF_1	1	1	1	1.1	NA	NA	1
sp|P02545|LMNA_HUMAN	LQLELSK_2	NA_NA	LQLELSK_2_NA_NA	L	EGF	EGF_1	1	1	1	1.1	47014.85683	15.5595700043725	1
sp|P02545|LMNA_HUMAN	LRDLEDSLAR_3	NA_NA	LRDLEDSLAR_3_NA_NA	L	EGF	EGF_1	1	1	1	1.1	42182.90848	15.4031118510574	1
sp|P02545|LMNA_HUMAN	SLETENAGLR_2	NA_NA	SLETENAGLR_2_NA_NA	L	EGF	EGF_1	1	1	1	1.1	26621.52512	14.7390465038956	1
sp|P02545|LMNA_HUMAN	TALINSTGEEVAMR[13] M+15.9949_2	NA_NA	TALINSTGEEVAMR[13] M+15.9949_2_NA_NA	L	EGF	EGF_1	1	1	1	1.1	11371.4745	13.511872615417	1
sp|P02765|FETUA_HUMAN	CNLLAEK[1] C+57.0215_2	NA_NA	CNLLAEK[1] C+57.0215_2_NA_NA	L	EGF	EGF_1	1	1	1	1.1	NA	NA	1
sp|P02768|ALBU_HUMAN	AEFAEVSK_2	NA_NA	AEFAEVSK_2_NA_NA	L	EGF	EGF_1	1	1	1	1.1	407063.8113	18.6736363436517	1
sp|P02768|ALBU_HUMAN	CCTESLVNR[1] C+57.0215|[2] C+57.0215_2	NA_NA	CCTESLVNR[1] C+57.0215|[2] C+57.0215_2_NA_NA	L	EGF	EGF_1	1	1	1	1.1	17285.51092	14.1160165267342	1
sp|P02768|ALBU_HUMAN	DLGEENFK_2	NA_NA	DLGEENFK_2_NA_NA	L	EGF	EGF_1	1	1	1	1.1	10597.73187	13.4102088115179	1
sp|P02768|ALBU_HUMAN	FKDLGEENFK_3	NA_NA	FKDLGEENFK_3_NA_NA	L	EGF	EGF_1	1	1	1	1.1	40520.06875	15.3450899016995	1
sp|P02768|ALBU_HUMAN	FQNALLVR_2	NA_NA	FQNALLVR_2_NA_NA	L	EGF	EGF_1	1	1	1	1.1	260985.1493	18.0323490908567	1
sp|P02768|ALBU_HUMAN	LSQRFPK_2	NA_NA	LSQRFPK_2_NA_NA	L	EGF	EGF_1	1	1	1	1.1	190190.0398	17.5758230692741	1
sp|P02768|ALBU_HUMAN	LVTDLTK_2	NA_NA	LVTDLTK_2_NA_NA	L	EGF	EGF_1	1	1	1	1.1	268954.4752	18.0757433691259	1
sp|P02768|ALBU_HUMAN	QTALVELVK_2	NA_NA	QTALVELVK_2_NA_NA	L	EGF	EGF_1	1	1	1	1.1	68140.28815	16.0949613280329	1
sp|P02768|ALBU_HUMAN	RHPDYSVVLLLR_3	NA_NA	RHPDYSVVLLLR_3_NA_NA	L	EGF	EGF_1	1	1	1	1.1	42041.13681	15.3982549606594	1
sp|P02786|TFR1_HUMAN	LAVDEEENADNNTK_2	NA_NA	LAVDEEENADNNTK_2_NA_NA	L	EGF	EGF_1	1	1	1	1.1	605.7609253	9.28134560985026	1
sp|P02786|TFR1_HUMAN	LLNENSYVPR_2	NA_NA	LLNENSYVPR_2_NA_NA	L	EGF	EGF_1	1	1	1	1.1	21779.14115	14.4494003429405	1
sp|P02786|TFR1_HUMAN	LTVSNVLK_2	NA_NA	LTVSNVLK_2_NA_NA	L	EGF	EGF_1	1	1	1	1.1	1162.09256	10.2212501680087	1
sp|P02786|TFR1_HUMAN	SGVGTALLLK_2	NA_NA	SGVGTALLLK_2_NA_NA	L	EGF	EGF_1	1	1	1	1.1	NA	NA	1
sp|P02786|TFR1_HUMAN	SSGLPNIPVQTISR_2	NA_NA	SSGLPNIPVQTISR_2_NA_NA	L	EGF	EGF_1	1	1	1	1.1	NA	NA	1
sp|P02787|TRFE_HUMAN	ADRDQYELLCLDNTR[10] C+57.0215_3	NA_NA	ADRDQYELLCLDNTR[10] C+57.0215_3_NA_NA	L	EGF	EGF_1	1	1	1	1.1	665888.7348	19.3836625081482	1
sp|P02787|TRFE_HUMAN	APNHAVVTR_2	NA_NA	APNHAVVTR_2_NA_NA	L	EGF	EGF_1	1	1	1	1.1	286.2815399	8.20003173497964	1
sp|P02787|TRFE_HUMAN	APNHAVVTR_3	NA_NA	APNHAVVTR_3_NA_NA	L	EGF	EGF_1	1	1	1	1.1	284320.4444	18.1558992160889	1
sp|P02787|TRFE_HUMAN	APNHAVVTRK_2	NA_NA	APNHAVVTRK_2_NA_NA	L	EGF	EGF_1	1	1	1	1.1	251.9483109	8.01572487426914	1
sp|P02787|TRFE_HUMAN	APNHAVVTRK_3	NA_NA	APNHAVVTRK_3_NA_NA	L	EGF	EGF_1	1	1	1	1.1	659.7671103	9.40455395064791	1
sp|P02787|TRFE_HUMAN	APNHAVVTRKDK_4	NA_NA	APNHAVVTRKDK_4_NA_NA	L	EGF	EGF_1	1	1	1	1.1	NA	NA	1
sp|P02787|TRFE_HUMAN	ASYLDCIR[6] C+57.0215_2	NA_NA	ASYLDCIR[6] C+57.0215_2_NA_NA	L	EGF	EGF_1	1	1	1	1.1	148.156664	7.24972060931407	1
sp|P02787|TRFE_HUMAN	CLKDGAGDVAFVK[1] C+57.0215_3	NA_NA	CLKDGAGDVAFVK[1] C+57.0215_3_NA_NA	L	EGF	EGF_1	1	1	1	1.1	5098.161564	12.3545022788775	1
sp|P02787|TRFE_HUMAN	CLVEKGDVAFVK[1] C+57.0215_2	NA_NA	CLVEKGDVAFVK[1] C+57.0215_2_NA_NA	L	EGF	EGF_1	1	1	1	1.1	6112.253579	12.6162295825538	1
sp|P02787|TRFE_HUMAN	CLVEKGDVAFVK[1] C+57.0215_3	NA_NA	CLVEKGDVAFVK[1] C+57.0215_3_NA_NA	L	EGF	EGF_1	1	1	1	1.1	8588.315939	13.1069004495643	1
sp|P02787|TRFE_HUMAN	CQSFRDHMK[1] C+57.0215_2	NA_NA	CQSFRDHMK[1] C+57.0215_2_NA_NA	L	EGF	EGF_1	1	1	1	1.1	253.8153144	8.02637620936261	1
sp|P02787|TRFE_HUMAN	CQSFRDHMK[1] C+57.0215|[8] M+15.9949_2	NA_NA	CQSFRDHMK[1] C+57.0215|[8] M+15.9949_2_NA_NA	L	EGF	EGF_1	1	1	1	1.1	156.4692953	7.32847666812876	1
sp|P02787|TRFE_HUMAN	CSTSSLLEACTFR[1] C+57.0215|[10] C+57.0215_2	NA_NA	CSTSSLLEACTFR[1] C+57.0215|[10] C+57.0215_2_NA_NA	L	EGF	EGF_1	1	1	1	1.1	586.1270614	9.23381053786884	1
sp|P02787|TRFE_HUMAN	CSTSSLLEACTFR[1] C+57.0215|[10] C+57.0215_3	NA_NA	CSTSSLLEACTFR[1] C+57.0215|[10] C+57.0215_3_NA_NA	L	EGF	EGF_1	1	1	1	1.1	188.4055011	7.59643817962973	1
sp|P02787|TRFE_HUMAN	DCHLAQVPSHTVVAR[2] C+57.0215_4	NA_NA	DCHLAQVPSHTVVAR[2] C+57.0215_4_NA_NA	L	EGF	EGF_1	1	1	1	1.1	NA	NA	1
sp|P02787|TRFE_HUMAN	DDTVCLAK[5] C+57.0215_2	NA_NA	DDTVCLAK[5] C+57.0215_2_NA_NA	L	EGF	EGF_1	1	1	1	1.1	16092.63728	14.0128540557197	1
sp|P02787|TRFE_HUMAN	DGAGDVAFVK_2	NA_NA	DGAGDVAFVK_2_NA_NA	L	EGF	EGF_1	1	1	1	1.1	81506.66402164	16.3533712993157	1
sp|P02787|TRFE_HUMAN	DLLFRDDTVCLAK[10] C+57.0215_2	NA_NA	DLLFRDDTVCLAK[10] C+57.0215_2_NA_NA	L	EGF	EGF_1	1	1	1	1.1	12.77495334	3.71398701687712	1
sp|P02787|TRFE_HUMAN	DQYELLCLDNTR[7] C+57.0215_2	NA_NA	DQYELLCLDNTR[7] C+57.0215_2_NA_NA	L	EGF	EGF_1	1	1	1	1.1	1665.746609	10.740694141545	1
sp|P02787|TRFE_HUMAN	DQYELLCLDNTR[7] C+57.0215_3	NA_NA	DQYELLCLDNTR[7] C+57.0215_3_NA_NA	L	EGF	EGF_1	1	1	1	1.1	NA	NA	1
sp|P02787|TRFE_HUMAN	DQYELLCLDNTRKPVDEYKDCHLAQVPSHTVVAR[7] C+57.0215|[21] C+57.0215_6	NA_NA	DQYELLCLDNTRKPVDEYKDCHLAQVPSHTVVAR[7] C+57.0215|[21] C+57.0215_6_NA_NA	L	EGF	EGF_1	1	1	1	1.1	NA	NA	1
sp|P02787|TRFE_HUMAN	DSAHGFLK_2	NA_NA	DSAHGFLK_2_NA_NA	L	EGF	EGF_1	1	1	1	1.1	7261.72926	12.8648383278178	1
sp|P02787|TRFE_HUMAN	DSAHGFLKVPPR_3	NA_NA	DSAHGFLKVPPR_3_NA_NA	L	EGF	EGF_1	1	1	1	1.1	12450.481015	13.6426547605633	1
sp|P02787|TRFE_HUMAN	DSGFQMNQLR_2	NA_NA	DSGFQMNQLR_2_NA_NA	L	EGF	EGF_1	1	1	1	1.1	35670.07724	15.1611676195725	1
sp|P02787|TRFE_HUMAN	DSGFQMNQLR[6] M+15.9949_2	NA_NA	DSGFQMNQLR[6] M+15.9949_2_NA_NA	L	EGF	EGF_1	1	1	1	1.1	21832.87935	14.4529556872238	1
sp|P02787|TRFE_HUMAN	DYELLCLDGTR[6] C+57.0215_2	NA_NA	DYELLCLDGTR[6] C+57.0215_2_NA_NA	L	EGF	EGF_1	1	1	1	1.1	2913.707106	11.5473810458089	1
sp|P02787|TRFE_HUMAN	EDPQTFYYAVAVVK_2	NA_NA	EDPQTFYYAVAVVK_2_NA_NA	L	EGF	EGF_1	1	1	1	1.1	226399.0234	17.8272491095802	1
sp|P02787|TRFE_HUMAN	EFQLFSSPHGK_2	NA_NA	EFQLFSSPHGK_2_NA_NA	L	EGF	EGF_1	1	1	1	1.1	7365.530374	12.8853145988412	1
sp|P02787|TRFE_HUMAN	EFQLFSSPHGK_3	NA_NA	EFQLFSSPHGK_3_NA_NA	L	EGF	EGF_1	1	1	1	1.1	NA	NA	1
sp|P02787|TRFE_HUMAN	EGYYGYTGAFR_2	NA_NA	EGYYGYTGAFR_2_NA_NA	L	EGF	EGF_1	1	1	1	1.1	652223.8083	19.3537484797696	1
sp|P02787|TRFE_HUMAN	FDEFFSEGCAPGSK[9] C+57.0215_2	NA_NA	FDEFFSEGCAPGSK[9] C+57.0215_2_NA_NA	L	EGF	EGF_1	1	1	1	1.1	NA	NA	1
sp|P02787|TRFE_HUMAN	FDEFFSEGCAPGSK[9] C+57.0215_3	NA_NA	FDEFFSEGCAPGSK[9] C+57.0215_3_NA_NA	L	EGF	EGF_1	1	1	1	1.1	NA	NA	1
sp|P02787|TRFE_HUMAN	FDEFFSEGCAPGSKK[9] C+57.0215_2	NA_NA	FDEFFSEGCAPGSKK[9] C+57.0215_2_NA_NA	L	EGF	EGF_1	1	1	1	1.1	329.7240054	8.40385601553814	1
sp|P02787|TRFE_HUMAN	FDEFFSEGCAPGSKK[9] C+57.0215_3	NA_NA	FDEFFSEGCAPGSKK[9] C+57.0215_3_NA_NA	L	EGF	EGF_1	1	1	1	1.1	6503.158882	12.7056658562936	1
sp|P02787|TRFE_HUMAN	GDVAFVK_2	NA_NA	GDVAFVK_2_NA_NA	L	EGF	EGF_1	1	1	1	1.1	16001.61832	14.0046710988754	1
sp|P02787|TRFE_HUMAN	HQTVPQNTGGK_2	NA_NA	HQTVPQNTGGK_2_NA_NA	L	EGF	EGF_1	1	1	1	1.1	52.0214355	5.73977520521575	1
sp|P02787|TRFE_HUMAN	HQTVPQNTGGK_3	NA_NA	HQTVPQNTGGK_3_NA_NA	L	EGF	EGF_1	1	1	1	1.1	87.8866573	6.49631315126346	1
sp|P02787|TRFE_HUMAN	HSTIFENLANK_2	NA_NA	HSTIFENLANK_2_NA_NA	L	EGF	EGF_1	1	1	1	1.1	49589.76883	15.6364957797839	1
sp|P02787|TRFE_HUMAN	HSTIFENLANK_3	NA_NA	HSTIFENLANK_3_NA_NA	L	EGF	EGF_1	1	1	1	1.1	0.313631195	0	1
sp|P02787|TRFE_HUMAN	HSTIFENLANKADR_2	NA_NA	HSTIFENLANKADR_2_NA_NA	L	EGF	EGF_1	1	1	1	1.1	NA	NA	1
sp|P02787|TRFE_HUMAN	HSTIFENLANKADR_3	NA_NA	HSTIFENLANKADR_3_NA_NA	L	EGF	EGF_1	1	1	1	1.1	13482.91926	13.7575861758232	1
sp|P02787|TRFE_HUMAN	IECVSAETTEDCIAK[3] C+57.0215|[12] C+57.0215_2	NA_NA	IECVSAETTEDCIAK[3] C+57.0215|[12] C+57.0215_2_NA_NA	L	EGF	EGF_1	1	1	1	1.1	71.57939078	6.20021325996159	1
sp|P02787|TRFE_HUMAN	IMNGEADAMSLDGGFVYIAGK[2] M+15.9949_2	NA_NA	IMNGEADAMSLDGGFVYIAGK[2] M+15.9949_2_NA_NA	L	EGF	EGF_1	1	1	1	1.1	NA	NA	1
sp|P02787|TRFE_HUMAN	IMNGEADAMSLDGGFVYIAGK[2] M+15.9949|[9] M+15.9949_2	NA_NA	IMNGEADAMSLDGGFVYIAGK[2] M+15.9949|[9] M+15.9949_2_NA_NA	L	EGF	EGF_1	1	1	1	1.1	NA	NA	1
sp|P02787|TRFE_HUMAN	IMNGEADAMSLDGGFVYIAGK[2] M+15.9949|[9] M+15.9949_3	NA_NA	IMNGEADAMSLDGGFVYIAGK[2] M+15.9949|[9] M+15.9949_3_NA_NA	L	EGF	EGF_1	1	1	1	1.1	NA	NA	1
sp|P02787|TRFE_HUMAN	IMNGEADAMSLDGGFVYIAGK[9] M+15.9949_3	NA_NA	IMNGEADAMSLDGGFVYIAGK[9] M+15.9949_3_NA_NA	L	EGF	EGF_1	1	1	1	1.1	NA	NA	1
sp|P02787|TRFE_HUMAN	INHCRFDEFFSEGCAPGSK[4] C+57.0215|[14] C+57.0215_3	NA_NA	INHCRFDEFFSEGCAPGSK[4] C+57.0215|[14] C+57.0215_3_NA_NA	L	EGF	EGF_1	1	1	1	1.1	NA	NA	1
sp|P02787|TRFE_HUMAN	INHCRFDEFFSEGCAPGSK[4] C+57.0215|[14] C+57.0215_4	NA_NA	INHCRFDEFFSEGCAPGSK[4] C+57.0215|[14] C+57.0215_4_NA_NA	L	EGF	EGF_1	1	1	1	1.1	104.5748811	6.74713344763845	1
sp|P02787|TRFE_HUMAN	KASYLDCIR[7] C+57.0215_2	NA_NA	KASYLDCIR[7] C+57.0215_2_NA_NA	L	EGF	EGF_1	1	1	1	1.1	452.7977822	8.86146398185527	1
sp|P02787|TRFE_HUMAN	KASYLDCIR[7] C+57.0215_3	NA_NA	KASYLDCIR[7] C+57.0215_3_NA_NA	L	EGF	EGF_1	1	1	1	1.1	NA	NA	1
sp|P02787|TRFE_HUMAN	KDSGFQMNQLR[7] M+15.9949_2	NA_NA	KDSGFQMNQLR[7] M+15.9949_2_NA_NA	L	EGF	EGF_1	1	1	1	1.1	1141.192716	10.1950676284985	1
sp|P02787|TRFE_HUMAN	KDSGFQMNQLR[7] M+15.9949_3	NA_NA	KDSGFQMNQLR[7] M+15.9949_3_NA_NA	L	EGF	EGF_1	1	1	1	1.1	20479.64849	14.3606442330739	1
sp|P02787|TRFE_HUMAN	KPVDEYK_2	NA_NA	KPVDEYK_2_NA_NA	L	EGF	EGF_1	1	1	1	1.1	3207.338365	11.6859017468627	1
sp|P02787|TRFE_HUMAN	KPVDEYKDCHLAQVPSHTVVAR[9] C+57.0215_3	NA_NA	KPVDEYKDCHLAQVPSHTVVAR[9] C+57.0215_3_NA_NA	L	EGF	EGF_1	1	1	1	1.1	NA	NA	1
sp|P02787|TRFE_HUMAN	KPVDEYKDCHLAQVPSHTVVAR[9] C+57.0215_4	NA_NA	KPVDEYKDCHLAQVPSHTVVAR[9] C+57.0215_4_NA_NA	L	EGF	EGF_1	1	1	1	1.1	1724.432875	10.7906471566385	1
sp|P02787|TRFE_HUMAN	KPVDEYKDCHLAQVPSHTVVAR[9] C+57.0215_6	NA_NA	KPVDEYKDCHLAQVPSHTVVAR[9] C+57.0215_6_NA_NA	L	EGF	EGF_1	1	1	1	1.1	20.67635759	4.40865105358238	1
sp|P02787|TRFE_HUMAN	KPVEEYANCHLAR[9] C+57.0215_2	NA_NA	KPVEEYANCHLAR[9] C+57.0215_2_NA_NA	L	EGF	EGF_1	1	1	1	1.1	NA	NA	1
sp|P02787|TRFE_HUMAN	KPVEEYANCHLAR[9] C+57.0215_3	NA_NA	KPVEEYANCHLAR[9] C+57.0215_3_NA_NA	L	EGF	EGF_1	1	1	1	1.1	1611.374935	10.6928174045018	1
sp|P02787|TRFE_HUMAN	KPVEEYANCHLAR[9] C+57.0215_4	NA_NA	KPVEEYANCHLAR[9] C+57.0215_4_NA_NA	L	EGF	EGF_1	1	1	1	1.1	5845.086525	12.5517495660397	1
sp|P02787|TRFE_HUMAN	KSCHTGLGR[3] C+57.0215_2	NA_NA	KSCHTGLGR[3] C+57.0215_2_NA_NA	L	EGF	EGF_1	1	1	1	1.1	610.106781	9.29165885550065	1
sp|P02787|TRFE_HUMAN	KSCHTGLGR[3] C+57.0215_3	NA_NA	KSCHTGLGR[3] C+57.0215_3_NA_NA	L	EGF	EGF_1	1	1	1	1.1	705.48538938	9.50121329485887	1
sp|P02787|TRFE_HUMAN	LCMGSGLNLCEPNNK[2] C+57.0215|[3] M+15.9949|[10] C+57.0215_2	NA_NA	LCMGSGLNLCEPNNK[2] C+57.0215|[3] M+15.9949|[10] C+57.0215_2_NA_NA	L	EGF	EGF_1	1	1	1	1.1	NA	NA	1
sp|P02787|TRFE_HUMAN	LCMGSGLNLCEPNNKEGYYGYTGAFR[2] C+57.0215|[3] M+15.9949|[10] C+57.0215_3	NA_NA	LCMGSGLNLCEPNNKEGYYGYTGAFR[2] C+57.0215|[3] M+15.9949|[10] C+57.0215_3_NA_NA	L	EGF	EGF_1	1	1	1	1.1	NA	NA	1
sp|P02787|TRFE_HUMAN	LHDRNTYEK_2	NA_NA	LHDRNTYEK_2_NA_NA	L	EGF	EGF_1	1	1	1	1.1	NA	NA	1
sp|P02787|TRFE_HUMAN	MYLGYEYVTAIR_2	NA_NA	MYLGYEYVTAIR_2_NA_NA	L	EGF	EGF_1	1	1	1	1.1	66340.2307	16.0563373088988	1
sp|P02787|TRFE_HUMAN	MYLGYEYVTAIR_3	NA_NA	MYLGYEYVTAIR_3_NA_NA	L	EGF	EGF_1	1	1	1	1.1	NA	NA	1
sp|P02787|TRFE_HUMAN	MYLGYEYVTAIR[1] M+15.9949_2	NA_NA	MYLGYEYVTAIR[1] M+15.9949_2_NA_NA	L	EGF	EGF_1	1	1	1	1.1	132058.0194963	17.0495532894441	1
sp|P02787|TRFE_HUMAN	MYLGYEYVTAIR[1] M+15.9949_3	NA_NA	MYLGYEYVTAIR[1] M+15.9949_3_NA_NA	L	EGF	EGF_1	1	1	1	1.1	NA	NA	1
sp|P02787|TRFE_HUMAN	NLNEKDYELLCLDGTR[11] C+57.0215_2	NA_NA	NLNEKDYELLCLDGTR[11] C+57.0215_2_NA_NA	L	EGF	EGF_1	1	1	1	1.1	NA	NA	1
sp|P02787|TRFE_HUMAN	NLNEKDYELLCLDGTR[11] C+57.0215_3	NA_NA	NLNEKDYELLCLDGTR[11] C+57.0215_3_NA_NA	L	EGF	EGF_1	1	1	1	1.1	6603.832034	12.7278286111731	1
sp|P02787|TRFE_HUMAN	NLREGTCPEAPTDECKPVK[7] C+57.0215|[15] C+57.0215_3	NA_NA	NLREGTCPEAPTDECKPVK[7] C+57.0215|[15] C+57.0215_3_NA_NA	L	EGF	EGF_1	1	1	1	1.1	NA	NA	1
sp|P02787|TRFE_HUMAN	NTYEKYLGEEYVK_2	NA_NA	NTYEKYLGEEYVK_2_NA_NA	L	EGF	EGF_1	1	1	1	1.1	NA	NA	1
sp|P02787|TRFE_HUMAN	SCHTAVGR[2] C+57.0215_2	NA_NA	SCHTAVGR[2] C+57.0215_2_NA_NA	L	EGF	EGF_1	1	1	1	1.1	NA	NA	1
sp|P02787|TRFE_HUMAN	SCHTGLGR[2] C+57.0215_2	NA_NA	SCHTGLGR[2] C+57.0215_2_NA_NA	L	EGF	EGF_1	1	1	1	1.1	NA	NA	1
sp|P02787|TRFE_HUMAN	SETKDLLFR_3	NA_NA	SETKDLLFR_3_NA_NA	L	EGF	EGF_1	1	1	1	1.1	NA	NA	1
sp|P02787|TRFE_HUMAN	SETKDLLFRDDTVCLAK[14] C+57.0215_3	NA_NA	SETKDLLFRDDTVCLAK[14] C+57.0215_3_NA_NA	L	EGF	EGF_1	1	1	1	1.1	565647.3233	19.1482841988782	1
sp|P02787|TRFE_HUMAN	SKEFQLFSSPHGK_3	NA_NA	SKEFQLFSSPHGK_3_NA_NA	L	EGF	EGF_1	1	1	1	1.1	25620.99685	14.6837798882408	1
sp|P02787|TRFE_HUMAN	SKEFQLFSSPHGK_4	NA_NA	SKEFQLFSSPHGK_4_NA_NA	L	EGF	EGF_1	1	1	1	1.1	11762.4820818	13.5606458049996	1
sp|P02787|TRFE_HUMAN	SVIPSDGPSVACVK[12] C+57.0215_2	NA_NA	SVIPSDGPSVACVK[12] C+57.0215_2_NA_NA	L	EGF	EGF_1	1	1	1	1.1	22100.47321	14.4705305403375	1
sp|P02787|TRFE_HUMAN	SVIPSDGPSVACVKK[12] C+57.0215_2	NA_NA	SVIPSDGPSVACVKK[12] C+57.0215_2_NA_NA	L	EGF	EGF_1	1	1	1	1.1	12107.37099	13.6023389101473	1
sp|P02787|TRFE_HUMAN	VPPRMDAK[5] M+15.9949_2	NA_NA	VPPRMDAK[5] M+15.9949_2_NA_NA	L	EGF	EGF_1	1	1	1	1.1	62.7408072	6.0100730855711	1
sp|P02787|TRFE_HUMAN	WCALSHHER[2] C+57.0215_3	NA_NA	WCALSHHER[2] C+57.0215_3_NA_NA	L	EGF	EGF_1	1	1	1	1.1	4150.96583822	12.0579722437072	1
sp|P02787|TRFE_HUMAN	WCAVSEHEATK[2] C+57.0215_2	NA_NA	WCAVSEHEATK[2] C+57.0215_2_NA_NA	L	EGF	EGF_1	1	1	1	1.1	2478.863044	11.3142037502786	1
sp|P02787|TRFE_HUMAN	WCAVSEHEATK[2] C+57.0215_3	NA_NA	WCAVSEHEATK[2] C+57.0215_3_NA_NA	L	EGF	EGF_1	1	1	1	1.1	NA	NA	1
sp|P02787|TRFE_HUMAN	YLGEEYVK_2	NA_NA	YLGEEYVK_2_NA_NA	L	EGF	EGF_1	1	1	1	1.1	43702.86718	15.4541812123537	1
sp|P04040|CATA_HUMAN	FNTANDDNVTQVR_2	NA_NA	FNTANDDNVTQVR_2_NA_NA	L	EGF	EGF_1	1	1	1	1.1	54389.68384	15.7697863193851	1
sp|P04040|CATA_HUMAN	LFAYPDTHR_3	NA_NA	LFAYPDTHR_3_NA_NA	L	EGF	EGF_1	1	1	1	1.1	6429.824677	12.6893045847707	1
sp|P04040|CATA_HUMAN	NLSVEDAAR_2	NA_NA	NLSVEDAAR_2_NA_NA	L	EGF	EGF_1	1	1	1	1.1	9537.992699	13.2582108632646	1
sp|P04075|ALDOA_HUMAN	AAQEEYVKR_2	NA_NA	AAQEEYVKR_2_NA_NA	L	EGF	EGF_1	1	1	1	1.1	21813.09434	14.4516477206302	1
sp|P04075|ALDOA_HUMAN	AAQEEYVKR_3	NA_NA	AAQEEYVKR_3_NA_NA	L	EGF	EGF_1	1	1	1	1.1	54842.6983296	15.7817528350223	1
sp|P04075|ALDOA_HUMAN	ALANSLACQGK[8] C+57.0215_2	NA_NA	ALANSLACQGK[8] C+57.0215_2_NA_NA	L	EGF	EGF_1	1	1	1	1.1	59913.42716	15.9093326404678	1
sp|P04075|ALDOA_HUMAN	ALQASALK_2	NA_NA	ALQASALK_2_NA_NA	L	EGF	EGF_1	1	1	1	1.1	39961.31721	15.3250574179627	1
sp|P04075|ALDOA_HUMAN	DGADFAK_2	NA_NA	DGADFAK_2_NA_NA	L	EGF	EGF_1	1	1	1	1.1	NA	NA	1
sp|P04075|ALDOA_HUMAN	ELSDIAHR_2	NA_NA	ELSDIAHR_2_NA_NA	L	EGF	EGF_1	1	1	1	1.1	NA	NA	1
sp|P04075|ALDOA_HUMAN	GGVVGIKVDK_3	NA_NA	GGVVGIKVDK_3_NA_NA	L	EGF	EGF_1	1	1	1	1.1	6147.04137	12.6244173794018	1
sp|P04075|ALDOA_HUMAN	GILAADESTGSIAK_2	NA_NA	GILAADESTGSIAK_2_NA_NA	L	EGF	EGF_1	1	1	1	1.1	46863.4568	15.5549166557259	1
sp|P04075|ALDOA_HUMAN	VLAAVYK_2	NA_NA	VLAAVYK_2_NA_NA	L	EGF	EGF_1	1	1	1	1.1	15283.61681	13.9384392718427	1
sp|P04083|ANXA1_HUMAN	ALYEAGER_2	NA_NA	ALYEAGER_2_NA_NA	L	EGF	EGF_1	1	1	1	1.1	68938.57672	16.1117647934238	1
sp|P04083|ANXA1_HUMAN	DITSDTSGDFR_2	NA_NA	DITSDTSGDFR_2_NA_NA	L	EGF	EGF_1	1	1	1	1.1	76001.29085	16.2524772020855	1
sp|P04083|ANXA1_HUMAN	GDRSEDFGVNEDLADSDAR_3	NA_NA	GDRSEDFGVNEDLADSDAR_3_NA_NA	L	EGF	EGF_1	1	1	1	1.1	106410.8522	16.7380266647335	1
sp|P04083|ANXA1_HUMAN	GTDVNVFNTILTTR_2	NA_NA	GTDVNVFNTILTTR_2_NA_NA	L	EGF	EGF_1	1	1	1	1.1	24685.38181	14.6301102392378	1
sp|P04083|ANXA1_HUMAN	NALLSLAK_2	NA_NA	NALLSLAK_2_NA_NA	L	EGF	EGF_1	1	1	1	1.1	57751.208567	15.856304418062	1
sp|P04083|ANXA1_HUMAN	SEIDMNDIK[5] M+15.9949_2	NA_NA	SEIDMNDIK[5] M+15.9949_2_NA_NA	L	EGF	EGF_1	1	1	1	1.1	7804.440872	12.9688204627965	1
sp|P04083|ANXA1_HUMAN	TPAQFDADELR_2	NA_NA	TPAQFDADELR_2_NA_NA	L	EGF	EGF_1	1	1	1	1.1	84628.28287	16.4075931740337	1
sp|P04083|ANXA1_HUMAN	VYREELKR_3	NA_NA	VYREELKR_3_NA_NA	L	EGF	EGF_1	1	1	1	1.1	144457.9852	17.1790313285594	1
sp|P04350|TBB4A_HUMAN	AVLVDLEPGTMDSVR[11] M+15.9949_2	NA_NA	AVLVDLEPGTMDSVR[11] M+15.9949_2_NA_NA	L	EGF	EGF_1	1	1	1	1.1	290720.6678	18.1880150132709	1
sp|P04350|TBB4A_HUMAN	YLTVAAVFR_2	NA_NA	YLTVAAVFR_2_NA_NA	L	EGF	EGF_1	1	1	1	1.1	818617.7326991	19.6815712930694	1
sp|P04406|G3P_HUMAN	GALQNIIPASTGAAK_2	NA_NA	GALQNIIPASTGAAK_2_NA_NA	L	EGF	EGF_1	1	1	1	1.1	752332.1986	19.5597512113378	1
sp|P04406|G3P_HUMAN	VGVNGFGR_2	NA_NA	VGVNGFGR_2_NA_NA	L	EGF	EGF_1	1	1	1	1.1	124794.1401	16.9679315664744	1
sp|P04406|G3P_HUMAN	VIPELNGK_2	NA_NA	VIPELNGK_2_NA_NA	L	EGF	EGF_1	1	1	1	1.1	528059.8084	19.0490827140631	1
sp|P04732|MT1E_HUMAN	KSCCSCCPVGCAK[3] C+57.0215|[4] C+57.0215|[6] C+57.0215|[7] C+57.0215|[11] C+57.0215_3	NA_NA	KSCCSCCPVGCAK[3] C+57.0215|[4] C+57.0215|[6] C+57.0215|[7] C+57.0215|[11] C+57.0215_3_NA_NA	L	EGF	EGF_1	1	1	1	1.1	16717.41985679	14.067805480816	1
sp|P04732|MT1E_HUMAN	SCCSCCPVGCAK[2] C+57.0215|[3] C+57.0215|[5] C+57.0215|[6] C+57.0215|[10] C+57.0215_2	NA_NA	SCCSCCPVGCAK[2] C+57.0215|[3] C+57.0215|[5] C+57.0215|[6] C+57.0215|[10] C+57.0215_2_NA_NA	L	EGF	EGF_1	1	1	1	1.1	53605.08224	15.7488230672793	1
sp|P04792|HSPB1_HUMAN	LATQSNEITIPVTFESR_2	NA_NA	LATQSNEITIPVTFESR_2_NA_NA	L	EGF	EGF_1	1	1	1	1.1	218772.7702	17.7778145572757	1
sp|P04792|HSPB1_HUMAN	LFDQAFGLPR_2	NA_NA	LFDQAFGLPR_2_NA_NA	L	EGF	EGF_1	1	1	1	1.1	230844.3436	17.8553017569715	1
sp|P04792|HSPB1_HUMAN	QLSSGVSEIR_2	NA_NA	QLSSGVSEIR_2_NA_NA	L	EGF	EGF_1	1	1	1	1.1	42471.48987	15.4129479980525	1
sp|P05089|ARGI1_HUMAN	GGVEEGPTVLR_2	NA_NA	GGVEEGPTVLR_2_NA_NA	L	EGF	EGF_1	1	1	1	1.1	NA	NA	1
sp|P05089|ARGI1_HUMAN	GGVEEGPTVLRK_2	NA_NA	GGVEEGPTVLRK_2_NA_NA	L	EGF	EGF_1	1	1	1	1.1	39094.83845	15.2934314260534	1
sp|P05089|ARGI1_HUMAN	TIGIIGAPFSK_2	NA_NA	TIGIIGAPFSK_2_NA_NA	L	EGF	EGF_1	1	1	1	1.1	64.88133256	6.0584724456247	1
sp|P06703|S10A6_HUMAN	LMEDLDR[2] M+15.9949_2	NA_NA	LMEDLDR[2] M+15.9949_2_NA_NA	L	EGF	EGF_1	1	1	1	1.1	14506.28826	13.8631317024015	1
sp|P06703|S10A6_HUMAN	LQDAEIAR_2	NA_NA	LQDAEIAR_2_NA_NA	L	EGF	EGF_1	1	1	1	1.1	9009.9921865	13.1760510397932	1
sp|P06733|ENOA_HUMAN	AVEHINK_2	NA_NA	AVEHINK_2_NA_NA	L	EGF	EGF_1	1	1	1	1.1	348.4593279	8.48358736483346	1
sp|P06733|ENOA_HUMAN	EIFDSR_2	NA_NA	EIFDSR_2_NA_NA	L	EGF	EGF_1	1	1	1	1.1	64680.97662	16.0197947420235	1
sp|P06733|ENOA_HUMAN	GVPLYR_2	NA_NA	GVPLYR_2_NA_NA	L	EGF	EGF_1	1	1	1	1.1	105303.5883	16.7229359727732	1
sp|P06733|ENOA_HUMAN	IEEELGSK_2	NA_NA	IEEELGSK_2_NA_NA	L	EGF	EGF_1	1	1	1	1.1	185249.9827	17.537854782441	1
sp|P06733|ENOA_HUMAN	IGAEVYHNLK_3	NA_NA	IGAEVYHNLK_3_NA_NA	L	EGF	EGF_1	1	1	1	1.1	72289.94298	16.1802482322935	1
sp|P06733|ENOA_HUMAN	SCNCLLLK[2] C+57.0215|[4] C+57.0215_2	NA_NA	SCNCLLLK[2] C+57.0215|[4] C+57.0215_2_NA_NA	L	EGF	EGF_1	1	1	1	1.1	14870.93098	13.8989482484729	1
sp|P06733|ENOA_HUMAN	TIAPALVSK_2	NA_NA	TIAPALVSK_2_NA_NA	L	EGF	EGF_1	1	1	1	1.1	177639.6436	17.4773349565679	1
sp|P06733|ENOA_HUMAN	YNQLLR_2	NA_NA	YNQLLR_2_NA_NA	L	EGF	EGF_1	1	1	1	1.1	123872.9739	16.9572428351322	1
sp|P06748|NPM_HUMAN	FINYVK_2	NA_NA	FINYVK_2_NA_NA	L	EGF	EGF_1	1	1	1	1.1	176989.730996	17.472047031722	1
sp|P06748|NPM_HUMAN	GPSSVEDIK_2	NA_NA	GPSSVEDIK_2_NA_NA	L	EGF	EGF_1	1	1	1	1.1	22772.73268	14.5137607019833	1
sp|P06748|NPM_HUMAN	GPSSVEDIKAK_3	NA_NA	GPSSVEDIKAK_3_NA_NA	L	EGF	EGF_1	1	1	1	1.1	200367.0887	17.6510269327304	1
sp|P06748|NPM_HUMAN	LLSISGKR_2	NA_NA	LLSISGKR_2_NA_NA	L	EGF	EGF_1	1	1	1	1.1	6437.523499	12.6910309783513	1
sp|P06748|NPM_HUMAN	MQASIEK[1] M+15.9949_2	NA_NA	MQASIEK[1] M+15.9949_2_NA_NA	L	EGF	EGF_1	1	1	1	1.1	9494.336653	13.2515923910468	1
sp|P06748|NPM_HUMAN	TVSLGAGAK_2	NA_NA	TVSLGAGAK_2_NA_NA	L	EGF	EGF_1	1	1	1	1.1	25043.82857	14.6509084105821	1
sp|P06753|TPM3_HUMAN	HIAEEADR_2	NA_NA	HIAEEADR_2_NA_NA	L	EGF	EGF_1	1	1	1	1.1	128.400596	7.04324898904372	1
sp|P06753|TPM3_HUMAN	HIAEEADRKYEEVAR_4	NA_NA	HIAEEADRKYEEVAR_4_NA_NA	L	EGF	EGF_1	1	1	1	1.1	173145.6302	17.4403673523082	1
sp|P07195|LDHB_HUMAN	GLTSVINQK_2	NA_NA	GLTSVINQK_2_NA_NA	L	EGF	EGF_1	1	1	1	1.1	19126.41946	14.2620201005983	1
sp|P07195|LDHB_HUMAN	IVVVTAGVR_2	NA_NA	IVVVTAGVR_2_NA_NA	L	EGF	EGF_1	1	1	1	1.1	20367.86534	14.3527480659088	1
sp|P07195|LDHB_HUMAN	LKDDEVAQLKK_3	NA_NA	LKDDEVAQLKK_3_NA_NA	L	EGF	EGF_1	1	1	1	1.1	48077.452707	15.5918137393548	1
sp|P07355|ANXA2_HUMAN	AYTNFDAER_2	NA_NA	AYTNFDAER_2_NA_NA	L	EGF	EGF_1	1	1	1	1.1	67217.3813	16.0752876180079	1
sp|P07355|ANXA2_HUMAN	DALNIETAIK_2	NA_NA	DALNIETAIK_2_NA_NA	L	EGF	EGF_1	1	1	1	1.1	25745.9307972	14.6907977088397	1
sp|P07355|ANXA2_HUMAN	DIISDTSGDFRK_2	NA_NA	DIISDTSGDFRK_2_NA_NA	L	EGF	EGF_1	1	1	1	1.1	NA	NA	1
sp|P07355|ANXA2_HUMAN	DIISDTSGDFRK_3	NA_NA	DIISDTSGDFRK_3_NA_NA	L	EGF	EGF_1	1	1	1	1.1	1.020636547	0.0682101080523054	1
sp|P07355|ANXA2_HUMAN	DLYDAGVK_2	NA_NA	DLYDAGVK_2_NA_NA	L	EGF	EGF_1	1	1	1	1.1	39243.948	15.298923465894	1
sp|P07355|ANXA2_HUMAN	ELASALK_2	NA_NA	ELASALK_2_NA_NA	L	EGF	EGF_1	1	1	1	1.1	74018.98047	16.2143485439904	1
sp|P07355|ANXA2_HUMAN	GVDEVTIVNILTNR_2	NA_NA	GVDEVTIVNILTNR_2_NA_NA	L	EGF	EGF_1	1	1	1	1.1	316133.582	18.3089156715441	1
sp|P07355|ANXA2_HUMAN	KELASALK_2	NA_NA	KELASALK_2_NA_NA	L	EGF	EGF_1	1	1	1	1.1	7244.811661	12.8614733702613	1
sp|P07355|ANXA2_HUMAN	LMVALAK_2	NA_NA	LMVALAK_2_NA_NA	L	EGF	EGF_1	1	1	1	1.1	138859.7791	17.1220101561337	1
sp|P07355|ANXA2_HUMAN	LMVALAK[2] M+15.9949_2	NA_NA	LMVALAK[2] M+15.9949_2_NA_NA	L	EGF	EGF_1	1	1	1	1.1	110625.3135	16.7940629182802	1
sp|P07355|ANXA2_HUMAN	LYDSMK_2	NA_NA	LYDSMK_2_NA_NA	L	EGF	EGF_1	1	1	1	1.1	9625.566474	13.2713966320719	1
sp|P07355|ANXA2_HUMAN	LYDSMK[5] M+15.9949_2	NA_NA	LYDSMK[5] M+15.9949_2_NA_NA	L	EGF	EGF_1	1	1	1	1.1	1740.089372	10.803686590496	1
sp|P07355|ANXA2_HUMAN	QDIAFAYQR_2	NA_NA	QDIAFAYQR_2_NA_NA	L	EGF	EGF_1	1	1	1	1.1	37364.45326	15.228119691792	1
sp|P07355|ANXA2_HUMAN	SEVDMLK[5] M+15.9949_2	NA_NA	SEVDMLK[5] M+15.9949_2_NA_NA	L	EGF	EGF_1	1	1	1	1.1	35824.29602	15.1673916342482	1
sp|P07355|ANXA2_HUMAN	SVPHLQK_2	NA_NA	SVPHLQK_2_NA_NA	L	EGF	EGF_1	1	1	1	1.1	292213.9268354	18.1954063128682	1
sp|P07355|ANXA2_HUMAN	TNQELQEINR_2	NA_NA	TNQELQEINR_2_NA_NA	L	EGF	EGF_1	1	1	1	1.1	179654.5317	17.4936067017337	1
sp|P07355|ANXA2_HUMAN	TPAQYDASELK_2	NA_NA	TPAQYDASELK_2_NA_NA	L	EGF	EGF_1	1	1	1	1.1	107258.4965	16.7494733102233	1
sp|P07355|ANXA2_HUMAN	VFDRYK_2	NA_NA	VFDRYK_2_NA_NA	L	EGF	EGF_1	1	1	1	1.1	28779.2105692	14.851480298393	1
sp|P07437|TBB5_HUMAN	ALTVPELTQQVFDAK_2	NA_NA	ALTVPELTQQVFDAK_2_NA_NA	L	EGF	EGF_1	1	1	1	1.1	13545.0625	13.7642203302304	1
sp|P07437|TBB5_HUMAN	ISVYYNEATGGK_2	NA_NA	ISVYYNEATGGK_2_NA_NA	L	EGF	EGF_1	1	1	1	1.1	438334.48752	18.7804135671151	1
sp|P07737|PROF1_HUMAN	SSFYVNGLTLGGQK_2	NA_NA	SSFYVNGLTLGGQK_2_NA_NA	L	EGF	EGF_1	1	1	1	1.1	361858.1116	18.5038054868134	1
sp|P07737|PROF1_HUMAN	STGGAPTFNVTVTK_2	NA_NA	STGGAPTFNVTVTK_2_NA_NA	L	EGF	EGF_1	1	1	1	1.1	401896.5957	18.6552057316141	1
sp|P07737|PROF1_HUMAN	TDKTLVLLMGK[9] M+15.9949_3	NA_NA	TDKTLVLLMGK[9] M+15.9949_3_NA_NA	L	EGF	EGF_1	1	1	1	1.1	105692.5889	16.7282555940083	1
sp|P07900|HS90A_HUMAN	DQVANSAFVER_2	NA_NA	DQVANSAFVER_2_NA_NA	L	EGF	EGF_1	1	1	1	1.1	NA	NA	1
sp|P07900|HS90A_HUMAN	FYEQFSK_2	NA_NA	FYEQFSK_2_NA_NA	L	EGF	EGF_1	1	1	1	1.1	NA	NA	1
sp|P07910|HNRPC_HUMAN	KELTQIK_2	NA_NA	KELTQIK_2_NA_NA	L	EGF	EGF_1	1	1	1	1.1	NA	NA	1
sp|P07910|HNRPC_HUMAN	VPPPPPIAR_2	NA_NA	VPPPPPIAR_2_NA_NA	L	EGF	EGF_1	1	1	1	1.1	11085.532334	13.4751313307133	1
sp|P08107|HSP71_HUMAN	STLEPVEK_2	NA_NA	STLEPVEK_2_NA_NA	L	EGF	EGF_1	1	1	1	1.1	NA	NA	1
sp|P08107|HSP71_HUMAN	VQVSYKGETK_3	NA_NA	VQVSYKGETK_3_NA_NA	L	EGF	EGF_1	1	1	1	1.1	10460.56241	13.391413699626	1
sp|P08238|HS90B_HUMAN	ALLFIPR_2	NA_NA	ALLFIPR_2_NA_NA	L	EGF	EGF_1	1	1	1	1.1	71918.7458512	16.1728211425115	1
sp|P08238|HS90B_HUMAN	LGIHEDSTNR_3	NA_NA	LGIHEDSTNR_3_NA_NA	L	EGF	EGF_1	1	1	1	1.1	49909.86242	15.6457782067078	1
sp|P08238|HS90B_HUMAN	YHTSQSGDEMTSLSEYVSR[10] M+15.9949_3	NA_NA	YHTSQSGDEMTSLSEYVSR[10] M+15.9949_3_NA_NA	L	EGF	EGF_1	1	1	1	1.1	1017.496521	10.0295490465358	1
sp|P08670|VIME_HUMAN	DGQVINETSQHHDDLE_2	NA_NA	DGQVINETSQHHDDLE_2_NA_NA	L	EGF	EGF_1	1	1	1	1.1	6960.676208	12.8037526510737	1
sp|P08670|VIME_HUMAN	DNLAEDIMR[8] M+15.9949_2	NA_NA	DNLAEDIMR[8] M+15.9949_2_NA_NA	L	EGF	EGF_1	1	1	1	1.1	17630.80046	14.1445512560241	1
sp|P08670|VIME_HUMAN	DVRQQYESVAAK_3	NA_NA	DVRQQYESVAAK_3_NA_NA	L	EGF	EGF_1	1	1	1	1.1	14766.40831	13.888772236289	1
sp|P08670|VIME_HUMAN	FADLSEAANR_2	NA_NA	FADLSEAANR_2_NA_NA	L	EGF	EGF_1	1	1	1	1.1	152050.1489	17.2529286038142	1
sp|P08670|VIME_HUMAN	FANYIDKVR_3	NA_NA	FANYIDKVR_3_NA_NA	L	EGF	EGF_1	1	1	1	1.1	40607.51985	15.3482001954808	1
sp|P08670|VIME_HUMAN	ILLAELEQLK_2	NA_NA	ILLAELEQLK_2_NA_NA	L	EGF	EGF_1	1	1	1	1.1	11.29139192	3.53589233702922	1
sp|P08670|VIME_HUMAN	LGDLYEEEMR[9] M+15.9949_2	NA_NA	LGDLYEEEMR[9] M+15.9949_2_NA_NA	L	EGF	EGF_1	1	1	1	1.1	7453.489134	12.9024411242557	1
sp|P08670|VIME_HUMAN	MFGGPGTASRPSSSR[1] M+15.9949_3	NA_NA	MFGGPGTASRPSSSR[1] M+15.9949_3_NA_NA	L	EGF	EGF_1	1	1	1	1.1	216612.9425	17.7635008203682	1
sp|P08670|VIME_HUMAN	QQYESVAAK_2	NA_NA	QQYESVAAK_2_NA_NA	L	EGF	EGF_1	1	1	1	1.1	16255.50203	14.0273813922248	1
sp|P08670|VIME_HUMAN	QVDQLTNDKAR_3	NA_NA	QVDQLTNDKAR_3_NA_NA	L	EGF	EGF_1	1	1	1	1.1	93573.15225	16.5525479348613	1
sp|P08670|VIME_HUMAN	RQVDQLTNDKAR_3	NA_NA	RQVDQLTNDKAR_3_NA_NA	L	EGF	EGF_1	1	1	1	1.1	17226.33309	14.1110689124878	1
sp|P08670|VIME_HUMAN	SLYASSPGGVYATR_2	NA_NA	SLYASSPGGVYATR_2_NA_NA	L	EGF	EGF_1	1	1	1	1.1	510667.1115	19.0007645227757	1
sp|P08670|VIME_HUMAN	SSVPGVR_2	NA_NA	SSVPGVR_2_NA_NA	L	EGF	EGF_1	1	1	1	1.1	76245.08982	16.2570977108173	1
sp|P08670|VIME_HUMAN	SYVTTSTR_2	NA_NA	SYVTTSTR_2_NA_NA	L	EGF	EGF_1	1	1	1	1.1	104782.5572	16.7157799509089	1
sp|P08865|RSSA_HUMAN	FAAATGATPIAGR_2	NA_NA	FAAATGATPIAGR_2_NA_NA	L	EGF	EGF_1	1	1	1	1.1	2785.024536	11.4822152225949	1
sp|P08865|RSSA_HUMAN	LLVVTDPR_2	NA_NA	LLVVTDPR_2_NA_NA	L	EGF	EGF_1	1	1	1	1.1	26794.19343	14.7483736678462	1
sp|P09382|LEG1_HUMAN	DSNNLCLHFNPR[6] C+57.0215_3	NA_NA	DSNNLCLHFNPR[6] C+57.0215_3_NA_NA	L	EGF	EGF_1	1	1	1	1.1	64766.1974	16.0216943217614	1
sp|P09382|LEG1_HUMAN	FNAHGDANTIVCNSK[12] C+57.0215_2	NA_NA	FNAHGDANTIVCNSK[12] C+57.0215_2_NA_NA	L	EGF	EGF_1	1	1	1	1.1	1720.90325	10.7876911755206	1
sp|P09382|LEG1_HUMAN	FNAHGDANTIVCNSK[12] C+57.0215_3	NA_NA	FNAHGDANTIVCNSK[12] C+57.0215_3_NA_NA	L	EGF	EGF_1	1	1	1	1.1	61815.7945	15.9544287867404	1
sp|P09382|LEG1_HUMAN	SFVLNLGK_2	NA_NA	SFVLNLGK_2_NA_NA	L	EGF	EGF_1	1	1	1	1.1	168889.69091	17.4044626428204	1
sp|P09382|LEG1_HUMAN	VRGEVAPDAK_2	NA_NA	VRGEVAPDAK_2_NA_NA	L	EGF	EGF_1	1	1	1	1.1	39554.76711	15.310304857421	1
sp|P09382|LEG1_HUMAN	VRGEVAPDAK_3	NA_NA	VRGEVAPDAK_3_NA_NA	L	EGF	EGF_1	1	1	1	1.1	60806.74792	15.9306847128045	1
sp|P09493|TPM1_HUMAN	AEFAER_2	NA_NA	AEFAER_2_NA_NA	L	EGF	EGF_1	1	1	1	1.1	NA	NA	1
sp|P09493|TPM1_HUMAN	IQLVEEELDR_2	NA_NA	IQLVEEELDR_2_NA_NA	L	EGF	EGF_1	1	1	1	1.1	23187.7070395	14.5398134431469	1
sp|P09493|TPM1_HUMAN	LATALQK_2	NA_NA	LATALQK_2_NA_NA	L	EGF	EGF_1	1	1	1	1.1	1869.204694	10.9069497501213	1
sp|P09493|TPM1_HUMAN	LATALQKLEEAEKAADESER_3	NA_NA	LATALQKLEEAEKAADESER_3_NA_NA	L	EGF	EGF_1	1	1	1	1.1	97608.25219	16.6134564038752	1
sp|P09493|TPM1_HUMAN	LEEAEKAADESER_3	NA_NA	LEEAEKAADESER_3_NA_NA	L	EGF	EGF_1	1	1	1	1.1	27132.33893	14.7664666995525	1
sp|P09651|ROA1_HUMAN	GGFGGSR_2	NA_NA	GGFGGSR_2_NA_NA	L	EGF	EGF_1	1	1	1	1.1	13577.15988	13.7676350026654	1
sp|P09651|ROA1_HUMAN	SESPKEPEQLR_3	NA_NA	SESPKEPEQLR_3_NA_NA	L	EGF	EGF_1	1	1	1	1.1	56281.89332	15.8191241413298	1
sp|P09651|ROA1_HUMAN	YHTVNGHNCEVR[9] C+57.0215_3	NA_NA	YHTVNGHNCEVR[9] C+57.0215_3_NA_NA	L	EGF	EGF_1	1	1	1	1.1	27745.05879	14.7986841397225	1
sp|P11021|GRP78_HUMAN	LIGDAAK_2	NA_NA	LIGDAAK_2_NA_NA	L	EGF	EGF_1	1	1	1	1.1	NA	NA	1
sp|P11021|GRP78_HUMAN	LTPEEIER_2	NA_NA	LTPEEIER_2_NA_NA	L	EGF	EGF_1	1	1	1	1.1	5285.850098	12.406660696878	1
sp|P11021|GRP78_HUMAN	VEIIANDQGNR_2	NA_NA	VEIIANDQGNR_2_NA_NA	L	EGF	EGF_1	1	1	1	1.1	NA	NA	1
sp|P11142|HSP7C_HUMAN	DAGTIAGLNVLR_2	NA_NA	DAGTIAGLNVLR_2_NA_NA	L	EGF	EGF_1	1	1	1	1.1	NA	NA	1
sp|P11142|HSP7C_HUMAN	GTLDPVEK_2	NA_NA	GTLDPVEK_2_NA_NA	L	EGF	EGF_1	1	1	1	1.1	68702.29091	16.1068114869378	1
sp|P11142|HSP7C_HUMAN	LSKEDIER_2	NA_NA	LSKEDIER_2_NA_NA	L	EGF	EGF_1	1	1	1	1.1	2633602.114	21.3673468684548	1
sp|P11142|HSP7C_HUMAN	NSLESYAFNMK[10] M+15.9949_2	NA_NA	NSLESYAFNMK[10] M+15.9949_2_NA_NA	L	EGF	EGF_1	1	1	1	1.1	107637.4929	16.754562067768	1
sp|P11142|HSP7C_HUMAN	SQIHDIVLVGGSTR_3	NA_NA	SQIHDIVLVGGSTR_3_NA_NA	L	EGF	EGF_1	1	1	1	1.1	48473.35214	15.6036451342499	1
sp|P11142|HSP7C_HUMAN	VCNPIITK[2] C+57.0215_2	NA_NA	VCNPIITK[2] C+57.0215_2_NA_NA	L	EGF	EGF_1	1	1	1	1.1	52414.94473	15.7164314963589	1
sp|P12268|IMDH2_HUMAN	LVGIISSR_2	NA_NA	LVGIISSR_2_NA_NA	L	EGF	EGF_1	1	1	1	1.1	47345.06364	15.5696672929146	1
sp|P12268|IMDH2_HUMAN	YFSEADKIK_3	NA_NA	YFSEADKIK_3_NA_NA	L	EGF	EGF_1	1	1	1	1.1	15496.88855	13.9584318614391	1
sp|P12814|ACTN1_HUMAN	ALDFIASK_2	NA_NA	ALDFIASK_2_NA_NA	L	EGF	EGF_1	1	1	1	1.1	58069.7521062	15.8642401550889	1
sp|P12814|ACTN1_HUMAN	HRPELIDYGK_3	NA_NA	HRPELIDYGK_3_NA_NA	L	EGF	EGF_1	1	1	1	1.1	13849.42178	13.796279024074	1
sp|P12814|ACTN1_HUMAN	LAILGIHNEVSK_2	NA_NA	LAILGIHNEVSK_2_NA_NA	L	EGF	EGF_1	1	1	1	1.1	20.36357786	4.38666005883127	1
sp|P12814|ACTN1_HUMAN	LAILGIHNEVSK_3	NA_NA	LAILGIHNEVSK_3_NA_NA	L	EGF	EGF_1	1	1	1	1.1	NA	NA	1
sp|P12814|ACTN1_HUMAN	MEEIGR[1] M+15.9949_2	NA_NA	MEEIGR[1] M+15.9949_2_NA_NA	L	EGF	EGF_1	1	1	1	1.1	21922.45911	14.4588629186897	1
sp|P12814|ACTN1_HUMAN	RDQALTEEHAR_3	NA_NA	RDQALTEEHAR_3_NA_NA	L	EGF	EGF_1	1	1	1	1.1	51568.71211	15.6929492955098	1
sp|P12814|ACTN1_HUMAN	SIVNYKPK_2	NA_NA	SIVNYKPK_2_NA_NA	L	EGF	EGF_1	1	1	1	1.1	3107.95171	11.6404892728172	1
sp|P12814|ACTN1_HUMAN	SIVNYKPK_3	NA_NA	SIVNYKPK_3_NA_NA	L	EGF	EGF_1	1	1	1	1.1	10465.70566	13.3921228696886	1
sp|P12814|ACTN1_HUMAN	YLDIPK_2	NA_NA	YLDIPK_2_NA_NA	L	EGF	EGF_1	1	1	1	1.1	25427.68486	14.6728533932528	1
sp|P13639|EF2_HUMAN	FYAFGR_2	NA_NA	FYAFGR_2_NA_NA	L	EGF	EGF_1	1	1	1	1.1	NA	NA	1
sp|P13639|EF2_HUMAN	GGGQIIPTAR_2	NA_NA	GGGQIIPTAR_2_NA_NA	L	EGF	EGF_1	1	1	1	1.1	63887.54305	16.0019879381238	1
sp|P13639|EF2_HUMAN	MVPTSDKGR[1] M+15.9949_3	NA_NA	MVPTSDKGR[1] M+15.9949_3_NA_NA	L	EGF	EGF_1	1	1	1	1.1	11.48557616	3.56049222466818	1
sp|P13639|EF2_HUMAN	NPADLPK_2	NA_NA	NPADLPK_2_NA_NA	L	EGF	EGF_1	1	1	1	1.1	NA	NA	1
sp|P13639|EF2_HUMAN	TILMMGR[4] M+15.9949|[5] M+15.9949_2	NA_NA	TILMMGR[4] M+15.9949|[5] M+15.9949_2_NA_NA	L	EGF	EGF_1	1	1	1	1.1	NA	NA	1
sp|P14136|GFAP_HUMAN	FLEQQNK_2	NA_NA	FLEQQNK_2_NA_NA	L	EGF	EGF_1	1	1	1	1.1	144886.2677	17.1833022375814	1
sp|P14136|GFAP_HUMAN	LALDIEIATYR_2	NA_NA	LALDIEIATYR_2_NA_NA	L	EGF	EGF_1	1	1	1	1.1	1015688.88027	19.992768021608	1
sp|P14174|MIF_HUMAN	PMFIVNTNVPR[2] M+15.9949_2	NA_NA	PMFIVNTNVPR[2] M+15.9949_2_NA_NA	L	EGF	EGF_1	1	1	1	1.1	40271.49819	15.3362124245233	1
sp|P14618|KPYM_HUMAN	GDLGIEIPAEK_2	NA_NA	GDLGIEIPAEK_2_NA_NA	L	EGF	EGF_1	1	1	1	1.1	94896.7784744	16.572812391678	1
sp|P14618|KPYM_HUMAN	GDYPLEAVR_2	NA_NA	GDYPLEAVR_2_NA_NA	L	EGF	EGF_1	1	1	1	1.1	29215.04653	14.8731648667774	1
sp|P14618|KPYM_HUMAN	GSGTAEVELK_2	NA_NA	GSGTAEVELK_2_NA_NA	L	EGF	EGF_1	1	1	1	1.1	3917.98332	11.9746364405087	1
sp|P14618|KPYM_HUMAN	GSGTAEVELKK_2	NA_NA	GSGTAEVELKK_2_NA_NA	L	EGF	EGF_1	1	1	1	1.1	NA	NA	1
sp|P14618|KPYM_HUMAN	GSGTAEVELKK_3	NA_NA	GSGTAEVELKK_3_NA_NA	L	EGF	EGF_1	1	1	1	1.1	86825.49198	16.4445719601372	1
sp|P14618|KPYM_HUMAN	IENHEGVR_2	NA_NA	IENHEGVR_2_NA_NA	L	EGF	EGF_1	1	1	1	1.1	718.0044065	9.52658978808708	1
sp|P14618|KPYM_HUMAN	IENHEGVR_3	NA_NA	IENHEGVR_3_NA_NA	L	EGF	EGF_1	1	1	1	1.1	NA	NA	1
sp|P14618|KPYM_HUMAN	IISKIENHEGVR_3	NA_NA	IISKIENHEGVR_3_NA_NA	L	EGF	EGF_1	1	1	1	1.1	138086.0003	17.1139484355707	1
sp|P14618|KPYM_HUMAN	KASDVHEVR_3	NA_NA	KASDVHEVR_3_NA_NA	L	EGF	EGF_1	1	1	1	1.1	218.6042976	7.81091885359115	1
sp|P14618|KPYM_HUMAN	LDIDSPPITAR_2	NA_NA	LDIDSPPITAR_2_NA_NA	L	EGF	EGF_1	1	1	1	1.1	95.9910644	6.62356910982153	1
sp|P14618|KPYM_HUMAN	MQHLIAR[1] M+15.9949_2	NA_NA	MQHLIAR[1] M+15.9949_2_NA_NA	L	EGF	EGF_1	1	1	1	1.1	55397.929286	15.7962853306717	1
sp|P14618|KPYM_HUMAN	QAHLYR_2	NA_NA	QAHLYR_2_NA_NA	L	EGF	EGF_1	1	1	1	1.1	28437.02964	14.8342240573871	1
sp|P14618|KPYM_HUMAN	SVETLKEMIK[8] M+15.9949_2	NA_NA	SVETLKEMIK[8] M+15.9949_2_NA_NA	L	EGF	EGF_1	1	1	1	1.1	119641.7969	16.907102858207	1
sp|P14618|KPYM_HUMAN	VFLAQK_2	NA_NA	VFLAQK_2_NA_NA	L	EGF	EGF_1	1	1	1	1.1	126471.06	16.987188669669	1
sp|P14866|HNRPL_HUMAN	FSTPEQAAK_2	NA_NA	FSTPEQAAK_2_NA_NA	L	EGF	EGF_1	1	1	1	1.1	23985.86141	14.5886375320751	1
sp|P14866|HNRPL_HUMAN	LCFSTAQHAS[2] C+57.0215_2	NA_NA	LCFSTAQHAS[2] C+57.0215_2_NA_NA	L	EGF	EGF_1	1	1	1	1.1	NA	NA	1
sp|P14866|HNRPL_HUMAN	NPNGPYPYTLK_2	NA_NA	NPNGPYPYTLK_2_NA_NA	L	EGF	EGF_1	1	1	1	1.1	26360.50319	14.7248311896574	1
sp|P14923|PLAK_HUMAN	ISEDKNPDYR_3	NA_NA	ISEDKNPDYR_3_NA_NA	L	EGF	EGF_1	1	1	1	1.1	17857.40913	14.1629760597384	1
sp|P14923|PLAK_HUMAN	LAEPSQLLK_2	NA_NA	LAEPSQLLK_2_NA_NA	L	EGF	EGF_1	1	1	1	1.1	446110.9559	18.805783953884	1
sp|P14923|PLAK_HUMAN	LVQLLVK_2	NA_NA	LVQLLVK_2_NA_NA	L	EGF	EGF_1	1	1	1	1.1	NA	NA	1
sp|P14923|PLAK_HUMAN	SAIVHLINYQDDAELATR_3	NA_NA	SAIVHLINYQDDAELATR_3_NA_NA	L	EGF	EGF_1	1	1	1	1.1	392839.4769	18.6223212896944	1
sp|P15311|EZRI_HUMAN	APDFVFYAPR_2	NA_NA	APDFVFYAPR_2_NA_NA	L	EGF	EGF_1	1	1	1	1.1	52927.54296	15.7304719614651	1
sp|P15311|EZRI_HUMAN	ELSEQIQR_2	NA_NA	ELSEQIQR_2_NA_NA	L	EGF	EGF_1	1	1	1	1.1	1499.344299	10.588856896652	1
sp|P15531|NDKA_HUMAN	GLVGEIIK_2	NA_NA	GLVGEIIK_2_NA_NA	L	EGF	EGF_1	1	1	1	1.1	4579.208973	12.1996235890181	1
sp|P15531|NDKA_HUMAN	TFIAIKPDGVQR_3	NA_NA	TFIAIKPDGVQR_3_NA_NA	L	EGF	EGF_1	1	1	1	1.1	57105.70645	15.8400881979454	1
sp|P15924|DESP_HUMAN	AESGPDLRYEVTSGGGGTSR_3	NA_NA	AESGPDLRYEVTSGGGGTSR_3_NA_NA	L	EGF	EGF_1	1	1	1	1.1	138120.0733	17.1143043795783	1
sp|P15924|DESP_HUMAN	AIKEKEYEIER_2	NA_NA	AIKEKEYEIER_2_NA_NA	L	EGF	EGF_1	1	1	1	1.1	15609.03925	13.9688350206605	1
sp|P15924|DESP_HUMAN	AIKEKEYEIER_3	NA_NA	AIKEKEYEIER_3_NA_NA	L	EGF	EGF_1	1	1	1	1.1	157869.753	17.3071161596629	1
sp|P15924|DESP_HUMAN	AKSTLEAETR_3	NA_NA	AKSTLEAETR_3_NA_NA	L	EGF	EGF_1	1	1	1	1.1	102764.2305	16.687719562709	1
sp|P15924|DESP_HUMAN	ANSSATETINKLK_3	NA_NA	ANSSATETINKLK_3_NA_NA	L	EGF	EGF_1	1	1	1	1.1	150701.9059	17.2400790371961	1
sp|P15924|DESP_HUMAN	AQIDNLTR_2	NA_NA	AQIDNLTR_2_NA_NA	L	EGF	EGF_1	1	1	1	1.1	107953.9258	16.7587970833004	1
sp|P15924|DESP_HUMAN	DLKDEIVR_2	NA_NA	DLKDEIVR_2_NA_NA	L	EGF	EGF_1	1	1	1	1.1	99979.72644	16.6480888593419	1
sp|P15924|DESP_HUMAN	DVLDGHLR_2	NA_NA	DVLDGHLR_2_NA_NA	L	EGF	EGF_1	1	1	1	1.1	228306.365	17.8393524559537	1
sp|P15924|DESP_HUMAN	DVLDGHLREK_2	NA_NA	DVLDGHLREK_2_NA_NA	L	EGF	EGF_1	1	1	1	1.1	44662.74873	15.4855253230554	1
sp|P15924|DESP_HUMAN	DVLDGHLREK_3	NA_NA	DVLDGHLREK_3_NA_NA	L	EGF	EGF_1	1	1	1	1.1	31564.99189	14.9847786601809	1
sp|P15924|DESP_HUMAN	EKYSLVEAK_2	NA_NA	EKYSLVEAK_2_NA_NA	L	EGF	EGF_1	1	1	1	1.1	123261.7165	16.9501061614701	1
sp|P15924|DESP_HUMAN	EKYSLVEAKR_3	NA_NA	EKYSLVEAKR_3_NA_NA	L	EGF	EGF_1	1	1	1	1.1	195559.9845	17.6159925707506	1
sp|P15924|DESP_HUMAN	ESHRLPVDIAYKR_3	NA_NA	ESHRLPVDIAYKR_3_NA_NA	L	EGF	EGF_1	1	1	1	1.1	258080.8984	18.0162047403897	1
sp|P15924|DESP_HUMAN	ESHRLPVDIAYKR_4	NA_NA	ESHRLPVDIAYKR_4_NA_NA	L	EGF	EGF_1	1	1	1	1.1	715455.5136	19.4872434388603	1
sp|P15924|DESP_HUMAN	ESLLVK_2	NA_NA	ESLLVK_2_NA_NA	L	EGF	EGF_1	1	1	1	1.1	267470.7982	18.0677627648755	1
sp|P15924|DESP_HUMAN	ETQSQLETER_2	NA_NA	ETQSQLETER_2_NA_NA	L	EGF	EGF_1	1	1	1	1.1	280152.2155	18.1345922763747	1
sp|P15924|DESP_HUMAN	EYENELAK_2	NA_NA	EYENELAK_2_NA_NA	L	EGF	EGF_1	1	1	1	1.1	189630.1644	17.5715698460954	1
sp|P15924|DESP_HUMAN	FFDQYR_2	NA_NA	FFDQYR_2_NA_NA	L	EGF	EGF_1	1	1	1	1.1	42311.59313	15.4075062872963	1
sp|P15924|DESP_HUMAN	FGDSNTVMR_2	NA_NA	FGDSNTVMR_2_NA_NA	L	EGF	EGF_1	1	1	1	1.1	125535.5353	16.9764771798065	1
sp|P15924|DESP_HUMAN	FLDQNLQK_2	NA_NA	FLDQNLQK_2_NA_NA	L	EGF	EGF_1	1	1	1	1.1	179069.203938019	17.488898620695	1
sp|P15924|DESP_HUMAN	FLNEQK_2	NA_NA	FLNEQK_2_NA_NA	L	EGF	EGF_1	1	1	1	1.1	7574.695259	12.9257130328992	1
sp|P15924|DESP_HUMAN	FLNEQKNLHSEISGKR_3	NA_NA	FLNEQKNLHSEISGKR_3_NA_NA	L	EGF	EGF_1	1	1	1	1.1	61433.88967	15.9454880097894	1
sp|P15924|DESP_HUMAN	FQNSLK_2	NA_NA	FQNSLK_2_NA_NA	L	EGF	EGF_1	1	1	1	1.1	24422.50178	14.6146642737189	1
sp|P15924|DESP_HUMAN	GAGSIAGASASPK_2	NA_NA	GAGSIAGASASPK_2_NA_NA	L	EGF	EGF_1	1	1	1	1.1	538743.2885	19.077979366297	1
sp|P15924|DESP_HUMAN	GLQDSIR_2	NA_NA	GLQDSIR_2_NA_NA	L	EGF	EGF_1	1	1	1	1.1	18811.48201	14.2380667917844	1
sp|P15924|DESP_HUMAN	GLVGIEFK_2	NA_NA	GLVGIEFK_2_NA_NA	L	EGF	EGF_1	1	1	1	1.1	66637.1643	16.0627802888382	1
sp|P15924|DESP_HUMAN	GLVGIEFKEK_3	NA_NA	GLVGIEFKEK_3_NA_NA	L	EGF	EGF_1	1	1	1	1.1	446912.1075	18.8083725046119	1
sp|P15924|DESP_HUMAN	HKQSLEEAAK_3	NA_NA	HKQSLEEAAK_3_NA_NA	L	EGF	EGF_1	1	1	1	1.1	52097.360907103	15.7076635715903	1
sp|P15924|DESP_HUMAN	IDKQIDFR_3	NA_NA	IDKQIDFR_3_NA_NA	L	EGF	EGF_1	1	1	1	1.1	14830.35811	13.8950067148529	1
sp|P15924|DESP_HUMAN	IEVLEEELR_2	NA_NA	IEVLEEELR_2_NA_NA	L	EGF	EGF_1	1	1	1	1.1	189675.73930755	17.5719165356291	1
sp|P15924|DESP_HUMAN	IKNDLNLKK_3	NA_NA	IKNDLNLKK_3_NA_NA	L	EGF	EGF_1	1	1	1	1.1	NA	NA	1
sp|P15924|DESP_HUMAN	IKVLEQDKAR_2	NA_NA	IKVLEQDKAR_2_NA_NA	L	EGF	EGF_1	1	1	1	1.1	36123.91641	15.1794075922548	1
sp|P15924|DESP_HUMAN	IKVLEQDKAR_3	NA_NA	IKVLEQDKAR_3_NA_NA	L	EGF	EGF_1	1	1	1	1.1	245589.964353	17.9446329830918	1
sp|P15924|DESP_HUMAN	INTLGR_2	NA_NA	INTLGR_2_NA_NA	L	EGF	EGF_1	1	1	1	1.1	143725.138	17.1716937906182	1
sp|P15924|DESP_HUMAN	IVQLKPR_2	NA_NA	IVQLKPR_2_NA_NA	L	EGF	EGF_1	1	1	1	1.1	66667.88019	16.0634451348405	1
sp|P15924|DESP_HUMAN	KGFIDGR_2	NA_NA	KGFIDGR_2_NA_NA	L	EGF	EGF_1	1	1	1	1.1	33156.93391	15.0557638837703	1
sp|P15924|DESP_HUMAN	KQQLEVELR_2	NA_NA	KQQLEVELR_2_NA_NA	L	EGF	EGF_1	1	1	1	1.1	50093.06641	15.6510642075605	1
sp|P15924|DESP_HUMAN	LASLEELKR_2	NA_NA	LASLEELKR_2_NA_NA	L	EGF	EGF_1	1	1	1	1.1	193607.792	17.6015183915779	1
sp|P15924|DESP_HUMAN	LASLEELKR_3	NA_NA	LASLEELKR_3_NA_NA	L	EGF	EGF_1	1	1	1	1.1	547815.6859	19.102071950734	1
sp|P15924|DESP_HUMAN	LGIYEAMK[7] M+15.9949_2	NA_NA	LGIYEAMK[7] M+15.9949_2_NA_NA	L	EGF	EGF_1	1	1	1	1.1	59576.29657	15.9011917241491	1
sp|P15924|DESP_HUMAN	LLEAQIATGGIIDPK_2	NA_NA	LLEAQIATGGIIDPK_2_NA_NA	L	EGF	EGF_1	1	1	1	1.1	568845.0938	19.1564172102418	1
sp|P15924|DESP_HUMAN	LPVDIAYKR_3	NA_NA	LPVDIAYKR_3_NA_NA	L	EGF	EGF_1	1	1	1	1.1	34956.79686	15.1320262744901	1
sp|P15924|DESP_HUMAN	LQRLEDELNRAK_3	NA_NA	LQRLEDELNRAK_3_NA_NA	L	EGF	EGF_1	1	1	1	1.1	45227.41321	15.5036507628796	1
sp|P15924|DESP_HUMAN	LRIDYER_2	NA_NA	LRIDYER_2_NA_NA	L	EGF	EGF_1	1	1	1	1.1	116406.7497	16.867556088181	1
sp|P15924|DESP_HUMAN	LRIDYER_3	NA_NA	LRIDYER_3_NA_NA	L	EGF	EGF_1	1	1	1	1.1	193212.9414	17.5985731037421	1
sp|P15924|DESP_HUMAN	LTVDSAIAR_2	NA_NA	LTVDSAIAR_2_NA_NA	L	EGF	EGF_1	1	1	1	1.1	289270.395	18.180800054726	1
sp|P15924|DESP_HUMAN	LTYEIEDEK_2	NA_NA	LTYEIEDEK_2_NA_NA	L	EGF	EGF_1	1	1	1	1.1	18973.1345	14.2504113219194	1
sp|P15924|DESP_HUMAN	LVFDGLR_2	NA_NA	LVFDGLR_2_NA_NA	L	EGF	EGF_1	1	1	1	1.1	25757.18101	14.6914279863474	1
sp|P15924|DESP_HUMAN	NFVDPVTK_2	NA_NA	NFVDPVTK_2_NA_NA	L	EGF	EGF_1	1	1	1	1.1	75798.64919	16.2486254180658	1
sp|P15924|DESP_HUMAN	NHYNEEMSNLR_3	NA_NA	NHYNEEMSNLR_3_NA_NA	L	EGF	EGF_1	1	1	1	1.1	11205.48218	13.4906580101467	1
sp|P15924|DESP_HUMAN	NHYNEEMSNLR[7] M+15.9949_3	NA_NA	NHYNEEMSNLR[7] M+15.9949_3_NA_NA	L	EGF	EGF_1	1	1	1	1.1	20089.46874	14.3328926926882	1
sp|P15924|DESP_HUMAN	NLHSEISGKR_3	NA_NA	NLHSEISGKR_3_NA_NA	L	EGF	EGF_1	1	1	1	1.1	911653.78858	19.8368674223539	1
sp|P15924|DESP_HUMAN	NLRLEYDDLRR_3	NA_NA	NLRLEYDDLRR_3_NA_NA	L	EGF	EGF_1	1	1	1	1.1	123081.3585	16.9479936471348	1
sp|P15924|DESP_HUMAN	NTLTQTTENLR_2	NA_NA	NTLTQTTENLR_2_NA_NA	L	EGF	EGF_1	1	1	1	1.1	34900.0466	15.1296822425348	1
sp|P15924|DESP_HUMAN	QKVEEELNR_2	NA_NA	QKVEEELNR_2_NA_NA	L	EGF	EGF_1	1	1	1	1.1	99404.31041	16.639761691623	1
sp|P15924|DESP_HUMAN	QKVEEELNR_3	NA_NA	QKVEEELNR_3_NA_NA	L	EGF	EGF_1	1	1	1	1.1	122334.2444	16.9392096812902	1
sp|P15924|DESP_HUMAN	QVQNLVNK_2	NA_NA	QVQNLVNK_2_NA_NA	L	EGF	EGF_1	1	1	1	1.1	16705.44174	14.0667714119418	1
sp|P15924|DESP_HUMAN	RVEEDIQQQK_3	NA_NA	RVEEDIQQQK_3_NA_NA	L	EGF	EGF_1	1	1	1	1.1	107472.5617	16.7523497539698	1
sp|P15924|DESP_HUMAN	RVEEDIQQQKATGSEVSQR_3	NA_NA	RVEEDIQQQKATGSEVSQR_3_NA_NA	L	EGF	EGF_1	1	1	1	1.1	13952.11315	13.8069369251143	1
sp|P15924|DESP_HUMAN	SLNESKIEIER_2	NA_NA	SLNESKIEIER_2_NA_NA	L	EGF	EGF_1	1	1	1	1.1	152443.1481	17.2566526812723	1
sp|P15924|DESP_HUMAN	SLNESKIEIER_3	NA_NA	SLNESKIEIER_3_NA_NA	L	EGF	EGF_1	1	1	1	1.1	920797.3098	19.85126499314	1
sp|P15924|DESP_HUMAN	SNKPIILR_2	NA_NA	SNKPIILR_2_NA_NA	L	EGF	EGF_1	1	1	1	1.1	40126.09865	15.3309941734251	1
sp|P15924|DESP_HUMAN	SNKPIILR_3	NA_NA	SNKPIILR_3_NA_NA	L	EGF	EGF_1	1	1	1	1.1	74078.3717917	16.2155056689298	1
sp|P15924|DESP_HUMAN	SQLQISNNR_2	NA_NA	SQLQISNNR_2_NA_NA	L	EGF	EGF_1	1	1	1	1.1	124297.406	16.9621775633066	1
sp|P15924|DESP_HUMAN	STLEAETR_2	NA_NA	STLEAETR_2_NA_NA	L	EGF	EGF_1	1	1	1	1.1	266401.5482	18.0619838413351	1
sp|P15924|DESP_HUMAN	SVEDRFDQQKNDYDQLQK_3	NA_NA	SVEDRFDQQKNDYDQLQK_3_NA_NA	L	EGF	EGF_1	1	1	1	1.1	185488.9092	17.5397143020756	1
sp|P15924|DESP_HUMAN	SVEDRFDQQKNDYDQLQK_4	NA_NA	SVEDRFDQQKNDYDQLQK_4_NA_NA	L	EGF	EGF_1	1	1	1	1.1	164362.5747	17.3652632099036	1
sp|P15924|DESP_HUMAN	SVEEVASEIQPFLR_3	NA_NA	SVEEVASEIQPFLR_3_NA_NA	L	EGF	EGF_1	1	1	1	1.1	281781.1508	18.1429564832461	1
sp|P15924|DESP_HUMAN	TIQDKNKEIER_2	NA_NA	TIQDKNKEIER_2_NA_NA	L	EGF	EGF_1	1	1	1	1.1	23654.60132	14.5685741252979	1
sp|P15924|DESP_HUMAN	TMIQSPSGVILQEAADVHAR[2] M+15.9949_3	NA_NA	TMIQSPSGVILQEAADVHAR[2] M+15.9949_3_NA_NA	L	EGF	EGF_1	1	1	1	1.1	1723956.382	20.7560327426379	1
sp|P15924|DESP_HUMAN	TVSVSEAIKK_2	NA_NA	TVSVSEAIKK_2_NA_NA	L	EGF	EGF_1	1	1	1	1.1	213137.8752	17.7401683615087	1
sp|P15924|DESP_HUMAN	VLLQEEGTR_2	NA_NA	VLLQEEGTR_2_NA_NA	L	EGF	EGF_1	1	1	1	1.1	595187.322861	19.2217251728589	1
sp|P15924|DESP_HUMAN	VQEQELTR_2	NA_NA	VQEQELTR_2_NA_NA	L	EGF	EGF_1	1	1	1	1.1	413056.918	18.6947219690163	1
sp|P15924|DESP_HUMAN	VQYDLQK_2	NA_NA	VQYDLQK_2_NA_NA	L	EGF	EGF_1	1	1	1	1.1	611480.7702	19.2606885043432	1
sp|P15924|DESP_HUMAN	VRNHYNEEMSNLR_3	NA_NA	VRNHYNEEMSNLR_3_NA_NA	L	EGF	EGF_1	1	1	1	1.1	52108.59735	15.7079747008343	1
sp|P15924|DESP_HUMAN	VRNHYNEEMSNLR[9] M+15.9949_4	NA_NA	VRNHYNEEMSNLR[9] M+15.9949_4_NA_NA	L	EGF	EGF_1	1	1	1	1.1	62837.08245	15.9780694770513	1
sp|P15924|DESP_HUMAN	YEVTSGGGGTSR_2	NA_NA	YEVTSGGGGTSR_2_NA_NA	L	EGF	EGF_1	1	1	1	1.1	725.2238883	9.54102353707298	1
sp|P15924|DESP_HUMAN	YIELLTR_2	NA_NA	YIELLTR_2_NA_NA	L	EGF	EGF_1	1	1	1	1.1	302527.2884	18.2454466560802	1
sp|P15924|DESP_HUMAN	YQREIDKLR_3	NA_NA	YQREIDKLR_3_NA_NA	L	EGF	EGF_1	1	1	1	1.1	148245.8649	17.2163732381191	1
sp|P15924|DESP_HUMAN	YSLVEAK_2	NA_NA	YSLVEAK_2_NA_NA	L	EGF	EGF_1	1	1	1	1.1	82592.6364	16.3724664427192	1
sp|P15924|DESP_HUMAN	YSLVEAKR_2	NA_NA	YSLVEAKR_2_NA_NA	L	EGF	EGF_1	1	1	1	1.1	36119.092	15.1792149050302	1
sp|P15924|DESP_HUMAN	YSLVEAKR_3	NA_NA	YSLVEAKR_3_NA_NA	L	EGF	EGF_1	1	1	1	1.1	63157.018	15.9853963347662	1
sp|P16070|CD44_HUMAN	ALSIGFETCR[9] C+57.0215_2	NA_NA	ALSIGFETCR[9] C+57.0215_2_NA_NA	L	EGF	EGF_1	1	1	1	1.1	15429.94129	13.952185852303	1
sp|P16070|CD44_HUMAN	TEAADLCK[7] C+57.0215_2	NA_NA	TEAADLCK[7] C+57.0215_2_NA_NA	L	EGF	EGF_1	1	1	1	1.1	114.3148266	6.87560962279537	1
sp|P16403|H12_HUMAN	ASGPPVSELITK_2	NA_NA	ASGPPVSELITK_2_NA_NA	L	EGF	EGF_1	1	1	1	1.1	266331.934798	18.0616068013569	1
sp|P16403|H12_HUMAN	ERSGVSLAALKK_3	NA_NA	ERSGVSLAALKK_3_NA_NA	L	EGF	EGF_1	1	1	1	1.1	18230.93186	14.1928415852563	1
sp|P16403|H12_HUMAN	KASGPPVSELITK_3	NA_NA	KASGPPVSELITK_3_NA_NA	L	EGF	EGF_1	1	1	1	1.1	146500.9794	17.1992916841387	1
sp|P16403|H12_HUMAN	SGVSLAALK_2	NA_NA	SGVSLAALK_2_NA_NA	L	EGF	EGF_1	1	1	1	1.1	2488.45459	11.319775245426	1
sp|P16403|H12_HUMAN	SGVSLAALKK_2	NA_NA	SGVSLAALKK_2_NA_NA	L	EGF	EGF_1	1	1	1	1.1	258657.08778	18.0194220997783	1
sp|P16949|STMN1_HUMAN	AIEENNNFSK_2	NA_NA	AIEENNNFSK_2_NA_NA	L	EGF	EGF_1	1	1	1	1.1	164678.3820143	17.3680325538215	1
sp|P16949|STMN1_HUMAN	ASGQAFELILSPR_2	NA_NA	ASGQAFELILSPR_2_NA_NA	L	EGF	EGF_1	1	1	1	1.1	10.86215533	3.47997939430775	1
sp|P16949|STMN1_HUMAN	DKHIEEVRK_3	NA_NA	DKHIEEVRK_3_NA_NA	L	EGF	EGF_1	1	1	1	1.1	NA	NA	1
sp|P16949|STMN1_HUMAN	DLSLEEIQK_2	NA_NA	DLSLEEIQK_2_NA_NA	L	EGF	EGF_1	1	1	1	1.1	NA	NA	1
sp|P16949|STMN1_HUMAN	KLEAAEER_2	NA_NA	KLEAAEER_2_NA_NA	L	EGF	EGF_1	1	1	1	1.1	4807.698478	12.2698716029738	1
sp|P16949|STMN1_HUMAN	KLEAAEER_3	NA_NA	KLEAAEER_3_NA_NA	L	EGF	EGF_1	1	1	1	1.1	1490.812256	10.58062376952	1
sp|P16949|STMN1_HUMAN	SHEAEVLK_2	NA_NA	SHEAEVLK_2_NA_NA	L	EGF	EGF_1	1	1	1	1.1	30204.67799	14.9212252859355	1
sp|P17661|DESM_HUMAN	KLLEGEESR_2	NA_NA	KLLEGEESR_2_NA_NA	L	EGF	EGF_1	1	1	1	1.1	30455.820182	14.9331712367945	1
sp|P17661|DESM_HUMAN	LLEGEESR_2	NA_NA	LLEGEESR_2_NA_NA	L	EGF	EGF_1	1	1	1	1.1	169389.5808	17.4087265114672	1
sp|P17661|DESM_HUMAN	VELQELNDR_2	NA_NA	VELQELNDR_2_NA_NA	L	EGF	EGF_1	1	1	1	1.1	33157.36543	15.0557826595629	1
sp|P17931|LEG3_HUMAN	GNDVAFHFNPR_3	NA_NA	GNDVAFHFNPR_3_NA_NA	L	EGF	EGF_1	1	1	1	1.1	19989.85233	14.3257210943275	1
sp|P18124|RL7_HUMAN	ASINMLR[5] M+15.9949_2	NA_NA	ASINMLR[5] M+15.9949_2_NA_NA	L	EGF	EGF_1	1	1	1	1.1	1945.923569	10.9649802306516	1
sp|P18124|RL7_HUMAN	LAFVIR_2	NA_NA	LAFVIR_2_NA_NA	L	EGF	EGF_1	1	1	1	1.1	9598.226928	13.267293107528	1
sp|P18124|RL7_HUMAN	NFAELK_2	NA_NA	NFAELK_2_NA_NA	L	EGF	EGF_1	1	1	1	1.1	3517.063639	11.818896624701	1
sp|P18124|RL7_HUMAN	SVNELIYK_2	NA_NA	SVNELIYK_2_NA_NA	L	EGF	EGF_1	1	1	1	1.1	NA	NA	1
sp|P19338|NUCL_HUMAN	TGISDVFAK_2	NA_NA	TGISDVFAK_2_NA_NA	L	EGF	EGF_1	1	1	1	1.1	NA	NA	1
sp|P19338|NUCL_HUMAN	VAVATPAKK_2	NA_NA	VAVATPAKK_2_NA_NA	L	EGF	EGF_1	1	1	1	1.1	64506.6335	16.0159008065742	1
sp|P20929|NEBU_HUMAN	GIGWSPLGSLEAEK_2	NA_NA	GIGWSPLGSLEAEK_2_NA_NA	L	EGF	EGF_1	1	1	1	1.1	36593.15008	15.1980268935481	1
sp|P20930|FILA_HUMAN	ENLPISGHK_2	NA_NA	ENLPISGHK_2_NA_NA	L	EGF	EGF_1	1	1	1	1.1	70159.61013	16.1370940106435	1
sp|P20930|FILA_HUMAN	ENLPISGHK_3	NA_NA	ENLPISGHK_3_NA_NA	L	EGF	EGF_1	1	1	1	1.1	174839.4884	17.4544124363938	1
sp|P20930|FILA_HUMAN	HHEASSHADISR_4	NA_NA	HHEASSHADISR_4_NA_NA	L	EGF	EGF_1	1	1	1	1.1	4041.769823	12.0195123480785	1
sp|P20930|FILA_HUMAN	HHEASTHADISR_4	NA_NA	HHEASTHADISR_4_NA_NA	L	EGF	EGF_1	1	1	1	1.1	9135.915329	13.1960744648344	1
sp|P20930|FILA_HUMAN	HSGIGHGQASSAVR_3	NA_NA	HSGIGHGQASSAVR_3_NA_NA	L	EGF	EGF_1	1	1	1	1.1	78736.6468	16.3034885527261	1
sp|P20930|FILA_HUMAN	KRPSSLER_2	NA_NA	KRPSSLER_2_NA_NA	L	EGF	EGF_1	1	1	1	1.1	3193.14621	11.6795037984092	1
sp|P20930|FILA_HUMAN	KRPSSLER_3	NA_NA	KRPSSLER_3_NA_NA	L	EGF	EGF_1	1	1	1	1.1	14540.0210235	13.866482635012	1
sp|P20930|FILA_HUMAN	RPSSLER_2	NA_NA	RPSSLER_2_NA_NA	L	EGF	EGF_1	1	1	1	1.1	NA	NA	1
sp|P20930|FILA_HUMAN	SDASHGQSGSR_2	NA_NA	SDASHGQSGSR_2_NA_NA	L	EGF	EGF_1	1	1	1	1.1	11524.15314	13.5311140169044	1
sp|P21333|FLNA_HUMAN	AGGPGLER_2	NA_NA	AGGPGLER_2_NA_NA	L	EGF	EGF_1	1	1	1	1.1	1666.6884741	10.7415096557928	1
sp|P21333|FLNA_HUMAN	AGVAPLQVK_2	NA_NA	AGVAPLQVK_2_NA_NA	L	EGF	EGF_1	1	1	1	1.1	19383.6582746	14.2812941557967	1
sp|P21333|FLNA_HUMAN	AHVVPCFDASK[6] C+57.0215_3	NA_NA	AHVVPCFDASK[6] C+57.0215_3_NA_NA	L	EGF	EGF_1	1	1	1	1.1	2968.285431	11.5741550133761	1
sp|P21333|FLNA_HUMAN	ANLPQSFQVDTSK_2	NA_NA	ANLPQSFQVDTSK_2_NA_NA	L	EGF	EGF_1	1	1	1	1.1	866.3748191	9.79758840207455	1
sp|P21333|FLNA_HUMAN	EATTEFSVDAR_2	NA_NA	EATTEFSVDAR_2_NA_NA	L	EGF	EGF_1	1	1	1	1.1	22471.4284	14.4945451123293	1
sp|P21333|FLNA_HUMAN	FTIDTK_2	NA_NA	FTIDTK_2_NA_NA	L	EGF	EGF_1	1	1	1	1.1	22615.34898	14.5037555382829	1
sp|P21333|FLNA_HUMAN	FTVETR_2	NA_NA	FTVETR_2_NA_NA	L	EGF	EGF_1	1	1	1	1.1	5255.011891	12.3982192135748	1
sp|P21333|FLNA_HUMAN	FVPAEMGTHTVSVK[6] M+15.9949_3	NA_NA	FVPAEMGTHTVSVK[6] M+15.9949_3_NA_NA	L	EGF	EGF_1	1	1	1	1.1	14493.01065	13.8618105985018	1
sp|P21333|FLNA_HUMAN	IQQNTFTR_2	NA_NA	IQQNTFTR_2_NA_NA	L	EGF	EGF_1	1	1	1	1.1	54546.99693	15.7739530513062	1
sp|P21333|FLNA_HUMAN	KGEITGEVR_2	NA_NA	KGEITGEVR_2_NA_NA	L	EGF	EGF_1	1	1	1	1.1	7096.7396661	12.8316815689401	1
sp|P21333|FLNA_HUMAN	LKPGAPLRPK_3	NA_NA	LKPGAPLRPK_3_NA_NA	L	EGF	EGF_1	1	1	1	1.1	1758.325975	10.8187277405112	1
sp|P21333|FLNA_HUMAN	LVSIDSK_2	NA_NA	LVSIDSK_2_NA_NA	L	EGF	EGF_1	1	1	1	1.1	2438.485569	11.2905106193693	1
sp|P21333|FLNA_HUMAN	SSFTVDCSK[7] C+57.0215_2	NA_NA	SSFTVDCSK[7] C+57.0215_2_NA_NA	L	EGF	EGF_1	1	1	1	1.1	46749.69798	15.5514103244492	1
sp|P21333|FLNA_HUMAN	VKVEPSHDASK_2	NA_NA	VKVEPSHDASK_2_NA_NA	L	EGF	EGF_1	1	1	1	1.1	NA	NA	1
sp|P21333|FLNA_HUMAN	VKVEPSHDASK_3	NA_NA	VKVEPSHDASK_3_NA_NA	L	EGF	EGF_1	1	1	1	1.1	32.42254478	5.05766632460675	1
sp|P21333|FLNA_HUMAN	VNVGAGSHPNK_3	NA_NA	VNVGAGSHPNK_3_NA_NA	L	EGF	EGF_1	1	1	1	1.1	284.3214384	8.19011997515965	1
sp|P21333|FLNA_HUMAN	VYGPGVAK_2	NA_NA	VYGPGVAK_2_NA_NA	L	EGF	EGF_1	1	1	1	1.1	18805.55849	14.2376124321173	1
sp|P21333|FLNA_HUMAN	YTILIK_2	NA_NA	YTILIK_2_NA_NA	L	EGF	EGF_1	1	1	1	1.1	NA	NA	1
sp|P21399|ACOC_HUMAN	EPLGVNAK_2	NA_NA	EPLGVNAK_2_NA_NA	L	EGF	EGF_1	1	1	1	1.1	76701.97488	16.2657170036718	1
sp|P21399|ACOC_HUMAN	IPENLK_2	NA_NA	IPENLK_2_NA_NA	L	EGF	EGF_1	1	1	1	1.1	3570.358192	11.8405940030684	1
sp|P21912|SDHB_HUMAN	AIAEIKK_2	NA_NA	AIAEIKK_2_NA_NA	L	EGF	EGF_1	1	1	1	1.1	10457.31605	13.3909659001497	1
sp|P21912|SDHB_HUMAN	SIEPYLK_2	NA_NA	SIEPYLK_2_NA_NA	L	EGF	EGF_1	1	1	1	1.1	NA	NA	1
sp|P22626|ROA2_HUMAN	GGGGNFGPGPGSNFR_2	NA_NA	GGGGNFGPGPGSNFR_2_NA_NA	L	EGF	EGF_1	1	1	1	1.1	9988.933899	13.3248558948442	1
sp|P22626|ROA2_HUMAN	TLETVPLER_2	NA_NA	TLETVPLER_2_NA_NA	L	EGF	EGF_1	1	1	1	1.1	NA	NA	1
sp|P22626|ROA2_HUMAN	YHTINGHNAEVR_3	NA_NA	YHTINGHNAEVR_3_NA_NA	L	EGF	EGF_1	1	1	1	1.1	4646.929394	12.220802909399	1
sp|P22735|TGM1_HUMAN	GTHVIIPVGK_3	NA_NA	GTHVIIPVGK_3_NA_NA	L	EGF	EGF_1	1	1	1	1.1	584.1652902	9.22897372896595	1
sp|P22735|TGM1_HUMAN	ILNVGDIGGNETVTLR_2	NA_NA	ILNVGDIGGNETVTLR_2_NA_NA	L	EGF	EGF_1	1	1	1	1.1	62366.96458	15.9672353239516	1
sp|P22735|TGM1_HUMAN	KAVETAAAHGSKPNVYANR_4	NA_NA	KAVETAAAHGSKPNVYANR_4_NA_NA	L	EGF	EGF_1	1	1	1	1.1	34695.30432	15.1211937006922	1
sp|P23528|COF1_HUMAN	MIYASSK_2	NA_NA	MIYASSK_2_NA_NA	L	EGF	EGF_1	1	1	1	1.1	26112.5426135	14.7111962214047	1
sp|P23528|COF1_HUMAN	MIYASSK[1] M+15.9949_2	NA_NA	MIYASSK[1] M+15.9949_2_NA_NA	L	EGF	EGF_1	1	1	1	1.1	67022.1528	16.0710913074462	1
sp|P23528|COF1_HUMAN	SSTPEEVKKR_3	NA_NA	SSTPEEVKKR_3_NA_NA	L	EGF	EGF_1	1	1	1	1.1	309.8041419	8.31395352222168	1
sp|P23528|COF1_HUMAN	VFNDMK_2	NA_NA	VFNDMK_2_NA_NA	L	EGF	EGF_1	1	1	1	1.1	51986.53013	15.704591144698	1
sp|P23528|COF1_HUMAN	VFNDMK[5] M+15.9949_2	NA_NA	VFNDMK[5] M+15.9949_2_NA_NA	L	EGF	EGF_1	1	1	1	1.1	111825.72132	16.8096334389637	1
sp|P23528|COF1_HUMAN	YALYDATYETK_2	NA_NA	YALYDATYETK_2_NA_NA	L	EGF	EGF_1	1	1	1	1.1	320097.6276	18.3268933590442	1
sp|P24534|EF1B_HUMAN	AKKPALVAK_3	NA_NA	AKKPALVAK_3_NA_NA	L	EGF	EGF_1	1	1	1	1.1	23913.23161	14.584262387329	1
sp|P24534|EF1B_HUMAN	ASLPGVKK_2	NA_NA	ASLPGVKK_2_NA_NA	L	EGF	EGF_1	1	1	1	1.1	4024.395931	12.0132974332463	1
sp|P24534|EF1B_HUMAN	KPALVAK_2	NA_NA	KPALVAK_2_NA_NA	L	EGF	EGF_1	1	1	1	1.1	8244.4986664	13.0479569534226	1
sp|P24534|EF1B_HUMAN	LEECVR[4] C+57.0215_2	NA_NA	LEECVR[4] C+57.0215_2_NA_NA	L	EGF	EGF_1	1	1	1	1.1	NA	NA	1
sp|P24534|EF1B_HUMAN	LVPVGYGIK_2	NA_NA	LVPVGYGIK_2_NA_NA	L	EGF	EGF_1	1	1	1	1.1	90238.38974	16.5001946035298	1
sp|P24534|EF1B_HUMAN	LVPVGYGIKK_3	NA_NA	LVPVGYGIKK_3_NA_NA	L	EGF	EGF_1	1	1	1	1.1	24734.78124	14.6329944197836	1
sp|P24666|PPAC_HUMAN	HGIPMSHVAR[5] M+15.9949_3	NA_NA	HGIPMSHVAR[5] M+15.9949_3_NA_NA	L	EGF	EGF_1	1	1	1	1.1	132.9781113	7.09378588218647	1
sp|P24666|PPAC_HUMAN	SPIAEAVFR_2	NA_NA	SPIAEAVFR_2_NA_NA	L	EGF	EGF_1	1	1	1	1.1	2733.824307	11.4554457139956	1
sp|P25490|TYY1_HUMAN	AFVESSK_2	NA_NA	AFVESSK_2_NA_NA	L	EGF	EGF_1	1	1	1	1.1	NA	NA	1
sp|P25490|TYY1_HUMAN	FAQSTNLK_2	NA_NA	FAQSTNLK_2_NA_NA	L	EGF	EGF_1	1	1	1	1.1	37151.18005	15.219861316229	1
sp|P25490|TYY1_HUMAN	HLHTHGPR_3	NA_NA	HLHTHGPR_3_NA_NA	L	EGF	EGF_1	1	1	1	1.1	NA	NA	1
sp|P25490|TYY1_HUMAN	KIKEDDAPR_3	NA_NA	KIKEDDAPR_3_NA_NA	L	EGF	EGF_1	1	1	1	1.1	NA	NA	1
sp|P25490|TYY1_HUMAN	TIACPHKGCTK[4] C+57.0215|[9] C+57.0215_3	NA_NA	TIACPHKGCTK[4] C+57.0215|[9] C+57.0215_3_NA_NA	L	EGF	EGF_1	1	1	1	1.1	NA	NA	1
sp|P25490|TYY1_HUMAN	VHVCAECGK[4] C+57.0215|[7] C+57.0215_2	NA_NA	VHVCAECGK[4] C+57.0215|[7] C+57.0215_2_NA_NA	L	EGF	EGF_1	1	1	1	1.1	5763.741915	12.531530921785	1
sp|P25490|TYY1_HUMAN	VHVCAECGK[4] C+57.0215|[7] C+57.0215_3	NA_NA	VHVCAECGK[4] C+57.0215|[7] C+57.0215_3_NA_NA	L	EGF	EGF_1	1	1	1	1.1	3936.182819	11.9813224141646	1
sp|P26373|RL13_HUMAN	GFSLEELR_2	NA_NA	GFSLEELR_2_NA_NA	L	EGF	EGF_1	1	1	1	1.1	NA	NA	1
sp|P26373|RL13_HUMAN	LILFPR_2	NA_NA	LILFPR_2_NA_NA	L	EGF	EGF_1	1	1	1	1.1	6479.170158	12.7003342316777	1
sp|P26373|RL13_HUMAN	VITEEEKNFK_3	NA_NA	VITEEEKNFK_3_NA_NA	L	EGF	EGF_1	1	1	1	1.1	56805.41003	15.832481615323	1
sp|P26599|PTBP1_HUMAN	LHGKPIR_2	NA_NA	LHGKPIR_2_NA_NA	L	EGF	EGF_1	1	1	1	1.1	NA	NA	1
sp|P26599|PTBP1_HUMAN	LTSLNVK_2	NA_NA	LTSLNVK_2_NA_NA	L	EGF	EGF_1	1	1	1	1.1	6177.949589	12.6316532837362	1
sp|P26641|EF1G_HUMAN	ALIAAQYSGAQVR_2	NA_NA	ALIAAQYSGAQVR_2_NA_NA	L	EGF	EGF_1	1	1	1	1.1	NA	NA	1
sp|P26641|EF1G_HUMAN	STFVLDEFKR_3	NA_NA	STFVLDEFKR_3_NA_NA	L	EGF	EGF_1	1	1	1	1.1	52286.99498	15.7129054382513	1
sp|P26641|EF1G_HUMAN	TPEFLR_2	NA_NA	TPEFLR_2_NA_NA	L	EGF	EGF_1	1	1	1	1.1	22665.16082	14.5069296776135	1
sp|P27824|CALX_HUMAN	KDDTDDEIAK_2	NA_NA	KDDTDDEIAK_2_NA_NA	L	EGF	EGF_1	1	1	1	1.1	150534.9725	17.238480069538	1
sp|P27824|CALX_HUMAN	RPDADLK_2	NA_NA	RPDADLK_2_NA_NA	L	EGF	EGF_1	1	1	1	1.1	258.7477112	8.0541431910239	1
sp|P27824|CALX_HUMAN	TGIYEEK_2	NA_NA	TGIYEEK_2_NA_NA	L	EGF	EGF_1	1	1	1	1.1	373.4741861	8.58360561981227	1
sp|P28072|PSB6_HUMAN	LAAIAESGVER_2	NA_NA	LAAIAESGVER_2_NA_NA	L	EGF	EGF_1	1	1	1	1.1	NA	NA	1
sp|P28072|PSB6_HUMAN	TTTGSYIANR_2	NA_NA	TTTGSYIANR_2_NA_NA	L	EGF	EGF_1	1	1	1	1.1	25726.8147	14.6897261242707	1
sp|P29692|EF1D_HUMAN	LVPVGYGIR_2	NA_NA	LVPVGYGIR_2_NA_NA	L	EGF	EGF_1	1	1	1	1.1	32569.57941	15.0299783692424	1
sp|P30050|RL12_HUMAN	IGPLGLSPK_2	NA_NA	IGPLGLSPK_2_NA_NA	L	EGF	EGF_1	1	1	1	1.1	38923.3874	15.2870905492883	1
sp|P30050|RL12_HUMAN	KVGDDIAK_2	NA_NA	KVGDDIAK_2_NA_NA	L	EGF	EGF_1	1	1	1	1.1	1258.189814	10.3358747724705	1
sp|P31943|HNRH1_HUMAN	YIEIFK_2	NA_NA	YIEIFK_2_NA_NA	L	EGF	EGF_1	1	1	1	1.1	16624.10712	14.0597301353648	1
sp|P31943|HNRH1_HUMAN	YVEVFK_2	NA_NA	YVEVFK_2_NA_NA	L	EGF	EGF_1	1	1	1	1.1	445.3160592	8.83742672985243	1
sp|P31944|CASPE_HUMAN	FQQAIDSR_2	NA_NA	FQQAIDSR_2_NA_NA	L	EGF	EGF_1	1	1	1	1.1	NA	NA	1
sp|P31944|CASPE_HUMAN	KTNPEIQSTLR_2	NA_NA	KTNPEIQSTLR_2_NA_NA	L	EGF	EGF_1	1	1	1	1.1	12693.47971	13.6705408944156	1
sp|P31944|CASPE_HUMAN	KTNPEIQSTLR_3	NA_NA	KTNPEIQSTLR_3_NA_NA	L	EGF	EGF_1	1	1	1	1.1	165135.3725	17.3720305576668	1
sp|P31944|CASPE_HUMAN	KTNPEIQSTLRK_3	NA_NA	KTNPEIQSTLRK_3_NA_NA	L	EGF	EGF_1	1	1	1	1.1	36090.33819	15.1780659420436	1
sp|P32119|PRDX2_HUMAN	GLFIIDGK_2	NA_NA	GLFIIDGK_2_NA_NA	L	EGF	EGF_1	1	1	1	1.1	47366.7285383	15.5703273129853	1
sp|P32119|PRDX2_HUMAN	SVDEALR_2	NA_NA	SVDEALR_2_NA_NA	L	EGF	EGF_1	1	1	1	1.1	103984.6701	16.7047522299203	1
sp|P33316|DUT_HUMAN	ARPAEVGGMQLR[9] M+15.9949_3	NA_NA	ARPAEVGGMQLR[9] M+15.9949_3_NA_NA	L	EGF	EGF_1	1	1	1	1.1	39831.75051	15.3203721638377	1
sp|P33316|DUT_HUMAN	LSEHATAPTR_2	NA_NA	LSEHATAPTR_2_NA_NA	L	EGF	EGF_1	1	1	1	1.1	596.6940918	9.25958858201492	1
sp|P33316|DUT_HUMAN	LSEHATAPTR_3	NA_NA	LSEHATAPTR_3_NA_NA	L	EGF	EGF_1	1	1	1	1.1	51403.80031	15.6883283023173	1
sp|P34931|HS71L_HUMAN	ITITNDK_2	NA_NA	ITITNDK_2_NA_NA	L	EGF	EGF_1	1	1	1	1.1	6806.672165	12.7714748106356	1
sp|P34931|HS71L_HUMAN	ITITNDKGR_2	NA_NA	ITITNDKGR_2_NA_NA	L	EGF	EGF_1	1	1	1	1.1	27419.64332	14.7816630841362	1
sp|P34931|HS71L_HUMAN	ITITNDKGR_3	NA_NA	ITITNDKGR_3_NA_NA	L	EGF	EGF_1	1	1	1	1.1	73764.12363	16.2093725886409	1
sp|P34931|HS71L_HUMAN	LSKEEIER_2	NA_NA	LSKEEIER_2_NA_NA	L	EGF	EGF_1	1	1	1	1.1	11320.08423	13.5053379727054	1
sp|P34931|HS71L_HUMAN	TTPSYVAFTDTER_2	NA_NA	TTPSYVAFTDTER_2_NA_NA	L	EGF	EGF_1	1	1	1	1.1	374779.679601	18.5544241074293	1
sp|P35268|RL22_HUMAN	AGNLGGGVVTIER_2	NA_NA	AGNLGGGVVTIER_2_NA_NA	L	EGF	EGF_1	1	1	1	1.1	51959.956	15.7038534888555	1
sp|P35268|RL22_HUMAN	ESYELR_2	NA_NA	ESYELR_2_NA_NA	L	EGF	EGF_1	1	1	1	1.1	9994.716347	13.3256908083044	1
sp|P35579|MYH9_HUMAN	ASITALEAK_2	NA_NA	ASITALEAK_2_NA_NA	L	EGF	EGF_1	1	1	1	1.1	69355.57881	16.1204652141798	1
sp|P35579|MYH9_HUMAN	ASREEILAQAK_3	NA_NA	ASREEILAQAK_3_NA_NA	L	EGF	EGF_1	1	1	1	1.1	29335.08377	14.8790803915632	1
sp|P35579|MYH9_HUMAN	NAEQYKDQADKASTR_3	NA_NA	NAEQYKDQADKASTR_3_NA_NA	L	EGF	EGF_1	1	1	1	1.1	63838.9792	16.0008908624702	1
sp|P35579|MYH9_HUMAN	RGDLPFVVPR_3	NA_NA	RGDLPFVVPR_3_NA_NA	L	EGF	EGF_1	1	1	1	1.1	9373.958488	13.2331835908092	1
sp|P35580|MYH10_HUMAN	ALSLAR_2	NA_NA	ALSLAR_2_NA_NA	L	EGF	EGF_1	1	1	1	1.1	55147.97573	15.7897612107565	1
sp|P35580|MYH10_HUMAN	KFDQLLAEEK_3	NA_NA	KFDQLLAEEK_3_NA_NA	L	EGF	EGF_1	1	1	1	1.1	17830.99867	14.1608407867478	1
sp|P35580|MYH10_HUMAN	NTNPNFVR_2	NA_NA	NTNPNFVR_2_NA_NA	L	EGF	EGF_1	1	1	1	1.1	3344.315227	11.7462360236099	1
sp|P36578|RL4_HUMAN	AAAAAAALQAK_2	NA_NA	AAAAAAALQAK_2_NA_NA	L	EGF	EGF_1	1	1	1	1.1	39065.06346	15.292332237558	1
sp|P36578|RL4_HUMAN	LAPGGHVGR_2	NA_NA	LAPGGHVGR_2_NA_NA	L	EGF	EGF_1	1	1	1	1.1	1739.949043	10.8035702400836	1
sp|P39023|RL3_HUMAN	SLLVQTK_2	NA_NA	SLLVQTK_2_NA_NA	L	EGF	EGF_1	1	1	1	1.1	3671.985018	11.8810853573142	1
sp|P39023|RL3_HUMAN	VAFSVAR_2	NA_NA	VAFSVAR_2_NA_NA	L	EGF	EGF_1	1	1	1	1.1	19068.45112	14.257640941848	1
sp|P40121|CAPG_HUMAN	QAALQVAEGFISR_2	NA_NA	QAALQVAEGFISR_2_NA_NA	L	EGF	EGF_1	1	1	1	1.1	15338.34668	13.9435962629114	1
sp|P40429|RL13A_HUMAN	KFAYLGR_2	NA_NA	KFAYLGR_2_NA_NA	L	EGF	EGF_1	1	1	1	1.1	3213.361053	11.6886082758849	1
sp|P40429|RL13A_HUMAN	LAAIVAK_2	NA_NA	LAAIVAK_2_NA_NA	L	EGF	EGF_1	1	1	1	1.1	24015.90155	14.5904432476985	1
sp|P46776|RL27A_HUMAN	NKTGAAPIIDVVR_3	NA_NA	NKTGAAPIIDVVR_3_NA_NA	L	EGF	EGF_1	1	1	1	1.1	40351.0494914	15.3390594768324	1
sp|P46776|RL27A_HUMAN	TGAAPIIDVVR_2	NA_NA	TGAAPIIDVVR_2_NA_NA	L	EGF	EGF_1	1	1	1	1.1	145708.343432224	17.1914648648328	1
sp|P46778|RL21_HUMAN	EAHFVR_2	NA_NA	EAHFVR_2_NA_NA	L	EGF	EGF_1	1	1	1	1.1	44100.86166	15.4672601237539	1
sp|P46778|RL21_HUMAN	HGVVPLATYMR[10] M+15.9949_2	NA_NA	HGVVPLATYMR[10] M+15.9949_2_NA_NA	L	EGF	EGF_1	1	1	1	1.1	30953.82187	14.9565708298211	1
sp|P46778|RL21_HUMAN	SRDSFLKR_3	NA_NA	SRDSFLKR_3_NA_NA	L	EGF	EGF_1	1	1	1	1.1	57734.494029	15.8558868082504	1
sp|P46781|RS9_HUMAN	LFEGNALLR_2	NA_NA	LFEGNALLR_2_NA_NA	L	EGF	EGF_1	1	1	1	1.1	NA	NA	1
sp|P46781|RS9_HUMAN	TYVTPR_2	NA_NA	TYVTPR_2_NA_NA	L	EGF	EGF_1	1	1	1	1.1	NA	NA	1
sp|P47914|RL29_HUMAN	AQAAAPASVPAQAPK_2	NA_NA	AQAAAPASVPAQAPK_2_NA_NA	L	EGF	EGF_1	1	1	1	1.1	5722.368267	12.5211375311587	1
sp|P47914|RL29_HUMAN	LAYIAHPK_2	NA_NA	LAYIAHPK_2_NA_NA	L	EGF	EGF_1	1	1	1	1.1	3747.937748	11.9106221753757	1
sp|P47929|LEG7_HUMAN	GLVPPNASR_2	NA_NA	GLVPPNASR_2_NA_NA	L	EGF	EGF_1	1	1	1	1.1	37423.71197	15.2304059429569	1
sp|P47929|LEG7_HUMAN	GPGVPFQR_2	NA_NA	GPGVPFQR_2_NA_NA	L	EGF	EGF_1	1	1	1	1.1	172429.2217	17.4343856643169	1
sp|P47929|LEG7_HUMAN	IRGLVPPNASR_3	NA_NA	IRGLVPPNASR_3_NA_NA	L	EGF	EGF_1	1	1	1	1.1	35326.15168	15.1471898748742	1
sp|P49207|RL34_HUMAN	AFLIEEQK_2	NA_NA	AFLIEEQK_2_NA_NA	L	EGF	EGF_1	1	1	1	1.1	17267.61843	14.1145223981626	1
sp|P49207|RL34_HUMAN	AYGGSMCAK[6] M+15.9949|[7] C+57.0215_2	NA_NA	AYGGSMCAK[6] M+15.9949|[7] C+57.0215_2_NA_NA	L	EGF	EGF_1	1	1	1	1.1	NA	NA	1
sp|P49207|RL34_HUMAN	IVYLYTK_2	NA_NA	IVYLYTK_2_NA_NA	L	EGF	EGF_1	1	1	1	1.1	66530.13974	16.0604613437139	1
sp|P49207|RL34_HUMAN	IVYLYTKK_3	NA_NA	IVYLYTKK_3_NA_NA	L	EGF	EGF_1	1	1	1	1.1	509.9013672	9.03281529625122	1
sp|P49773|HINT1_HUMAN	AQVARPGGDTIFGK_3	NA_NA	AQVARPGGDTIFGK_3_NA_NA	L	EGF	EGF_1	1	1	1	1.1	23083.01264	14.5332848069047	1
sp|P49773|HINT1_HUMAN	IIFEDDR_2	NA_NA	IIFEDDR_2_NA_NA	L	EGF	EGF_1	1	1	1	1.1	NA	NA	1
sp|P54652|HSP72_HUMAN	DNNLLGK_2	NA_NA	DNNLLGK_2_NA_NA	L	EGF	EGF_1	1	1	1	1.1	4395.55481	12.1405704597028	1
sp|P54652|HSP72_HUMAN	STAGDTHLGGEDFDNR_3	NA_NA	STAGDTHLGGEDFDNR_3_NA_NA	L	EGF	EGF_1	1	1	1	1.1	47846.41142	15.5848640034033	1
sp|P54652|HSP72_HUMAN	VQVEYKGETK_2	NA_NA	VQVEYKGETK_2_NA_NA	L	EGF	EGF_1	1	1	1	1.1	47662.28308	15.5793013397422	1
sp|P54652|HSP72_HUMAN	VQVEYKGETK_3	NA_NA	VQVEYKGETK_3_NA_NA	L	EGF	EGF_1	1	1	1	1.1	141951.3083	17.1537775204203	1
sp|P60174|TPIS_HUMAN	IAVAAQNCYK[8] C+57.0215_2	NA_NA	IAVAAQNCYK[8] C+57.0215_2_NA_NA	L	EGF	EGF_1	1	1	1	1.1	NA	NA	1
sp|P60174|TPIS_HUMAN	SNVSDAVAQSTR_2	NA_NA	SNVSDAVAQSTR_2_NA_NA	L	EGF	EGF_1	1	1	1	1.1	98436.63557	16.625648629041	1
sp|P60709|ACTB_HUMAN	GYSFTTTAER_2	NA_NA	GYSFTTTAER_2_NA_NA	L	EGF	EGF_1	1	1	1	1.1	895021.8369	19.8103042565726	1
sp|P60842|IF4A1_HUMAN	ENYIHR_2	NA_NA	ENYIHR_2_NA_NA	L	EGF	EGF_1	1	1	1	1.1	NA	NA	1
sp|P60842|IF4A1_HUMAN	GYDVIAQAQSGTGK_2	NA_NA	GYDVIAQAQSGTGK_2_NA_NA	L	EGF	EGF_1	1	1	1	1.1	13932.63024	13.8049209193136	1
sp|P60842|IF4A1_HUMAN	KGVAINMVTEEDKR[7] M+15.9949_4	NA_NA	KGVAINMVTEEDKR[7] M+15.9949_4_NA_NA	L	EGF	EGF_1	1	1	1	1.1	1861.309341	10.9008430294284	1
sp|P60842|IF4A1_HUMAN	VLITTDLLAR_2	NA_NA	VLITTDLLAR_2_NA_NA	L	EGF	EGF_1	1	1	1	1.1	343177.3599	18.4273357531254	1
sp|P60981|DEST_HUMAN	IFYDMK[5] M+15.9949_2	NA_NA	IFYDMK[5] M+15.9949_2_NA_NA	L	EGF	EGF_1	1	1	1	1.1	8024.25317	13.0088923094265	1
sp|P60981|DEST_HUMAN	YALYDASFETK_2	NA_NA	YALYDASFETK_2_NA_NA	L	EGF	EGF_1	1	1	1	1.1	1270.434072	10.3498466948749	1
sp|P61221|ABCE1_HUMAN	FRDASLVFK_3	NA_NA	FRDASLVFK_3_NA_NA	L	EGF	EGF_1	1	1	1	1.1	NA	NA	1
sp|P61221|ABCE1_HUMAN	GTVGSILDR_2	NA_NA	GTVGSILDR_2_NA_NA	L	EGF	EGF_1	1	1	1	1.1	1145.911109	10.2010203200774	1
sp|P61221|ABCE1_HUMAN	ILEDDLK_2	NA_NA	ILEDDLK_2_NA_NA	L	EGF	EGF_1	1	1	1	1.1	NA	NA	1
sp|P61221|ABCE1_HUMAN	LCIEVTPQSK[2] C+57.0215_2	NA_NA	LCIEVTPQSK[2] C+57.0215_2_NA_NA	L	EGF	EGF_1	1	1	1	1.1	3322.728912	11.736893779048	1
sp|P61221|ABCE1_HUMAN	NVEDLSGGELQR_2	NA_NA	NVEDLSGGELQR_2_NA_NA	L	EGF	EGF_1	1	1	1	1.1	5884.825317	12.5615247763325	1
sp|P61221|ABCE1_HUMAN	YCANAFK[2] C+57.0215_2	NA_NA	YCANAFK[2] C+57.0215_2_NA_NA	L	EGF	EGF_1	1	1	1	1.1	8493.280409	13.090847066761	1
sp|P61247|RS3A_HUMAN	LFCVGFTK[3] C+57.0215_2	NA_NA	LFCVGFTK[3] C+57.0215_2_NA_NA	L	EGF	EGF_1	1	1	1	1.1	NA	NA	1
sp|P61247|RS3A_HUMAN	TTDGYLLR_2	NA_NA	TTDGYLLR_2_NA_NA	L	EGF	EGF_1	1	1	1	1.1	59927.26963	15.9096659239591	1
sp|P61313|RL15_HUMAN	FHHTIGGSR_3	NA_NA	FHHTIGGSR_3_NA_NA	L	EGF	EGF_1	1	1	1	1.1	44508.8280136	15.4805447926466	1
sp|P61313|RL15_HUMAN	NTLQLHR_2	NA_NA	NTLQLHR_2_NA_NA	L	EGF	EGF_1	1	1	1	1.1	64814.51738	16.0227702688863	1
sp|P61313|RL15_HUMAN	SLQSVAEER_2	NA_NA	SLQSVAEER_2_NA_NA	L	EGF	EGF_1	1	1	1	1.1	107496.4787	16.7526707763587	1
sp|P61513|RL37A_HUMAN	KIEISQHAK_2	NA_NA	KIEISQHAK_2_NA_NA	L	EGF	EGF_1	1	1	1	1.1	198263.154	17.6357979610277	1
sp|P61513|RL37A_HUMAN	KIEISQHAK_3	NA_NA	KIEISQHAK_3_NA_NA	L	EGF	EGF_1	1	1	1	1.1	421200.5424	18.7228886688312	1
sp|P61513|RL37A_HUMAN	YGASLRK_2	NA_NA	YGASLRK_2_NA_NA	L	EGF	EGF_1	1	1	1	1.1	66469.22416	16.0591397943659	1
sp|P61513|RL37A_HUMAN	YTCSFCGK[3] C+57.0215|[6] C+57.0215_2	NA_NA	YTCSFCGK[3] C+57.0215|[6] C+57.0215_2_NA_NA	L	EGF	EGF_1	1	1	1	1.1	95874.72025	16.5876037427766	1
sp|P61978|HNRPK_HUMAN	DLAGSIIGK_2	NA_NA	DLAGSIIGK_2_NA_NA	L	EGF	EGF_1	1	1	1	1.1	30786.07369	14.9487311643753	1
sp|P61978|HNRPK_HUMAN	NAGAVIGK_2	NA_NA	NAGAVIGK_2_NA_NA	L	EGF	EGF_1	1	1	1	1.1	128.9334602	7.04922380364025	1
sp|P62241|RS8_HUMAN	ADGYVLEGK_2	NA_NA	ADGYVLEGK_2_NA_NA	L	EGF	EGF_1	1	1	1	1.1	4027.279792	12.014330890699	1
sp|P62241|RS8_HUMAN	IIDVVYNASNNELVR_2	NA_NA	IIDVVYNASNNELVR_2_NA_NA	L	EGF	EGF_1	1	1	1	1.1	52317.94496	15.7137591528845	1
sp|P62241|RS8_HUMAN	ISSLLEEQFQQGK_2	NA_NA	ISSLLEEQFQQGK_2_NA_NA	L	EGF	EGF_1	1	1	1	1.1	5.054326329	2.37625971407588	1
sp|P62249|RS16_HUMAN	ALVAYYQK_2	NA_NA	ALVAYYQK_2_NA_NA	L	EGF	EGF_1	1	1	1	1.1	NA	NA	1
sp|P62249|RS16_HUMAN	FAGVDIR_2	NA_NA	FAGVDIR_2_NA_NA	L	EGF	EGF_1	1	1	1	1.1	62437.82564	15.9688735769491	1
sp|P62266|RS23_HUMAN	AHLGTALK_2	NA_NA	AHLGTALK_2_NA_NA	L	EGF	EGF_1	1	1	1	1.1	18702.99328	14.2297224613424	1
sp|P62266|RS23_HUMAN	ANPFGGASHAK_2	NA_NA	ANPFGGASHAK_2_NA_NA	L	EGF	EGF_1	1	1	1	1.1	NA	NA	1
sp|P62266|RS23_HUMAN	ANPFGGASHAK_3	NA_NA	ANPFGGASHAK_3_NA_NA	L	EGF	EGF_1	1	1	1	1.1	2947.271372	11.5639050885616	1
sp|P62266|RS23_HUMAN	GHAVGDIPGVR_3	NA_NA	GHAVGDIPGVR_3_NA_NA	L	EGF	EGF_1	1	1	1	1.1	10283.79257	13.3668256953424	1
sp|P62266|RS23_HUMAN	VANVSLLALYK_2	NA_NA	VANVSLLALYK_2_NA_NA	L	EGF	EGF_1	1	1	1	1.1	78600.19213	16.3009861187582	1
sp|P62280|RS11_HUMAN	ILSGVVTK_2	NA_NA	ILSGVVTK_2_NA_NA	L	EGF	EGF_1	1	1	1	1.1	18507.81808	14.2145881030691	1
sp|P62280|RS11_HUMAN	NIGLGFK_2	NA_NA	NIGLGFK_2_NA_NA	L	EGF	EGF_1	1	1	1	1.1	NA	NA	1
sp|P62316|SMD2_HUMAN	GDSVIVVLR_2	NA_NA	GDSVIVVLR_2_NA_NA	L	EGF	EGF_1	1	1	1	1.1	30630.052052	14.9414010983734	1
sp|P62316|SMD2_HUMAN	NNTQVLINCR[9] C+57.0215_2	NA_NA	NNTQVLINCR[9] C+57.0215_2_NA_NA	L	EGF	EGF_1	1	1	1	1.1	1384.221393	10.4735998915958	1
sp|P62316|SMD2_HUMAN	NPLIAGK_2	NA_NA	NPLIAGK_2_NA_NA	L	EGF	EGF_1	1	1	1	1.1	8737.065063	13.1316739188066	1
sp|P62316|SMD2_HUMAN	SEMTPEELQK[3] M+15.9949_2	NA_NA	SEMTPEELQK[3] M+15.9949_2_NA_NA	L	EGF	EGF_1	1	1	1	1.1	20585.85414	14.3681065893767	1
sp|P62424|RL7A_HUMAN	NFGIGQDIQPK_2	NA_NA	NFGIGQDIQPK_2_NA_NA	L	EGF	EGF_1	1	1	1	1.1	6022.949753	12.5949954080225	1
sp|P62424|RL7A_HUMAN	VAPAPAVVK_2	NA_NA	VAPAPAVVK_2_NA_NA	L	EGF	EGF_1	1	1	1	1.1	772.4748383	9.63208503108352	1
sp|P62701|RS4X_HUMAN	IGVITNR_2	NA_NA	IGVITNR_2_NA_NA	L	EGF	EGF_1	1	1	1	1.1	64297.57403	16.0112175849426	1
sp|P62701|RS4X_HUMAN	LSNIFVIGK_2	NA_NA	LSNIFVIGK_2_NA_NA	L	EGF	EGF_1	1	1	1	1.1	56576.69708	15.8266612351112	1
sp|P62701|RS4X_HUMAN	LTIAEER_2	NA_NA	LTIAEER_2_NA_NA	L	EGF	EGF_1	1	1	1	1.1	22740.9911	14.5117484110224	1
sp|P62736|ACTA_HUMAN	AGFAGDDAPR_2	NA_NA	AGFAGDDAPR_2_NA_NA	L	EGF	EGF_1	1	1	1	1.1	716761.6716	19.4898748668464	1
sp|P62736|ACTA_HUMAN	AVFPSIVGRPR_2	NA_NA	AVFPSIVGRPR_2_NA_NA	L	EGF	EGF_1	1	1	1	1.1	642465.5002	19.3320003596435	1
sp|P62736|ACTA_HUMAN	DSYVGDEAQSK_2	NA_NA	DSYVGDEAQSK_2_NA_NA	L	EGF	EGF_1	1	1	1	1.1	193187.5648	17.5983836076393	1
sp|P62736|ACTA_HUMAN	DSYVGDEAQSKR_2	NA_NA	DSYVGDEAQSKR_2_NA_NA	L	EGF	EGF_1	1	1	1	1.1	117017.1558	16.8751014324237	1
sp|P62736|ACTA_HUMAN	DSYVGDEAQSKR_3	NA_NA	DSYVGDEAQSKR_3_NA_NA	L	EGF	EGF_1	1	1	1	1.1	209356.6092	17.7143438380223	1
sp|P62736|ACTA_HUMAN	EITALAPSTMK_2	NA_NA	EITALAPSTMK_2_NA_NA	L	EGF	EGF_1	1	1	1	1.1	351011.0857	18.4598979693625	1
sp|P62736|ACTA_HUMAN	EITALAPSTMK[10] M+15.9949_2	NA_NA	EITALAPSTMK[10] M+15.9949_2_NA_NA	L	EGF	EGF_1	1	1	1	1.1	980507.0819	19.9419094252353	1
sp|P62736|ACTA_HUMAN	GILTLK_2	NA_NA	GILTLK_2_NA_NA	L	EGF	EGF_1	1	1	1	1.1	283162.0349	18.1500092229234	1
sp|P62736|ACTA_HUMAN	HQGVMVGMGQK[5] M+15.9949_2	NA_NA	HQGVMVGMGQK[5] M+15.9949_2_NA_NA	L	EGF	EGF_1	1	1	1	1.1	52446.23222	15.7172924118915	1
sp|P62736|ACTA_HUMAN	HQGVMVGMGQK[5] M+15.9949_3	NA_NA	HQGVMVGMGQK[5] M+15.9949_3_NA_NA	L	EGF	EGF_1	1	1	1	1.1	84286.059944	16.4017473235804	1
sp|P62736|ACTA_HUMAN	HQGVMVGMGQK[5] M+15.9949|[8] M+15.9949_3	NA_NA	HQGVMVGMGQK[5] M+15.9949|[8] M+15.9949_3_NA_NA	L	EGF	EGF_1	1	1	1	1.1	11922.27042	13.5801122816399	1
sp|P62736|ACTA_HUMAN	HQGVMVGMGQK[8] M+15.9949_3	NA_NA	HQGVMVGMGQK[8] M+15.9949_3_NA_NA	L	EGF	EGF_1	1	1	1	1.1	102295.443617	16.6811232614864	1
sp|P62736|ACTA_HUMAN	IIAPPER_2	NA_NA	IIAPPER_2_NA_NA	L	EGF	EGF_1	1	1	1	1.1	800054.0835	19.6484789038392	1
sp|P62736|ACTA_HUMAN	IKIIAPPER_3	NA_NA	IKIIAPPER_3_NA_NA	L	EGF	EGF_1	1	1	1	1.1	173483.9709	17.4431837453888	1
sp|P62736|ACTA_HUMAN	IKIIAPPERK_2	NA_NA	IKIIAPPERK_2_NA_NA	L	EGF	EGF_1	1	1	1	1.1	10498.69975	13.3966639428449	1
sp|P62736|ACTA_HUMAN	IKIIAPPERK_3	NA_NA	IKIIAPPERK_3_NA_NA	L	EGF	EGF_1	1	1	1	1.1	168534.2653	17.4014233153206	1
sp|P62736|ACTA_HUMAN	MQKEITALAPSTMK[1] M+15.9949|[13] M+15.9949_3	NA_NA	MQKEITALAPSTMK[1] M+15.9949|[13] M+15.9949_3_NA_NA	L	EGF	EGF_1	1	1	1	1.1	136896.9291	17.1014714587669	1
sp|P62736|ACTA_HUMAN	RGILTLK_2	NA_NA	RGILTLK_2_NA_NA	L	EGF	EGF_1	1	1	1	1.1	371948.313523	18.5434835309058	1
sp|P62736|ACTA_HUMAN	SYELPDGQVITIGNER_2	NA_NA	SYELPDGQVITIGNER_2_NA_NA	L	EGF	EGF_1	1	1	1	1.1	952314.1388	19.8998189268819	1
sp|P62753|RS6_HUMAN	LIEVDDER_2	NA_NA	LIEVDDER_2_NA_NA	L	EGF	EGF_1	1	1	1	1.1	21244.56261	14.4135469210318	1
sp|P62753|RS6_HUMAN	TFYEKR_2	NA_NA	TFYEKR_2_NA_NA	L	EGF	EGF_1	1	1	1	1.1	NA	NA	1
sp|P62805|H4_HUMAN	DAVTYTEHAK_2	NA_NA	DAVTYTEHAK_2_NA_NA	L	EGF	EGF_1	1	1	1	1.1	57842.22188	15.858576251019	1
sp|P62805|H4_HUMAN	DAVTYTEHAK_3	NA_NA	DAVTYTEHAK_3_NA_NA	L	EGF	EGF_1	1	1	1	1.1	54641.03003	15.7764379596678	1
sp|P62805|H4_HUMAN	DNIQGITKPAIR_2	NA_NA	DNIQGITKPAIR_2_NA_NA	L	EGF	EGF_1	1	1	1	1.1	28171.87605	14.8207089200679	1
sp|P62805|H4_HUMAN	DNIQGITKPAIR_3	NA_NA	DNIQGITKPAIR_3_NA_NA	L	EGF	EGF_1	1	1	1	1.1	154093.3934	17.2721863837121	1
sp|P62805|H4_HUMAN	ISGLIYEETR_2	NA_NA	ISGLIYEETR_2_NA_NA	L	EGF	EGF_1	1	1	1	1.1	282477.6386	18.1465180405467	1
sp|P62805|H4_HUMAN	TVTAMDVVYALKR[5] M+15.9949_3	NA_NA	TVTAMDVVYALKR[5] M+15.9949_3_NA_NA	L	EGF	EGF_1	1	1	1	1.1	256275.69219189	18.0060780198029	1
sp|P62805|H4_HUMAN	VFLENVIR_2	NA_NA	VFLENVIR_2_NA_NA	L	EGF	EGF_1	1	1	1	1.1	341186.1856	18.4189406087227	1
sp|P62826|RAN_HUMAN	LVLVGDGGTGK_2	NA_NA	LVLVGDGGTGK_2_NA_NA	L	EGF	EGF_1	1	1	1	1.1	41252.02404	15.3709181870093	1
sp|P62826|RAN_HUMAN	SIVFHR_2	NA_NA	SIVFHR_2_NA_NA	L	EGF	EGF_1	1	1	1	1.1	12520.98555	13.6508014036948	1
sp|P62826|RAN_HUMAN	TTFVKR_2	NA_NA	TTFVKR_2_NA_NA	L	EGF	EGF_1	1	1	1	1.1	6846.939796	12.7799845119734	1
sp|P62829|RL23_HUMAN	GSAITGPVAK_2	NA_NA	GSAITGPVAK_2_NA_NA	L	EGF	EGF_1	1	1	1	1.1	NA	NA	1
sp|P62829|RL23_HUMAN	KVHPAVVIR_3	NA_NA	KVHPAVVIR_3_NA_NA	L	EGF	EGF_1	1	1	1	1.1	NA	NA	1
sp|P62829|RL23_HUMAN	NLYIISVK_2	NA_NA	NLYIISVK_2_NA_NA	L	EGF	EGF_1	1	1	1	1.1	30469.840989	14.9338352508961	1
sp|P62913|RL11_HUMAN	IAVHCTVR[5] C+57.0215_2	NA_NA	IAVHCTVR[5] C+57.0215_2_NA_NA	L	EGF	EGF_1	1	1	1	1.1	NA	NA	1
sp|P62913|RL11_HUMAN	IAVHCTVR[5] C+57.0215_3	NA_NA	IAVHCTVR[5] C+57.0215_3_NA_NA	L	EGF	EGF_1	1	1	1	1.1	21371.48444	14.422140399254	1
sp|P62913|RL11_HUMAN	VLEQLTGQTPVFSK_2	NA_NA	VLEQLTGQTPVFSK_2_NA_NA	L	EGF	EGF_1	1	1	1	1.1	35852.49328	15.1685267311091	1
sp|P62917|RL8_HUMAN	ASGNYATVISHNPETK_3	NA_NA	ASGNYATVISHNPETK_3_NA_NA	L	EGF	EGF_1	1	1	1	1.1	240494.7853	17.9143869867078	1
sp|P62917|RL8_HUMAN	AVDFAER_2	NA_NA	AVDFAER_2_NA_NA	L	EGF	EGF_1	1	1	1	1.1	152733.5557	17.2593984329997	1
sp|P62917|RL8_HUMAN	AVVGVVAGGGR_2	NA_NA	AVVGVVAGGGR_2_NA_NA	L	EGF	EGF_1	1	1	1	1.1	335371.9686	18.3941434837807	1
sp|P62917|RL8_HUMAN	GAGSVFR_2	NA_NA	GAGSVFR_2_NA_NA	L	EGF	EGF_1	1	1	1	1.1	20409.31907	14.3556813293091	1
sp|P62917|RL8_HUMAN	GIVKDIIHDPGR_3	NA_NA	GIVKDIIHDPGR_3_NA_NA	L	EGF	EGF_1	1	1	1	1.1	3251.29425	11.705539314195	1
sp|P62917|RL8_HUMAN	IDKPILK_2	NA_NA	IDKPILK_2_NA_NA	L	EGF	EGF_1	1	1	1	1.1	143150.94742	17.1659185932379	1
sp|P62917|RL8_HUMAN	KGAGSVFR_2	NA_NA	KGAGSVFR_2_NA_NA	L	EGF	EGF_1	1	1	1	1.1	168336.14917	17.399726394612	1
sp|P62917|RL8_HUMAN	KVGLIAAR_2	NA_NA	KVGLIAAR_2_NA_NA	L	EGF	EGF_1	1	1	1	1.1	147677.013107	17.2108266532983	1
sp|P62917|RL8_HUMAN	VGLIAAR_2	NA_NA	VGLIAAR_2_NA_NA	L	EGF	EGF_1	1	1	1	1.1	51698.21936	15.696567870452	1
sp|P62917|RL8_HUMAN	VKLPSGSK_2	NA_NA	VKLPSGSK_2_NA_NA	L	EGF	EGF_1	1	1	1	1.1	19295.97276	14.2747530554607	1
sp|P62937|PPIA_HUMAN	ALSTGEKGFGYK_3	NA_NA	ALSTGEKGFGYK_3_NA_NA	L	EGF	EGF_1	1	1	1	1.1	45106.89959	15.499801405981	1
sp|P62937|PPIA_HUMAN	EGMNIVEAMER[3] M+15.9949|[9] M+15.9949_2	NA_NA	EGMNIVEAMER[3] M+15.9949|[9] M+15.9949_2_NA_NA	L	EGF	EGF_1	1	1	1	1.1	1296.8837364	10.3795743348956	1
sp|P62937|PPIA_HUMAN	HVVFGK_2	NA_NA	HVVFGK_2_NA_NA	L	EGF	EGF_1	1	1	1	1.1	99026.42255	16.6342668008613	1
sp|P62937|PPIA_HUMAN	KITIADCGQLE[7] C+57.0215_2	NA_NA	KITIADCGQLE[7] C+57.0215_2_NA_NA	L	EGF	EGF_1	1	1	1	1.1	167153.7325	17.3895569449647	1
sp|P62937|PPIA_HUMAN	VKEGMNIVEAMER[5] M+15.9949|[11] M+15.9949_3	NA_NA	VKEGMNIVEAMER[5] M+15.9949|[11] M+15.9949_3_NA_NA	L	EGF	EGF_1	1	1	1	1.1	90791.39096	16.5090087842268	1
sp|P62979|RS27A_HUMAN	VDENGKISR_3	NA_NA	VDENGKISR_3_NA_NA	L	EGF	EGF_1	1	1	1	1.1	4.189929268	2.10566678957652	1
sp|P62979|RS27A_HUMAN	VKLAVLK_2	NA_NA	VKLAVLK_2_NA_NA	L	EGF	EGF_1	1	1	1	1.1	NA	NA	1
sp|P62987|RL40_HUMAN	ESTLHLVLR_2	NA_NA	ESTLHLVLR_2_NA_NA	L	EGF	EGF_1	1	1	1	1.1	30452.69339	14.9330231127622	1
sp|P62987|RL40_HUMAN	ESTLHLVLR_3	NA_NA	ESTLHLVLR_3_NA_NA	L	EGF	EGF_1	1	1	1	1.1	56065.73124	15.8135725091187	1
sp|P62987|RL40_HUMAN	LIFAGK_2	NA_NA	LIFAGK_2_NA_NA	L	EGF	EGF_1	1	1	1	1.1	303207.5331	18.2486869719181	1
sp|P62987|RL40_HUMAN	MQIFVK[1] M+15.9949_2	NA_NA	MQIFVK[1] M+15.9949_2_NA_NA	L	EGF	EGF_1	1	1	1	1.1	164729.33913	17.3684789038855	1
sp|P62987|RL40_HUMAN	TITLEVEPSDTIENVK_2	NA_NA	TITLEVEPSDTIENVK_2_NA_NA	L	EGF	EGF_1	1	1	1	1.1	993.1551578	9.99461621347339	1
sp|P62987|RL40_HUMAN	TLSDYNIQK_2	NA_NA	TLSDYNIQK_2_NA_NA	L	EGF	EGF_1	1	1	1	1.1	66620.7515	16.0624249078442	1
sp|P63241|IF5A1_HUMAN	IVEMSTSK[4] M+15.9949_2	NA_NA	IVEMSTSK[4] M+15.9949_2_NA_NA	L	EGF	EGF_1	1	1	1	1.1	2567.281425	11.3647666374579	1
sp|P63241|IF5A1_HUMAN	NGFVVLK_2	NA_NA	NGFVVLK_2_NA_NA	L	EGF	EGF_1	1	1	1	1.1	61706.35068	15.9518722557239	1
sp|P63241|IF5A1_HUMAN	VHLVGIDIFTGK_3	NA_NA	VHLVGIDIFTGK_3_NA_NA	L	EGF	EGF_1	1	1	1	1.1	NA	NA	1
sp|P68104|EF1A1_HUMAN	EHALLAYTLGVK_2	NA_NA	EHALLAYTLGVK_2_NA_NA	L	EGF	EGF_1	1	1	1	1.1	5321.442039	12.4163424344642	1
sp|P68104|EF1A1_HUMAN	EHALLAYTLGVK_3	NA_NA	EHALLAYTLGVK_3_NA_NA	L	EGF	EGF_1	1	1	1	1.1	14219.49756	13.8343237685839	1
sp|P68104|EF1A1_HUMAN	EVSTYIK_2	NA_NA	EVSTYIK_2_NA_NA	L	EGF	EGF_1	1	1	1	1.1	122232.9587	16.9380147182403	1
sp|P68104|EF1A1_HUMAN	EVSTYIKK_2	NA_NA	EVSTYIKK_2_NA_NA	L	EGF	EGF_1	1	1	1	1.1	143529.4776	17.169728437812	1
sp|P68104|EF1A1_HUMAN	EVSTYIKK_3	NA_NA	EVSTYIKK_3_NA_NA	L	EGF	EGF_1	1	1	1	1.1	130867.7895	17.0364914249632	1
sp|P68104|EF1A1_HUMAN	IGGIGTVPVGR_2	NA_NA	IGGIGTVPVGR_2_NA_NA	L	EGF	EGF_1	1	1	1	1.1	1965289.276	20.9450511516465	1
sp|P68104|EF1A1_HUMAN	KLEDGPK_2	NA_NA	KLEDGPK_2_NA_NA	L	EGF	EGF_1	1	1	1	1.1	NA	NA	1
sp|P68104|EF1A1_HUMAN	LPLQDVYK_2	NA_NA	LPLQDVYK_2_NA_NA	L	EGF	EGF_1	1	1	1	1.1	302143.383453	18.2436147238784	1
sp|P68104|EF1A1_HUMAN	QLIVGVNK_2	NA_NA	QLIVGVNK_2_NA_NA	L	EGF	EGF_1	1	1	1	1.1	232345.0584	17.8646503360465	1
sp|P68104|EF1A1_HUMAN	QTVAVGVIK_2	NA_NA	QTVAVGVIK_2_NA_NA	L	EGF	EGF_1	1	1	1	1.1	33671.13733	15.0779657325076	1
sp|P68104|EF1A1_HUMAN	RYEEIVK_2	NA_NA	RYEEIVK_2_NA_NA	L	EGF	EGF_1	1	1	1	1.1	32139.2789	15.0107908397835	1
sp|P68104|EF1A1_HUMAN	STTTGHLIYK_2	NA_NA	STTTGHLIYK_2_NA_NA	L	EGF	EGF_1	1	1	1	1.1	455657.597	18.8363314958167	1
sp|P68104|EF1A1_HUMAN	STTTGHLIYK_3	NA_NA	STTTGHLIYK_3_NA_NA	L	EGF	EGF_1	1	1	1	1.1	333569.6392	18.3863693583592	1
sp|P68104|EF1A1_HUMAN	TIEKFEK_2	NA_NA	TIEKFEK_2_NA_NA	L	EGF	EGF_1	1	1	1	1.1	340513.6713	18.416094096873	1
sp|P68104|EF1A1_HUMAN	VETGVLKPGMVVTFAPVNVTTEVK_3	NA_NA	VETGVLKPGMVVTFAPVNVTTEVK_3_NA_NA	L	EGF	EGF_1	1	1	1	1.1	NA	NA	1
sp|P68104|EF1A1_HUMAN	VETGVLKPGMVVTFAPVNVTTEVK[10] M+15.9949_3	NA_NA	VETGVLKPGMVVTFAPVNVTTEVK[10] M+15.9949_3_NA_NA	L	EGF	EGF_1	1	1	1	1.1	NA	NA	1
sp|P68104|EF1A1_HUMAN	YEEIVK_2	NA_NA	YEEIVK_2_NA_NA	L	EGF	EGF_1	1	1	1	1.1	73497.22739	16.2041431064881	1
sp|P68104|EF1A1_HUMAN	YYVTIIDAPGHR_3	NA_NA	YYVTIIDAPGHR_3_NA_NA	L	EGF	EGF_1	1	1	1	1.1	57216.48658	15.8428841903939	1
sp|P81605|DCD_HUMAN	DAVEDLESVGK_2	NA_NA	DAVEDLESVGK_2_NA_NA	L	EGF	EGF_1	1	1	1	1.1	33352.80091	15.0642612012604	1
sp|P81605|DCD_HUMAN	ENAGEDPGLAR_2	NA_NA	ENAGEDPGLAR_2_NA_NA	L	EGF	EGF_1	1	1	1	1.1	92211.51881	16.5314002591709	1
sp|P81605|DCD_HUMAN	KAVGGLGK_2	NA_NA	KAVGGLGK_2_NA_NA	L	EGF	EGF_1	1	1	1	1.1	472.1382751	8.9218065334331	1
sp|P83881|RL36A_HUMAN	GKDSLYAQGK_3	NA_NA	GKDSLYAQGK_3_NA_NA	L	EGF	EGF_1	1	1	1	1.1	12095.06313	13.6008715792145	1
sp|P83881|RL36A_HUMAN	GKDSLYAQGKR_3	NA_NA	GKDSLYAQGKR_3_NA_NA	L	EGF	EGF_1	1	1	1	1.1	41393.7608	15.3758666092824	1
sp|P83881|RL36A_HUMAN	KGQVIQF_2	NA_NA	KGQVIQF_2_NA_NA	L	EGF	EGF_1	1	1	1	1.1	1637.451889	10.7159777034104	1
sp|P83881|RL36A_HUMAN	LECVEPNCR[3] C+57.0215|[8] C+57.0215_2	NA_NA	LECVEPNCR[3] C+57.0215|[8] C+57.0215_2_NA_NA	L	EGF	EGF_1	1	1	1	1.1	57719.06156	15.8555011233485	1
sp|P83881|RL36A_HUMAN	MLAIKR[1] M+15.9949_2	NA_NA	MLAIKR[1] M+15.9949_2_NA_NA	L	EGF	EGF_1	1	1	1	1.1	2935.003565	11.5578874405695	1
sp|P84098|RL19_HUMAN	KKLLADQAEAR_3	NA_NA	KKLLADQAEAR_3_NA_NA	L	EGF	EGF_1	1	1	1	1.1	566.1929321	9.18389082988154	1
sp|P84098|RL19_HUMAN	LASSVLR_2	NA_NA	LASSVLR_2_NA_NA	L	EGF	EGF_1	1	1	1	1.1	95227.59423	16.5778329655784	1
sp|P84098|RL19_HUMAN	LLADQAEAR_2	NA_NA	LLADQAEAR_2_NA_NA	L	EGF	EGF_1	1	1	1	1.1	13668.76721	13.7773364114874	1
sp|P84103|SRSF3_HUMAN	AFGYYGPLR_2	NA_NA	AFGYYGPLR_2_NA_NA	L	EGF	EGF_1	1	1	1	1.1	80577.0072	16.3368215014968	1
sp|P84103|SRSF3_HUMAN	DSCPLDCK[3] C+57.0215|[7] C+57.0215_2	NA_NA	DSCPLDCK[3] C+57.0215|[7] C+57.0215_2_NA_NA	L	EGF	EGF_1	1	1	1	1.1	NA	NA	1
sp|P84103|SRSF3_HUMAN	VRVELSNGEK_3	NA_NA	VRVELSNGEK_3_NA_NA	L	EGF	EGF_1	1	1	1	1.1	153.3847487	7.29975213038822	1
sp|P84103|SRSF3_HUMAN	VRVELSNGEKR_3	NA_NA	VRVELSNGEKR_3_NA_NA	L	EGF	EGF_1	1	1	1	1.1	17169.628887	14.1063121362923	1
sp|Q00610|CLH1_HUMAN	AVNYFSK_2	NA_NA	AVNYFSK_2_NA_NA	L	EGF	EGF_1	1	1	1	1.1	6344.500525	12.6700317762802	1
sp|Q00610|CLH1_HUMAN	IAAYLFK_2	NA_NA	IAAYLFK_2_NA_NA	L	EGF	EGF_1	1	1	1	1.1	931.4070129	9.90200883474868	1
sp|Q00610|CLH1_HUMAN	IYIDSNNNPER_2	NA_NA	IYIDSNNNPER_2_NA_NA	L	EGF	EGF_1	1	1	1	1.1	7716.6863	12.9525066431266	1
sp|Q01082|SPTB2_HUMAN	IDDIFER_2	NA_NA	IDDIFER_2_NA_NA	L	EGF	EGF_1	1	1	1	1.1	NA	NA	1
sp|Q01082|SPTB2_HUMAN	TALPAQSAATLPAR_2	NA_NA	TALPAQSAATLPAR_2_NA_NA	L	EGF	EGF_1	1	1	1	1.1	4038.844604	12.0184678237624	1
sp|Q01082|SPTB2_HUMAN	VAVVNQIAR_2	NA_NA	VAVVNQIAR_2_NA_NA	L	EGF	EGF_1	1	1	1	1.1	13047.8817204	13.710268888882	1
sp|Q01469|FABP5_HUMAN	ELGVGIALR_2	NA_NA	ELGVGIALR_2_NA_NA	L	EGF	EGF_1	1	1	1	1.1	42933.08833	15.4285432344646	1
sp|Q01469|FABP5_HUMAN	ELGVGIALRK_2	NA_NA	ELGVGIALRK_2_NA_NA	L	EGF	EGF_1	1	1	1	1.1	31228.03052	14.9692948645242	1
sp|Q02413|DSG1_HUMAN	EQYGQYALAVR_2	NA_NA	EQYGQYALAVR_2_NA_NA	L	EGF	EGF_1	1	1	1	1.1	40039.82347	15.3278888932985	1
sp|Q02413|DSG1_HUMAN	EQYNMLGGK[5] M+15.9949_2	NA_NA	EQYNMLGGK[5] M+15.9949_2_NA_NA	L	EGF	EGF_1	1	1	1	1.1	42284.25841	15.4065739563217	1
sp|Q02413|DSG1_HUMAN	ESSNVVVTER_2	NA_NA	ESSNVVVTER_2_NA_NA	L	EGF	EGF_1	1	1	1	1.1	355464.0273	18.4780849421863	1
sp|Q02413|DSG1_HUMAN	IIRQEPSDSPMFIINR[11] M+15.9949_3	NA_NA	IIRQEPSDSPMFIINR[11] M+15.9949_3_NA_NA	L	EGF	EGF_1	1	1	1	1.1	642321.5344	19.3316770395274	1
sp|Q02413|DSG1_HUMAN	LADISLGK_2	NA_NA	LADISLGK_2_NA_NA	L	EGF	EGF_1	1	1	1	1.1	13543.58533	13.764062987136	1
sp|Q02413|DSG1_HUMAN	TGKLTLK_2	NA_NA	TGKLTLK_2_NA_NA	L	EGF	EGF_1	1	1	1	1.1	248193.1067	17.9598444213411	1
sp|Q02413|DSG1_HUMAN	TMNNFLDR[2] M+15.9949_2	NA_NA	TMNNFLDR[2] M+15.9949_2_NA_NA	L	EGF	EGF_1	1	1	1	1.1	12196.61594	13.6129341944403	1
sp|Q02413|DSG1_HUMAN	TMNNFLDREQYGQYALAVR[2] M+15.9949_3	NA_NA	TMNNFLDREQYGQYALAVR[2] M+15.9949_3_NA_NA	L	EGF	EGF_1	1	1	1	1.1	674539.0857	19.4022834161995	1
sp|Q02413|DSG1_HUMAN	TNVGILK_2	NA_NA	TNVGILK_2_NA_NA	L	EGF	EGF_1	1	1	1	1.1	1508.081098	10.5972391973813	1
sp|Q02413|DSG1_HUMAN	VIAPSSSLPTSLTIHHPR_4	NA_NA	VIAPSSSLPTSLTIHHPR_4_NA_NA	L	EGF	EGF_1	1	1	1	1.1	310331.0156	18.282189266853	1
sp|Q02413|DSG1_HUMAN	YVMGNNPADLLAVDSR_2	NA_NA	YVMGNNPADLLAVDSR_2_NA_NA	L	EGF	EGF_1	1	1	1	1.1	256534.6002	18.0075347976275	1
sp|Q02539|H11_HUMAN	ALAAAGYDVEK_2	NA_NA	ALAAAGYDVEK_2_NA_NA	L	EGF	EGF_1	1	1	1	1.1	170710.6911	17.4199347875097	1
sp|Q02539|H11_HUMAN	ALAAAGYDVEKNNSR_2	NA_NA	ALAAAGYDVEKNNSR_2_NA_NA	L	EGF	EGF_1	1	1	1	1.1	18500.05132	14.213982552602	1
sp|Q02539|H11_HUMAN	ALAAAGYDVEKNNSR_3	NA_NA	ALAAAGYDVEKNNSR_3_NA_NA	L	EGF	EGF_1	1	1	1	1.1	115510.8251	16.8564094348198	1
sp|Q02539|H11_HUMAN	GTLVQTK_2	NA_NA	GTLVQTK_2_NA_NA	L	EGF	EGF_1	1	1	1	1.1	7053.806744	12.8229272350699	1
sp|Q02539|H11_HUMAN	IKLGIK_2	NA_NA	IKLGIK_2_NA_NA	L	EGF	EGF_1	1	1	1	1.1	69859.20863	16.130903579627	1
sp|Q02543|RL18A_HUMAN	AHSIQIMK[7] M+15.9949_2	NA_NA	AHSIQIMK[7] M+15.9949_2_NA_NA	L	EGF	EGF_1	1	1	1	1.1	94.60468116	6.60258056680704	1
sp|Q02543|RL18A_HUMAN	IFAPNHVVAK_3	NA_NA	IFAPNHVVAK_3_NA_NA	L	EGF	EGF_1	1	1	1	1.1	46370.04103	15.5396462830171	1
sp|Q02543|RL18A_HUMAN	VEEIAASK_2	NA_NA	VEEIAASK_2_NA_NA	L	EGF	EGF_1	1	1	1	1.1	2170.240886	11.122380368433	1
sp|Q02878|RL6_HUMAN	FVIATSTK_2	NA_NA	FVIATSTK_2_NA_NA	L	EGF	EGF_1	1	1	1	1.1	NA	NA	1
sp|Q02878|RL6_HUMAN	VLATVTKPVGGDK_3	NA_NA	VLATVTKPVGGDK_3_NA_NA	L	EGF	EGF_1	1	1	1	1.1	23006.10369	14.528469949403	1
sp|Q02878|RL6_HUMAN	YYPTEDVPR_2	NA_NA	YYPTEDVPR_2_NA_NA	L	EGF	EGF_1	1	1	1	1.1	52393.10237	15.7158301710641	1
sp|Q06830|PRDX1_HUMAN	ADEGISFR_2	NA_NA	ADEGISFR_2_NA_NA	L	EGF	EGF_1	1	1	1	1.1	NA	NA	1
sp|Q06830|PRDX1_HUMAN	GLFIIDDKGILR_2	NA_NA	GLFIIDDKGILR_2_NA_NA	L	EGF	EGF_1	1	1	1	1.1	109283.2402	16.7764535392874	1
sp|Q06830|PRDX1_HUMAN	GLFIIDDKGILR_3	NA_NA	GLFIIDDKGILR_3_NA_NA	L	EGF	EGF_1	1	1	1	1.1	237948.142	17.899028564007	1
sp|Q06830|PRDX1_HUMAN	IGHPAPNFK_2	NA_NA	IGHPAPNFK_2_NA_NA	L	EGF	EGF_1	1	1	1	1.1	47677.97034	15.579776101065	1
sp|Q06830|PRDX1_HUMAN	QITVNDLPVGR_2	NA_NA	QITVNDLPVGR_2_NA_NA	L	EGF	EGF_1	1	1	1	1.1	175374.6699	17.4588217629658	1
sp|Q06830|PRDX1_HUMAN	SVDETLR_2	NA_NA	SVDETLR_2_NA_NA	L	EGF	EGF_1	1	1	1	1.1	163051.658636	17.3537104915537	1
sp|Q06830|PRDX1_HUMAN	TIAQDYGVLK_2	NA_NA	TIAQDYGVLK_2_NA_NA	L	EGF	EGF_1	1	1	1	1.1	328324.1611	18.3635022951763	1
sp|Q06830|PRDX1_HUMAN	TIAQDYGVLKADEGISFR_3	NA_NA	TIAQDYGVLKADEGISFR_3_NA_NA	L	EGF	EGF_1	1	1	1	1.1	226995.5025	17.8310450880796	1
sp|Q07020|RL18_HUMAN	GCGTVLLSGPR[2] C+57.0215_2	NA_NA	GCGTVLLSGPR[2] C+57.0215_2_NA_NA	L	EGF	EGF_1	1	1	1	1.1	48953.23927	15.617857606877	1
sp|Q07020|RL18_HUMAN	ILTFDQLALDSPK_2	NA_NA	ILTFDQLALDSPK_2_NA_NA	L	EGF	EGF_1	1	1	1	1.1	82511.46605	16.3710478944323	1
sp|Q07020|RL18_HUMAN	SQDIYLR_2	NA_NA	SQDIYLR_2_NA_NA	L	EGF	EGF_1	1	1	1	1.1	23707.43282	14.5717927275413	1
sp|Q07020|RL18_HUMAN	TAVVVGTITDDVR_2	NA_NA	TAVVVGTITDDVR_2_NA_NA	L	EGF	EGF_1	1	1	1	1.1	13155.88474	13.7221615535001	1
sp|Q07020|RL18_HUMAN	TNRPPLSLSR_3	NA_NA	TNRPPLSLSR_3_NA_NA	L	EGF	EGF_1	1	1	1	1.1	66546.82869	16.0608231954424	1
sp|Q07020|RL18_HUMAN	TNSTFNQVVLKR_3	NA_NA	TNSTFNQVVLKR_3_NA_NA	L	EGF	EGF_1	1	1	1	1.1	63059.76468	15.983173066081	1
sp|Q08188|TGM3_HUMAN	DAATDVASR_2	NA_NA	DAATDVASR_2_NA_NA	L	EGF	EGF_1	1	1	1	1.1	20157.45372	14.3377666895453	1
sp|Q08188|TGM3_HUMAN	NSVNSHTIGR_3	NA_NA	NSVNSHTIGR_3_NA_NA	L	EGF	EGF_1	1	1	1	1.1	78532.3656	16.299740635251	1
sp|Q08188|TGM3_HUMAN	SLGIPSR_2	NA_NA	SLGIPSR_2_NA_NA	L	EGF	EGF_1	1	1	1	1.1	73886.53778	16.2117648072185	1
sp|Q08188|TGM3_HUMAN	VRFDILPSR_3	NA_NA	VRFDILPSR_3_NA_NA	L	EGF	EGF_1	1	1	1	1.1	51406.92574	15.6884160177248	1
sp|Q08554|DSC1_HUMAN	IDVEILR_2	NA_NA	IDVEILR_2_NA_NA	L	EGF	EGF_1	1	1	1	1.1	451.9914391	8.85889253765099	1
sp|Q08554|DSC1_HUMAN	ILQQIPDHPK_3	NA_NA	ILQQIPDHPK_3_NA_NA	L	EGF	EGF_1	1	1	1	1.1	143385.0898	17.1682763848019	1
sp|Q08554|DSC1_HUMAN	MKVQDQDLPNTPHSK[1] M+15.9949_4	NA_NA	MKVQDQDLPNTPHSK[1] M+15.9949_4_NA_NA	L	EGF	EGF_1	1	1	1	1.1	504708.5858	18.9838320037478	1
sp|Q08554|DSC1_HUMAN	VQDQDLPNTPHSK_3	NA_NA	VQDQDLPNTPHSK_3_NA_NA	L	EGF	EGF_1	1	1	1	1.1	373732.0567	18.5503856901872	1
sp|Q08554|DSC1_HUMAN	VTATDLDEPDTLHTR_3	NA_NA	VTATDLDEPDTLHTR_3_NA_NA	L	EGF	EGF_1	1	1	1	1.1	657462.3769	19.3652897135875	1
sp|Q13835|PKP1_HUMAN	EAVSLLR_2	NA_NA	EAVSLLR_2_NA_NA	L	EGF	EGF_1	1	1	1	1.1	58738.28136	15.8807543338097	1
sp|Q13835|PKP1_HUMAN	GLPQIAR_2	NA_NA	GLPQIAR_2_NA_NA	L	EGF	EGF_1	1	1	1	1.1	531616.5222	19.0587673177139	1
sp|Q13835|PKP1_HUMAN	HPLLHR_2	NA_NA	HPLLHR_2_NA_NA	L	EGF	EGF_1	1	1	1	1.1	182829.8845	17.5188832803533	1
sp|Q13835|PKP1_HUMAN	LLQSGNSDVVR_2	NA_NA	LLQSGNSDVVR_2_NA_NA	L	EGF	EGF_1	1	1	1	1.1	716066.773	19.4884754992577	1
sp|Q13835|PKP1_HUMAN	NLMASQPQLAK[3] M+15.9949_2	NA_NA	NLMASQPQLAK[3] M+15.9949_2_NA_NA	L	EGF	EGF_1	1	1	1	1.1	81781.52367	16.3582282216903	1
sp|Q13835|PKP1_HUMAN	NMLGTLAGANSLR_2	NA_NA	NMLGTLAGANSLR_2_NA_NA	L	EGF	EGF_1	1	1	1	1.1	133034.6853	17.0601838142484	1
sp|Q13835|PKP1_HUMAN	SGASLLSNMSR_2	NA_NA	SGASLLSNMSR_2_NA_NA	L	EGF	EGF_1	1	1	1	1.1	221939.9361	17.7985506655604	1
sp|Q13835|PKP1_HUMAN	SGASLLSNMSR[9] M+15.9949_2	NA_NA	SGASLLSNMSR[9] M+15.9949_2_NA_NA	L	EGF	EGF_1	1	1	1	1.1	287119.1102	18.1700307319111	1
sp|Q13835|PKP1_HUMAN	VMGNQVFPEVTR_2	NA_NA	VMGNQVFPEVTR_2_NA_NA	L	EGF	EGF_1	1	1	1	1.1	45646.38034	15.5169537418765	1
sp|Q13835|PKP1_HUMAN	VMGNQVFPEVTR[2] M+15.9949_2	NA_NA	VMGNQVFPEVTR[2] M+15.9949_2_NA_NA	L	EGF	EGF_1	1	1	1	1.1	498132.7483	18.9649116345897	1
sp|Q13835|PKP1_HUMAN	YRQLEYNAR_3	NA_NA	YRQLEYNAR_3_NA_NA	L	EGF	EGF_1	1	1	1	1.1	57879.60012	15.8595082343291	1
sp|Q13885|TBB2A_HUMAN	AILVDLEPGTMDSVR[11] M+15.9949_2	NA_NA	AILVDLEPGTMDSVR[11] M+15.9949_2_NA_NA	L	EGF	EGF_1	1	1	1	1.1	695300.41096	19.44601781688	1
sp|Q13885|TBB2A_HUMAN	GHYTEGAELVDSVLDVVR_3	NA_NA	GHYTEGAELVDSVLDVVR_3_NA_NA	L	EGF	EGF_1	1	1	1	1.1	19303.25515	14.2752974325705	1
sp|Q13885|TBB2A_HUMAN	MSMKEVDEQMLNVQNK[1] M+15.9949|[3] M+15.9949|[10] M+15.9949_3	NA_NA	MSMKEVDEQMLNVQNK[1] M+15.9949|[3] M+15.9949|[10] M+15.9949_3_NA_NA	L	EGF	EGF_1	1	1	1	1.1	13005.87706	13.7056169714163	1
sp|Q14019|COTL1_HUMAN	AAYNLVR_2	NA_NA	AAYNLVR_2_NA_NA	L	EGF	EGF_1	1	1	1	1.1	4086.704714	12.0354631896525	1
sp|Q14019|COTL1_HUMAN	LFAFVR_2	NA_NA	LFAFVR_2_NA_NA	L	EGF	EGF_1	1	1	1	1.1	NA	NA	1
sp|Q14847|LASP1_HUMAN	ACFHCETCK[2] C+57.0215|[5] C+57.0215|[8] C+57.0215_3	NA_NA	ACFHCETCK[2] C+57.0215|[5] C+57.0215|[8] C+57.0215_3_NA_NA	L	EGF	EGF_1	1	1	1	1.1	24298.75904	14.6073359157001	1
sp|Q14847|LASP1_HUMAN	GFSVVADTPELQR_2	NA_NA	GFSVVADTPELQR_2_NA_NA	L	EGF	EGF_1	1	1	1	1.1	2391.128364	11.2622167658281	1
sp|Q14847|LASP1_HUMAN	IVYPTEK_2	NA_NA	IVYPTEK_2_NA_NA	L	EGF	EGF_1	1	1	1	1.1	64376.44918	16.012986283848	1
sp|Q14847|LASP1_HUMAN	LKQQSELQSQVR_2	NA_NA	LKQQSELQSQVR_2_NA_NA	L	EGF	EGF_1	1	1	1	1.1	15800.35852	13.986410574177	1
sp|Q14847|LASP1_HUMAN	LKQQSELQSQVR_3	NA_NA	LKQQSELQSQVR_3_NA_NA	L	EGF	EGF_1	1	1	1	1.1	NA	NA	1
sp|Q14847|LASP1_HUMAN	MTLNMK[1] M+15.9949|[5] M+15.9949_2	NA_NA	MTLNMK[1] M+15.9949|[5] M+15.9949_2_NA_NA	L	EGF	EGF_1	1	1	1	1.1	3261.428396	11.710029139656	1
sp|Q14847|LASP1_HUMAN	TQDQISNIK_2	NA_NA	TQDQISNIK_2_NA_NA	L	EGF	EGF_1	1	1	1	1.1	15695.28961	13.9767849295739	1
sp|Q14847|LASP1_HUMAN	YKEEFEK_2	NA_NA	YKEEFEK_2_NA_NA	L	EGF	EGF_1	1	1	1	1.1	12306.32645	13.6258534482916	1
sp|Q15149|PLEC_HUMAN	FAEQTLR_2	NA_NA	FAEQTLR_2_NA_NA	L	EGF	EGF_1	1	1	1	1.1	6332.890272	12.6673892673637	1
sp|Q15149|PLEC_HUMAN	GCLDEETSR[2] C+57.0215_2	NA_NA	GCLDEETSR[2] C+57.0215_2_NA_NA	L	EGF	EGF_1	1	1	1	1.1	NA	NA	1
sp|Q15149|PLEC_HUMAN	LTVDEAVR_2	NA_NA	LTVDEAVR_2_NA_NA	L	EGF	EGF_1	1	1	1	1.1	10297.04081	13.3686830713228	1
sp|Q15181|IPYR_HUMAN	AAPFSLEYR_2	NA_NA	AAPFSLEYR_2_NA_NA	L	EGF	EGF_1	1	1	1	1.1	50262.22716	15.6559278793728	1
sp|Q15181|IPYR_HUMAN	VFLKNEK_2	NA_NA	VFLKNEK_2_NA_NA	L	EGF	EGF_1	1	1	1	1.1	32514.34812	15.0275297792345	1
sp|Q15233|NONO_HUMAN	AAPGAEFAPNKR_3	NA_NA	AAPGAEFAPNKR_3_NA_NA	L	EGF	EGF_1	1	1	1	1.1	110394.1816	16.7910455105413	1
sp|Q15233|NONO_HUMAN	FACHSASLTVR[3] C+57.0215_3	NA_NA	FACHSASLTVR[3] C+57.0215_3_NA_NA	L	EGF	EGF_1	1	1	1	1.1	20269.76557	14.3457826831619	1
sp|Q15233|NONO_HUMAN	GIVEFSGKPAAR_2	NA_NA	GIVEFSGKPAAR_2_NA_NA	L	EGF	EGF_1	1	1	1	1.1	35646.071964	15.1601963867077	1
sp|Q15233|NONO_HUMAN	GIVEFSGKPAAR_3	NA_NA	GIVEFSGKPAAR_3_NA_NA	L	EGF	EGF_1	1	1	1	1.1	135865.8861	17.0905646369805	1
sp|Q15233|NONO_HUMAN	RQQEGFKGTFPDAR_4	NA_NA	RQQEGFKGTFPDAR_4_NA_NA	L	EGF	EGF_1	1	1	1	1.1	746.7399243	9.58320295647981	1
sp|Q15233|NONO_HUMAN	TFNLEK_2	NA_NA	TFNLEK_2_NA_NA	L	EGF	EGF_1	1	1	1	1.1	12167.2438	13.6094556765289	1
sp|Q15233|NONO_HUMAN	TLAEIAK_2	NA_NA	TLAEIAK_2_NA_NA	L	EGF	EGF_1	1	1	1	1.1	10291.33799	13.3678838408032	1
sp|Q15365|PCBP1_HUMAN	EVGSIIGK_2	NA_NA	EVGSIIGK_2_NA_NA	L	EGF	EGF_1	1	1	1	1.1	6274.863668	12.6541092992846	1
sp|Q15365|PCBP1_HUMAN	IANPVEGSSGR_2	NA_NA	IANPVEGSSGR_2_NA_NA	L	EGF	EGF_1	1	1	1	1.1	16352.14166	14.0359328793846	1
sp|Q15417|CNN3_HUMAN	GASQAGMLAPGTR[7] M+15.9949_2	NA_NA	GASQAGMLAPGTR[7] M+15.9949_2_NA_NA	L	EGF	EGF_1	1	1	1	1.1	66464570.43	26.0248230676453	1
sp|Q15417|CNN3_HUMAN	GMSVYGLGR[2] M+15.9949_2	NA_NA	GMSVYGLGR[2] M+15.9949_2_NA_NA	L	EGF	EGF_1	1	1	1	1.1	NA	NA	1
sp|Q16695|H31T_HUMAN	EIAQDFK_2	NA_NA	EIAQDFK_2_NA_NA	L	EGF	EGF_1	1	1	1	1.1	238251.2815	17.9008653487272	1
sp|Q16695|H31T_HUMAN	EIAQDFKTDLR_2	NA_NA	EIAQDFKTDLR_2_NA_NA	L	EGF	EGF_1	1	1	1	1.1	104147.008	16.7070027679731	1
sp|Q16695|H31T_HUMAN	EIAQDFKTDLR_3	NA_NA	EIAQDFKTDLR_3_NA_NA	L	EGF	EGF_1	1	1	1	1.1	342030.5955	18.4225067582354	1
sp|Q16695|H31T_HUMAN	KLPFQR_2	NA_NA	KLPFQR_2_NA_NA	L	EGF	EGF_1	1	1	1	1.1	326246.7316	18.3543448232089	1
sp|Q16695|H31T_HUMAN	RVTIMPK[5] M+15.9949_2	NA_NA	RVTIMPK[5] M+15.9949_2_NA_NA	L	EGF	EGF_1	1	1	1	1.1	370634.0786	18.5383769132275	1
sp|Q16695|H31T_HUMAN	STELLIR_2	NA_NA	STELLIR_2_NA_NA	L	EGF	EGF_1	1	1	1	1.1	1339778.176	20.3923036262723	1
sp|Q16695|H31T_HUMAN	VTIMPK[4] M+15.9949_2	NA_NA	VTIMPK[4] M+15.9949_2_NA_NA	L	EGF	EGF_1	1	1	1	1.1	2189756.062741	21.1010796331087	1
sp|Q16695|H31T_HUMAN	YRPGTVALR_2	NA_NA	YRPGTVALR_2_NA_NA	L	EGF	EGF_1	1	1	1	1.1	241312.4021	17.9192834385078	1
sp|Q16695|H31T_HUMAN	YRPGTVALR_3	NA_NA	YRPGTVALR_3_NA_NA	L	EGF	EGF_1	1	1	1	1.1	555510.2083	19.1221947980961	1
sp|Q32P51|RA1L2_HUMAN	IFVGGIK_2	NA_NA	IFVGGIK_2_NA_NA	L	EGF	EGF_1	1	1	1	1.1	11880.49312	13.5750479986359	1
sp|Q32P51|RA1L2_HUMAN	KIFVGGIK_2	NA_NA	KIFVGGIK_2_NA_NA	L	EGF	EGF_1	1	1	1	1.1	NA	NA	1
sp|Q562R1|ACTBL_HUMAN	CDVDIRK[1] C+57.0215_2	NA_NA	CDVDIRK[1] C+57.0215_2_NA_NA	L	EGF	EGF_1	1	1	1	1.1	42618.16373	15.4179217134475	1
sp|Q58FF8|H90B2_HUMAN	SIYYITGESK_2	NA_NA	SIYYITGESK_2_NA_NA	L	EGF	EGF_1	1	1	1	1.1	22754.24011	14.5125886872912	1
sp|Q58FF8|H90B2_HUMAN	SLVSVTK_2	NA_NA	SLVSVTK_2_NA_NA	L	EGF	EGF_1	1	1	1	1.1	102087.7584	16.6781912540337	1
sp|Q5D862|FILA2_HUMAN	ASHFQSHSSER_3	NA_NA	ASHFQSHSSER_3_NA_NA	L	EGF	EGF_1	1	1	1	1.1	124.3782578	6.99733140417903	1
sp|Q5D862|FILA2_HUMAN	ELHPVLK_2	NA_NA	ELHPVLK_2_NA_NA	L	EGF	EGF_1	1	1	1	1.1	NA	NA	1
sp|Q5D862|FILA2_HUMAN	SSGFGQHESR_3	NA_NA	SSGFGQHESR_3_NA_NA	L	EGF	EGF_1	1	1	1	1.1	NA	NA	1
sp|Q5HYC2|K2026_HUMAN	EGLHSLAFK_2	NA_NA	EGLHSLAFK_2_NA_NA	L	EGF	EGF_1	1	1	1	1.1	NA	NA	1
sp|Q5JNZ5|RS26L_HUMAN	GHVQPIR_2	NA_NA	GHVQPIR_2_NA_NA	L	EGF	EGF_1	1	1	1	1.1	6204.164734	12.6377621784226	1
sp|Q5JNZ5|RS26L_HUMAN	GRGHVQPIR_3	NA_NA	GRGHVQPIR_3_NA_NA	L	EGF	EGF_1	1	1	1	1.1	NA	NA	1
sp|Q5JNZ5|RS26L_HUMAN	NIVEAAAVR_2	NA_NA	NIVEAAAVR_2_NA_NA	L	EGF	EGF_1	1	1	1	1.1	88476.71341	16.4717510754154	1
sp|Q6NVV1|R13P3_HUMAN	MVVPAALK[1] M+15.9949_2	NA_NA	MVVPAALK[1] M+15.9949_2_NA_NA	L	EGF	EGF_1	1	1	1	1.1	23475.91445	14.5576346355771	1
sp|Q6NVV1|R13P3_HUMAN	YQAVTATLEEK_2	NA_NA	YQAVTATLEEK_2_NA_NA	L	EGF	EGF_1	1	1	1	1.1	31.35309989	5.0092770848425	1
sp|Q71U36|TBA1A_HUMAN	AVFVDLEPTVIDEVR_2	NA_NA	AVFVDLEPTVIDEVR_2_NA_NA	L	EGF	EGF_1	1	1	1	1.1	928.0790112	9.89684472314697	1
sp|Q71U36|TBA1A_HUMAN	DVNAAIATIK_2	NA_NA	DVNAAIATIK_2_NA_NA	L	EGF	EGF_1	1	1	1	1.1	709429.4436	19.4750405826319	1
sp|Q71U36|TBA1A_HUMAN	LSVDYGKK_2	NA_NA	LSVDYGKK_2_NA_NA	L	EGF	EGF_1	1	1	1	1.1	120524.0561	16.9177025057617	1
sp|Q71U36|TBA1A_HUMAN	LSVDYGKK_3	NA_NA	LSVDYGKK_3_NA_NA	L	EGF	EGF_1	1	1	1	1.1	165384.2295	17.3742030450198	1
sp|Q71U36|TBA1A_HUMAN	VGINYQPPTVVPGGDLAK_2	NA_NA	VGINYQPPTVVPGGDLAK_2_NA_NA	L	EGF	EGF_1	1	1	1	1.1	594483.224351	19.2200174739507	1
sp|Q71U36|TBA1A_HUMAN	YMACCLLYR[2] M+15.9949|[4] C+57.0215|[5] C+57.0215_2	NA_NA	YMACCLLYR[2] M+15.9949|[4] C+57.0215|[5] C+57.0215_2_NA_NA	L	EGF	EGF_1	1	1	1	1.1	39787.0857	15.3187535090139	1
sp|Q86YZ3|HORN_HUMAN	GPYESGSGHSSGLGHR_2	NA_NA	GPYESGSGHSSGLGHR_2_NA_NA	L	EGF	EGF_1	1	1	1	1.1	227465.5089	17.8340291774831	1
sp|Q86YZ3|HORN_HUMAN	GPYESGSGHSSGLGHR_3	NA_NA	GPYESGSGHSSGLGHR_3_NA_NA	L	EGF	EGF_1	1	1	1	1.1	3055484.7	21.5817107264346	1
sp|Q86YZ3|HORN_HUMAN	GPYESGSGHSSGLGHR_4	NA_NA	GPYESGSGHSSGLGHR_4_NA_NA	L	EGF	EGF_1	1	1	1	1.1	2145648.5441182	21.0717232524327	1
sp|Q86YZ3|HORN_HUMAN	GRHGSGLGHSSSHGQHGSGSGR_4	NA_NA	GRHGSGLGHSSSHGQHGSGSGR_4_NA_NA	L	EGF	EGF_1	1	1	1	1.1	11524.81105	13.5311963775248	1
sp|Q86YZ3|HORN_HUMAN	GRHGSGLGHSSSHGQHGSGSGR_5	NA_NA	GRHGSGLGHSSSHGQHGSGSGR_5_NA_NA	L	EGF	EGF_1	1	1	1	1.1	8949.552113	13.1663406683004	1
sp|Q86YZ3|HORN_HUMAN	GRHGSGSGQSSSYGPYR_3	NA_NA	GRHGSGSGQSSSYGPYR_3_NA_NA	L	EGF	EGF_1	1	1	1	1.1	165561.5626	17.3757491448014	1
sp|Q86YZ3|HORN_HUMAN	GRHGSGSGQSSSYGPYR_4	NA_NA	GRHGSGSGQSSSYGPYR_4_NA_NA	L	EGF	EGF_1	1	1	1	1.1	186474.0112	17.5473559513637	1
sp|Q86YZ3|HORN_HUMAN	HGSGLGHSSSHGQHGSGSGR_3	NA_NA	HGSGLGHSSSHGQHGSGSGR_3_NA_NA	L	EGF	EGF_1	1	1	1	1.1	17544.84954	14.1375008553731	1
sp|Q86YZ3|HORN_HUMAN	HGSGLGHSSSHGQHGSGSGR_4	NA_NA	HGSGLGHSSSHGQHGSGSGR_4_NA_NA	L	EGF	EGF_1	1	1	1	1.1	61936.24557	15.9572372126239	1
sp|Q86YZ3|HORN_HUMAN	HGSGLGHSSSHGQHGSGSGR_5	NA_NA	HGSGLGHSSSHGQHGSGSGR_5_NA_NA	L	EGF	EGF_1	1	1	1	1.1	27899.81006	14.8067085800706	1
sp|Q86YZ3|HORN_HUMAN	HGSGSGHSSSHGQHGSGSSYSYSR_4	NA_NA	HGSGSGHSSSHGQHGSGSSYSYSR_4_NA_NA	L	EGF	EGF_1	1	1	1	1.1	1247508.473	20.2893590838175	1
sp|Q86YZ3|HORN_HUMAN	HGSGSGHSSSHGQHGSGSSYSYSR_5	NA_NA	HGSGSGHSSSHGQHGSGSSYSYSR_5_NA_NA	L	EGF	EGF_1	1	1	1	1.1	485362.3823	18.9274436723078	1
sp|Q86YZ3|HORN_HUMAN	HGSGSGQSSSYGPYR_2	NA_NA	HGSGSGQSSSYGPYR_2_NA_NA	L	EGF	EGF_1	1	1	1	1.1	58217.59428	15.8679085040971	1
sp|Q86YZ3|HORN_HUMAN	HGSGSGQSSSYGPYR_3	NA_NA	HGSGSGQSSSYGPYR_3_NA_NA	L	EGF	EGF_1	1	1	1	1.1	436621.6079	18.7747649040491	1
sp|Q86YZ3|HORN_HUMAN	QSSSYGPHGYGSGR_2	NA_NA	QSSSYGPHGYGSGR_2_NA_NA	L	EGF	EGF_1	1	1	1	1.1	67666.90046	16.0849035859379	1
sp|Q86YZ3|HORN_HUMAN	QSSSYGPHGYGSGR_3	NA_NA	QSSSYGPHGYGSGR_3_NA_NA	L	EGF	EGF_1	1	1	1	1.1	728894.8583	19.5140920981778	1
sp|Q8IV33|K0825_HUMAN	DGIIIR_2	NA_NA	DGIIIR_2_NA_NA	L	EGF	EGF_1	1	1	1	1.1	32984.83012	15.0482559544503	1
sp|Q8IV33|K0825_HUMAN	SLSLLASR_2	NA_NA	SLSLLASR_2_NA_NA	L	EGF	EGF_1	1	1	1	1.1	919307.2216273	19.8489284483944	1
sp|Q8NBS9|TXND5_HUMAN	DLDSLHR_2	NA_NA	DLDSLHR_2_NA_NA	L	EGF	EGF_1	1	1	1	1.1	NA	NA	1
sp|Q8NBS9|TXND5_HUMAN	EFPGLAGVK_2	NA_NA	EFPGLAGVK_2_NA_NA	L	EGF	EGF_1	1	1	1	1.1	1384.463181	10.4738518714368	1
sp|Q8NBS9|TXND5_HUMAN	IAEVDCTAER[6] C+57.0215_2	NA_NA	IAEVDCTAER[6] C+57.0215_2_NA_NA	L	EGF	EGF_1	1	1	1	1.1	21972.18235	14.4621314498845	1
sp|Q8WV24|PHLA1_HUMAN	ALKEGVLEK_2	NA_NA	ALKEGVLEK_2_NA_NA	L	EGF	EGF_1	1	1	1	1.1	NA	NA	1
sp|Q8WV24|PHLA1_HUMAN	ALKEGVLEKR_3	NA_NA	ALKEGVLEKR_3_NA_NA	L	EGF	EGF_1	1	1	1	1.1	56051.70513	15.813211541189	1
sp|Q8WV24|PHLA1_HUMAN	QAILAVK_2	NA_NA	QAILAVK_2_NA_NA	L	EGF	EGF_1	1	1	1	1.1	52348.33997	15.714597068006	1
sp|Q8WZ42|TITIN_HUMAN	HIKDIK_2	NA_NA	HIKDIK_2_NA_NA	L	EGF	EGF_1	1	1	1	1.1	NA	NA	1
sp|Q8WZ42|TITIN_HUMAN	TDSGLYR_2	NA_NA	TDSGLYR_2_NA_NA	L	EGF	EGF_1	1	1	1	1.1	185343.0426	17.5385793349819	1
sp|Q8WZ42|TITIN_HUMAN	VLGYVVEMQPK_2	NA_NA	VLGYVVEMQPK_2_NA_NA	L	EGF	EGF_1	1	1	1	1.1	3003.07541	11.5909658876208	1
sp|Q96A08|H2B1A_HUMAN	AVTKYTSSK_2	NA_NA	AVTKYTSSK_2_NA_NA	L	EGF	EGF_1	1	1	1	1.1	1420.680924	10.5111077555941	1
sp|Q96A08|H2B1A_HUMAN	EIQTAVR_2	NA_NA	EIQTAVR_2_NA_NA	L	EGF	EGF_1	1	1	1	1.1	292270.7205	18.1956866827253	1
sp|Q96A08|H2B1A_HUMAN	LLLPGELAK_2	NA_NA	LLLPGELAK_2_NA_NA	L	EGF	EGF_1	1	1	1	1.1	1249400.126	20.2915450500362	1
sp|Q96A08|H2B1A_HUMAN	QVHPDTGISSK_2	NA_NA	QVHPDTGISSK_2_NA_NA	L	EGF	EGF_1	1	1	1	1.1	36703.44974	15.2023689474224	1
sp|Q96A08|H2B1A_HUMAN	QVHPDTGISSK_3	NA_NA	QVHPDTGISSK_3_NA_NA	L	EGF	EGF_1	1	1	1	1.1	143994.1852	17.1743919283034	1
sp|Q96L21|RL10L_HUMAN	GAFGKPQGTVAR_3	NA_NA	GAFGKPQGTVAR_3_NA_NA	L	EGF	EGF_1	1	1	1	1.1	79687.30442	16.3208031757463	1
sp|Q96L21|RL10L_HUMAN	IFDLGR_2	NA_NA	IFDLGR_2_NA_NA	L	EGF	EGF_1	1	1	1	1.1	29890.7997	14.906154775222	1
sp|Q96QV6|H2A1A_HUMAN	AGLQFPVGR_2	NA_NA	AGLQFPVGR_2_NA_NA	L	EGF	EGF_1	1	1	1	1.1	350159.3292	18.4563928999616	1
sp|Q96QV6|H2A1A_HUMAN	HLQLAIR_2	NA_NA	HLQLAIR_2_NA_NA	L	EGF	EGF_1	1	1	1	1.1	279074.552175	18.1290319507639	1
sp|Q96QV6|H2A1A_HUMAN	TRIIPR_2	NA_NA	TRIIPR_2_NA_NA	L	EGF	EGF_1	1	1	1	1.1	30673.44538	14.9434435054852	1
sp|Q99497|PARK7_HUMAN	ALVILAK_2	NA_NA	ALVILAK_2_NA_NA	L	EGF	EGF_1	1	1	1	1.1	66729.06235	16.0647685115737	1
sp|Q99497|PARK7_HUMAN	APLVLKD_2	NA_NA	APLVLKD_2_NA_NA	L	EGF	EGF_1	1	1	1	1.1	32253.30745	15.0159003905839	1
sp|Q99497|PARK7_HUMAN	DGLILTSR_2	NA_NA	DGLILTSR_2_NA_NA	L	EGF	EGF_1	1	1	1	1.1	29332.38769	14.8789477926578	1
sp|Q9BWD1|THIC_HUMAN	APHLAYLR_3	NA_NA	APHLAYLR_3_NA_NA	L	EGF	EGF_1	1	1	1	1.1	4161.152818	12.0615084570786	1
sp|Q9BWD1|THIC_HUMAN	GLTPLAR_2	NA_NA	GLTPLAR_2_NA_NA	L	EGF	EGF_1	1	1	1	1.1	10355.60479	13.3768650923209	1
sp|Q9H4B7|TBB1_HUMAN	FPGQLNADLR_2	NA_NA	FPGQLNADLR_2_NA_NA	L	EGF	EGF_1	1	1	1	1.1	110849.571641	16.7969845698098	1
sp|Q9H4B7|TBB1_HUMAN	IREEYPDR_3	NA_NA	IREEYPDR_3_NA_NA	L	EGF	EGF_1	1	1	1	1.1	155579.1244	17.2860298671931	1
sp|Q9H4B7|TBB1_HUMAN	LAVNMVPFPR_2	NA_NA	LAVNMVPFPR_2_NA_NA	L	EGF	EGF_1	1	1	1	1.1	578275.0894	19.1801373305163	1
sp|Q9H4B7|TBB1_HUMAN	LAVNMVPFPR[5] M+15.9949_2	NA_NA	LAVNMVPFPR[5] M+15.9949_2_NA_NA	L	EGF	EGF_1	1	1	1	1.1	762850.331	19.5797814069222	1
sp|Q9NX62|IMPA3_HUMAN	MTSGDVLSNR_2	NA_NA	MTSGDVLSNR_2_NA_NA	L	EGF	EGF_1	1	1	1	1.1	689259.2237	19.4334280432182	1
sp|Q9NX62|IMPA3_HUMAN	MTSGDVLSNR[1] M+15.9949_2	NA_NA	MTSGDVLSNR[1] M+15.9949_2_NA_NA	L	EGF	EGF_1	1	1	1	1.1	246180.6442	17.9480987099206	1
sp|Q9ULV4|COR1C_HUMAN	HGYIPGK_2	NA_NA	HGYIPGK_2_NA_NA	L	EGF	EGF_1	1	1	1	1.1	3233.273314	11.6975206509076	1
sp|Q9ULV4|COR1C_HUMAN	KQEIVAEKEK_3	NA_NA	KQEIVAEKEK_3_NA_NA	L	EGF	EGF_1	1	1	1	1.1	1467.442148	10.5578288129435	1
sp|Q9Y446|PKP3_HUMAN	LAIEQER_2	NA_NA	LAIEQER_2_NA_NA	L	EGF	EGF_1	1	1	1	1.1	35615.09039	15.1589419315597	1
sp|Q9Y446|PKP3_HUMAN	LFNHANQEVQR_3	NA_NA	LFNHANQEVQR_3_NA_NA	L	EGF	EGF_1	1	1	1	1.1	15291.51224	13.9391843675014	1
sp|Q9Y490|TLN1_HUMAN	AVGDASKR_2	NA_NA	AVGDASKR_2_NA_NA	L	EGF	EGF_1	1	1	1	1.1	472399.9353	18.8883901417825	1
sp|Q9Y490|TLN1_HUMAN	AVTQALNR_2	NA_NA	AVTQALNR_2_NA_NA	L	EGF	EGF_1	1	1	1	1.1	1017.028178	10.0288848362308	1
sp|F5H284|PAL4D_HUMAN	GSCFHR[3] C+57.0215_2	NA_NA	GSCFHR[3] C+57.0215_2_NA_NA	L	EGF	EGF_2	2	1	2	1.2	82.28113615	6.7119810409034	1
sp|F5H284|PAL4D_HUMAN	TAENFR_2	NA_NA	TAENFR_2_NA_NA	L	EGF	EGF_2	2	1	2	1.2	184707.6356	17.844375212405	1
sp|O00148|DX39A_HUMAN	DVQEIFR_2	NA_NA	DVQEIFR_2_NA_NA	L	EGF	EGF_2	2	1	2	1.2	7.641500635	3.28334721305989	1
sp|O00148|DX39A_HUMAN	GLAITFVSDENDAK_2	NA_NA	GLAITFVSDENDAK_2_NA_NA	L	EGF	EGF_2	2	1	2	1.2	71641.72327	16.4780036509478	1
sp|O00148|DX39A_HUMAN	GMDIER[2] M+15.9949_2	NA_NA	GMDIER[2] M+15.9949_2_NA_NA	L	EGF	EGF_2	2	1	2	1.2	NA	NA	1
sp|O00299|CLIC1_HUMAN	FSAYIK_2	NA_NA	FSAYIK_2_NA_NA	L	EGF	EGF_2	2	1	2	1.2	105741.62758	17.0396751435386	1
sp|O00299|CLIC1_HUMAN	NSNPALNDNLEK_2	NA_NA	NSNPALNDNLEK_2_NA_NA	L	EGF	EGF_2	2	1	2	1.2	71029.16165	16.4656150680584	1
sp|O00299|CLIC1_HUMAN	YLSNAYAR_2	NA_NA	YLSNAYAR_2_NA_NA	L	EGF	EGF_2	2	1	2	1.2	45871.41746	15.8347990990499	1
sp|O00571|DDX3X_HUMAN	DREEALHQFR_3	NA_NA	DREEALHQFR_3_NA_NA	L	EGF	EGF_2	2	1	2	1.2	NA	NA	1
sp|O00571|DDX3X_HUMAN	FSGGFGAR_2	NA_NA	FSGGFGAR_2_NA_NA	L	EGF	EGF_2	2	1	2	1.2	21672.13601	14.7530449633674	1
sp|O14556|G3PT_HUMAN	LTGMAFR_2	NA_NA	LTGMAFR_2_NA_NA	L	EGF	EGF_2	2	1	2	1.2	4889.721609	12.6050278449701	1
sp|O14556|G3PT_HUMAN	LTGMAFR[4] M+15.9949_2	NA_NA	LTGMAFR[4] M+15.9949_2_NA_NA	L	EGF	EGF_2	2	1	2	1.2	109378.691	17.0884634072302	1
sp|O43707|ACTN4_HUMAN	DGLAFNALIHR_3	NA_NA	DGLAFNALIHR_3_NA_NA	L	EGF	EGF_2	2	1	2	1.2	NA	NA	1
sp|O43707|ACTN4_HUMAN	EAILAIHK_2	NA_NA	EAILAIHK_2_NA_NA	L	EGF	EGF_2	2	1	2	1.2	30734.57079	15.2570659485144	1
sp|O43707|ACTN4_HUMAN	IAESNHIK_2	NA_NA	IAESNHIK_2_NA_NA	L	EGF	EGF_2	2	1	2	1.2	1179.588619	10.5535593237882	1
sp|O43707|ACTN4_HUMAN	STLPDADR_2	NA_NA	STLPDADR_2_NA_NA	L	EGF	EGF_2	2	1	2	1.2	1440.234389	10.8415791359633	1
sp|O43707|ACTN4_HUMAN	TIQEMQQK[5] M+15.9949_2	NA_NA	TIQEMQQK[5] M+15.9949_2_NA_NA	L	EGF	EGF_2	2	1	2	1.2	NA	NA	1
sp|O60303|K0556_HUMAN	DPVQLR_2	NA_NA	DPVQLR_2_NA_NA	L	EGF	EGF_2	2	1	2	1.2	48069.34776	15.9023208386895	1
sp|O60303|K0556_HUMAN	RERNLSAK_2	NA_NA	RERNLSAK_2_NA_NA	L	EGF	EGF_2	2	1	2	1.2	1798.194814	11.1618248446868	1
sp|O60361|NDK8_HUMAN	GDFCIQVGR[4] C+57.0215_2	NA_NA	GDFCIQVGR[4] C+57.0215_2_NA_NA	L	EGF	EGF_2	2	1	2	1.2	870.9989403	10.1160183844173	1
sp|O60361|NDK8_HUMAN	NIIHGSDSVK_2	NA_NA	NIIHGSDSVK_2_NA_NA	L	EGF	EGF_2	2	1	2	1.2	NA	NA	1
sp|O60361|NDK8_HUMAN	VMLGETNPADSKPGTIR[2] M+15.9949_3	NA_NA	VMLGETNPADSKPGTIR[2] M+15.9949_3_NA_NA	L	EGF	EGF_2	2	1	2	1.2	59438.41845	16.208599339473	1
sp|O75369|FLNB_HUMAN	VAVTEGCQPSR[7] C+57.0215_2	NA_NA	VAVTEGCQPSR[7] C+57.0215_2_NA_NA	L	EGF	EGF_2	2	1	2	1.2	NA	NA	1
sp|O75369|FLNB_HUMAN	VFGPGVER_2	NA_NA	VFGPGVER_2_NA_NA	L	EGF	EGF_2	2	1	2	1.2	18791.21396	14.5472618821414	1
sp|O75369|FLNB_HUMAN	VKVEPAVDTSR_3	NA_NA	VKVEPAVDTSR_3_NA_NA	L	EGF	EGF_2	2	1	2	1.2	22838.18102	14.828651360361	1
sp|O75369|FLNB_HUMAN	VLPTYDASK_2	NA_NA	VLPTYDASK_2_NA_NA	L	EGF	EGF_2	2	1	2	1.2	21003.99514	14.7078673775818	1
sp|O75369|FLNB_HUMAN	YADEEIPR_2	NA_NA	YADEEIPR_2_NA_NA	L	EGF	EGF_2	2	1	2	1.2	8928.74841	13.4737334750397	1
sp|P00338|LDHA_HUMAN	ISGFPK_2	NA_NA	ISGFPK_2_NA_NA	L	EGF	EGF_2	2	1	2	1.2	56389.74413	16.1326364073184	1
sp|P00338|LDHA_HUMAN	IVSGKDYNVTANSK_3	NA_NA	IVSGKDYNVTANSK_3_NA_NA	L	EGF	EGF_2	2	1	2	1.2	90555.53672	16.8160064633285	1
sp|P00338|LDHA_HUMAN	LVIITAGAR_2	NA_NA	LVIITAGAR_2_NA_NA	L	EGF	EGF_2	2	1	2	1.2	270458.2867	18.3945378070954	1
sp|P00338|LDHA_HUMAN	NVNIFK_2	NA_NA	NVNIFK_2_NA_NA	L	EGF	EGF_2	2	1	2	1.2	56950.82597	16.1469203764199	1
sp|P00338|LDHA_HUMAN	RVHPVSTMIK[8] M+15.9949_3	NA_NA	RVHPVSTMIK[8] M+15.9949_3_NA_NA	L	EGF	EGF_2	2	1	2	1.2	2402.351442	11.5797227352787	1
sp|P00338|LDHA_HUMAN	VHPVSTMIK[7] M+15.9949_3	NA_NA	VHPVSTMIK[7] M+15.9949_3_NA_NA	L	EGF	EGF_2	2	1	2	1.2	16581.07792	14.366741408726	1
sp|P00338|LDHA_HUMAN	VTLTSEEEAR_2	NA_NA	VTLTSEEEAR_2_NA_NA	L	EGF	EGF_2	2	1	2	1.2	161751.9091	17.6529144454401	1
sp|P00338|LDHA_HUMAN	YLMGER_2	NA_NA	YLMGER_2_NA_NA	L	EGF	EGF_2	2	1	2	1.2	NA	NA	1
sp|P00533|EGFR_HUMAN	GSTAENAEYLR_2	NA_NA	GSTAENAEYLR_2_NA_NA	L	EGF	EGF_2	2	1	2	1.2	NA	NA	1
sp|P00533|EGFR_HUMAN	IICAQQCSGR[3] C+57.0215|[7] C+57.0215_2	NA_NA	IICAQQCSGR[3] C+57.0215|[7] C+57.0215_2_NA_NA	L	EGF	EGF_2	2	1	2	1.2	37024.06929	15.5256670801634	1
sp|P00533|EGFR_HUMAN	ILKETEFKK_3	NA_NA	ILKETEFKK_3_NA_NA	L	EGF	EGF_2	2	1	2	1.2	0.992106433	0.33805803716316	1
sp|P00533|EGFR_HUMAN	ITDFGLAK_2	NA_NA	ITDFGLAK_2_NA_NA	L	EGF	EGF_2	2	1	2	1.2	85704.92017	16.7365816399418	1
sp|P00533|EGFR_HUMAN	NYVVTDHGSCVR[10] C+57.0215_3	NA_NA	NYVVTDHGSCVR[10] C+57.0215_3_NA_NA	L	EGF	EGF_2	2	1	2	1.2	82846.9541	16.6876522678063	1
sp|P00558|PGK1_HUMAN	AEPAKIEAFR_3	NA_NA	AEPAKIEAFR_3_NA_NA	L	EGF	EGF_2	2	1	2	1.2	5028.442556	12.6453871434646	1
sp|P00558|PGK1_HUMAN	ELNYFAK_2	NA_NA	ELNYFAK_2_NA_NA	L	EGF	EGF_2	2	1	2	1.2	69474.06797	16.4336781856873	1
sp|P00558|PGK1_HUMAN	FHVEEEGKGK_3	NA_NA	FHVEEEGKGK_3_NA_NA	L	EGF	EGF_2	2	1	2	1.2	44996.914822	15.8070296982052	1
sp|P00558|PGK1_HUMAN	YAEAVTR_2	NA_NA	YAEAVTR_2_NA_NA	L	EGF	EGF_2	2	1	2	1.2	70064.64603	16.4458902679325	1
sp|P01857|IGHG1_HUMAN	ALPAPIEK_2	NA_NA	ALPAPIEK_2_NA_NA	L	EGF	EGF_2	2	1	2	1.2	930.2313731	10.2109370180426	1
sp|P01857|IGHG1_HUMAN	DTLMISR[4] M+15.9949_2	NA_NA	DTLMISR[4] M+15.9949_2_NA_NA	L	EGF	EGF_2	2	1	2	1.2	1086.968048	10.4355850479386	1
sp|P01857|IGHG1_HUMAN	GPSVFPLAPSSK_2	NA_NA	GPSVFPLAPSSK_2_NA_NA	L	EGF	EGF_2	2	1	2	1.2	NA	NA	1
sp|P01859|IGHG2_HUMAN	EEQFNSTFR_2	NA_NA	EEQFNSTFR_2_NA_NA	L	EGF	EGF_2	2	1	2	1.2	NA	NA	1
sp|P01859|IGHG2_HUMAN	GLPAPIEK_2	NA_NA	GLPAPIEK_2_NA_NA	L	EGF	EGF_2	2	1	2	1.2	NA	NA	1
sp|P02545|LMNA_HUMAN	AAYEAELGDARK_3	NA_NA	AAYEAELGDARK_3_NA_NA	L	EGF	EGF_2	2	1	2	1.2	22595.36915	14.8132307377343	1
sp|P02545|LMNA_HUMAN	EGDLIAAQAR_2	NA_NA	EGDLIAAQAR_2_NA_NA	L	EGF	EGF_2	2	1	2	1.2	20570.79647	14.6778012645256	1
sp|P02545|LMNA_HUMAN	ITESEEVVSR_2	NA_NA	ITESEEVVSR_2_NA_NA	L	EGF	EGF_2	2	1	2	1.2	33632.70956	15.3870686223515	1
sp|P02545|LMNA_HUMAN	LADALQELR_2	NA_NA	LADALQELR_2_NA_NA	L	EGF	EGF_2	2	1	2	1.2	279.7355568	8.47741106528789	1
sp|P02545|LMNA_HUMAN	LLEGEEER_2	NA_NA	LLEGEEER_2_NA_NA	L	EGF	EGF_2	2	1	2	1.2	NA	NA	1
sp|P02545|LMNA_HUMAN	LQLELSK_2	NA_NA	LQLELSK_2_NA_NA	L	EGF	EGF_2	2	1	2	1.2	14404.596	14.163732808989	1
sp|P02545|LMNA_HUMAN	LRDLEDSLAR_3	NA_NA	LRDLEDSLAR_3_NA_NA	L	EGF	EGF_2	2	1	2	1.2	21788.169104	14.7607485801096	1
sp|P02545|LMNA_HUMAN	SLETENAGLR_2	NA_NA	SLETENAGLR_2_NA_NA	L	EGF	EGF_2	2	1	2	1.2	NA	NA	1
sp|P02545|LMNA_HUMAN	TALINSTGEEVAMR[13] M+15.9949_2	NA_NA	TALINSTGEEVAMR[13] M+15.9949_2_NA_NA	L	EGF	EGF_2	2	1	2	1.2	38592.13536	15.5855104831611	1
sp|P02765|FETUA_HUMAN	CNLLAEK[1] C+57.0215_2	NA_NA	CNLLAEK[1] C+57.0215_2_NA_NA	L	EGF	EGF_2	2	1	2	1.2	24472.72131	14.928378145309	1
sp|P02768|ALBU_HUMAN	AEFAEVSK_2	NA_NA	AEFAEVSK_2_NA_NA	L	EGF	EGF_2	2	1	2	1.2	1818.767708	11.17823681028	1
sp|P02768|ALBU_HUMAN	CCTESLVNR[1] C+57.0215|[2] C+57.0215_2	NA_NA	CCTESLVNR[1] C+57.0215|[2] C+57.0215_2_NA_NA	L	EGF	EGF_2	2	1	2	1.2	72956.17416	16.5042336868182	1
sp|P02768|ALBU_HUMAN	DLGEENFK_2	NA_NA	DLGEENFK_2_NA_NA	L	EGF	EGF_2	2	1	2	1.2	NA	NA	1
sp|P02768|ALBU_HUMAN	FKDLGEENFK_3	NA_NA	FKDLGEENFK_3_NA_NA	L	EGF	EGF_2	2	1	2	1.2	NA	NA	1
sp|P02768|ALBU_HUMAN	FQNALLVR_2	NA_NA	FQNALLVR_2_NA_NA	L	EGF	EGF_2	2	1	2	1.2	NA	NA	1
sp|P02768|ALBU_HUMAN	LSQRFPK_2	NA_NA	LSQRFPK_2_NA_NA	L	EGF	EGF_2	2	1	2	1.2	473.678367	9.23725520605498	1
sp|P02768|ALBU_HUMAN	LVTDLTK_2	NA_NA	LVTDLTK_2_NA_NA	L	EGF	EGF_2	2	1	2	1.2	501327.8516	19.2848860917305	1
sp|P02768|ALBU_HUMAN	QTALVELVK_2	NA_NA	QTALVELVK_2_NA_NA	L	EGF	EGF_2	2	1	2	1.2	NA	NA	1
sp|P02768|ALBU_HUMAN	RHPDYSVVLLLR_3	NA_NA	RHPDYSVVLLLR_3_NA_NA	L	EGF	EGF_2	2	1	2	1.2	NA	NA	1
sp|P02786|TFR1_HUMAN	LAVDEEENADNNTK_2	NA_NA	LAVDEEENADNNTK_2_NA_NA	L	EGF	EGF_2	2	1	2	1.2	NA	NA	1
sp|P02786|TFR1_HUMAN	LLNENSYVPR_2	NA_NA	LLNENSYVPR_2_NA_NA	L	EGF	EGF_2	2	1	2	1.2	37717.59446	15.5524412778503	1
sp|P02786|TFR1_HUMAN	LTVSNVLK_2	NA_NA	LTVSNVLK_2_NA_NA	L	EGF	EGF_2	2	1	2	1.2	1140.625734	10.5051010029968	1
sp|P02786|TFR1_HUMAN	SGVGTALLLK_2	NA_NA	SGVGTALLLK_2_NA_NA	L	EGF	EGF_2	2	1	2	1.2	NA	NA	1
sp|P02786|TFR1_HUMAN	SSGLPNIPVQTISR_2	NA_NA	SSGLPNIPVQTISR_2_NA_NA	L	EGF	EGF_2	2	1	2	1.2	978.3505781	10.283698948044	1
sp|P02787|TRFE_HUMAN	ADRDQYELLCLDNTR[10] C+57.0215_3	NA_NA	ADRDQYELLCLDNTR[10] C+57.0215_3_NA_NA	L	EGF	EGF_2	2	1	2	1.2	6062.113711	12.9150964296759	1
sp|P02787|TRFE_HUMAN	APNHAVVTR_2	NA_NA	APNHAVVTR_2_NA_NA	L	EGF	EGF_2	2	1	2	1.2	64592.33196	16.3285665170271	1
sp|P02787|TRFE_HUMAN	APNHAVVTR_3	NA_NA	APNHAVVTR_3_NA_NA	L	EGF	EGF_2	2	1	2	1.2	161428.3712	17.6500258615242	1
sp|P02787|TRFE_HUMAN	APNHAVVTRK_2	NA_NA	APNHAVVTRK_2_NA_NA	L	EGF	EGF_2	2	1	2	1.2	NA	NA	1
sp|P02787|TRFE_HUMAN	APNHAVVTRK_3	NA_NA	APNHAVVTRK_3_NA_NA	L	EGF	EGF_2	2	1	2	1.2	5782.1991219	12.8468938075696	1
sp|P02787|TRFE_HUMAN	APNHAVVTRKDK_4	NA_NA	APNHAVVTRKDK_4_NA_NA	L	EGF	EGF_2	2	1	2	1.2	56.1061342	6.15957783825611	1
sp|P02787|TRFE_HUMAN	ASYLDCIR[6] C+57.0215_2	NA_NA	ASYLDCIR[6] C+57.0215_2_NA_NA	L	EGF	EGF_2	2	1	2	1.2	35.29658817	5.49094806276603	1
sp|P02787|TRFE_HUMAN	CLKDGAGDVAFVK[1] C+57.0215_3	NA_NA	CLKDGAGDVAFVK[1] C+57.0215_3_NA_NA	L	EGF	EGF_2	2	1	2	1.2	47597.48113	15.8880888384096	1
sp|P02787|TRFE_HUMAN	CLVEKGDVAFVK[1] C+57.0215_2	NA_NA	CLVEKGDVAFVK[1] C+57.0215_2_NA_NA	L	EGF	EGF_2	2	1	2	1.2	505.4105531	9.33080320927961	1
sp|P02787|TRFE_HUMAN	CLVEKGDVAFVK[1] C+57.0215_3	NA_NA	CLVEKGDVAFVK[1] C+57.0215_3_NA_NA	L	EGF	EGF_2	2	1	2	1.2	19838.89065	14.6255349660583	1
sp|P02787|TRFE_HUMAN	CQSFRDHMK[1] C+57.0215_2	NA_NA	CQSFRDHMK[1] C+57.0215_2_NA_NA	L	EGF	EGF_2	2	1	2	1.2	886.2168419	10.1410071652893	1
sp|P02787|TRFE_HUMAN	CQSFRDHMK[1] C+57.0215|[8] M+15.9949_2	NA_NA	CQSFRDHMK[1] C+57.0215|[8] M+15.9949_2_NA_NA	L	EGF	EGF_2	2	1	2	1.2	7963.6716379	13.3087092520928	1
sp|P02787|TRFE_HUMAN	CSTSSLLEACTFR[1] C+57.0215|[10] C+57.0215_2	NA_NA	CSTSSLLEACTFR[1] C+57.0215|[10] C+57.0215_2_NA_NA	L	EGF	EGF_2	2	1	2	1.2	71.85326493	6.51647303853928	1
sp|P02787|TRFE_HUMAN	CSTSSLLEACTFR[1] C+57.0215|[10] C+57.0215_3	NA_NA	CSTSSLLEACTFR[1] C+57.0215|[10] C+57.0215_3_NA_NA	L	EGF	EGF_2	2	1	2	1.2	228.144104	8.18329279108818	1
sp|P02787|TRFE_HUMAN	DCHLAQVPSHTVVAR[2] C+57.0215_4	NA_NA	DCHLAQVPSHTVVAR[2] C+57.0215_4_NA_NA	L	EGF	EGF_2	2	1	2	1.2	NA	NA	1
sp|P02787|TRFE_HUMAN	DDTVCLAK[5] C+57.0215_2	NA_NA	DDTVCLAK[5] C+57.0215_2_NA_NA	L	EGF	EGF_2	2	1	2	1.2	12991.04486	14.0147210809534	1
sp|P02787|TRFE_HUMAN	DGAGDVAFVK_2	NA_NA	DGAGDVAFVK_2_NA_NA	L	EGF	EGF_2	2	1	2	1.2	295155.0769876	18.5206048634268	1
sp|P02787|TRFE_HUMAN	DLLFRDDTVCLAK[10] C+57.0215_2	NA_NA	DLLFRDDTVCLAK[10] C+57.0215_2_NA_NA	L	EGF	EGF_2	2	1	2	1.2	NA	NA	1
sp|P02787|TRFE_HUMAN	DQYELLCLDNTR[7] C+57.0215_2	NA_NA	DQYELLCLDNTR[7] C+57.0215_2_NA_NA	L	EGF	EGF_2	2	1	2	1.2	NA	NA	1
sp|P02787|TRFE_HUMAN	DQYELLCLDNTR[7] C+57.0215_3	NA_NA	DQYELLCLDNTR[7] C+57.0215_3_NA_NA	L	EGF	EGF_2	2	1	2	1.2	NA	NA	1
sp|P02787|TRFE_HUMAN	DQYELLCLDNTRKPVDEYKDCHLAQVPSHTVVAR[7] C+57.0215|[21] C+57.0215_6	NA_NA	DQYELLCLDNTRKPVDEYKDCHLAQVPSHTVVAR[7] C+57.0215|[21] C+57.0215_6_NA_NA	L	EGF	EGF_2	2	1	2	1.2	NA	NA	1
sp|P02787|TRFE_HUMAN	DSAHGFLK_2	NA_NA	DSAHGFLK_2_NA_NA	L	EGF	EGF_2	2	1	2	1.2	39754.656817	15.6283274766346	1
sp|P02787|TRFE_HUMAN	DSAHGFLKVPPR_3	NA_NA	DSAHGFLKVPPR_3_NA_NA	L	EGF	EGF_2	2	1	2	1.2	13106.9223905	14.0275325796886	1
sp|P02787|TRFE_HUMAN	DSGFQMNQLR_2	NA_NA	DSGFQMNQLR_2_NA_NA	L	EGF	EGF_2	2	1	2	1.2	12610.98889	13.9718850195744	1
sp|P02787|TRFE_HUMAN	DSGFQMNQLR[6] M+15.9949_2	NA_NA	DSGFQMNQLR[6] M+15.9949_2_NA_NA	L	EGF	EGF_2	2	1	2	1.2	168182.3236	17.7091577880644	1
sp|P02787|TRFE_HUMAN	DYELLCLDGTR[6] C+57.0215_2	NA_NA	DYELLCLDGTR[6] C+57.0215_2_NA_NA	L	EGF	EGF_2	2	1	2	1.2	12.5372729	3.99764289407296	1
sp|P02787|TRFE_HUMAN	EDPQTFYYAVAVVK_2	NA_NA	EDPQTFYYAVAVVK_2_NA_NA	L	EGF	EGF_2	2	1	2	1.2	123090.7231	17.2588537407504	1
sp|P02787|TRFE_HUMAN	EFQLFSSPHGK_2	NA_NA	EFQLFSSPHGK_2_NA_NA	L	EGF	EGF_2	2	1	2	1.2	31694.76826	15.3014483302196	1
sp|P02787|TRFE_HUMAN	EFQLFSSPHGK_3	NA_NA	EFQLFSSPHGK_3_NA_NA	L	EGF	EGF_2	2	1	2	1.2	928.361794	10.2080345717691	1
sp|P02787|TRFE_HUMAN	EGYYGYTGAFR_2	NA_NA	EGYYGYTGAFR_2_NA_NA	L	EGF	EGF_2	2	1	2	1.2	74361.03705	16.531750501056	1
sp|P02787|TRFE_HUMAN	FDEFFSEGCAPGSK[9] C+57.0215_2	NA_NA	FDEFFSEGCAPGSK[9] C+57.0215_2_NA_NA	L	EGF	EGF_2	2	1	2	1.2	NA	NA	1
sp|P02787|TRFE_HUMAN	FDEFFSEGCAPGSK[9] C+57.0215_3	NA_NA	FDEFFSEGCAPGSK[9] C+57.0215_3_NA_NA	L	EGF	EGF_2	2	1	2	1.2	NA	NA	1
sp|P02787|TRFE_HUMAN	FDEFFSEGCAPGSKK[9] C+57.0215_2	NA_NA	FDEFFSEGCAPGSKK[9] C+57.0215_2_NA_NA	L	EGF	EGF_2	2	1	2	1.2	NA	NA	1
sp|P02787|TRFE_HUMAN	FDEFFSEGCAPGSKK[9] C+57.0215_3	NA_NA	FDEFFSEGCAPGSKK[9] C+57.0215_3_NA_NA	L	EGF	EGF_2	2	1	2	1.2	129.7204278	7.36875310756817	1
sp|P02787|TRFE_HUMAN	GDVAFVK_2	NA_NA	GDVAFVK_2_NA_NA	L	EGF	EGF_2	2	1	2	1.2	90985.30812	16.8228372151225	1
sp|P02787|TRFE_HUMAN	HQTVPQNTGGK_2	NA_NA	HQTVPQNTGGK_2_NA_NA	L	EGF	EGF_2	2	1	2	1.2	3453.604305	12.1033783119998	1
sp|P02787|TRFE_HUMAN	HQTVPQNTGGK_3	NA_NA	HQTVPQNTGGK_3_NA_NA	L	EGF	EGF_2	2	1	2	1.2	1087.6651641	10.4365100094165	1
sp|P02787|TRFE_HUMAN	HSTIFENLANK_2	NA_NA	HSTIFENLANK_2_NA_NA	L	EGF	EGF_2	2	1	2	1.2	173093.4499	17.7506828376323	1
sp|P02787|TRFE_HUMAN	HSTIFENLANK_3	NA_NA	HSTIFENLANK_3_NA_NA	L	EGF	EGF_2	2	1	2	1.2	369.5136719	8.87897516550775	1
sp|P02787|TRFE_HUMAN	HSTIFENLANKADR_2	NA_NA	HSTIFENLANKADR_2_NA_NA	L	EGF	EGF_2	2	1	2	1.2	NA	NA	1
sp|P02787|TRFE_HUMAN	HSTIFENLANKADR_3	NA_NA	HSTIFENLANKADR_3_NA_NA	L	EGF	EGF_2	2	1	2	1.2	11889.23098	13.8868590122286	1
sp|P02787|TRFE_HUMAN	IECVSAETTEDCIAK[3] C+57.0215|[12] C+57.0215_2	NA_NA	IECVSAETTEDCIAK[3] C+57.0215|[12] C+57.0215_2_NA_NA	L	EGF	EGF_2	2	1	2	1.2	NA	NA	1
sp|P02787|TRFE_HUMAN	IMNGEADAMSLDGGFVYIAGK[2] M+15.9949_2	NA_NA	IMNGEADAMSLDGGFVYIAGK[2] M+15.9949_2_NA_NA	L	EGF	EGF_2	2	1	2	1.2	NA	NA	1
sp|P02787|TRFE_HUMAN	IMNGEADAMSLDGGFVYIAGK[2] M+15.9949|[9] M+15.9949_2	NA_NA	IMNGEADAMSLDGGFVYIAGK[2] M+15.9949|[9] M+15.9949_2_NA_NA	L	EGF	EGF_2	2	1	2	1.2	1657.851929	11.0445906740522	1
sp|P02787|TRFE_HUMAN	IMNGEADAMSLDGGFVYIAGK[2] M+15.9949|[9] M+15.9949_3	NA_NA	IMNGEADAMSLDGGFVYIAGK[2] M+15.9949|[9] M+15.9949_3_NA_NA	L	EGF	EGF_2	2	1	2	1.2	3928.769004	12.2893528612897	1
sp|P02787|TRFE_HUMAN	IMNGEADAMSLDGGFVYIAGK[9] M+15.9949_3	NA_NA	IMNGEADAMSLDGGFVYIAGK[9] M+15.9949_3_NA_NA	L	EGF	EGF_2	2	1	2	1.2	910.2137444	10.1795527922846	1
sp|P02787|TRFE_HUMAN	INHCRFDEFFSEGCAPGSK[4] C+57.0215|[14] C+57.0215_3	NA_NA	INHCRFDEFFSEGCAPGSK[4] C+57.0215|[14] C+57.0215_3_NA_NA	L	EGF	EGF_2	2	1	2	1.2	NA	NA	1
sp|P02787|TRFE_HUMAN	INHCRFDEFFSEGCAPGSK[4] C+57.0215|[14] C+57.0215_4	NA_NA	INHCRFDEFFSEGCAPGSK[4] C+57.0215|[14] C+57.0215_4_NA_NA	L	EGF	EGF_2	2	1	2	1.2	NA	NA	1
sp|P02787|TRFE_HUMAN	KASYLDCIR[7] C+57.0215_2	NA_NA	KASYLDCIR[7] C+57.0215_2_NA_NA	L	EGF	EGF_2	2	1	2	1.2	826.0177695	10.0395202384392	1
sp|P02787|TRFE_HUMAN	KASYLDCIR[7] C+57.0215_3	NA_NA	KASYLDCIR[7] C+57.0215_3_NA_NA	L	EGF	EGF_2	2	1	2	1.2	646.3580821	9.68568105967264	1
sp|P02787|TRFE_HUMAN	KDSGFQMNQLR[7] M+15.9949_2	NA_NA	KDSGFQMNQLR[7] M+15.9949_2_NA_NA	L	EGF	EGF_2	2	1	2	1.2	845.5671692	10.0732667831955	1
sp|P02787|TRFE_HUMAN	KDSGFQMNQLR[7] M+15.9949_3	NA_NA	KDSGFQMNQLR[7] M+15.9949_3_NA_NA	L	EGF	EGF_2	2	1	2	1.2	47874.86133	15.8964719188838	1
sp|P02787|TRFE_HUMAN	KPVDEYK_2	NA_NA	KPVDEYK_2_NA_NA	L	EGF	EGF_2	2	1	2	1.2	122.4847557	7.2859496252199	1
sp|P02787|TRFE_HUMAN	KPVDEYKDCHLAQVPSHTVVAR[9] C+57.0215_3	NA_NA	KPVDEYKDCHLAQVPSHTVVAR[9] C+57.0215_3_NA_NA	L	EGF	EGF_2	2	1	2	1.2	NA	NA	1
sp|P02787|TRFE_HUMAN	KPVDEYKDCHLAQVPSHTVVAR[9] C+57.0215_4	NA_NA	KPVDEYKDCHLAQVPSHTVVAR[9] C+57.0215_4_NA_NA	L	EGF	EGF_2	2	1	2	1.2	1029.36517	10.3570303886257	1
sp|P02787|TRFE_HUMAN	KPVDEYKDCHLAQVPSHTVVAR[9] C+57.0215_6	NA_NA	KPVDEYKDCHLAQVPSHTVVAR[9] C+57.0215_6_NA_NA	L	EGF	EGF_2	2	1	2	1.2	91.16737537	6.8599369681932	1
sp|P02787|TRFE_HUMAN	KPVEEYANCHLAR[9] C+57.0215_2	NA_NA	KPVEEYANCHLAR[9] C+57.0215_2_NA_NA	L	EGF	EGF_2	2	1	2	1.2	NA	NA	1
sp|P02787|TRFE_HUMAN	KPVEEYANCHLAR[9] C+57.0215_3	NA_NA	KPVEEYANCHLAR[9] C+57.0215_3_NA_NA	L	EGF	EGF_2	2	1	2	1.2	10713.83488	13.7366785773644	1
sp|P02787|TRFE_HUMAN	KPVEEYANCHLAR[9] C+57.0215_4	NA_NA	KPVEEYANCHLAR[9] C+57.0215_4_NA_NA	L	EGF	EGF_2	2	1	2	1.2	NA	NA	1
sp|P02787|TRFE_HUMAN	KSCHTGLGR[3] C+57.0215_2	NA_NA	KSCHTGLGR[3] C+57.0215_2_NA_NA	L	EGF	EGF_2	2	1	2	1.2	14.15708627	4.17294369474251	1
sp|P02787|TRFE_HUMAN	KSCHTGLGR[3] C+57.0215_3	NA_NA	KSCHTGLGR[3] C+57.0215_3_NA_NA	L	EGF	EGF_2	2	1	2	1.2	679.9203124	9.7587130912643	1
sp|P02787|TRFE_HUMAN	LCMGSGLNLCEPNNK[2] C+57.0215|[3] M+15.9949|[10] C+57.0215_2	NA_NA	LCMGSGLNLCEPNNK[2] C+57.0215|[3] M+15.9949|[10] C+57.0215_2_NA_NA	L	EGF	EGF_2	2	1	2	1.2	NA	NA	1
sp|P02787|TRFE_HUMAN	LCMGSGLNLCEPNNKEGYYGYTGAFR[2] C+57.0215|[3] M+15.9949|[10] C+57.0215_3	NA_NA	LCMGSGLNLCEPNNKEGYYGYTGAFR[2] C+57.0215|[3] M+15.9949|[10] C+57.0215_3_NA_NA	L	EGF	EGF_2	2	1	2	1.2	NA	NA	1
sp|P02787|TRFE_HUMAN	LHDRNTYEK_2	NA_NA	LHDRNTYEK_2_NA_NA	L	EGF	EGF_2	2	1	2	1.2	0.698058329	0	1
sp|P02787|TRFE_HUMAN	MYLGYEYVTAIR_2	NA_NA	MYLGYEYVTAIR_2_NA_NA	L	EGF	EGF_2	2	1	2	1.2	207.7504147	8.04819877767291	1
sp|P02787|TRFE_HUMAN	MYLGYEYVTAIR_3	NA_NA	MYLGYEYVTAIR_3_NA_NA	L	EGF	EGF_2	2	1	2	1.2	NA	NA	1
sp|P02787|TRFE_HUMAN	MYLGYEYVTAIR[1] M+15.9949_2	NA_NA	MYLGYEYVTAIR[1] M+15.9949_2_NA_NA	L	EGF	EGF_2	2	1	2	1.2	2398.768651	11.5775695394962	1
sp|P02787|TRFE_HUMAN	MYLGYEYVTAIR[1] M+15.9949_3	NA_NA	MYLGYEYVTAIR[1] M+15.9949_3_NA_NA	L	EGF	EGF_2	2	1	2	1.2	NA	NA	1
sp|P02787|TRFE_HUMAN	NLNEKDYELLCLDGTR[11] C+57.0215_2	NA_NA	NLNEKDYELLCLDGTR[11] C+57.0215_2_NA_NA	L	EGF	EGF_2	2	1	2	1.2	NA	NA	1
sp|P02787|TRFE_HUMAN	NLNEKDYELLCLDGTR[11] C+57.0215_3	NA_NA	NLNEKDYELLCLDGTR[11] C+57.0215_3_NA_NA	L	EGF	EGF_2	2	1	2	1.2	1768.454632	11.137764724295	1
sp|P02787|TRFE_HUMAN	NLREGTCPEAPTDECKPVK[7] C+57.0215|[15] C+57.0215_3	NA_NA	NLREGTCPEAPTDECKPVK[7] C+57.0215|[15] C+57.0215_3_NA_NA	L	EGF	EGF_2	2	1	2	1.2	105.3504037	7.06854326338118	1
sp|P02787|TRFE_HUMAN	NTYEKYLGEEYVK_2	NA_NA	NTYEKYLGEEYVK_2_NA_NA	L	EGF	EGF_2	2	1	2	1.2	603.2515768	9.58610720225813	1
sp|P02787|TRFE_HUMAN	SCHTAVGR[2] C+57.0215_2	NA_NA	SCHTAVGR[2] C+57.0215_2_NA_NA	L	EGF	EGF_2	2	1	2	1.2	NA	NA	1
sp|P02787|TRFE_HUMAN	SCHTGLGR[2] C+57.0215_2	NA_NA	SCHTGLGR[2] C+57.0215_2_NA_NA	L	EGF	EGF_2	2	1	2	1.2	2082.055131	11.3732837861797	1
sp|P02787|TRFE_HUMAN	SETKDLLFR_3	NA_NA	SETKDLLFR_3_NA_NA	L	EGF	EGF_2	2	1	2	1.2	NA	NA	1
sp|P02787|TRFE_HUMAN	SETKDLLFRDDTVCLAK[14] C+57.0215_3	NA_NA	SETKDLLFRDDTVCLAK[14] C+57.0215_3_NA_NA	L	EGF	EGF_2	2	1	2	1.2	115650.6699	17.1689053282359	1
sp|P02787|TRFE_HUMAN	SKEFQLFSSPHGK_3	NA_NA	SKEFQLFSSPHGK_3_NA_NA	L	EGF	EGF_2	2	1	2	1.2	28326.87858	15.13937524639	1
sp|P02787|TRFE_HUMAN	SKEFQLFSSPHGK_4	NA_NA	SKEFQLFSSPHGK_4_NA_NA	L	EGF	EGF_2	2	1	2	1.2	11152.392525	13.7945568556252	1
sp|P02787|TRFE_HUMAN	SVIPSDGPSVACVK[12] C+57.0215_2	NA_NA	SVIPSDGPSVACVK[12] C+57.0215_2_NA_NA	L	EGF	EGF_2	2	1	2	1.2	320.091679	8.67183259438179	1
sp|P02787|TRFE_HUMAN	SVIPSDGPSVACVKK[12] C+57.0215_2	NA_NA	SVIPSDGPSVACVKK[12] C+57.0215_2_NA_NA	L	EGF	EGF_2	2	1	2	1.2	NA	NA	1
sp|P02787|TRFE_HUMAN	VPPRMDAK[5] M+15.9949_2	NA_NA	VPPRMDAK[5] M+15.9949_2_NA_NA	L	EGF	EGF_2	2	1	2	1.2	1514.29573	10.9139224955224	1
sp|P02787|TRFE_HUMAN	WCALSHHER[2] C+57.0215_3	NA_NA	WCALSHHER[2] C+57.0215_3_NA_NA	L	EGF	EGF_2	2	1	2	1.2	375.125006	8.90071885774458	1
sp|P02787|TRFE_HUMAN	WCAVSEHEATK[2] C+57.0215_2	NA_NA	WCAVSEHEATK[2] C+57.0215_2_NA_NA	L	EGF	EGF_2	2	1	2	1.2	9020.568817	13.4884939252215	1
sp|P02787|TRFE_HUMAN	WCAVSEHEATK[2] C+57.0215_3	NA_NA	WCAVSEHEATK[2] C+57.0215_3_NA_NA	L	EGF	EGF_2	2	1	2	1.2	126.9778848	7.33792467164123	1
sp|P02787|TRFE_HUMAN	YLGEEYVK_2	NA_NA	YLGEEYVK_2_NA_NA	L	EGF	EGF_2	2	1	2	1.2	44049.91311	15.7763427840022	1
sp|P04040|CATA_HUMAN	FNTANDDNVTQVR_2	NA_NA	FNTANDDNVTQVR_2_NA_NA	L	EGF	EGF_2	2	1	2	1.2	NA	NA	1
sp|P04040|CATA_HUMAN	LFAYPDTHR_3	NA_NA	LFAYPDTHR_3_NA_NA	L	EGF	EGF_2	2	1	2	1.2	NA	NA	1
sp|P04040|CATA_HUMAN	NLSVEDAAR_2	NA_NA	NLSVEDAAR_2_NA_NA	L	EGF	EGF_2	2	1	2	1.2	NA	NA	1
sp|P04075|ALDOA_HUMAN	AAQEEYVKR_2	NA_NA	AAQEEYVKR_2_NA_NA	L	EGF	EGF_2	2	1	2	1.2	37175.344	15.5315497028589	1
sp|P04075|ALDOA_HUMAN	AAQEEYVKR_3	NA_NA	AAQEEYVKR_3_NA_NA	L	EGF	EGF_2	2	1	2	1.2	104109.9615194	17.0172398216673	1
sp|P04075|ALDOA_HUMAN	ALANSLACQGK[8] C+57.0215_2	NA_NA	ALANSLACQGK[8] C+57.0215_2_NA_NA	L	EGF	EGF_2	2	1	2	1.2	93419.32393	16.8609246150994	1
sp|P04075|ALDOA_HUMAN	ALQASALK_2	NA_NA	ALQASALK_2_NA_NA	L	EGF	EGF_2	2	1	2	1.2	194606.5693	17.9196921172534	1
sp|P04075|ALDOA_HUMAN	DGADFAK_2	NA_NA	DGADFAK_2_NA_NA	L	EGF	EGF_2	2	1	2	1.2	1866.612442	11.2156979328281	1
sp|P04075|ALDOA_HUMAN	ELSDIAHR_2	NA_NA	ELSDIAHR_2_NA_NA	L	EGF	EGF_2	2	1	2	1.2	8792.606873	13.4515664814618	1
sp|P04075|ALDOA_HUMAN	GGVVGIKVDK_3	NA_NA	GGVVGIKVDK_3_NA_NA	L	EGF	EGF_2	2	1	2	1.2	22650.29866	14.8167336839585	1
sp|P04075|ALDOA_HUMAN	GILAADESTGSIAK_2	NA_NA	GILAADESTGSIAK_2_NA_NA	L	EGF	EGF_2	2	1	2	1.2	166233.6484	17.6923441421671	1
sp|P04075|ALDOA_HUMAN	VLAAVYK_2	NA_NA	VLAAVYK_2_NA_NA	L	EGF	EGF_2	2	1	2	1.2	37656.91059	15.5501182553066	1
sp|P04083|ANXA1_HUMAN	ALYEAGER_2	NA_NA	ALYEAGER_2_NA_NA	L	EGF	EGF_2	2	1	2	1.2	273269.309	18.4094551447327	1
sp|P04083|ANXA1_HUMAN	DITSDTSGDFR_2	NA_NA	DITSDTSGDFR_2_NA_NA	L	EGF	EGF_2	2	1	2	1.2	83664.38657	16.7018172518832	1
sp|P04083|ANXA1_HUMAN	GDRSEDFGVNEDLADSDAR_3	NA_NA	GDRSEDFGVNEDLADSDAR_3_NA_NA	L	EGF	EGF_2	2	1	2	1.2	59274.36448	16.2046119003146	1
sp|P04083|ANXA1_HUMAN	GTDVNVFNTILTTR_2	NA_NA	GTDVNVFNTILTTR_2_NA_NA	L	EGF	EGF_2	2	1	2	1.2	NA	NA	1
sp|P04083|ANXA1_HUMAN	NALLSLAK_2	NA_NA	NALLSLAK_2_NA_NA	L	EGF	EGF_2	2	1	2	1.2	136927.217237	17.4125409473561	1
sp|P04083|ANXA1_HUMAN	SEIDMNDIK[5] M+15.9949_2	NA_NA	SEIDMNDIK[5] M+15.9949_2_NA_NA	L	EGF	EGF_2	2	1	2	1.2	36246.78931	15.4950568194945	1
sp|P04083|ANXA1_HUMAN	TPAQFDADELR_2	NA_NA	TPAQFDADELR_2_NA_NA	L	EGF	EGF_2	2	1	2	1.2	135470.8534	17.3971141941462	1
sp|P04083|ANXA1_HUMAN	VYREELKR_3	NA_NA	VYREELKR_3_NA_NA	L	EGF	EGF_2	2	1	2	1.2	191348.8771	17.8953371403159	1
sp|P04350|TBB4A_HUMAN	AVLVDLEPGTMDSVR[11] M+15.9949_2	NA_NA	AVLVDLEPGTMDSVR[11] M+15.9949_2_NA_NA	L	EGF	EGF_2	2	1	2	1.2	549130.5108	19.4162807780664	1
sp|P04350|TBB4A_HUMAN	YLTVAAVFR_2	NA_NA	YLTVAAVFR_2_NA_NA	L	EGF	EGF_2	2	1	2	1.2	1212532.2100996	20.5590828724237	1
sp|P04406|G3P_HUMAN	GALQNIIPASTGAAK_2	NA_NA	GALQNIIPASTGAAK_2_NA_NA	L	EGF	EGF_2	2	1	2	1.2	434925.7978	19.0799009908889	1
sp|P04406|G3P_HUMAN	VGVNGFGR_2	NA_NA	VGVNGFGR_2_NA_NA	L	EGF	EGF_2	2	1	2	1.2	220448.6478	18.0995743332066	1
sp|P04406|G3P_HUMAN	VIPELNGK_2	NA_NA	VIPELNGK_2_NA_NA	L	EGF	EGF_2	2	1	2	1.2	348960.3373	18.7621947750877	1
sp|P04732|MT1E_HUMAN	KSCCSCCPVGCAK[3] C+57.0215|[4] C+57.0215|[6] C+57.0215|[7] C+57.0215|[11] C+57.0215_3	NA_NA	KSCCSCCPVGCAK[3] C+57.0215|[4] C+57.0215|[6] C+57.0215|[7] C+57.0215|[11] C+57.0215_3_NA_NA	L	EGF	EGF_2	2	1	2	1.2	31081.5723	15.2732630967352	1
sp|P04732|MT1E_HUMAN	SCCSCCPVGCAK[2] C+57.0215|[3] C+57.0215|[5] C+57.0215|[6] C+57.0215|[10] C+57.0215_2	NA_NA	SCCSCCPVGCAK[2] C+57.0215|[3] C+57.0215|[5] C+57.0215|[6] C+57.0215|[10] C+57.0215_2_NA_NA	L	EGF	EGF_2	2	1	2	1.2	243444.4621	18.2427243879108	1
sp|P04792|HSPB1_HUMAN	LATQSNEITIPVTFESR_2	NA_NA	LATQSNEITIPVTFESR_2_NA_NA	L	EGF	EGF_2	2	1	2	1.2	1927.203873	11.261784713733	1
sp|P04792|HSPB1_HUMAN	LFDQAFGLPR_2	NA_NA	LFDQAFGLPR_2_NA_NA	L	EGF	EGF_2	2	1	2	1.2	NA	NA	1
sp|P04792|HSPB1_HUMAN	QLSSGVSEIR_2	NA_NA	QLSSGVSEIR_2_NA_NA	L	EGF	EGF_2	2	1	2	1.2	581.1555989	9.53227190410927	1
sp|P05089|ARGI1_HUMAN	GGVEEGPTVLR_2	NA_NA	GGVEEGPTVLR_2_NA_NA	L	EGF	EGF_2	2	1	2	1.2	NA	NA	1
sp|P05089|ARGI1_HUMAN	GGVEEGPTVLRK_2	NA_NA	GGVEEGPTVLRK_2_NA_NA	L	EGF	EGF_2	2	1	2	1.2	5129.299378	12.6740372942136	1
sp|P05089|ARGI1_HUMAN	TIGIIGAPFSK_2	NA_NA	TIGIIGAPFSK_2_NA_NA	L	EGF	EGF_2	2	1	2	1.2	341.9133911	8.76697834813645	1
sp|P06703|S10A6_HUMAN	LMEDLDR[2] M+15.9949_2	NA_NA	LMEDLDR[2] M+15.9949_2_NA_NA	L	EGF	EGF_2	2	1	2	1.2	27957.95205	15.1204622962436	1
sp|P06703|S10A6_HUMAN	LQDAEIAR_2	NA_NA	LQDAEIAR_2_NA_NA	L	EGF	EGF_2	2	1	2	1.2	14600.40204	14.1832117066522	1
sp|P06733|ENOA_HUMAN	AVEHINK_2	NA_NA	AVEHINK_2_NA_NA	L	EGF	EGF_2	2	1	2	1.2	7846.05703049	13.2872433376769	1
sp|P06733|ENOA_HUMAN	EIFDSR_2	NA_NA	EIFDSR_2_NA_NA	L	EGF	EGF_2	2	1	2	1.2	134387.2813	17.3855283103379	1
sp|P06733|ENOA_HUMAN	GVPLYR_2	NA_NA	GVPLYR_2_NA_NA	L	EGF	EGF_2	2	1	2	1.2	155829.0435	17.5990958542373	1
sp|P06733|ENOA_HUMAN	IEEELGSK_2	NA_NA	IEEELGSK_2_NA_NA	L	EGF	EGF_2	2	1	2	1.2	323235.6043	18.6517178247544	1
sp|P06733|ENOA_HUMAN	IGAEVYHNLK_3	NA_NA	IGAEVYHNLK_3_NA_NA	L	EGF	EGF_2	2	1	2	1.2	37645.11016	15.5496660915582	1
sp|P06733|ENOA_HUMAN	SCNCLLLK[2] C+57.0215|[4] C+57.0215_2	NA_NA	SCNCLLLK[2] C+57.0215|[4] C+57.0215_2_NA_NA	L	EGF	EGF_2	2	1	2	1.2	53484.41416	16.0563221490497	1
sp|P06733|ENOA_HUMAN	TIAPALVSK_2	NA_NA	TIAPALVSK_2_NA_NA	L	EGF	EGF_2	2	1	2	1.2	388589.6356	18.917379127615	1
sp|P06733|ENOA_HUMAN	YNQLLR_2	NA_NA	YNQLLR_2_NA_NA	L	EGF	EGF_2	2	1	2	1.2	254603.1749	18.3073821152573	1
sp|P06748|NPM_HUMAN	FINYVK_2	NA_NA	FINYVK_2_NA_NA	L	EGF	EGF_2	2	1	2	1.2	149457.5476	17.5388674604035	1
sp|P06748|NPM_HUMAN	GPSSVEDIK_2	NA_NA	GPSSVEDIK_2_NA_NA	L	EGF	EGF_2	2	1	2	1.2	NA	NA	1
sp|P06748|NPM_HUMAN	GPSSVEDIKAK_3	NA_NA	GPSSVEDIKAK_3_NA_NA	L	EGF	EGF_2	2	1	2	1.2	241681.3987	18.2322381441223	1
sp|P06748|NPM_HUMAN	LLSISGKR_2	NA_NA	LLSISGKR_2_NA_NA	L	EGF	EGF_2	2	1	2	1.2	12697.60843	13.9817604043825	1
sp|P06748|NPM_HUMAN	MQASIEK[1] M+15.9949_2	NA_NA	MQASIEK[1] M+15.9949_2_NA_NA	L	EGF	EGF_2	2	1	2	1.2	60900.2239728	16.2436511445623	1
sp|P06748|NPM_HUMAN	TVSLGAGAK_2	NA_NA	TVSLGAGAK_2_NA_NA	L	EGF	EGF_2	2	1	2	1.2	6581.074134	13.0335985892565	1
sp|P06753|TPM3_HUMAN	HIAEEADR_2	NA_NA	HIAEEADR_2_NA_NA	L	EGF	EGF_2	2	1	2	1.2	8683.44101	13.4335423722643	1
sp|P06753|TPM3_HUMAN	HIAEEADRKYEEVAR_4	NA_NA	HIAEEADRKYEEVAR_4_NA_NA	L	EGF	EGF_2	2	1	2	1.2	NA	NA	1
sp|P07195|LDHB_HUMAN	GLTSVINQK_2	NA_NA	GLTSVINQK_2_NA_NA	L	EGF	EGF_2	2	1	2	1.2	2887.432517	11.8450627450228	1
sp|P07195|LDHB_HUMAN	IVVVTAGVR_2	NA_NA	IVVVTAGVR_2_NA_NA	L	EGF	EGF_2	2	1	2	1.2	84629.44898	16.7183633839481	1
sp|P07195|LDHB_HUMAN	LKDDEVAQLKK_3	NA_NA	LKDDEVAQLKK_3_NA_NA	L	EGF	EGF_2	2	1	2	1.2	85916.38026	16.7401368230899	1
sp|P07355|ANXA2_HUMAN	AYTNFDAER_2	NA_NA	AYTNFDAER_2_NA_NA	L	EGF	EGF_2	2	1	2	1.2	94682.99883	16.8803090109118	1
sp|P07355|ANXA2_HUMAN	DALNIETAIK_2	NA_NA	DALNIETAIK_2_NA_NA	L	EGF	EGF_2	2	1	2	1.2	77736.000978	16.5957865027378	1
sp|P07355|ANXA2_HUMAN	DIISDTSGDFRK_2	NA_NA	DIISDTSGDFRK_2_NA_NA	L	EGF	EGF_2	2	1	2	1.2	5157.104195	12.6818367100177	1
sp|P07355|ANXA2_HUMAN	DIISDTSGDFRK_3	NA_NA	DIISDTSGDFRK_3_NA_NA	L	EGF	EGF_2	2	1	2	1.2	15897.77321	14.3060283129934	1
sp|P07355|ANXA2_HUMAN	DLYDAGVK_2	NA_NA	DLYDAGVK_2_NA_NA	L	EGF	EGF_2	2	1	2	1.2	26119.51764	15.0223318649011	1
sp|P07355|ANXA2_HUMAN	ELASALK_2	NA_NA	ELASALK_2_NA_NA	L	EGF	EGF_2	2	1	2	1.2	123578.9476	17.2645646981029	1
sp|P07355|ANXA2_HUMAN	GVDEVTIVNILTNR_2	NA_NA	GVDEVTIVNILTNR_2_NA_NA	L	EGF	EGF_2	2	1	2	1.2	121392.7336	17.2388137719695	1
sp|P07355|ANXA2_HUMAN	KELASALK_2	NA_NA	KELASALK_2_NA_NA	L	EGF	EGF_2	2	1	2	1.2	4990.75531	12.6345336879147	1
sp|P07355|ANXA2_HUMAN	LMVALAK_2	NA_NA	LMVALAK_2_NA_NA	L	EGF	EGF_2	2	1	2	1.2	NA	NA	1
sp|P07355|ANXA2_HUMAN	LMVALAK[2] M+15.9949_2	NA_NA	LMVALAK[2] M+15.9949_2_NA_NA	L	EGF	EGF_2	2	1	2	1.2	133385.4646	17.3747331659429	1
sp|P07355|ANXA2_HUMAN	LYDSMK_2	NA_NA	LYDSMK_2_NA_NA	L	EGF	EGF_2	2	1	2	1.2	NA	NA	1
sp|P07355|ANXA2_HUMAN	LYDSMK[5] M+15.9949_2	NA_NA	LYDSMK[5] M+15.9949_2_NA_NA	L	EGF	EGF_2	2	1	2	1.2	2090.5102	11.3791305983178	1
sp|P07355|ANXA2_HUMAN	QDIAFAYQR_2	NA_NA	QDIAFAYQR_2_NA_NA	L	EGF	EGF_2	2	1	2	1.2	NA	NA	1
sp|P07355|ANXA2_HUMAN	SEVDMLK[5] M+15.9949_2	NA_NA	SEVDMLK[5] M+15.9949_2_NA_NA	L	EGF	EGF_2	2	1	2	1.2	132339.2126	17.3633723063647	1
sp|P07355|ANXA2_HUMAN	SVPHLQK_2	NA_NA	SVPHLQK_2_NA_NA	L	EGF	EGF_2	2	1	2	1.2	112151.995013	17.1245869895053	1
sp|P07355|ANXA2_HUMAN	TNQELQEINR_2	NA_NA	TNQELQEINR_2_NA_NA	L	EGF	EGF_2	2	1	2	1.2	210949.84757	18.03603175059	1
sp|P07355|ANXA2_HUMAN	TPAQYDASELK_2	NA_NA	TPAQYDASELK_2_NA_NA	L	EGF	EGF_2	2	1	2	1.2	434880.6924	19.07975136373	1
sp|P07355|ANXA2_HUMAN	VFDRYK_2	NA_NA	VFDRYK_2_NA_NA	L	EGF	EGF_2	2	1	2	1.2	9719.401219	13.5961429525076	1
sp|P07437|TBB5_HUMAN	ALTVPELTQQVFDAK_2	NA_NA	ALTVPELTQQVFDAK_2_NA_NA	L	EGF	EGF_2	2	1	2	1.2	795183.3527	19.9504192596557	1
sp|P07437|TBB5_HUMAN	ISVYYNEATGGK_2	NA_NA	ISVYYNEATGGK_2_NA_NA	L	EGF	EGF_2	2	1	2	1.2	812690.5095	19.9818377522516	1
sp|P07737|PROF1_HUMAN	SSFYVNGLTLGGQK_2	NA_NA	SSFYVNGLTLGGQK_2_NA_NA	L	EGF	EGF_2	2	1	2	1.2	120912.6588	17.2330969991596	1
sp|P07737|PROF1_HUMAN	STGGAPTFNVTVTK_2	NA_NA	STGGAPTFNVTVTK_2_NA_NA	L	EGF	EGF_2	2	1	2	1.2	586482.7847	19.5112204662893	1
sp|P07737|PROF1_HUMAN	TDKTLVLLMGK[9] M+15.9949_3	NA_NA	TDKTLVLLMGK[9] M+15.9949_3_NA_NA	L	EGF	EGF_2	2	1	2	1.2	221265.177	18.1049081212985	1
sp|P07900|HS90A_HUMAN	DQVANSAFVER_2	NA_NA	DQVANSAFVER_2_NA_NA	L	EGF	EGF_2	2	1	2	1.2	55708.61586	16.1151040817625	1
sp|P07900|HS90A_HUMAN	FYEQFSK_2	NA_NA	FYEQFSK_2_NA_NA	L	EGF	EGF_2	2	1	2	1.2	NA	NA	1
sp|P07910|HNRPC_HUMAN	KELTQIK_2	NA_NA	KELTQIK_2_NA_NA	L	EGF	EGF_2	2	1	2	1.2	NA	NA	1
sp|P07910|HNRPC_HUMAN	VPPPPPIAR_2	NA_NA	VPPPPPIAR_2_NA_NA	L	EGF	EGF_2	2	1	2	1.2	18935.346644	14.5582854430918	1
sp|P08107|HSP71_HUMAN	STLEPVEK_2	NA_NA	STLEPVEK_2_NA_NA	L	EGF	EGF_2	2	1	2	1.2	NA	NA	1
sp|P08107|HSP71_HUMAN	VQVSYKGETK_3	NA_NA	VQVSYKGETK_3_NA_NA	L	EGF	EGF_2	2	1	2	1.2	4588.55662	12.5133159254401	1
sp|P08238|HS90B_HUMAN	ALLFIPR_2	NA_NA	ALLFIPR_2_NA_NA	L	EGF	EGF_2	2	1	2	1.2	164655.296405	17.6785806248162	1
sp|P08238|HS90B_HUMAN	LGIHEDSTNR_3	NA_NA	LGIHEDSTNR_3_NA_NA	L	EGF	EGF_2	2	1	2	1.2	92901.75509	16.8529094627258	1
sp|P08238|HS90B_HUMAN	YHTSQSGDEMTSLSEYVSR[10] M+15.9949_3	NA_NA	YHTSQSGDEMTSLSEYVSR[10] M+15.9949_3_NA_NA	L	EGF	EGF_2	2	1	2	1.2	76499.08985	16.5726461940243	1
sp|P08670|VIME_HUMAN	DGQVINETSQHHDDLE_2	NA_NA	DGQVINETSQHHDDLE_2_NA_NA	L	EGF	EGF_2	2	1	2	1.2	8293.853701	13.3673181148573	1
sp|P08670|VIME_HUMAN	DNLAEDIMR[8] M+15.9949_2	NA_NA	DNLAEDIMR[8] M+15.9949_2_NA_NA	L	EGF	EGF_2	2	1	2	1.2	125.6451733	7.3227026715317	1
sp|P08670|VIME_HUMAN	DVRQQYESVAAK_3	NA_NA	DVRQQYESVAAK_3_NA_NA	L	EGF	EGF_2	2	1	2	1.2	193.664566	7.94690743502195	1
sp|P08670|VIME_HUMAN	FADLSEAANR_2	NA_NA	FADLSEAANR_2_NA_NA	L	EGF	EGF_2	2	1	2	1.2	110489.9956	17.1030474511272	1
sp|P08670|VIME_HUMAN	FANYIDKVR_3	NA_NA	FANYIDKVR_3_NA_NA	L	EGF	EGF_2	2	1	2	1.2	29420.6398	15.1940322313208	1
sp|P08670|VIME_HUMAN	ILLAELEQLK_2	NA_NA	ILLAELEQLK_2_NA_NA	L	EGF	EGF_2	2	1	2	1.2	NA	NA	1
sp|P08670|VIME_HUMAN	LGDLYEEEMR[9] M+15.9949_2	NA_NA	LGDLYEEEMR[9] M+15.9949_2_NA_NA	L	EGF	EGF_2	2	1	2	1.2	10852.07399	13.7551743997554	1
sp|P08670|VIME_HUMAN	MFGGPGTASRPSSSR[1] M+15.9949_3	NA_NA	MFGGPGTASRPSSSR[1] M+15.9949_3_NA_NA	L	EGF	EGF_2	2	1	2	1.2	468286.0548	19.1865217818311	1
sp|P08670|VIME_HUMAN	QQYESVAAK_2	NA_NA	QQYESVAAK_2_NA_NA	L	EGF	EGF_2	2	1	2	1.2	26989.99694	15.0696284238591	1
sp|P08670|VIME_HUMAN	QVDQLTNDKAR_3	NA_NA	QVDQLTNDKAR_3_NA_NA	L	EGF	EGF_2	2	1	2	1.2	77452.84103	16.5905217697736	1
sp|P08670|VIME_HUMAN	RQVDQLTNDKAR_3	NA_NA	RQVDQLTNDKAR_3_NA_NA	L	EGF	EGF_2	2	1	2	1.2	161.1301727	7.6815740944603	1
sp|P08670|VIME_HUMAN	SLYASSPGGVYATR_2	NA_NA	SLYASSPGGVYATR_2_NA_NA	L	EGF	EGF_2	2	1	2	1.2	481634.9578	19.2270718144126	1
sp|P08670|VIME_HUMAN	SSVPGVR_2	NA_NA	SSVPGVR_2_NA_NA	L	EGF	EGF_2	2	1	2	1.2	253063.1509	18.2986291541488	1
sp|P08670|VIME_HUMAN	SYVTTSTR_2	NA_NA	SYVTTSTR_2_NA_NA	L	EGF	EGF_2	2	1	2	1.2	229174.1477	18.1555760136139	1
sp|P08865|RSSA_HUMAN	FAAATGATPIAGR_2	NA_NA	FAAATGATPIAGR_2_NA_NA	L	EGF	EGF_2	2	1	2	1.2	10372.52899	13.6899712999987	1
sp|P08865|RSSA_HUMAN	LLVVTDPR_2	NA_NA	LLVVTDPR_2_NA_NA	L	EGF	EGF_2	2	1	2	1.2	35283.68561	15.4562048782491	1
sp|P09382|LEG1_HUMAN	DSNNLCLHFNPR[6] C+57.0215_3	NA_NA	DSNNLCLHFNPR[6] C+57.0215_3_NA_NA	L	EGF	EGF_2	2	1	2	1.2	5323.354698	12.7276112127491	1
sp|P09382|LEG1_HUMAN	FNAHGDANTIVCNSK[12] C+57.0215_2	NA_NA	FNAHGDANTIVCNSK[12] C+57.0215_2_NA_NA	L	EGF	EGF_2	2	1	2	1.2	10039.49695	13.6428905924665	1
sp|P09382|LEG1_HUMAN	FNAHGDANTIVCNSK[12] C+57.0215_3	NA_NA	FNAHGDANTIVCNSK[12] C+57.0215_3_NA_NA	L	EGF	EGF_2	2	1	2	1.2	187098.7353	17.8629315121752	1
sp|P09382|LEG1_HUMAN	SFVLNLGK_2	NA_NA	SFVLNLGK_2_NA_NA	L	EGF	EGF_2	2	1	2	1.2	267357.02601	18.3778992960523	1
sp|P09382|LEG1_HUMAN	VRGEVAPDAK_2	NA_NA	VRGEVAPDAK_2_NA_NA	L	EGF	EGF_2	2	1	2	1.2	187323.6395	17.8646646789669	1
sp|P09382|LEG1_HUMAN	VRGEVAPDAK_3	NA_NA	VRGEVAPDAK_3_NA_NA	L	EGF	EGF_2	2	1	2	1.2	400667.2844	18.9615364200162	1
sp|P09493|TPM1_HUMAN	AEFAER_2	NA_NA	AEFAER_2_NA_NA	L	EGF	EGF_2	2	1	2	1.2	4107.329594	12.3534762372282	1
sp|P09493|TPM1_HUMAN	IQLVEEELDR_2	NA_NA	IQLVEEELDR_2_NA_NA	L	EGF	EGF_2	2	1	2	1.2	43848.2924888	15.7697242739082	1
sp|P09493|TPM1_HUMAN	LATALQK_2	NA_NA	LATALQK_2_NA_NA	L	EGF	EGF_2	2	1	2	1.2	NA	NA	1
sp|P09493|TPM1_HUMAN	LATALQKLEEAEKAADESER_3	NA_NA	LATALQKLEEAEKAADESER_3_NA_NA	L	EGF	EGF_2	2	1	2	1.2	278.9205908	8.47320186345318	1
sp|P09493|TPM1_HUMAN	LEEAEKAADESER_3	NA_NA	LEEAEKAADESER_3_NA_NA	L	EGF	EGF_2	2	1	2	1.2	NA	NA	1
sp|P09651|ROA1_HUMAN	GGFGGSR_2	NA_NA	GGFGGSR_2_NA_NA	L	EGF	EGF_2	2	1	2	1.2	NA	NA	1
sp|P09651|ROA1_HUMAN	SESPKEPEQLR_3	NA_NA	SESPKEPEQLR_3_NA_NA	L	EGF	EGF_2	2	1	2	1.2	55172.81575	16.1011612210515	1
sp|P09651|ROA1_HUMAN	YHTVNGHNCEVR[9] C+57.0215_3	NA_NA	YHTVNGHNCEVR[9] C+57.0215_3_NA_NA	L	EGF	EGF_2	2	1	2	1.2	NA	NA	1
sp|P11021|GRP78_HUMAN	LIGDAAK_2	NA_NA	LIGDAAK_2_NA_NA	L	EGF	EGF_2	2	1	2	1.2	27225.67024	15.0821711761841	1
sp|P11021|GRP78_HUMAN	LTPEEIER_2	NA_NA	LTPEEIER_2_NA_NA	L	EGF	EGF_2	2	1	2	1.2	NA	NA	1
sp|P11021|GRP78_HUMAN	VEIIANDQGNR_2	NA_NA	VEIIANDQGNR_2_NA_NA	L	EGF	EGF_2	2	1	2	1.2	NA	NA	1
sp|P11142|HSP7C_HUMAN	DAGTIAGLNVLR_2	NA_NA	DAGTIAGLNVLR_2_NA_NA	L	EGF	EGF_2	2	1	2	1.2	812.9107711	10.0164444248602	1
sp|P11142|HSP7C_HUMAN	GTLDPVEK_2	NA_NA	GTLDPVEK_2_NA_NA	L	EGF	EGF_2	2	1	2	1.2	100143.7478	16.9612040587651	1
sp|P11142|HSP7C_HUMAN	LSKEDIER_2	NA_NA	LSKEDIER_2_NA_NA	L	EGF	EGF_2	2	1	2	1.2	372668.4642	18.8570244465835	1
sp|P11142|HSP7C_HUMAN	NSLESYAFNMK[10] M+15.9949_2	NA_NA	NSLESYAFNMK[10] M+15.9949_2_NA_NA	L	EGF	EGF_2	2	1	2	1.2	NA	NA	1
sp|P11142|HSP7C_HUMAN	SQIHDIVLVGGSTR_3	NA_NA	SQIHDIVLVGGSTR_3_NA_NA	L	EGF	EGF_2	2	1	2	1.2	49901.67395	15.9562918221519	1
sp|P11142|HSP7C_HUMAN	VCNPIITK[2] C+57.0215_2	NA_NA	VCNPIITK[2] C+57.0215_2_NA_NA	L	EGF	EGF_2	2	1	2	1.2	119297.9305	17.2137007218578	1
sp|P12268|IMDH2_HUMAN	LVGIISSR_2	NA_NA	LVGIISSR_2_NA_NA	L	EGF	EGF_2	2	1	2	1.2	85751.13301	16.7373593440295	1
sp|P12268|IMDH2_HUMAN	YFSEADKIK_3	NA_NA	YFSEADKIK_3_NA_NA	L	EGF	EGF_2	2	1	2	1.2	37794.32117	15.5553730875175	1
sp|P12814|ACTN1_HUMAN	ALDFIASK_2	NA_NA	ALDFIASK_2_NA_NA	L	EGF	EGF_2	2	1	2	1.2	66486.534298	16.3702657877957	1
sp|P12814|ACTN1_HUMAN	HRPELIDYGK_3	NA_NA	HRPELIDYGK_3_NA_NA	L	EGF	EGF_2	2	1	2	1.2	2695.199478	11.7456675698875	1
sp|P12814|ACTN1_HUMAN	LAILGIHNEVSK_2	NA_NA	LAILGIHNEVSK_2_NA_NA	L	EGF	EGF_2	2	1	2	1.2	NA	NA	1
sp|P12814|ACTN1_HUMAN	LAILGIHNEVSK_3	NA_NA	LAILGIHNEVSK_3_NA_NA	L	EGF	EGF_2	2	1	2	1.2	NA	NA	1
sp|P12814|ACTN1_HUMAN	MEEIGR[1] M+15.9949_2	NA_NA	MEEIGR[1] M+15.9949_2_NA_NA	L	EGF	EGF_2	2	1	2	1.2	30987.10848	15.2688717486941	1
sp|P12814|ACTN1_HUMAN	RDQALTEEHAR_3	NA_NA	RDQALTEEHAR_3_NA_NA	L	EGF	EGF_2	2	1	2	1.2	2906.407982	11.8545127487432	1
sp|P12814|ACTN1_HUMAN	SIVNYKPK_2	NA_NA	SIVNYKPK_2_NA_NA	L	EGF	EGF_2	2	1	2	1.2	3010.166304	11.905118710136	1
sp|P12814|ACTN1_HUMAN	SIVNYKPK_3	NA_NA	SIVNYKPK_3_NA_NA	L	EGF	EGF_2	2	1	2	1.2	24076.87213	14.9048515917693	1
sp|P12814|ACTN1_HUMAN	YLDIPK_2	NA_NA	YLDIPK_2_NA_NA	L	EGF	EGF_2	2	1	2	1.2	45656.36396	15.828019579562	1
sp|P13639|EF2_HUMAN	FYAFGR_2	NA_NA	FYAFGR_2_NA_NA	L	EGF	EGF_2	2	1	2	1.2	NA	NA	1
sp|P13639|EF2_HUMAN	GGGQIIPTAR_2	NA_NA	GGGQIIPTAR_2_NA_NA	L	EGF	EGF_2	2	1	2	1.2	137720.6069	17.4208761491355	1
sp|P13639|EF2_HUMAN	MVPTSDKGR[1] M+15.9949_3	NA_NA	MVPTSDKGR[1] M+15.9949_3_NA_NA	L	EGF	EGF_2	2	1	2	1.2	5321.808712	12.7271921705484	1
sp|P13639|EF2_HUMAN	NPADLPK_2	NA_NA	NPADLPK_2_NA_NA	L	EGF	EGF_2	2	1	2	1.2	55902.10293	16.1201061661327	1
sp|P13639|EF2_HUMAN	TILMMGR[4] M+15.9949|[5] M+15.9949_2	NA_NA	TILMMGR[4] M+15.9949|[5] M+15.9949_2_NA_NA	L	EGF	EGF_2	2	1	2	1.2	NA	NA	1
sp|P14136|GFAP_HUMAN	FLEQQNK_2	NA_NA	FLEQQNK_2_NA_NA	L	EGF	EGF_2	2	1	2	1.2	149457.9725	17.5388715619043	1
sp|P14136|GFAP_HUMAN	LALDIEIATYR_2	NA_NA	LALDIEIATYR_2_NA_NA	L	EGF	EGF_2	2	1	2	1.2	255646.286116	18.3132807730309	1
sp|P14174|MIF_HUMAN	PMFIVNTNVPR[2] M+15.9949_2	NA_NA	PMFIVNTNVPR[2] M+15.9949_2_NA_NA	L	EGF	EGF_2	2	1	2	1.2	166683.5107	17.6962430971267	1
sp|P14618|KPYM_HUMAN	GDLGIEIPAEK_2	NA_NA	GDLGIEIPAEK_2_NA_NA	L	EGF	EGF_2	2	1	2	1.2	247794.9816	18.2682786754958	1
sp|P14618|KPYM_HUMAN	GDYPLEAVR_2	NA_NA	GDYPLEAVR_2_NA_NA	L	EGF	EGF_2	2	1	2	1.2	85005.19667	16.7247546516456	1
sp|P14618|KPYM_HUMAN	GSGTAEVELK_2	NA_NA	GSGTAEVELK_2_NA_NA	L	EGF	EGF_2	2	1	2	1.2	33492.28475	15.3810324066429	1
sp|P14618|KPYM_HUMAN	GSGTAEVELKK_2	NA_NA	GSGTAEVELKK_2_NA_NA	L	EGF	EGF_2	2	1	2	1.2	4846.5715	12.5922400508569	1
sp|P14618|KPYM_HUMAN	GSGTAEVELKK_3	NA_NA	GSGTAEVELKK_3_NA_NA	L	EGF	EGF_2	2	1	2	1.2	126016.1548	17.2927403992002	1
sp|P14618|KPYM_HUMAN	IENHEGVR_2	NA_NA	IENHEGVR_2_NA_NA	L	EGF	EGF_2	2	1	2	1.2	6362.89975	12.9849599072712	1
sp|P14618|KPYM_HUMAN	IENHEGVR_3	NA_NA	IENHEGVR_3_NA_NA	L	EGF	EGF_2	2	1	2	1.2	12772.3601	13.9902287441155	1
sp|P14618|KPYM_HUMAN	IISKIENHEGVR_3	NA_NA	IISKIENHEGVR_3_NA_NA	L	EGF	EGF_2	2	1	2	1.2	57382.75949	16.1578209584204	1
sp|P14618|KPYM_HUMAN	KASDVHEVR_3	NA_NA	KASDVHEVR_3_NA_NA	L	EGF	EGF_2	2	1	2	1.2	9653.41580853	13.5863150382231	1
sp|P14618|KPYM_HUMAN	LDIDSPPITAR_2	NA_NA	LDIDSPPITAR_2_NA_NA	L	EGF	EGF_2	2	1	2	1.2	156.9445664	7.64360250288145	1
sp|P14618|KPYM_HUMAN	MQHLIAR[1] M+15.9949_2	NA_NA	MQHLIAR[1] M+15.9949_2_NA_NA	L	EGF	EGF_2	2	1	2	1.2	93418.695615	16.8609149118609	1
sp|P14618|KPYM_HUMAN	QAHLYR_2	NA_NA	QAHLYR_2_NA_NA	L	EGF	EGF_2	2	1	2	1.2	30583.57544182	15.2499606886942	1
sp|P14618|KPYM_HUMAN	SVETLKEMIK[8] M+15.9949_2	NA_NA	SVETLKEMIK[8] M+15.9949_2_NA_NA	L	EGF	EGF_2	2	1	2	1.2	116471.846	17.1791129690146	1
sp|P14618|KPYM_HUMAN	VFLAQK_2	NA_NA	VFLAQK_2_NA_NA	L	EGF	EGF_2	2	1	2	1.2	294666.1641	18.5182131138227	1
sp|P14866|HNRPL_HUMAN	FSTPEQAAK_2	NA_NA	FSTPEQAAK_2_NA_NA	L	EGF	EGF_2	2	1	2	1.2	16198.60246	14.3330729600882	1
sp|P14866|HNRPL_HUMAN	LCFSTAQHAS[2] C+57.0215_2	NA_NA	LCFSTAQHAS[2] C+57.0215_2_NA_NA	L	EGF	EGF_2	2	1	2	1.2	NA	NA	1
sp|P14866|HNRPL_HUMAN	NPNGPYPYTLK_2	NA_NA	NPNGPYPYTLK_2_NA_NA	L	EGF	EGF_2	2	1	2	1.2	58217.60247	16.1786590379226	1
sp|P14923|PLAK_HUMAN	ISEDKNPDYR_3	NA_NA	ISEDKNPDYR_3_NA_NA	L	EGF	EGF_2	2	1	2	1.2	5131.419632	12.6746335253299	1
sp|P14923|PLAK_HUMAN	LAEPSQLLK_2	NA_NA	LAEPSQLLK_2_NA_NA	L	EGF	EGF_2	2	1	2	1.2	NA	NA	1
sp|P14923|PLAK_HUMAN	LVQLLVK_2	NA_NA	LVQLLVK_2_NA_NA	L	EGF	EGF_2	2	1	2	1.2	NA	NA	1
sp|P14923|PLAK_HUMAN	SAIVHLINYQDDAELATR_3	NA_NA	SAIVHLINYQDDAELATR_3_NA_NA	L	EGF	EGF_2	2	1	2	1.2	NA	NA	1
sp|P15311|EZRI_HUMAN	APDFVFYAPR_2	NA_NA	APDFVFYAPR_2_NA_NA	L	EGF	EGF_2	2	1	2	1.2	1118.572417	10.4769341760324	1
sp|P15311|EZRI_HUMAN	ELSEQIQR_2	NA_NA	ELSEQIQR_2_NA_NA	L	EGF	EGF_2	2	1	2	1.2	1683.818771	11.0670123855806	1
sp|P15531|NDKA_HUMAN	GLVGEIIK_2	NA_NA	GLVGEIIK_2_NA_NA	L	EGF	EGF_2	2	1	2	1.2	934.7526321	10.2179320493118	1
sp|P15531|NDKA_HUMAN	TFIAIKPDGVQR_3	NA_NA	TFIAIKPDGVQR_3_NA_NA	L	EGF	EGF_2	2	1	2	1.2	3552.287459	12.1440238482356	1
sp|P15924|DESP_HUMAN	AESGPDLRYEVTSGGGGTSR_3	NA_NA	AESGPDLRYEVTSGGGGTSR_3_NA_NA	L	EGF	EGF_2	2	1	2	1.2	12286.42033	13.9342682558339	1
sp|P15924|DESP_HUMAN	AIKEKEYEIER_2	NA_NA	AIKEKEYEIER_2_NA_NA	L	EGF	EGF_2	2	1	2	1.2	NA	NA	1
sp|P15924|DESP_HUMAN	AIKEKEYEIER_3	NA_NA	AIKEKEYEIER_3_NA_NA	L	EGF	EGF_2	2	1	2	1.2	1284.648763	10.6766494804873	1
sp|P15924|DESP_HUMAN	AKSTLEAETR_3	NA_NA	AKSTLEAETR_3_NA_NA	L	EGF	EGF_2	2	1	2	1.2	3101.373787	11.948182930156	1
sp|P15924|DESP_HUMAN	ANSSATETINKLK_3	NA_NA	ANSSATETINKLK_3_NA_NA	L	EGF	EGF_2	2	1	2	1.2	669.0503311	9.73546216638658	1
sp|P15924|DESP_HUMAN	AQIDNLTR_2	NA_NA	AQIDNLTR_2_NA_NA	L	EGF	EGF_2	2	1	2	1.2	15463.148	14.2660376647903	1
sp|P15924|DESP_HUMAN	DLKDEIVR_2	NA_NA	DLKDEIVR_2_NA_NA	L	EGF	EGF_2	2	1	2	1.2	119047.0241	17.2106632625306	1
sp|P15924|DESP_HUMAN	DVLDGHLR_2	NA_NA	DVLDGHLR_2_NA_NA	L	EGF	EGF_2	2	1	2	1.2	3616.031776	12.1696828712726	1
sp|P15924|DESP_HUMAN	DVLDGHLREK_2	NA_NA	DVLDGHLREK_2_NA_NA	L	EGF	EGF_2	2	1	2	1.2	14553.00026	14.1785202217616	1
sp|P15924|DESP_HUMAN	DVLDGHLREK_3	NA_NA	DVLDGHLREK_3_NA_NA	L	EGF	EGF_2	2	1	2	1.2	NA	NA	1
sp|P15924|DESP_HUMAN	EKYSLVEAK_2	NA_NA	EKYSLVEAK_2_NA_NA	L	EGF	EGF_2	2	1	2	1.2	44.98459156	5.84085024991888	1
sp|P15924|DESP_HUMAN	EKYSLVEAKR_3	NA_NA	EKYSLVEAKR_3_NA_NA	L	EGF	EGF_2	2	1	2	1.2	2393.985947	11.574690199237	1
sp|P15924|DESP_HUMAN	ESHRLPVDIAYKR_3	NA_NA	ESHRLPVDIAYKR_3_NA_NA	L	EGF	EGF_2	2	1	2	1.2	NA	NA	1
sp|P15924|DESP_HUMAN	ESHRLPVDIAYKR_4	NA_NA	ESHRLPVDIAYKR_4_NA_NA	L	EGF	EGF_2	2	1	2	1.2	1731.408783	11.1072218987749	1
sp|P15924|DESP_HUMAN	ESLLVK_2	NA_NA	ESLLVK_2_NA_NA	L	EGF	EGF_2	2	1	2	1.2	24042.47689	14.9027891428111	1
sp|P15924|DESP_HUMAN	ETQSQLETER_2	NA_NA	ETQSQLETER_2_NA_NA	L	EGF	EGF_2	2	1	2	1.2	39249.19069	15.6098665168651	1
sp|P15924|DESP_HUMAN	EYENELAK_2	NA_NA	EYENELAK_2_NA_NA	L	EGF	EGF_2	2	1	2	1.2	20476.11607	14.6711457000823	1
sp|P15924|DESP_HUMAN	FFDQYR_2	NA_NA	FFDQYR_2_NA_NA	L	EGF	EGF_2	2	1	2	1.2	NA	NA	1
sp|P15924|DESP_HUMAN	FGDSNTVMR_2	NA_NA	FGDSNTVMR_2_NA_NA	L	EGF	EGF_2	2	1	2	1.2	NA	NA	1
sp|P15924|DESP_HUMAN	FLDQNLQK_2	NA_NA	FLDQNLQK_2_NA_NA	L	EGF	EGF_2	2	1	2	1.2	34954.526807	15.4426829154086	1
sp|P15924|DESP_HUMAN	FLNEQK_2	NA_NA	FLNEQK_2_NA_NA	L	EGF	EGF_2	2	1	2	1.2	3592.613305	12.1603091733157	1
sp|P15924|DESP_HUMAN	FLNEQKNLHSEISGKR_3	NA_NA	FLNEQKNLHSEISGKR_3_NA_NA	L	EGF	EGF_2	2	1	2	1.2	613.2425776	9.60980528803128	1
sp|P15924|DESP_HUMAN	FQNSLK_2	NA_NA	FQNSLK_2_NA_NA	L	EGF	EGF_2	2	1	2	1.2	1639.96702	11.0289423180392	1
sp|P15924|DESP_HUMAN	GAGSIAGASASPK_2	NA_NA	GAGSIAGASASPK_2_NA_NA	L	EGF	EGF_2	2	1	2	1.2	12534.71577	13.9631328934407	1
sp|P15924|DESP_HUMAN	GLQDSIR_2	NA_NA	GLQDSIR_2_NA_NA	L	EGF	EGF_2	2	1	2	1.2	8117.17128	13.3362525717991	1
sp|P15924|DESP_HUMAN	GLVGIEFK_2	NA_NA	GLVGIEFK_2_NA_NA	L	EGF	EGF_2	2	1	2	1.2	NA	NA	1
sp|P15924|DESP_HUMAN	GLVGIEFKEK_3	NA_NA	GLVGIEFKEK_3_NA_NA	L	EGF	EGF_2	2	1	2	1.2	24146.1096584	14.9089943761348	1
sp|P15924|DESP_HUMAN	HKQSLEEAAK_3	NA_NA	HKQSLEEAAK_3_NA_NA	L	EGF	EGF_2	2	1	2	1.2	8803.133271	13.4532926247079	1
sp|P15924|DESP_HUMAN	IDKQIDFR_3	NA_NA	IDKQIDFR_3_NA_NA	L	EGF	EGF_2	2	1	2	1.2	6140.820427	12.9337069314087	1
sp|P15924|DESP_HUMAN	IEVLEEELR_2	NA_NA	IEVLEEELR_2_NA_NA	L	EGF	EGF_2	2	1	2	1.2	31353.82711	15.2858451625992	1
sp|P15924|DESP_HUMAN	IKNDLNLKK_3	NA_NA	IKNDLNLKK_3_NA_NA	L	EGF	EGF_2	2	1	2	1.2	9530.286065	13.5677950350479	1
sp|P15924|DESP_HUMAN	IKVLEQDKAR_2	NA_NA	IKVLEQDKAR_2_NA_NA	L	EGF	EGF_2	2	1	2	1.2	170.0034376	7.75891133990463	1
sp|P15924|DESP_HUMAN	IKVLEQDKAR_3	NA_NA	IKVLEQDKAR_3_NA_NA	L	EGF	EGF_2	2	1	2	1.2	25829.024587	15.0061967728502	1
sp|P15924|DESP_HUMAN	INTLGR_2	NA_NA	INTLGR_2_NA_NA	L	EGF	EGF_2	2	1	2	1.2	59.35802514	6.24086241980166	1
sp|P15924|DESP_HUMAN	IVQLKPR_2	NA_NA	IVQLKPR_2_NA_NA	L	EGF	EGF_2	2	1	2	1.2	536.1011324	9.41585260333682	1
sp|P15924|DESP_HUMAN	KGFIDGR_2	NA_NA	KGFIDGR_2_NA_NA	L	EGF	EGF_2	2	1	2	1.2	153.5541668	7.61209508223221	1
sp|P15924|DESP_HUMAN	KQQLEVELR_2	NA_NA	KQQLEVELR_2_NA_NA	L	EGF	EGF_2	2	1	2	1.2	NA	NA	1
sp|P15924|DESP_HUMAN	LASLEELKR_2	NA_NA	LASLEELKR_2_NA_NA	L	EGF	EGF_2	2	1	2	1.2	3217.061981	12.0010192474401	1
sp|P15924|DESP_HUMAN	LASLEELKR_3	NA_NA	LASLEELKR_3_NA_NA	L	EGF	EGF_2	2	1	2	1.2	51470.92071	16.0009612002732	1
sp|P15924|DESP_HUMAN	LGIYEAMK[7] M+15.9949_2	NA_NA	LGIYEAMK[7] M+15.9949_2_NA_NA	L	EGF	EGF_2	2	1	2	1.2	NA	NA	1
sp|P15924|DESP_HUMAN	LLEAQIATGGIIDPK_2	NA_NA	LLEAQIATGGIIDPK_2_NA_NA	L	EGF	EGF_2	2	1	2	1.2	2896.70691	11.8496892352462	1
sp|P15924|DESP_HUMAN	LPVDIAYKR_3	NA_NA	LPVDIAYKR_3_NA_NA	L	EGF	EGF_2	2	1	2	1.2	1951.278663	11.2796953403329	1
sp|P15924|DESP_HUMAN	LQRLEDELNRAK_3	NA_NA	LQRLEDELNRAK_3_NA_NA	L	EGF	EGF_2	2	1	2	1.2	NA	NA	1
sp|P15924|DESP_HUMAN	LRIDYER_2	NA_NA	LRIDYER_2_NA_NA	L	EGF	EGF_2	2	1	2	1.2	2072.671073	11.3667666987486	1
sp|P15924|DESP_HUMAN	LRIDYER_3	NA_NA	LRIDYER_3_NA_NA	L	EGF	EGF_2	2	1	2	1.2	11222.51332	13.8035994192094	1
sp|P15924|DESP_HUMAN	LTVDSAIAR_2	NA_NA	LTVDSAIAR_2_NA_NA	L	EGF	EGF_2	2	1	2	1.2	541.7831116	9.43106284356478	1
sp|P15924|DESP_HUMAN	LTYEIEDEK_2	NA_NA	LTYEIEDEK_2_NA_NA	L	EGF	EGF_2	2	1	2	1.2	199.5316229	7.98996483188261	1
sp|P15924|DESP_HUMAN	LVFDGLR_2	NA_NA	LVFDGLR_2_NA_NA	L	EGF	EGF_2	2	1	2	1.2	NA	NA	1
sp|P15924|DESP_HUMAN	NFVDPVTK_2	NA_NA	NFVDPVTK_2_NA_NA	L	EGF	EGF_2	2	1	2	1.2	679.2061399	9.75719692149633	1
sp|P15924|DESP_HUMAN	NHYNEEMSNLR_3	NA_NA	NHYNEEMSNLR_3_NA_NA	L	EGF	EGF_2	2	1	2	1.2	NA	NA	1
sp|P15924|DESP_HUMAN	NHYNEEMSNLR[7] M+15.9949_3	NA_NA	NHYNEEMSNLR[7] M+15.9949_3_NA_NA	L	EGF	EGF_2	2	1	2	1.2	1407.000534	10.8078983918547	1
sp|P15924|DESP_HUMAN	NLHSEISGKR_3	NA_NA	NLHSEISGKR_3_NA_NA	L	EGF	EGF_2	2	1	2	1.2	53092.488122	16.0457113640081	1
sp|P15924|DESP_HUMAN	NLRLEYDDLRR_3	NA_NA	NLRLEYDDLRR_3_NA_NA	L	EGF	EGF_2	2	1	2	1.2	NA	NA	1
sp|P15924|DESP_HUMAN	NTLTQTTENLR_2	NA_NA	NTLTQTTENLR_2_NA_NA	L	EGF	EGF_2	2	1	2	1.2	NA	NA	1
sp|P15924|DESP_HUMAN	QKVEEELNR_2	NA_NA	QKVEEELNR_2_NA_NA	L	EGF	EGF_2	2	1	2	1.2	NA	NA	1
sp|P15924|DESP_HUMAN	QKVEEELNR_3	NA_NA	QKVEEELNR_3_NA_NA	L	EGF	EGF_2	2	1	2	1.2	1068.168985	10.4104154160696	1
sp|P15924|DESP_HUMAN	QVQNLVNK_2	NA_NA	QVQNLVNK_2_NA_NA	L	EGF	EGF_2	2	1	2	1.2	NA	NA	1
sp|P15924|DESP_HUMAN	RVEEDIQQQK_3	NA_NA	RVEEDIQQQK_3_NA_NA	L	EGF	EGF_2	2	1	2	1.2	395.0484006	8.97537684129448	1
sp|P15924|DESP_HUMAN	RVEEDIQQQKATGSEVSQR_3	NA_NA	RVEEDIQQQKATGSEVSQR_3_NA_NA	L	EGF	EGF_2	2	1	2	1.2	NA	NA	1
sp|P15924|DESP_HUMAN	SLNESKIEIER_2	NA_NA	SLNESKIEIER_2_NA_NA	L	EGF	EGF_2	2	1	2	1.2	NA	NA	1
sp|P15924|DESP_HUMAN	SLNESKIEIER_3	NA_NA	SLNESKIEIER_3_NA_NA	L	EGF	EGF_2	2	1	2	1.2	NA	NA	1
sp|P15924|DESP_HUMAN	SNKPIILR_2	NA_NA	SNKPIILR_2_NA_NA	L	EGF	EGF_2	2	1	2	1.2	666.0789579	9.72904062729956	1
sp|P15924|DESP_HUMAN	SNKPIILR_3	NA_NA	SNKPIILR_3_NA_NA	L	EGF	EGF_2	2	1	2	1.2	8080.324293	13.3296887105064	1
sp|P15924|DESP_HUMAN	SQLQISNNR_2	NA_NA	SQLQISNNR_2_NA_NA	L	EGF	EGF_2	2	1	2	1.2	NA	NA	1
sp|P15924|DESP_HUMAN	STLEAETR_2	NA_NA	STLEAETR_2_NA_NA	L	EGF	EGF_2	2	1	2	1.2	55150.49984	16.1005775719297	1
sp|P15924|DESP_HUMAN	SVEDRFDQQKNDYDQLQK_3	NA_NA	SVEDRFDQQKNDYDQLQK_3_NA_NA	L	EGF	EGF_2	2	1	2	1.2	49504.69992	15.9447691101438	1
sp|P15924|DESP_HUMAN	SVEDRFDQQKNDYDQLQK_4	NA_NA	SVEDRFDQQKNDYDQLQK_4_NA_NA	L	EGF	EGF_2	2	1	2	1.2	2339.256798	11.5413257617179	1
sp|P15924|DESP_HUMAN	SVEEVASEIQPFLR_3	NA_NA	SVEEVASEIQPFLR_3_NA_NA	L	EGF	EGF_2	2	1	2	1.2	NA	NA	1
sp|P15924|DESP_HUMAN	TIQDKNKEIER_2	NA_NA	TIQDKNKEIER_2_NA_NA	L	EGF	EGF_2	2	1	2	1.2	NA	NA	1
sp|P15924|DESP_HUMAN	TMIQSPSGVILQEAADVHAR[2] M+15.9949_3	NA_NA	TMIQSPSGVILQEAADVHAR[2] M+15.9949_3_NA_NA	L	EGF	EGF_2	2	1	2	1.2	125111.4979	17.2823460865467	1
sp|P15924|DESP_HUMAN	TVSVSEAIKK_2	NA_NA	TVSVSEAIKK_2_NA_NA	L	EGF	EGF_2	2	1	2	1.2	1612.005056	11.0041317845707	1
sp|P15924|DESP_HUMAN	VLLQEEGTR_2	NA_NA	VLLQEEGTR_2_NA_NA	L	EGF	EGF_2	2	1	2	1.2	110084.99744	17.0977495750122	1
sp|P15924|DESP_HUMAN	VQEQELTR_2	NA_NA	VQEQELTR_2_NA_NA	L	EGF	EGF_2	2	1	2	1.2	779.9216499	9.95667662048941	1
sp|P15924|DESP_HUMAN	VQYDLQK_2	NA_NA	VQYDLQK_2_NA_NA	L	EGF	EGF_2	2	1	2	1.2	23019.25032	14.8400444598494	1
sp|P15924|DESP_HUMAN	VRNHYNEEMSNLR_3	NA_NA	VRNHYNEEMSNLR_3_NA_NA	L	EGF	EGF_2	2	1	2	1.2	NA	NA	1
sp|P15924|DESP_HUMAN	VRNHYNEEMSNLR[9] M+15.9949_4	NA_NA	VRNHYNEEMSNLR[9] M+15.9949_4_NA_NA	L	EGF	EGF_2	2	1	2	1.2	NA	NA	1
sp|P15924|DESP_HUMAN	YEVTSGGGGTSR_2	NA_NA	YEVTSGGGGTSR_2_NA_NA	L	EGF	EGF_2	2	1	2	1.2	1543.519673	10.9414993867383	1
sp|P15924|DESP_HUMAN	YIELLTR_2	NA_NA	YIELLTR_2_NA_NA	L	EGF	EGF_2	2	1	2	1.2	63221.9520436	16.297629191262	1
sp|P15924|DESP_HUMAN	YQREIDKLR_3	NA_NA	YQREIDKLR_3_NA_NA	L	EGF	EGF_2	2	1	2	1.2	2775.982948	11.7882742216493	1
sp|P15924|DESP_HUMAN	YSLVEAK_2	NA_NA	YSLVEAK_2_NA_NA	L	EGF	EGF_2	2	1	2	1.2	3423.173937	12.0906101156098	1
sp|P15924|DESP_HUMAN	YSLVEAKR_2	NA_NA	YSLVEAKR_2_NA_NA	L	EGF	EGF_2	2	1	2	1.2	887.7128906	10.1434405678222	1
sp|P15924|DESP_HUMAN	YSLVEAKR_3	NA_NA	YSLVEAKR_3_NA_NA	L	EGF	EGF_2	2	1	2	1.2	NA	NA	1
sp|P16070|CD44_HUMAN	ALSIGFETCR[9] C+57.0215_2	NA_NA	ALSIGFETCR[9] C+57.0215_2_NA_NA	L	EGF	EGF_2	2	1	2	1.2	104468.9121	17.0222053939211	1
sp|P16070|CD44_HUMAN	TEAADLCK[7] C+57.0215_2	NA_NA	TEAADLCK[7] C+57.0215_2_NA_NA	L	EGF	EGF_2	2	1	2	1.2	16548.95791	14.3639439838214	1
sp|P16403|H12_HUMAN	ASGPPVSELITK_2	NA_NA	ASGPPVSELITK_2_NA_NA	L	EGF	EGF_2	2	1	2	1.2	925059.2519	20.1686774816064	1
sp|P16403|H12_HUMAN	ERSGVSLAALKK_3	NA_NA	ERSGVSLAALKK_3_NA_NA	L	EGF	EGF_2	2	1	2	1.2	44869.16332	15.8029278927995	1
sp|P16403|H12_HUMAN	KASGPPVSELITK_3	NA_NA	KASGPPVSELITK_3_NA_NA	L	EGF	EGF_2	2	1	2	1.2	598576.9213	19.5406683609426	1
sp|P16403|H12_HUMAN	SGVSLAALK_2	NA_NA	SGVSLAALK_2_NA_NA	L	EGF	EGF_2	2	1	2	1.2	NA	NA	1
sp|P16403|H12_HUMAN	SGVSLAALKK_2	NA_NA	SGVSLAALKK_2_NA_NA	L	EGF	EGF_2	2	1	2	1.2	819718.7131	19.9942606386105	1
sp|P16949|STMN1_HUMAN	AIEENNNFSK_2	NA_NA	AIEENNNFSK_2_NA_NA	L	EGF	EGF_2	2	1	2	1.2	425183.9553	19.0472188620054	1
sp|P16949|STMN1_HUMAN	ASGQAFELILSPR_2	NA_NA	ASGQAFELILSPR_2_NA_NA	L	EGF	EGF_2	2	1	2	1.2	265.0455461	8.39958771820621	1
sp|P16949|STMN1_HUMAN	DKHIEEVRK_3	NA_NA	DKHIEEVRK_3_NA_NA	L	EGF	EGF_2	2	1	2	1.2	15092.17818	14.2310046486059	1
sp|P16949|STMN1_HUMAN	DLSLEEIQK_2	NA_NA	DLSLEEIQK_2_NA_NA	L	EGF	EGF_2	2	1	2	1.2	NA	NA	1
sp|P16949|STMN1_HUMAN	KLEAAEER_2	NA_NA	KLEAAEER_2_NA_NA	L	EGF	EGF_2	2	1	2	1.2	188.2378586	7.9059042344681	1
sp|P16949|STMN1_HUMAN	KLEAAEER_3	NA_NA	KLEAAEER_3_NA_NA	L	EGF	EGF_2	2	1	2	1.2	46.97104073	5.90319088547635	1
sp|P16949|STMN1_HUMAN	SHEAEVLK_2	NA_NA	SHEAEVLK_2_NA_NA	L	EGF	EGF_2	2	1	2	1.2	102555.4405	16.9955357333974	1
sp|P17661|DESM_HUMAN	KLLEGEESR_2	NA_NA	KLLEGEESR_2_NA_NA	L	EGF	EGF_2	2	1	2	1.2	47840.63212	15.8954400626639	1
sp|P17661|DESM_HUMAN	LLEGEESR_2	NA_NA	LLEGEESR_2_NA_NA	L	EGF	EGF_2	2	1	2	1.2	162881.7116	17.6629563322983	1
sp|P17661|DESM_HUMAN	VELQELNDR_2	NA_NA	VELQELNDR_2_NA_NA	L	EGF	EGF_2	2	1	2	1.2	41768.9903	15.6996358796468	1
sp|P17931|LEG3_HUMAN	GNDVAFHFNPR_3	NA_NA	GNDVAFHFNPR_3_NA_NA	L	EGF	EGF_2	2	1	2	1.2	NA	NA	1
sp|P18124|RL7_HUMAN	ASINMLR[5] M+15.9949_2	NA_NA	ASINMLR[5] M+15.9949_2_NA_NA	L	EGF	EGF_2	2	1	2	1.2	18154.482	14.4975293770739	1
sp|P18124|RL7_HUMAN	LAFVIR_2	NA_NA	LAFVIR_2_NA_NA	L	EGF	EGF_2	2	1	2	1.2	51274.549717	15.9954465279173	1
sp|P18124|RL7_HUMAN	NFAELK_2	NA_NA	NFAELK_2_NA_NA	L	EGF	EGF_2	2	1	2	1.2	36980.32213	15.5239614025157	1
sp|P18124|RL7_HUMAN	SVNELIYK_2	NA_NA	SVNELIYK_2_NA_NA	L	EGF	EGF_2	2	1	2	1.2	NA	NA	1
sp|P19338|NUCL_HUMAN	TGISDVFAK_2	NA_NA	TGISDVFAK_2_NA_NA	L	EGF	EGF_2	2	1	2	1.2	396.8749847	8.98203205200016	1
sp|P19338|NUCL_HUMAN	VAVATPAKK_2	NA_NA	VAVATPAKK_2_NA_NA	L	EGF	EGF_2	2	1	2	1.2	106891.481	17.0552785837411	1
sp|P20929|NEBU_HUMAN	GIGWSPLGSLEAEK_2	NA_NA	GIGWSPLGSLEAEK_2_NA_NA	L	EGF	EGF_2	2	1	2	1.2	59755.55627	16.2162764765252	1
sp|P20930|FILA_HUMAN	ENLPISGHK_2	NA_NA	ENLPISGHK_2_NA_NA	L	EGF	EGF_2	2	1	2	1.2	NA	NA	1
sp|P20930|FILA_HUMAN	ENLPISGHK_3	NA_NA	ENLPISGHK_3_NA_NA	L	EGF	EGF_2	2	1	2	1.2	3168.908258	11.9792614090775	1
sp|P20930|FILA_HUMAN	HHEASSHADISR_4	NA_NA	HHEASSHADISR_4_NA_NA	L	EGF	EGF_2	2	1	2	1.2	NA	NA	1
sp|P20930|FILA_HUMAN	HHEASTHADISR_4	NA_NA	HHEASTHADISR_4_NA_NA	L	EGF	EGF_2	2	1	2	1.2	NA	NA	1
sp|P20930|FILA_HUMAN	HSGIGHGQASSAVR_3	NA_NA	HSGIGHGQASSAVR_3_NA_NA	L	EGF	EGF_2	2	1	2	1.2	321.6529638	8.67885240298533	1
sp|P20930|FILA_HUMAN	KRPSSLER_2	NA_NA	KRPSSLER_2_NA_NA	L	EGF	EGF_2	2	1	2	1.2	6.218113335	2.98596814339995	1
sp|P20930|FILA_HUMAN	KRPSSLER_3	NA_NA	KRPSSLER_3_NA_NA	L	EGF	EGF_2	2	1	2	1.2	91777.004028	16.8353363227476	1
sp|P20930|FILA_HUMAN	RPSSLER_2	NA_NA	RPSSLER_2_NA_NA	L	EGF	EGF_2	2	1	2	1.2	NA	NA	1
sp|P20930|FILA_HUMAN	SDASHGQSGSR_2	NA_NA	SDASHGQSGSR_2_NA_NA	L	EGF	EGF_2	2	1	2	1.2	NA	NA	1
sp|P21333|FLNA_HUMAN	AGGPGLER_2	NA_NA	AGGPGLER_2_NA_NA	L	EGF	EGF_2	2	1	2	1.2	58326.2188802	16.1813481620633	1
sp|P21333|FLNA_HUMAN	AGVAPLQVK_2	NA_NA	AGVAPLQVK_2_NA_NA	L	EGF	EGF_2	2	1	2	1.2	77415.405383	16.5898242966042	1
sp|P21333|FLNA_HUMAN	AHVVPCFDASK[6] C+57.0215_3	NA_NA	AHVVPCFDASK[6] C+57.0215_3_NA_NA	L	EGF	EGF_2	2	1	2	1.2	318.4780579	8.66454139976572	1
sp|P21333|FLNA_HUMAN	ANLPQSFQVDTSK_2	NA_NA	ANLPQSFQVDTSK_2_NA_NA	L	EGF	EGF_2	2	1	2	1.2	NA	NA	1
sp|P21333|FLNA_HUMAN	EATTEFSVDAR_2	NA_NA	EATTEFSVDAR_2_NA_NA	L	EGF	EGF_2	2	1	2	1.2	80600.45532	16.6479915993246	1
sp|P21333|FLNA_HUMAN	FTIDTK_2	NA_NA	FTIDTK_2_NA_NA	L	EGF	EGF_2	2	1	2	1.2	44694.8655	15.7973127162313	1
sp|P21333|FLNA_HUMAN	FTVETR_2	NA_NA	FTVETR_2_NA_NA	L	EGF	EGF_2	2	1	2	1.2	25726.437193822	15.0004552853871	1
sp|P21333|FLNA_HUMAN	FVPAEMGTHTVSVK[6] M+15.9949_3	NA_NA	FVPAEMGTHTVSVK[6] M+15.9949_3_NA_NA	L	EGF	EGF_2	2	1	2	1.2	92194.66927	16.8418869465236	1
sp|P21333|FLNA_HUMAN	IQQNTFTR_2	NA_NA	IQQNTFTR_2_NA_NA	L	EGF	EGF_2	2	1	2	1.2	16806.38779	14.3862132889452	1
sp|P21333|FLNA_HUMAN	KGEITGEVR_2	NA_NA	KGEITGEVR_2_NA_NA	L	EGF	EGF_2	2	1	2	1.2	12835.3468013	13.9973258875821	1
sp|P21333|FLNA_HUMAN	LKPGAPLRPK_3	NA_NA	LKPGAPLRPK_3_NA_NA	L	EGF	EGF_2	2	1	2	1.2	44138.24222	15.7792327868852	1
sp|P21333|FLNA_HUMAN	LVSIDSK_2	NA_NA	LVSIDSK_2_NA_NA	L	EGF	EGF_2	2	1	2	1.2	10260.564	13.6743136454288	1
sp|P21333|FLNA_HUMAN	SSFTVDCSK[7] C+57.0215_2	NA_NA	SSFTVDCSK[7] C+57.0215_2_NA_NA	L	EGF	EGF_2	2	1	2	1.2	41056.94236	15.6748298000171	1
sp|P21333|FLNA_HUMAN	VKVEPSHDASK_2	NA_NA	VKVEPSHDASK_2_NA_NA	L	EGF	EGF_2	2	1	2	1.2	3229.958229	12.0067910233134	1
sp|P21333|FLNA_HUMAN	VKVEPSHDASK_3	NA_NA	VKVEPSHDASK_3_NA_NA	L	EGF	EGF_2	2	1	2	1.2	16397.94519	14.3507186541267	1
sp|P21333|FLNA_HUMAN	VNVGAGSHPNK_3	NA_NA	VNVGAGSHPNK_3_NA_NA	L	EGF	EGF_2	2	1	2	1.2	978.3156858	10.2836474942533	1
sp|P21333|FLNA_HUMAN	VYGPGVAK_2	NA_NA	VYGPGVAK_2_NA_NA	L	EGF	EGF_2	2	1	2	1.2	39273.98888	15.6107777440243	1
sp|P21333|FLNA_HUMAN	YTILIK_2	NA_NA	YTILIK_2_NA_NA	L	EGF	EGF_2	2	1	2	1.2	49.69370422	5.98448241183183	1
sp|P21399|ACOC_HUMAN	EPLGVNAK_2	NA_NA	EPLGVNAK_2_NA_NA	L	EGF	EGF_2	2	1	2	1.2	197538.2699	17.9412638851083	1
sp|P21399|ACOC_HUMAN	IPENLK_2	NA_NA	IPENLK_2_NA_NA	L	EGF	EGF_2	2	1	2	1.2	298.8726868	8.57287847972617	1
sp|P21912|SDHB_HUMAN	AIAEIKK_2	NA_NA	AIAEIKK_2_NA_NA	L	EGF	EGF_2	2	1	2	1.2	18841.4456	14.5511132698355	1
sp|P21912|SDHB_HUMAN	SIEPYLK_2	NA_NA	SIEPYLK_2_NA_NA	L	EGF	EGF_2	2	1	2	1.2	1343.656067	10.7414394172927	1
sp|P22626|ROA2_HUMAN	GGGGNFGPGPGSNFR_2	NA_NA	GGGGNFGPGPGSNFR_2_NA_NA	L	EGF	EGF_2	2	1	2	1.2	39726.64073	15.6273104154465	1
sp|P22626|ROA2_HUMAN	TLETVPLER_2	NA_NA	TLETVPLER_2_NA_NA	L	EGF	EGF_2	2	1	2	1.2	24906.3848	14.9537192379951	1
sp|P22626|ROA2_HUMAN	YHTINGHNAEVR_3	NA_NA	YHTINGHNAEVR_3_NA_NA	L	EGF	EGF_2	2	1	2	1.2	10449.08169	13.7005797682856	1
sp|P22735|TGM1_HUMAN	GTHVIIPVGK_3	NA_NA	GTHVIIPVGK_3_NA_NA	L	EGF	EGF_2	2	1	2	1.2	NA	NA	1
sp|P22735|TGM1_HUMAN	ILNVGDIGGNETVTLR_2	NA_NA	ILNVGDIGGNETVTLR_2_NA_NA	L	EGF	EGF_2	2	1	2	1.2	NA	NA	1
sp|P22735|TGM1_HUMAN	KAVETAAAHGSKPNVYANR_4	NA_NA	KAVETAAAHGSKPNVYANR_4_NA_NA	L	EGF	EGF_2	2	1	2	1.2	121.8492799	7.2784451459506	1
sp|P23528|COF1_HUMAN	MIYASSK_2	NA_NA	MIYASSK_2_NA_NA	L	EGF	EGF_2	2	1	2	1.2	22228.947604	14.7896432583811	1
sp|P23528|COF1_HUMAN	MIYASSK[1] M+15.9949_2	NA_NA	MIYASSK[1] M+15.9949_2_NA_NA	L	EGF	EGF_2	2	1	2	1.2	225832.88815	18.1343873072777	1
sp|P23528|COF1_HUMAN	SSTPEEVKKR_3	NA_NA	SSTPEEVKKR_3_NA_NA	L	EGF	EGF_2	2	1	2	1.2	26418.51769	15.0387531316608	1
sp|P23528|COF1_HUMAN	VFNDMK_2	NA_NA	VFNDMK_2_NA_NA	L	EGF	EGF_2	2	1	2	1.2	1034.776776	10.364595096123	1
sp|P23528|COF1_HUMAN	VFNDMK[5] M+15.9949_2	NA_NA	VFNDMK[5] M+15.9949_2_NA_NA	L	EGF	EGF_2	2	1	2	1.2	202145.60219	17.974526522683	1
sp|P23528|COF1_HUMAN	YALYDATYETK_2	NA_NA	YALYDATYETK_2_NA_NA	L	EGF	EGF_2	2	1	2	1.2	615.7250977	9.61563379659263	1
sp|P24534|EF1B_HUMAN	AKKPALVAK_3	NA_NA	AKKPALVAK_3_NA_NA	L	EGF	EGF_2	2	1	2	1.2	32894.445465	15.3550476025858	1
sp|P24534|EF1B_HUMAN	ASLPGVKK_2	NA_NA	ASLPGVKK_2_NA_NA	L	EGF	EGF_2	2	1	2	1.2	15795.44781	14.2967124495163	1
sp|P24534|EF1B_HUMAN	KPALVAK_2	NA_NA	KPALVAK_2_NA_NA	L	EGF	EGF_2	2	1	2	1.2	77516.094623	16.5916994980663	1
sp|P24534|EF1B_HUMAN	LEECVR[4] C+57.0215_2	NA_NA	LEECVR[4] C+57.0215_2_NA_NA	L	EGF	EGF_2	2	1	2	1.2	6420.682999	12.9980022876693	1
sp|P24534|EF1B_HUMAN	LVPVGYGIK_2	NA_NA	LVPVGYGIK_2_NA_NA	L	EGF	EGF_2	2	1	2	1.2	123972.8407	17.2691558029016	1
sp|P24534|EF1B_HUMAN	LVPVGYGIKK_3	NA_NA	LVPVGYGIKK_3_NA_NA	L	EGF	EGF_2	2	1	2	1.2	62077.10371	16.2712648588558	1
sp|P24666|PPAC_HUMAN	HGIPMSHVAR[5] M+15.9949_3	NA_NA	HGIPMSHVAR[5] M+15.9949_3_NA_NA	L	EGF	EGF_2	2	1	2	1.2	NA	NA	1
sp|P24666|PPAC_HUMAN	SPIAEAVFR_2	NA_NA	SPIAEAVFR_2_NA_NA	L	EGF	EGF_2	2	1	2	1.2	NA	NA	1
sp|P25490|TYY1_HUMAN	AFVESSK_2	NA_NA	AFVESSK_2_NA_NA	L	EGF	EGF_2	2	1	2	1.2	8033.116759	13.32123536155	1
sp|P25490|TYY1_HUMAN	FAQSTNLK_2	NA_NA	FAQSTNLK_2_NA_NA	L	EGF	EGF_2	2	1	2	1.2	NA	NA	1
sp|P25490|TYY1_HUMAN	HLHTHGPR_3	NA_NA	HLHTHGPR_3_NA_NA	L	EGF	EGF_2	2	1	2	1.2	2848.798903	11.8256293010015	1
sp|P25490|TYY1_HUMAN	KIKEDDAPR_3	NA_NA	KIKEDDAPR_3_NA_NA	L	EGF	EGF_2	2	1	2	1.2	19588.3426	14.6071989447283	1
sp|P25490|TYY1_HUMAN	TIACPHKGCTK[4] C+57.0215|[9] C+57.0215_3	NA_NA	TIACPHKGCTK[4] C+57.0215|[9] C+57.0215_3_NA_NA	L	EGF	EGF_2	2	1	2	1.2	2081.268606	11.3727386852929	1
sp|P25490|TYY1_HUMAN	VHVCAECGK[4] C+57.0215|[7] C+57.0215_2	NA_NA	VHVCAECGK[4] C+57.0215|[7] C+57.0215_2_NA_NA	L	EGF	EGF_2	2	1	2	1.2	17957.73536	14.4818090347027	1
sp|P25490|TYY1_HUMAN	VHVCAECGK[4] C+57.0215|[7] C+57.0215_3	NA_NA	VHVCAECGK[4] C+57.0215|[7] C+57.0215_3_NA_NA	L	EGF	EGF_2	2	1	2	1.2	18301.26793	14.509147213936	1
sp|P26373|RL13_HUMAN	GFSLEELR_2	NA_NA	GFSLEELR_2_NA_NA	L	EGF	EGF_2	2	1	2	1.2	36566.477771679	15.5077252778777	1
sp|P26373|RL13_HUMAN	LILFPR_2	NA_NA	LILFPR_2_NA_NA	L	EGF	EGF_2	2	1	2	1.2	26719.97906	15.0551224878168	1
sp|P26373|RL13_HUMAN	VITEEEKNFK_3	NA_NA	VITEEEKNFK_3_NA_NA	L	EGF	EGF_2	2	1	2	1.2	91340.85977	16.8284639801491	1
sp|P26599|PTBP1_HUMAN	LHGKPIR_2	NA_NA	LHGKPIR_2_NA_NA	L	EGF	EGF_2	2	1	2	1.2	NA	NA	1
sp|P26599|PTBP1_HUMAN	LTSLNVK_2	NA_NA	LTSLNVK_2_NA_NA	L	EGF	EGF_2	2	1	2	1.2	4882.723785	12.6029616829605	1
sp|P26641|EF1G_HUMAN	ALIAAQYSGAQVR_2	NA_NA	ALIAAQYSGAQVR_2_NA_NA	L	EGF	EGF_2	2	1	2	1.2	73958.256818	16.5239148317163	1
sp|P26641|EF1G_HUMAN	STFVLDEFKR_3	NA_NA	STFVLDEFKR_3_NA_NA	L	EGF	EGF_2	2	1	2	1.2	NA	NA	1
sp|P26641|EF1G_HUMAN	TPEFLR_2	NA_NA	TPEFLR_2_NA_NA	L	EGF	EGF_2	2	1	2	1.2	74294.96373	16.5304680280058	1
sp|P27824|CALX_HUMAN	KDDTDDEIAK_2	NA_NA	KDDTDDEIAK_2_NA_NA	L	EGF	EGF_2	2	1	2	1.2	3697.101634	12.2016702197537	1
sp|P27824|CALX_HUMAN	RPDADLK_2	NA_NA	RPDADLK_2_NA_NA	L	EGF	EGF_2	2	1	2	1.2	5061.185075	12.6547507468278	1
sp|P27824|CALX_HUMAN	TGIYEEK_2	NA_NA	TGIYEEK_2_NA_NA	L	EGF	EGF_2	2	1	2	1.2	125.8409823	7.32494925826465	1
sp|P28072|PSB6_HUMAN	LAAIAESGVER_2	NA_NA	LAAIAESGVER_2_NA_NA	L	EGF	EGF_2	2	1	2	1.2	3579.983832	12.1552285877068	1
sp|P28072|PSB6_HUMAN	TTTGSYIANR_2	NA_NA	TTTGSYIANR_2_NA_NA	L	EGF	EGF_2	2	1	2	1.2	2911.583614	11.8570795659915	1
sp|P29692|EF1D_HUMAN	LVPVGYGIR_2	NA_NA	LVPVGYGIR_2_NA_NA	L	EGF	EGF_2	2	1	2	1.2	NA	NA	1
sp|P30050|RL12_HUMAN	IGPLGLSPK_2	NA_NA	IGPLGLSPK_2_NA_NA	L	EGF	EGF_2	2	1	2	1.2	76451.25709	16.5717438346733	1
sp|P30050|RL12_HUMAN	KVGDDIAK_2	NA_NA	KVGDDIAK_2_NA_NA	L	EGF	EGF_2	2	1	2	1.2	3713.9585	12.2082332103335	1
sp|P31943|HNRH1_HUMAN	YIEIFK_2	NA_NA	YIEIFK_2_NA_NA	L	EGF	EGF_2	2	1	2	1.2	45436.57606	15.8210577331528	1
sp|P31943|HNRH1_HUMAN	YVEVFK_2	NA_NA	YVEVFK_2_NA_NA	L	EGF	EGF_2	2	1	2	1.2	31386.46707	15.2873462557416	1
sp|P31944|CASPE_HUMAN	FQQAIDSR_2	NA_NA	FQQAIDSR_2_NA_NA	L	EGF	EGF_2	2	1	2	1.2	NA	NA	1
sp|P31944|CASPE_HUMAN	KTNPEIQSTLR_2	NA_NA	KTNPEIQSTLR_2_NA_NA	L	EGF	EGF_2	2	1	2	1.2	NA	NA	1
sp|P31944|CASPE_HUMAN	KTNPEIQSTLR_3	NA_NA	KTNPEIQSTLR_3_NA_NA	L	EGF	EGF_2	2	1	2	1.2	22937.30179	14.8348993017502	1
sp|P31944|CASPE_HUMAN	KTNPEIQSTLRK_3	NA_NA	KTNPEIQSTLRK_3_NA_NA	L	EGF	EGF_2	2	1	2	1.2	NA	NA	1
sp|P32119|PRDX2_HUMAN	GLFIIDGK_2	NA_NA	GLFIIDGK_2_NA_NA	L	EGF	EGF_2	2	1	2	1.2	6528.832069	13.0221004494705	1
sp|P32119|PRDX2_HUMAN	SVDEALR_2	NA_NA	SVDEALR_2_NA_NA	L	EGF	EGF_2	2	1	2	1.2	40982.34142	15.6722060219711	1
sp|P33316|DUT_HUMAN	ARPAEVGGMQLR[9] M+15.9949_3	NA_NA	ARPAEVGGMQLR[9] M+15.9949_3_NA_NA	L	EGF	EGF_2	2	1	2	1.2	99277.79061	16.9486746198087	1
sp|P33316|DUT_HUMAN	LSEHATAPTR_2	NA_NA	LSEHATAPTR_2_NA_NA	L	EGF	EGF_2	2	1	2	1.2	6673.802798	13.0537845731626	1
sp|P33316|DUT_HUMAN	LSEHATAPTR_3	NA_NA	LSEHATAPTR_3_NA_NA	L	EGF	EGF_2	2	1	2	1.2	103840.4003276	17.013499555875	1
sp|P34931|HS71L_HUMAN	ITITNDK_2	NA_NA	ITITNDK_2_NA_NA	L	EGF	EGF_2	2	1	2	1.2	7619.332718	13.2449401713799	1
sp|P34931|HS71L_HUMAN	ITITNDKGR_2	NA_NA	ITITNDKGR_2_NA_NA	L	EGF	EGF_2	2	1	2	1.2	33598.70959	15.3856094357715	1
sp|P34931|HS71L_HUMAN	ITITNDKGR_3	NA_NA	ITITNDKGR_3_NA_NA	L	EGF	EGF_2	2	1	2	1.2	87206.25084368	16.7616351600488	1
sp|P34931|HS71L_HUMAN	LSKEEIER_2	NA_NA	LSKEEIER_2_NA_NA	L	EGF	EGF_2	2	1	2	1.2	99.12007489	6.98059660346288	1
sp|P34931|HS71L_HUMAN	TTPSYVAFTDTER_2	NA_NA	TTPSYVAFTDTER_2_NA_NA	L	EGF	EGF_2	2	1	2	1.2	273742.3885	18.411950556154	1
sp|P35268|RL22_HUMAN	AGNLGGGVVTIER_2	NA_NA	AGNLGGGVVTIER_2_NA_NA	L	EGF	EGF_2	2	1	2	1.2	7937.936306	13.3040395019323	1
sp|P35268|RL22_HUMAN	ESYELR_2	NA_NA	ESYELR_2_NA_NA	L	EGF	EGF_2	2	1	2	1.2	14423.18393	14.1655932865015	1
sp|P35579|MYH9_HUMAN	ASITALEAK_2	NA_NA	ASITALEAK_2_NA_NA	L	EGF	EGF_2	2	1	2	1.2	21637.95333	14.7507676559819	1
sp|P35579|MYH9_HUMAN	ASREEILAQAK_3	NA_NA	ASREEILAQAK_3_NA_NA	L	EGF	EGF_2	2	1	2	1.2	8717.970743	13.4392678778328	1
sp|P35579|MYH9_HUMAN	NAEQYKDQADKASTR_3	NA_NA	NAEQYKDQADKASTR_3_NA_NA	L	EGF	EGF_2	2	1	2	1.2	4252.961175	12.4037432004896	1
sp|P35579|MYH9_HUMAN	RGDLPFVVPR_3	NA_NA	RGDLPFVVPR_3_NA_NA	L	EGF	EGF_2	2	1	2	1.2	11032.40111	13.7789504262549	1
sp|P35580|MYH10_HUMAN	ALSLAR_2	NA_NA	ALSLAR_2_NA_NA	L	EGF	EGF_2	2	1	2	1.2	17311.18028	14.4289077019369	1
sp|P35580|MYH10_HUMAN	KFDQLLAEEK_3	NA_NA	KFDQLLAEEK_3_NA_NA	L	EGF	EGF_2	2	1	2	1.2	10263.8098	13.674769951638	1
sp|P35580|MYH10_HUMAN	NTNPNFVR_2	NA_NA	NTNPNFVR_2_NA_NA	L	EGF	EGF_2	2	1	2	1.2	11901.46615	13.8883429217201	1
sp|P36578|RL4_HUMAN	AAAAAAALQAK_2	NA_NA	AAAAAAALQAK_2_NA_NA	L	EGF	EGF_2	2	1	2	1.2	89365.23005	16.796917231831	1
sp|P36578|RL4_HUMAN	LAPGGHVGR_2	NA_NA	LAPGGHVGR_2_NA_NA	L	EGF	EGF_2	2	1	2	1.2	4721.500496	12.5545209376338	1
sp|P39023|RL3_HUMAN	SLLVQTK_2	NA_NA	SLLVQTK_2_NA_NA	L	EGF	EGF_2	2	1	2	1.2	3782.253464	12.234521563051	1
sp|P39023|RL3_HUMAN	VAFSVAR_2	NA_NA	VAFSVAR_2_NA_NA	L	EGF	EGF_2	2	1	2	1.2	88383.4252	16.7809794528184	1
sp|P40121|CAPG_HUMAN	QAALQVAEGFISR_2	NA_NA	QAALQVAEGFISR_2_NA_NA	L	EGF	EGF_2	2	1	2	1.2	43105.53417	15.7450767144374	1
sp|P40429|RL13A_HUMAN	KFAYLGR_2	NA_NA	KFAYLGR_2_NA_NA	L	EGF	EGF_2	2	1	2	1.2	NA	NA	1
sp|P40429|RL13A_HUMAN	LAAIVAK_2	NA_NA	LAAIVAK_2_NA_NA	L	EGF	EGF_2	2	1	2	1.2	58266.75659	16.1798766161441	1
sp|P46776|RL27A_HUMAN	NKTGAAPIIDVVR_3	NA_NA	NKTGAAPIIDVVR_3_NA_NA	L	EGF	EGF_2	2	1	2	1.2	NA	NA	1
sp|P46776|RL27A_HUMAN	TGAAPIIDVVR_2	NA_NA	TGAAPIIDVVR_2_NA_NA	L	EGF	EGF_2	2	1	2	1.2	562791.314	19.4517317680092	1
sp|P46778|RL21_HUMAN	EAHFVR_2	NA_NA	EAHFVR_2_NA_NA	L	EGF	EGF_2	2	1	2	1.2	82157.27396	16.6755919233665	1
sp|P46778|RL21_HUMAN	HGVVPLATYMR[10] M+15.9949_2	NA_NA	HGVVPLATYMR[10] M+15.9949_2_NA_NA	L	EGF	EGF_2	2	1	2	1.2	26760.5694	15.057312423977	1
sp|P46778|RL21_HUMAN	SRDSFLKR_3	NA_NA	SRDSFLKR_3_NA_NA	L	EGF	EGF_2	2	1	2	1.2	68038.3491888	16.4035517480057	1
sp|P46781|RS9_HUMAN	LFEGNALLR_2	NA_NA	LFEGNALLR_2_NA_NA	L	EGF	EGF_2	2	1	2	1.2	NA	NA	1
sp|P46781|RS9_HUMAN	TYVTPR_2	NA_NA	TYVTPR_2_NA_NA	L	EGF	EGF_2	2	1	2	1.2	8387.217591	13.3834678003634	1
sp|P47914|RL29_HUMAN	AQAAAPASVPAQAPK_2	NA_NA	AQAAAPASVPAQAPK_2_NA_NA	L	EGF	EGF_2	2	1	2	1.2	18424.48863	14.5188281886272	1
sp|P47914|RL29_HUMAN	LAYIAHPK_2	NA_NA	LAYIAHPK_2_NA_NA	L	EGF	EGF_2	2	1	2	1.2	NA	NA	1
sp|P47929|LEG7_HUMAN	GLVPPNASR_2	NA_NA	GLVPPNASR_2_NA_NA	L	EGF	EGF_2	2	1	2	1.2	NA	NA	1
sp|P47929|LEG7_HUMAN	GPGVPFQR_2	NA_NA	GPGVPFQR_2_NA_NA	L	EGF	EGF_2	2	1	2	1.2	8173.568497	13.3462415976442	1
sp|P47929|LEG7_HUMAN	IRGLVPPNASR_3	NA_NA	IRGLVPPNASR_3_NA_NA	L	EGF	EGF_2	2	1	2	1.2	NA	NA	1
sp|P49207|RL34_HUMAN	AFLIEEQK_2	NA_NA	AFLIEEQK_2_NA_NA	L	EGF	EGF_2	2	1	2	1.2	80523.45265	16.6466126434638	1
sp|P49207|RL34_HUMAN	AYGGSMCAK[6] M+15.9949|[7] C+57.0215_2	NA_NA	AYGGSMCAK[6] M+15.9949|[7] C+57.0215_2_NA_NA	L	EGF	EGF_2	2	1	2	1.2	6953.048122	13.1129210901803	1
sp|P49207|RL34_HUMAN	IVYLYTK_2	NA_NA	IVYLYTK_2_NA_NA	L	EGF	EGF_2	2	1	2	1.2	83139.8642	16.6927440020978	1
sp|P49207|RL34_HUMAN	IVYLYTKK_3	NA_NA	IVYLYTKK_3_NA_NA	L	EGF	EGF_2	2	1	2	1.2	3530.876899	12.1353020393799	1
sp|P49773|HINT1_HUMAN	AQVARPGGDTIFGK_3	NA_NA	AQVARPGGDTIFGK_3_NA_NA	L	EGF	EGF_2	2	1	2	1.2	148217.2319	17.5268448922302	1
sp|P49773|HINT1_HUMAN	IIFEDDR_2	NA_NA	IIFEDDR_2_NA_NA	L	EGF	EGF_2	2	1	2	1.2	NA	NA	1
sp|P54652|HSP72_HUMAN	DNNLLGK_2	NA_NA	DNNLLGK_2_NA_NA	L	EGF	EGF_2	2	1	2	1.2	NA	NA	1
sp|P54652|HSP72_HUMAN	STAGDTHLGGEDFDNR_3	NA_NA	STAGDTHLGGEDFDNR_3_NA_NA	L	EGF	EGF_2	2	1	2	1.2	3985.921438	12.310188790856	1
sp|P54652|HSP72_HUMAN	VQVEYKGETK_2	NA_NA	VQVEYKGETK_2_NA_NA	L	EGF	EGF_2	2	1	2	1.2	17473.42702	14.4423661988341	1
sp|P54652|HSP72_HUMAN	VQVEYKGETK_3	NA_NA	VQVEYKGETK_3_NA_NA	L	EGF	EGF_2	2	1	2	1.2	96312.53525	16.9049271902684	1
sp|P60174|TPIS_HUMAN	IAVAAQNCYK[8] C+57.0215_2	NA_NA	IAVAAQNCYK[8] C+57.0215_2_NA_NA	L	EGF	EGF_2	2	1	2	1.2	35248.54061	15.4547671376835	1
sp|P60174|TPIS_HUMAN	SNVSDAVAQSTR_2	NA_NA	SNVSDAVAQSTR_2_NA_NA	L	EGF	EGF_2	2	1	2	1.2	47795.91887	15.8940910472913	1
sp|P60709|ACTB_HUMAN	GYSFTTTAER_2	NA_NA	GYSFTTTAER_2_NA_NA	L	EGF	EGF_2	2	1	2	1.2	775036.3208	19.9133956270045	1
sp|P60842|IF4A1_HUMAN	ENYIHR_2	NA_NA	ENYIHR_2_NA_NA	L	EGF	EGF_2	2	1	2	1.2	100.1256371	6.99515884338556	1
sp|P60842|IF4A1_HUMAN	GYDVIAQAQSGTGK_2	NA_NA	GYDVIAQAQSGTGK_2_NA_NA	L	EGF	EGF_2	2	1	2	1.2	40199.02375	15.6443640760012	1
sp|P60842|IF4A1_HUMAN	KGVAINMVTEEDKR[7] M+15.9949_4	NA_NA	KGVAINMVTEEDKR[7] M+15.9949_4_NA_NA	L	EGF	EGF_2	2	1	2	1.2	13162.85992	14.0336765908893	1
sp|P60842|IF4A1_HUMAN	VLITTDLLAR_2	NA_NA	VLITTDLLAR_2_NA_NA	L	EGF	EGF_2	2	1	2	1.2	33.14559642	5.40023653882921	1
sp|P60981|DEST_HUMAN	IFYDMK[5] M+15.9949_2	NA_NA	IFYDMK[5] M+15.9949_2_NA_NA	L	EGF	EGF_2	2	1	2	1.2	31341.25324	15.2852664805069	1
sp|P60981|DEST_HUMAN	YALYDASFETK_2	NA_NA	YALYDASFETK_2_NA_NA	L	EGF	EGF_2	2	1	2	1.2	112587.1156	17.1301734412423	1
sp|P61221|ABCE1_HUMAN	FRDASLVFK_3	NA_NA	FRDASLVFK_3_NA_NA	L	EGF	EGF_2	2	1	2	1.2	NA	NA	1
sp|P61221|ABCE1_HUMAN	GTVGSILDR_2	NA_NA	GTVGSILDR_2_NA_NA	L	EGF	EGF_2	2	1	2	1.2	10068.10136	13.6469952565498	1
sp|P61221|ABCE1_HUMAN	ILEDDLK_2	NA_NA	ILEDDLK_2_NA_NA	L	EGF	EGF_2	2	1	2	1.2	NA	NA	1
sp|P61221|ABCE1_HUMAN	LCIEVTPQSK[2] C+57.0215_2	NA_NA	LCIEVTPQSK[2] C+57.0215_2_NA_NA	L	EGF	EGF_2	2	1	2	1.2	1392.750717	10.7932125744394	1
sp|P61221|ABCE1_HUMAN	NVEDLSGGELQR_2	NA_NA	NVEDLSGGELQR_2_NA_NA	L	EGF	EGF_2	2	1	2	1.2	NA	NA	1
sp|P61221|ABCE1_HUMAN	YCANAFK[2] C+57.0215_2	NA_NA	YCANAFK[2] C+57.0215_2_NA_NA	L	EGF	EGF_2	2	1	2	1.2	7277.692926	13.1787566953155	1
sp|P61247|RS3A_HUMAN	LFCVGFTK[3] C+57.0215_2	NA_NA	LFCVGFTK[3] C+57.0215_2_NA_NA	L	EGF	EGF_2	2	1	2	1.2	NA	NA	1
sp|P61247|RS3A_HUMAN	TTDGYLLR_2	NA_NA	TTDGYLLR_2_NA_NA	L	EGF	EGF_2	2	1	2	1.2	30505.10172	15.2462541520054	1
sp|P61313|RL15_HUMAN	FHHTIGGSR_3	NA_NA	FHHTIGGSR_3_NA_NA	L	EGF	EGF_2	2	1	2	1.2	82669.83669115	16.6845646474662	1
sp|P61313|RL15_HUMAN	NTLQLHR_2	NA_NA	NTLQLHR_2_NA_NA	L	EGF	EGF_2	2	1	2	1.2	186281.402207	17.856615352503	1
sp|P61313|RL15_HUMAN	SLQSVAEER_2	NA_NA	SLQSVAEER_2_NA_NA	L	EGF	EGF_2	2	1	2	1.2	501941.8703	19.2866520013853	1
sp|P61513|RL37A_HUMAN	KIEISQHAK_2	NA_NA	KIEISQHAK_2_NA_NA	L	EGF	EGF_2	2	1	2	1.2	85241.99356	16.7287679445374	1
sp|P61513|RL37A_HUMAN	KIEISQHAK_3	NA_NA	KIEISQHAK_3_NA_NA	L	EGF	EGF_2	2	1	2	1.2	336854.0772	18.7112554669692	1
sp|P61513|RL37A_HUMAN	YGASLRK_2	NA_NA	YGASLRK_2_NA_NA	L	EGF	EGF_2	2	1	2	1.2	107031.2303	17.0571635229281	1
sp|P61513|RL37A_HUMAN	YTCSFCGK[3] C+57.0215|[6] C+57.0215_2	NA_NA	YTCSFCGK[3] C+57.0215|[6] C+57.0215_2_NA_NA	L	EGF	EGF_2	2	1	2	1.2	147734.5858	17.5221393171289	1
sp|P61978|HNRPK_HUMAN	DLAGSIIGK_2	NA_NA	DLAGSIIGK_2_NA_NA	L	EGF	EGF_2	2	1	2	1.2	44854.28708	15.8024494921634	1
sp|P61978|HNRPK_HUMAN	NAGAVIGK_2	NA_NA	NAGAVIGK_2_NA_NA	L	EGF	EGF_2	2	1	2	1.2	42167.03035	15.7133190327546	1
sp|P62241|RS8_HUMAN	ADGYVLEGK_2	NA_NA	ADGYVLEGK_2_NA_NA	L	EGF	EGF_2	2	1	2	1.2	34872.48246	15.4392926792159	1
sp|P62241|RS8_HUMAN	IIDVVYNASNNELVR_2	NA_NA	IIDVVYNASNNELVR_2_NA_NA	L	EGF	EGF_2	2	1	2	1.2	NA	NA	1
sp|P62241|RS8_HUMAN	ISSLLEEQFQQGK_2	NA_NA	ISSLLEEQFQQGK_2_NA_NA	L	EGF	EGF_2	2	1	2	1.2	NA	NA	1
sp|P62249|RS16_HUMAN	ALVAYYQK_2	NA_NA	ALVAYYQK_2_NA_NA	L	EGF	EGF_2	2	1	2	1.2	NA	NA	1
sp|P62249|RS16_HUMAN	FAGVDIR_2	NA_NA	FAGVDIR_2_NA_NA	L	EGF	EGF_2	2	1	2	1.2	49063.1128	15.9318423789361	1
sp|P62266|RS23_HUMAN	AHLGTALK_2	NA_NA	AHLGTALK_2_NA_NA	L	EGF	EGF_2	2	1	2	1.2	33257.31014	15.3708750984093	1
sp|P62266|RS23_HUMAN	ANPFGGASHAK_2	NA_NA	ANPFGGASHAK_2_NA_NA	L	EGF	EGF_2	2	1	2	1.2	42786.42415	15.7343567222382	1
sp|P62266|RS23_HUMAN	ANPFGGASHAK_3	NA_NA	ANPFGGASHAK_3_NA_NA	L	EGF	EGF_2	2	1	2	1.2	78853.86797	16.6163851349991	1
sp|P62266|RS23_HUMAN	GHAVGDIPGVR_3	NA_NA	GHAVGDIPGVR_3_NA_NA	L	EGF	EGF_2	2	1	2	1.2	25812.29606	15.0052620886289	1
sp|P62266|RS23_HUMAN	VANVSLLALYK_2	NA_NA	VANVSLLALYK_2_NA_NA	L	EGF	EGF_2	2	1	2	1.2	130366.339	17.3417031147489	1
sp|P62280|RS11_HUMAN	ILSGVVTK_2	NA_NA	ILSGVVTK_2_NA_NA	L	EGF	EGF_2	2	1	2	1.2	49943.19872	15.9574918353645	1
sp|P62280|RS11_HUMAN	NIGLGFK_2	NA_NA	NIGLGFK_2_NA_NA	L	EGF	EGF_2	2	1	2	1.2	NA	NA	1
sp|P62316|SMD2_HUMAN	GDSVIVVLR_2	NA_NA	GDSVIVVLR_2_NA_NA	L	EGF	EGF_2	2	1	2	1.2	69614.661259	16.4365947887943	1
sp|P62316|SMD2_HUMAN	NNTQVLINCR[9] C+57.0215_2	NA_NA	NNTQVLINCR[9] C+57.0215_2_NA_NA	L	EGF	EGF_2	2	1	2	1.2	47.02117632	5.90472995703344	1
sp|P62316|SMD2_HUMAN	NPLIAGK_2	NA_NA	NPLIAGK_2_NA_NA	L	EGF	EGF_2	2	1	2	1.2	NA	NA	1
sp|P62316|SMD2_HUMAN	SEMTPEELQK[3] M+15.9949_2	NA_NA	SEMTPEELQK[3] M+15.9949_2_NA_NA	L	EGF	EGF_2	2	1	2	1.2	66847.95481	16.3780870328596	1
sp|P62424|RL7A_HUMAN	NFGIGQDIQPK_2	NA_NA	NFGIGQDIQPK_2_NA_NA	L	EGF	EGF_2	2	1	2	1.2	6334.036908	12.9784007896089	1
sp|P62424|RL7A_HUMAN	VAPAPAVVK_2	NA_NA	VAPAPAVVK_2_NA_NA	L	EGF	EGF_2	2	1	2	1.2	2518.247757	11.6476957448627	1
sp|P62701|RS4X_HUMAN	IGVITNR_2	NA_NA	IGVITNR_2_NA_NA	L	EGF	EGF_2	2	1	2	1.2	99902.41961	16.9577232307509	1
sp|P62701|RS4X_HUMAN	LSNIFVIGK_2	NA_NA	LSNIFVIGK_2_NA_NA	L	EGF	EGF_2	2	1	2	1.2	211.5888824	8.07461124618147	1
sp|P62701|RS4X_HUMAN	LTIAEER_2	NA_NA	LTIAEER_2_NA_NA	L	EGF	EGF_2	2	1	2	1.2	74857.55173	16.5413514752522	1
sp|P62736|ACTA_HUMAN	AGFAGDDAPR_2	NA_NA	AGFAGDDAPR_2_NA_NA	L	EGF	EGF_2	2	1	2	1.2	2993659.813	21.8629700892656	1
sp|P62736|ACTA_HUMAN	AVFPSIVGRPR_2	NA_NA	AVFPSIVGRPR_2_NA_NA	L	EGF	EGF_2	2	1	2	1.2	1532902.091	20.8973253530084	1
sp|P62736|ACTA_HUMAN	DSYVGDEAQSK_2	NA_NA	DSYVGDEAQSK_2_NA_NA	L	EGF	EGF_2	2	1	2	1.2	631354.4074	19.6175817872025	1
sp|P62736|ACTA_HUMAN	DSYVGDEAQSKR_2	NA_NA	DSYVGDEAQSKR_2_NA_NA	L	EGF	EGF_2	2	1	2	1.2	233496.6059	18.1825332846211	1
sp|P62736|ACTA_HUMAN	DSYVGDEAQSKR_3	NA_NA	DSYVGDEAQSKR_3_NA_NA	L	EGF	EGF_2	2	1	2	1.2	418215.4722	19.0233781420246	1
sp|P62736|ACTA_HUMAN	EITALAPSTMK_2	NA_NA	EITALAPSTMK_2_NA_NA	L	EGF	EGF_2	2	1	2	1.2	3321.567291	12.0471396577301	1
sp|P62736|ACTA_HUMAN	EITALAPSTMK[10] M+15.9949_2	NA_NA	EITALAPSTMK[10] M+15.9949_2_NA_NA	L	EGF	EGF_2	2	1	2	1.2	3760744.54	22.1920781106572	1
sp|P62736|ACTA_HUMAN	GILTLK_2	NA_NA	GILTLK_2_NA_NA	L	EGF	EGF_2	2	1	2	1.2	414350.86828	19.00998465088	1
sp|P62736|ACTA_HUMAN	HQGVMVGMGQK[5] M+15.9949_2	NA_NA	HQGVMVGMGQK[5] M+15.9949_2_NA_NA	L	EGF	EGF_2	2	1	2	1.2	6459.33912	13.0066620804861	1
sp|P62736|ACTA_HUMAN	HQGVMVGMGQK[5] M+15.9949_3	NA_NA	HQGVMVGMGQK[5] M+15.9949_3_NA_NA	L	EGF	EGF_2	2	1	2	1.2	17653.273521	14.4571393439531	1
sp|P62736|ACTA_HUMAN	HQGVMVGMGQK[5] M+15.9949|[8] M+15.9949_3	NA_NA	HQGVMVGMGQK[5] M+15.9949|[8] M+15.9949_3_NA_NA	L	EGF	EGF_2	2	1	2	1.2	108416.9601	17.0757221664267	1
sp|P62736|ACTA_HUMAN	HQGVMVGMGQK[8] M+15.9949_3	NA_NA	HQGVMVGMGQK[8] M+15.9949_3_NA_NA	L	EGF	EGF_2	2	1	2	1.2	14287.7024821	14.151977554754	1
sp|P62736|ACTA_HUMAN	IIAPPER_2	NA_NA	IIAPPER_2_NA_NA	L	EGF	EGF_2	2	1	2	1.2	1170681.034	20.508407850316	1
sp|P62736|ACTA_HUMAN	IKIIAPPER_3	NA_NA	IKIIAPPER_3_NA_NA	L	EGF	EGF_2	2	1	2	1.2	565681.7323	19.4591222879341	1
sp|P62736|ACTA_HUMAN	IKIIAPPERK_2	NA_NA	IKIIAPPERK_2_NA_NA	L	EGF	EGF_2	2	1	2	1.2	NA	NA	1
sp|P62736|ACTA_HUMAN	IKIIAPPERK_3	NA_NA	IKIIAPPERK_3_NA_NA	L	EGF	EGF_2	2	1	2	1.2	419315.5665	19.0271680947082	1
sp|P62736|ACTA_HUMAN	MQKEITALAPSTMK[1] M+15.9949|[13] M+15.9949_3	NA_NA	MQKEITALAPSTMK[1] M+15.9949|[13] M+15.9949_3_NA_NA	L	EGF	EGF_2	2	1	2	1.2	725799.3819	19.818702533708	1
sp|P62736|ACTA_HUMAN	RGILTLK_2	NA_NA	RGILTLK_2_NA_NA	L	EGF	EGF_2	2	1	2	1.2	504758.889168	19.2947261181881	1
sp|P62736|ACTA_HUMAN	SYELPDGQVITIGNER_2	NA_NA	SYELPDGQVITIGNER_2_NA_NA	L	EGF	EGF_2	2	1	2	1.2	1402951.579	20.7695250175196	1
sp|P62753|RS6_HUMAN	LIEVDDER_2	NA_NA	LIEVDDER_2_NA_NA	L	EGF	EGF_2	2	1	2	1.2	104075.3099	17.0167595598352	1
sp|P62753|RS6_HUMAN	TFYEKR_2	NA_NA	TFYEKR_2_NA_NA	L	EGF	EGF_2	2	1	2	1.2	236.0335159	8.2323391524224	1
sp|P62805|H4_HUMAN	DAVTYTEHAK_2	NA_NA	DAVTYTEHAK_2_NA_NA	L	EGF	EGF_2	2	1	2	1.2	86202.00184	16.7449249835438	1
sp|P62805|H4_HUMAN	DAVTYTEHAK_3	NA_NA	DAVTYTEHAK_3_NA_NA	L	EGF	EGF_2	2	1	2	1.2	77820.70877	16.5973577306678	1
sp|P62805|H4_HUMAN	DNIQGITKPAIR_2	NA_NA	DNIQGITKPAIR_2_NA_NA	L	EGF	EGF_2	2	1	2	1.2	152095.469	17.5641088806043	1
sp|P62805|H4_HUMAN	DNIQGITKPAIR_3	NA_NA	DNIQGITKPAIR_3_NA_NA	L	EGF	EGF_2	2	1	2	1.2	604978.8282	19.5560163603159	1
sp|P62805|H4_HUMAN	ISGLIYEETR_2	NA_NA	ISGLIYEETR_2_NA_NA	L	EGF	EGF_2	2	1	2	1.2	374933.7074	18.8657672385565	1
sp|P62805|H4_HUMAN	TVTAMDVVYALKR[5] M+15.9949_3	NA_NA	TVTAMDVVYALKR[5] M+15.9949_3_NA_NA	L	EGF	EGF_2	2	1	2	1.2	412771.209863	19.0044740540878	1
sp|P62805|H4_HUMAN	VFLENVIR_2	NA_NA	VFLENVIR_2_NA_NA	L	EGF	EGF_2	2	1	2	1.2	391177.4518	18.9269549185538	1
sp|P62826|RAN_HUMAN	LVLVGDGGTGK_2	NA_NA	LVLVGDGGTGK_2_NA_NA	L	EGF	EGF_2	2	1	2	1.2	116099.2782	17.1744907083699	1
sp|P62826|RAN_HUMAN	SIVFHR_2	NA_NA	SIVFHR_2_NA_NA	L	EGF	EGF_2	2	1	2	1.2	35232.20373	15.4540983270345	1
sp|P62826|RAN_HUMAN	TTFVKR_2	NA_NA	TTFVKR_2_NA_NA	L	EGF	EGF_2	2	1	2	1.2	67.80597843	6.43283180685773	1
sp|P62829|RL23_HUMAN	GSAITGPVAK_2	NA_NA	GSAITGPVAK_2_NA_NA	L	EGF	EGF_2	2	1	2	1.2	197001.3616	17.9373373065943	1
sp|P62829|RL23_HUMAN	KVHPAVVIR_3	NA_NA	KVHPAVVIR_3_NA_NA	L	EGF	EGF_2	2	1	2	1.2	2059.976402	11.3579033264849	1
sp|P62829|RL23_HUMAN	NLYIISVK_2	NA_NA	NLYIISVK_2_NA_NA	L	EGF	EGF_2	2	1	2	1.2	7101.1050669	13.1433190685869	1
sp|P62913|RL11_HUMAN	IAVHCTVR[5] C+57.0215_2	NA_NA	IAVHCTVR[5] C+57.0215_2_NA_NA	L	EGF	EGF_2	2	1	2	1.2	20839.89378	14.6965515349038	1
sp|P62913|RL11_HUMAN	IAVHCTVR[5] C+57.0215_3	NA_NA	IAVHCTVR[5] C+57.0215_3_NA_NA	L	EGF	EGF_2	2	1	2	1.2	NA	NA	1
sp|P62913|RL11_HUMAN	VLEQLTGQTPVFSK_2	NA_NA	VLEQLTGQTPVFSK_2_NA_NA	L	EGF	EGF_2	2	1	2	1.2	3978.855164	12.3076288995643	1
sp|P62917|RL8_HUMAN	ASGNYATVISHNPETK_3	NA_NA	ASGNYATVISHNPETK_3_NA_NA	L	EGF	EGF_2	2	1	2	1.2	226650.2955	18.1395997476762	1
sp|P62917|RL8_HUMAN	AVDFAER_2	NA_NA	AVDFAER_2_NA_NA	L	EGF	EGF_2	2	1	2	1.2	171832.0834	17.7401311380297	1
sp|P62917|RL8_HUMAN	AVVGVVAGGGR_2	NA_NA	AVVGVVAGGGR_2_NA_NA	L	EGF	EGF_2	2	1	2	1.2	394403.7421	18.9388049455691	1
sp|P62917|RL8_HUMAN	GAGSVFR_2	NA_NA	GAGSVFR_2_NA_NA	L	EGF	EGF_2	2	1	2	1.2	73396.42469	16.5129133983804	1
sp|P62917|RL8_HUMAN	GIVKDIIHDPGR_3	NA_NA	GIVKDIIHDPGR_3_NA_NA	L	EGF	EGF_2	2	1	2	1.2	NA	NA	1
sp|P62917|RL8_HUMAN	IDKPILK_2	NA_NA	IDKPILK_2_NA_NA	L	EGF	EGF_2	2	1	2	1.2	144792.352481	17.4931171109046	1
sp|P62917|RL8_HUMAN	KGAGSVFR_2	NA_NA	KGAGSVFR_2_NA_NA	L	EGF	EGF_2	2	1	2	1.2	270199.71676	18.3931578678502	1
sp|P62917|RL8_HUMAN	KVGLIAAR_2	NA_NA	KVGLIAAR_2_NA_NA	L	EGF	EGF_2	2	1	2	1.2	142727.22876	17.472392296451	1
sp|P62917|RL8_HUMAN	VGLIAAR_2	NA_NA	VGLIAAR_2_NA_NA	L	EGF	EGF_2	2	1	2	1.2	137786.4144	17.4215653523018	1
sp|P62917|RL8_HUMAN	VKLPSGSK_2	NA_NA	VKLPSGSK_2_NA_NA	L	EGF	EGF_2	2	1	2	1.2	22349.70916	14.7974596681517	1
sp|P62937|PPIA_HUMAN	ALSTGEKGFGYK_3	NA_NA	ALSTGEKGFGYK_3_NA_NA	L	EGF	EGF_2	2	1	2	1.2	26038.11617	15.0178286854483	1
sp|P62937|PPIA_HUMAN	EGMNIVEAMER[3] M+15.9949|[9] M+15.9949_2	NA_NA	EGMNIVEAMER[3] M+15.9949|[9] M+15.9949_2_NA_NA	L	EGF	EGF_2	2	1	2	1.2	18663.96108	14.537458814603	1
sp|P62937|PPIA_HUMAN	HVVFGK_2	NA_NA	HVVFGK_2_NA_NA	L	EGF	EGF_2	2	1	2	1.2	286962.1783	18.4799923073051	1
sp|P62937|PPIA_HUMAN	KITIADCGQLE[7] C+57.0215_2	NA_NA	KITIADCGQLE[7] C+57.0215_2_NA_NA	L	EGF	EGF_2	2	1	2	1.2	330077.707548	18.6819374120901	1
sp|P62937|PPIA_HUMAN	VKEGMNIVEAMER[5] M+15.9949|[11] M+15.9949_3	NA_NA	VKEGMNIVEAMER[5] M+15.9949|[11] M+15.9949_3_NA_NA	L	EGF	EGF_2	2	1	2	1.2	286203.3378	18.4761722028673	1
sp|P62979|RS27A_HUMAN	VDENGKISR_3	NA_NA	VDENGKISR_3_NA_NA	L	EGF	EGF_2	2	1	2	1.2	1766.224548	11.1359442866312	1
sp|P62979|RS27A_HUMAN	VKLAVLK_2	NA_NA	VKLAVLK_2_NA_NA	L	EGF	EGF_2	2	1	2	1.2	NA	NA	1
sp|P62987|RL40_HUMAN	ESTLHLVLR_2	NA_NA	ESTLHLVLR_2_NA_NA	L	EGF	EGF_2	2	1	2	1.2	NA	NA	1
sp|P62987|RL40_HUMAN	ESTLHLVLR_3	NA_NA	ESTLHLVLR_3_NA_NA	L	EGF	EGF_2	2	1	2	1.2	93566.34012	16.8631932336379	1
sp|P62987|RL40_HUMAN	LIFAGK_2	NA_NA	LIFAGK_2_NA_NA	L	EGF	EGF_2	2	1	2	1.2	734754.714	19.8363944153797	1
sp|P62987|RL40_HUMAN	MQIFVK[1] M+15.9949_2	NA_NA	MQIFVK[1] M+15.9949_2_NA_NA	L	EGF	EGF_2	2	1	2	1.2	288025.242	18.4853269578435	1
sp|P62987|RL40_HUMAN	TITLEVEPSDTIENVK_2	NA_NA	TITLEVEPSDTIENVK_2_NA_NA	L	EGF	EGF_2	2	1	2	1.2	371152.2256	18.8511427254406	1
sp|P62987|RL40_HUMAN	TLSDYNIQK_2	NA_NA	TLSDYNIQK_2_NA_NA	L	EGF	EGF_2	2	1	2	1.2	NA	NA	1
sp|P63241|IF5A1_HUMAN	IVEMSTSK[4] M+15.9949_2	NA_NA	IVEMSTSK[4] M+15.9949_2_NA_NA	L	EGF	EGF_2	2	1	2	1.2	62613.44873	16.2836761772384	1
sp|P63241|IF5A1_HUMAN	NGFVVLK_2	NA_NA	NGFVVLK_2_NA_NA	L	EGF	EGF_2	2	1	2	1.2	4002.041959	12.3160118088446	1
sp|P63241|IF5A1_HUMAN	VHLVGIDIFTGK_3	NA_NA	VHLVGIDIFTGK_3_NA_NA	L	EGF	EGF_2	2	1	2	1.2	NA	NA	1
sp|P68104|EF1A1_HUMAN	EHALLAYTLGVK_2	NA_NA	EHALLAYTLGVK_2_NA_NA	L	EGF	EGF_2	2	1	2	1.2	12109.27171	13.9133157100071	1
sp|P68104|EF1A1_HUMAN	EHALLAYTLGVK_3	NA_NA	EHALLAYTLGVK_3_NA_NA	L	EGF	EGF_2	2	1	2	1.2	23919.01992	14.8953618870492	1
sp|P68104|EF1A1_HUMAN	EVSTYIK_2	NA_NA	EVSTYIK_2_NA_NA	L	EGF	EGF_2	2	1	2	1.2	143631.9732	17.4815086415947	1
sp|P68104|EF1A1_HUMAN	EVSTYIKK_2	NA_NA	EVSTYIKK_2_NA_NA	L	EGF	EGF_2	2	1	2	1.2	189297.4422	17.8797866228868	1
sp|P68104|EF1A1_HUMAN	EVSTYIKK_3	NA_NA	EVSTYIKK_3_NA_NA	L	EGF	EGF_2	2	1	2	1.2	180040.5515	17.8074535946123	1
sp|P68104|EF1A1_HUMAN	IGGIGTVPVGR_2	NA_NA	IGGIGTVPVGR_2_NA_NA	L	EGF	EGF_2	2	1	2	1.2	5915111.984	22.8454652821016	1
sp|P68104|EF1A1_HUMAN	KLEDGPK_2	NA_NA	KLEDGPK_2_NA_NA	L	EGF	EGF_2	2	1	2	1.2	32477.615342	15.3366493176332	1
sp|P68104|EF1A1_HUMAN	LPLQDVYK_2	NA_NA	LPLQDVYK_2_NA_NA	L	EGF	EGF_2	2	1	2	1.2	479938.07944619	19.2219799900115	1
sp|P68104|EF1A1_HUMAN	QLIVGVNK_2	NA_NA	QLIVGVNK_2_NA_NA	L	EGF	EGF_2	2	1	2	1.2	489153.6109	19.2494192972351	1
sp|P68104|EF1A1_HUMAN	QTVAVGVIK_2	NA_NA	QTVAVGVIK_2_NA_NA	L	EGF	EGF_2	2	1	2	1.2	1580653.012	20.941580499648	1
sp|P68104|EF1A1_HUMAN	RYEEIVK_2	NA_NA	RYEEIVK_2_NA_NA	L	EGF	EGF_2	2	1	2	1.2	40665.74806	15.6610177636177	1
sp|P68104|EF1A1_HUMAN	STTTGHLIYK_2	NA_NA	STTTGHLIYK_2_NA_NA	L	EGF	EGF_2	2	1	2	1.2	991615.8283	20.2689130056008	1
sp|P68104|EF1A1_HUMAN	STTTGHLIYK_3	NA_NA	STTTGHLIYK_3_NA_NA	L	EGF	EGF_2	2	1	2	1.2	752568.2183	19.8709540697618	1
sp|P68104|EF1A1_HUMAN	TIEKFEK_2	NA_NA	TIEKFEK_2_NA_NA	L	EGF	EGF_2	2	1	2	1.2	896062.1689	20.1227305356168	1
sp|P68104|EF1A1_HUMAN	VETGVLKPGMVVTFAPVNVTTEVK_3	NA_NA	VETGVLKPGMVVTFAPVNVTTEVK_3_NA_NA	L	EGF	EGF_2	2	1	2	1.2	4456.923054	12.4713235696674	1
sp|P68104|EF1A1_HUMAN	VETGVLKPGMVVTFAPVNVTTEVK[10] M+15.9949_3	NA_NA	VETGVLKPGMVVTFAPVNVTTEVK[10] M+15.9949_3_NA_NA	L	EGF	EGF_2	2	1	2	1.2	NA	NA	1
sp|P68104|EF1A1_HUMAN	YEEIVK_2	NA_NA	YEEIVK_2_NA_NA	L	EGF	EGF_2	2	1	2	1.2	184242.1492	17.8407348510069	1
sp|P68104|EF1A1_HUMAN	YYVTIIDAPGHR_3	NA_NA	YYVTIIDAPGHR_3_NA_NA	L	EGF	EGF_2	2	1	2	1.2	1005.668302	10.3234300574878	1
sp|P81605|DCD_HUMAN	DAVEDLESVGK_2	NA_NA	DAVEDLESVGK_2_NA_NA	L	EGF	EGF_2	2	1	2	1.2	79105.47092	16.6209810852958	1
sp|P81605|DCD_HUMAN	ENAGEDPGLAR_2	NA_NA	ENAGEDPGLAR_2_NA_NA	L	EGF	EGF_2	2	1	2	1.2	351979.6278	18.7746236351587	1
sp|P81605|DCD_HUMAN	KAVGGLGK_2	NA_NA	KAVGGLGK_2_NA_NA	L	EGF	EGF_2	2	1	2	1.2	17872.964884	14.4749825885163	1
sp|P83881|RL36A_HUMAN	GKDSLYAQGK_3	NA_NA	GKDSLYAQGK_3_NA_NA	L	EGF	EGF_2	2	1	2	1.2	37075.90186	15.5276853968437	1
sp|P83881|RL36A_HUMAN	GKDSLYAQGKR_3	NA_NA	GKDSLYAQGKR_3_NA_NA	L	EGF	EGF_2	2	1	2	1.2	37231.25313	15.5337177858753	1
sp|P83881|RL36A_HUMAN	KGQVIQF_2	NA_NA	KGQVIQF_2_NA_NA	L	EGF	EGF_2	2	1	2	1.2	58211.60351	16.1785103695575	1
sp|P83881|RL36A_HUMAN	LECVEPNCR[3] C+57.0215|[8] C+57.0215_2	NA_NA	LECVEPNCR[3] C+57.0215|[8] C+57.0215_2_NA_NA	L	EGF	EGF_2	2	1	2	1.2	158855.2364	17.6268443523976	1
sp|P83881|RL36A_HUMAN	MLAIKR[1] M+15.9949_2	NA_NA	MLAIKR[1] M+15.9949_2_NA_NA	L	EGF	EGF_2	2	1	2	1.2	3513.9847905	12.1283834627088	1
sp|P84098|RL19_HUMAN	KKLLADQAEAR_3	NA_NA	KKLLADQAEAR_3_NA_NA	L	EGF	EGF_2	2	1	2	1.2	NA	NA	1
sp|P84098|RL19_HUMAN	LASSVLR_2	NA_NA	LASSVLR_2_NA_NA	L	EGF	EGF_2	2	1	2	1.2	147439.2411	17.5192522557609	1
sp|P84098|RL19_HUMAN	LLADQAEAR_2	NA_NA	LLADQAEAR_2_NA_NA	L	EGF	EGF_2	2	1	2	1.2	121024.5032	17.234430877522	1
sp|P84103|SRSF3_HUMAN	AFGYYGPLR_2	NA_NA	AFGYYGPLR_2_NA_NA	L	EGF	EGF_2	2	1	2	1.2	121036.117	17.234569315337	1
sp|P84103|SRSF3_HUMAN	DSCPLDCK[3] C+57.0215|[7] C+57.0215_2	NA_NA	DSCPLDCK[3] C+57.0215|[7] C+57.0215_2_NA_NA	L	EGF	EGF_2	2	1	2	1.2	19270.65691	14.5836093625677	1
sp|P84103|SRSF3_HUMAN	VRVELSNGEK_3	NA_NA	VRVELSNGEK_3_NA_NA	L	EGF	EGF_2	2	1	2	1.2	447.6223012	9.15562933613478	1
sp|P84103|SRSF3_HUMAN	VRVELSNGEKR_3	NA_NA	VRVELSNGEKR_3_NA_NA	L	EGF	EGF_2	2	1	2	1.2	31856.25453581	15.3087802641672	1
sp|Q00610|CLH1_HUMAN	AVNYFSK_2	NA_NA	AVNYFSK_2_NA_NA	L	EGF	EGF_2	2	1	2	1.2	18415.482461	14.5181228050328	1
sp|Q00610|CLH1_HUMAN	IAAYLFK_2	NA_NA	IAAYLFK_2_NA_NA	L	EGF	EGF_2	2	1	2	1.2	NA	NA	1
sp|Q00610|CLH1_HUMAN	IYIDSNNNPER_2	NA_NA	IYIDSNNNPER_2_NA_NA	L	EGF	EGF_2	2	1	2	1.2	35739.14233	15.4747086235363	1
sp|Q01082|SPTB2_HUMAN	IDDIFER_2	NA_NA	IDDIFER_2_NA_NA	L	EGF	EGF_2	2	1	2	1.2	69.29237725	6.46411597834238	1
sp|Q01082|SPTB2_HUMAN	TALPAQSAATLPAR_2	NA_NA	TALPAQSAATLPAR_2_NA_NA	L	EGF	EGF_2	2	1	2	1.2	2150.743561	11.4201110342975	1
sp|Q01082|SPTB2_HUMAN	VAVVNQIAR_2	NA_NA	VAVVNQIAR_2_NA_NA	L	EGF	EGF_2	2	1	2	1.2	4681.560562	12.5422650369457	1
sp|Q01469|FABP5_HUMAN	ELGVGIALR_2	NA_NA	ELGVGIALR_2_NA_NA	L	EGF	EGF_2	2	1	2	1.2	NA	NA	1
sp|Q01469|FABP5_HUMAN	ELGVGIALRK_2	NA_NA	ELGVGIALRK_2_NA_NA	L	EGF	EGF_2	2	1	2	1.2	NA	NA	1
sp|Q02413|DSG1_HUMAN	EQYGQYALAVR_2	NA_NA	EQYGQYALAVR_2_NA_NA	L	EGF	EGF_2	2	1	2	1.2	NA	NA	1
sp|Q02413|DSG1_HUMAN	EQYNMLGGK[5] M+15.9949_2	NA_NA	EQYNMLGGK[5] M+15.9949_2_NA_NA	L	EGF	EGF_2	2	1	2	1.2	3007.263043	11.9037265805967	1
sp|Q02413|DSG1_HUMAN	ESSNVVVTER_2	NA_NA	ESSNVVVTER_2_NA_NA	L	EGF	EGF_2	2	1	2	1.2	37156.25186	15.5308085876983	1
sp|Q02413|DSG1_HUMAN	IIRQEPSDSPMFIINR[11] M+15.9949_3	NA_NA	IIRQEPSDSPMFIINR[11] M+15.9949_3_NA_NA	L	EGF	EGF_2	2	1	2	1.2	1295.429779	10.6887063296036	1
sp|Q02413|DSG1_HUMAN	LADISLGK_2	NA_NA	LADISLGK_2_NA_NA	L	EGF	EGF_2	2	1	2	1.2	595.4117809	9.56723518806793	1
sp|Q02413|DSG1_HUMAN	TGKLTLK_2	NA_NA	TGKLTLK_2_NA_NA	L	EGF	EGF_2	2	1	2	1.2	854.1865556	10.0878986118228	1
sp|Q02413|DSG1_HUMAN	TMNNFLDR[2] M+15.9949_2	NA_NA	TMNNFLDR[2] M+15.9949_2_NA_NA	L	EGF	EGF_2	2	1	2	1.2	NA	NA	1
sp|Q02413|DSG1_HUMAN	TMNNFLDREQYGQYALAVR[2] M+15.9949_3	NA_NA	TMNNFLDREQYGQYALAVR[2] M+15.9949_3_NA_NA	L	EGF	EGF_2	2	1	2	1.2	50326.2606	15.9685150156426	1
sp|Q02413|DSG1_HUMAN	TNVGILK_2	NA_NA	TNVGILK_2_NA_NA	L	EGF	EGF_2	2	1	2	1.2	NA	NA	1
sp|Q02413|DSG1_HUMAN	VIAPSSSLPTSLTIHHPR_4	NA_NA	VIAPSSSLPTSLTIHHPR_4_NA_NA	L	EGF	EGF_2	2	1	2	1.2	11280.3585	13.8110165292394	1
sp|Q02413|DSG1_HUMAN	YVMGNNPADLLAVDSR_2	NA_NA	YVMGNNPADLLAVDSR_2_NA_NA	L	EGF	EGF_2	2	1	2	1.2	NA	NA	1
sp|Q02539|H11_HUMAN	ALAAAGYDVEK_2	NA_NA	ALAAAGYDVEK_2_NA_NA	L	EGF	EGF_2	2	1	2	1.2	266083.1097	18.3710086400488	1
sp|Q02539|H11_HUMAN	ALAAAGYDVEKNNSR_2	NA_NA	ALAAAGYDVEKNNSR_2_NA_NA	L	EGF	EGF_2	2	1	2	1.2	115883.8128	17.1718107634471	1
sp|Q02539|H11_HUMAN	ALAAAGYDVEKNNSR_3	NA_NA	ALAAAGYDVEKNNSR_3_NA_NA	L	EGF	EGF_2	2	1	2	1.2	609611.9257	19.5670228317312	1
sp|Q02539|H11_HUMAN	GTLVQTK_2	NA_NA	GTLVQTK_2_NA_NA	L	EGF	EGF_2	2	1	2	1.2	451388.2706	19.1335006358516	1
sp|Q02539|H11_HUMAN	IKLGIK_2	NA_NA	IKLGIK_2_NA_NA	L	EGF	EGF_2	2	1	2	1.2	178759.7758	17.7971538459304	1
sp|Q02543|RL18A_HUMAN	AHSIQIMK[7] M+15.9949_2	NA_NA	AHSIQIMK[7] M+15.9949_2_NA_NA	L	EGF	EGF_2	2	1	2	1.2	73035.23534	16.5057962607238	1
sp|Q02543|RL18A_HUMAN	IFAPNHVVAK_3	NA_NA	IFAPNHVVAK_3_NA_NA	L	EGF	EGF_2	2	1	2	1.2	170496.6327	17.7288749518833	1
sp|Q02543|RL18A_HUMAN	VEEIAASK_2	NA_NA	VEEIAASK_2_NA_NA	L	EGF	EGF_2	2	1	2	1.2	125092.6728998	17.2821289939667	1
sp|Q02878|RL6_HUMAN	FVIATSTK_2	NA_NA	FVIATSTK_2_NA_NA	L	EGF	EGF_2	2	1	2	1.2	42268.18323	15.7167757144393	1
sp|Q02878|RL6_HUMAN	VLATVTKPVGGDK_3	NA_NA	VLATVTKPVGGDK_3_NA_NA	L	EGF	EGF_2	2	1	2	1.2	45797.04527	15.8324581322651	1
sp|Q02878|RL6_HUMAN	YYPTEDVPR_2	NA_NA	YYPTEDVPR_2_NA_NA	L	EGF	EGF_2	2	1	2	1.2	105573.0456	17.0373732452892	1
sp|Q06830|PRDX1_HUMAN	ADEGISFR_2	NA_NA	ADEGISFR_2_NA_NA	L	EGF	EGF_2	2	1	2	1.2	73508.70573	16.5151187309059	1
sp|Q06830|PRDX1_HUMAN	GLFIIDDKGILR_2	NA_NA	GLFIIDDKGILR_2_NA_NA	L	EGF	EGF_2	2	1	2	1.2	NA	NA	1
sp|Q06830|PRDX1_HUMAN	GLFIIDDKGILR_3	NA_NA	GLFIIDDKGILR_3_NA_NA	L	EGF	EGF_2	2	1	2	1.2	1018.043938	10.341075344108	1
sp|Q06830|PRDX1_HUMAN	IGHPAPNFK_2	NA_NA	IGHPAPNFK_2_NA_NA	L	EGF	EGF_2	2	1	2	1.2	26707.98492	15.0544747413822	1
sp|Q06830|PRDX1_HUMAN	QITVNDLPVGR_2	NA_NA	QITVNDLPVGR_2_NA_NA	L	EGF	EGF_2	2	1	2	1.2	68113.89714	16.4051527890267	1
sp|Q06830|PRDX1_HUMAN	SVDETLR_2	NA_NA	SVDETLR_2_NA_NA	L	EGF	EGF_2	2	1	2	1.2	132818.1107125	17.3685835875362	1
sp|Q06830|PRDX1_HUMAN	TIAQDYGVLK_2	NA_NA	TIAQDYGVLK_2_NA_NA	L	EGF	EGF_2	2	1	2	1.2	1369.926873	10.7693743995932	1
sp|Q06830|PRDX1_HUMAN	TIAQDYGVLKADEGISFR_3	NA_NA	TIAQDYGVLKADEGISFR_3_NA_NA	L	EGF	EGF_2	2	1	2	1.2	NA	NA	1
sp|Q07020|RL18_HUMAN	GCGTVLLSGPR[2] C+57.0215_2	NA_NA	GCGTVLLSGPR[2] C+57.0215_2_NA_NA	L	EGF	EGF_2	2	1	2	1.2	87417.6313	16.7651278974828	1
sp|Q07020|RL18_HUMAN	ILTFDQLALDSPK_2	NA_NA	ILTFDQLALDSPK_2_NA_NA	L	EGF	EGF_2	2	1	2	1.2	44339.57917	15.7857986881725	1
sp|Q07020|RL18_HUMAN	SQDIYLR_2	NA_NA	SQDIYLR_2_NA_NA	L	EGF	EGF_2	2	1	2	1.2	37198.60022	15.5324519444896	1
sp|Q07020|RL18_HUMAN	TAVVVGTITDDVR_2	NA_NA	TAVVVGTITDDVR_2_NA_NA	L	EGF	EGF_2	2	1	2	1.2	114259.4336	17.1514449889187	1
sp|Q07020|RL18_HUMAN	TNRPPLSLSR_3	NA_NA	TNRPPLSLSR_3_NA_NA	L	EGF	EGF_2	2	1	2	1.2	208409.9884	18.0185561283728	1
sp|Q07020|RL18_HUMAN	TNSTFNQVVLKR_3	NA_NA	TNSTFNQVVLKR_3_NA_NA	L	EGF	EGF_2	2	1	2	1.2	893.6275024	10.1530210079264	1
sp|Q08188|TGM3_HUMAN	DAATDVASR_2	NA_NA	DAATDVASR_2_NA_NA	L	EGF	EGF_2	2	1	2	1.2	34395.12337	15.4194076409939	1
sp|Q08188|TGM3_HUMAN	NSVNSHTIGR_3	NA_NA	NSVNSHTIGR_3_NA_NA	L	EGF	EGF_2	2	1	2	1.2	14049.81549	14.1277547949163	1
sp|Q08188|TGM3_HUMAN	SLGIPSR_2	NA_NA	SLGIPSR_2_NA_NA	L	EGF	EGF_2	2	1	2	1.2	16406.52049	14.3514729138172	1
sp|Q08188|TGM3_HUMAN	VRFDILPSR_3	NA_NA	VRFDILPSR_3_NA_NA	L	EGF	EGF_2	2	1	2	1.2	5356.864884	12.7366644232071	1
sp|Q08554|DSC1_HUMAN	IDVEILR_2	NA_NA	IDVEILR_2_NA_NA	L	EGF	EGF_2	2	1	2	1.2	4174.38119	12.3768378641494	1
sp|Q08554|DSC1_HUMAN	ILQQIPDHPK_3	NA_NA	ILQQIPDHPK_3_NA_NA	L	EGF	EGF_2	2	1	2	1.2	2940.797766	11.8714830915184	1
sp|Q08554|DSC1_HUMAN	MKVQDQDLPNTPHSK[1] M+15.9949_4	NA_NA	MKVQDQDLPNTPHSK[1] M+15.9949_4_NA_NA	L	EGF	EGF_2	2	1	2	1.2	28557.67852	15.1510823167447	1
sp|Q08554|DSC1_HUMAN	VQDQDLPNTPHSK_3	NA_NA	VQDQDLPNTPHSK_3_NA_NA	L	EGF	EGF_2	2	1	2	1.2	NA	NA	1
sp|Q08554|DSC1_HUMAN	VTATDLDEPDTLHTR_3	NA_NA	VTATDLDEPDTLHTR_3_NA_NA	L	EGF	EGF_2	2	1	2	1.2	9935.841628	13.6279176936875	1
sp|Q13835|PKP1_HUMAN	EAVSLLR_2	NA_NA	EAVSLLR_2_NA_NA	L	EGF	EGF_2	2	1	2	1.2	2364.507431	11.5568151915316	1
sp|Q13835|PKP1_HUMAN	GLPQIAR_2	NA_NA	GLPQIAR_2_NA_NA	L	EGF	EGF_2	2	1	2	1.2	NA	NA	1
sp|Q13835|PKP1_HUMAN	HPLLHR_2	NA_NA	HPLLHR_2_NA_NA	L	EGF	EGF_2	2	1	2	1.2	993.4562038	10.3058037889715	1
sp|Q13835|PKP1_HUMAN	LLQSGNSDVVR_2	NA_NA	LLQSGNSDVVR_2_NA_NA	L	EGF	EGF_2	2	1	2	1.2	14665.79826	14.1896592098025	1
sp|Q13835|PKP1_HUMAN	NLMASQPQLAK[3] M+15.9949_2	NA_NA	NLMASQPQLAK[3] M+15.9949_2_NA_NA	L	EGF	EGF_2	2	1	2	1.2	1727.605774	11.1040495591706	1
sp|Q13835|PKP1_HUMAN	NMLGTLAGANSLR_2	NA_NA	NMLGTLAGANSLR_2_NA_NA	L	EGF	EGF_2	2	1	2	1.2	320.8375711	8.67519051670893	1
sp|Q13835|PKP1_HUMAN	SGASLLSNMSR_2	NA_NA	SGASLLSNMSR_2_NA_NA	L	EGF	EGF_2	2	1	2	1.2	NA	NA	1
sp|Q13835|PKP1_HUMAN	SGASLLSNMSR[9] M+15.9949_2	NA_NA	SGASLLSNMSR[9] M+15.9949_2_NA_NA	L	EGF	EGF_2	2	1	2	1.2	144343.653853	17.4886393856062	1
sp|Q13835|PKP1_HUMAN	VMGNQVFPEVTR_2	NA_NA	VMGNQVFPEVTR_2_NA_NA	L	EGF	EGF_2	2	1	2	1.2	NA	NA	1
sp|Q13835|PKP1_HUMAN	VMGNQVFPEVTR[2] M+15.9949_2	NA_NA	VMGNQVFPEVTR[2] M+15.9949_2_NA_NA	L	EGF	EGF_2	2	1	2	1.2	2083.143914	11.3740380271432	1
sp|Q13835|PKP1_HUMAN	YRQLEYNAR_3	NA_NA	YRQLEYNAR_3_NA_NA	L	EGF	EGF_2	2	1	2	1.2	4445.147245	12.4675067246897	1
sp|Q13885|TBB2A_HUMAN	AILVDLEPGTMDSVR[11] M+15.9949_2	NA_NA	AILVDLEPGTMDSVR[11] M+15.9949_2_NA_NA	L	EGF	EGF_2	2	1	2	1.2	2007731.079149	21.2866258442057	1
sp|Q13885|TBB2A_HUMAN	GHYTEGAELVDSVLDVVR_3	NA_NA	GHYTEGAELVDSVLDVVR_3_NA_NA	L	EGF	EGF_2	2	1	2	1.2	50549.29303	15.9748945257111	1
sp|Q13885|TBB2A_HUMAN	MSMKEVDEQMLNVQNK[1] M+15.9949|[3] M+15.9949|[10] M+15.9949_3	NA_NA	MSMKEVDEQMLNVQNK[1] M+15.9949|[3] M+15.9949|[10] M+15.9949_3_NA_NA	L	EGF	EGF_2	2	1	2	1.2	60162.13977	16.2260594904794	1
sp|Q14019|COTL1_HUMAN	AAYNLVR_2	NA_NA	AAYNLVR_2_NA_NA	L	EGF	EGF_2	2	1	2	1.2	9494.546483	13.5623746059073	1
sp|Q14019|COTL1_HUMAN	LFAFVR_2	NA_NA	LFAFVR_2_NA_NA	L	EGF	EGF_2	2	1	2	1.2	NA	NA	1
sp|Q14847|LASP1_HUMAN	ACFHCETCK[2] C+57.0215|[5] C+57.0215|[8] C+57.0215_3	NA_NA	ACFHCETCK[2] C+57.0215|[5] C+57.0215|[8] C+57.0215_3_NA_NA	L	EGF	EGF_2	2	1	2	1.2	48210.62743	15.9065548162155	1
sp|Q14847|LASP1_HUMAN	GFSVVADTPELQR_2	NA_NA	GFSVVADTPELQR_2_NA_NA	L	EGF	EGF_2	2	1	2	1.2	NA	NA	1
sp|Q14847|LASP1_HUMAN	IVYPTEK_2	NA_NA	IVYPTEK_2_NA_NA	L	EGF	EGF_2	2	1	2	1.2	115027.3071	17.1611080983396	1
sp|Q14847|LASP1_HUMAN	LKQQSELQSQVR_2	NA_NA	LKQQSELQSQVR_2_NA_NA	L	EGF	EGF_2	2	1	2	1.2	70145.81889	16.4475607237822	1
sp|Q14847|LASP1_HUMAN	LKQQSELQSQVR_3	NA_NA	LKQQSELQSQVR_3_NA_NA	L	EGF	EGF_2	2	1	2	1.2	1624.321533	11.0151127567227	1
sp|Q14847|LASP1_HUMAN	MTLNMK[1] M+15.9949|[5] M+15.9949_2	NA_NA	MTLNMK[1] M+15.9949|[5] M+15.9949_2_NA_NA	L	EGF	EGF_2	2	1	2	1.2	16402.22604	14.3510952351547	1
sp|Q14847|LASP1_HUMAN	TQDQISNIK_2	NA_NA	TQDQISNIK_2_NA_NA	L	EGF	EGF_2	2	1	2	1.2	65904.88571	16.3575890307598	1
sp|Q14847|LASP1_HUMAN	YKEEFEK_2	NA_NA	YKEEFEK_2_NA_NA	L	EGF	EGF_2	2	1	2	1.2	41633.771	15.6949578478543	1
sp|Q15149|PLEC_HUMAN	FAEQTLR_2	NA_NA	FAEQTLR_2_NA_NA	L	EGF	EGF_2	2	1	2	1.2	NA	NA	1
sp|Q15149|PLEC_HUMAN	GCLDEETSR[2] C+57.0215_2	NA_NA	GCLDEETSR[2] C+57.0215_2_NA_NA	L	EGF	EGF_2	2	1	2	1.2	4783.215956	12.5732564443386	1
sp|Q15149|PLEC_HUMAN	LTVDEAVR_2	NA_NA	LTVDEAVR_2_NA_NA	L	EGF	EGF_2	2	1	2	1.2	NA	NA	1
sp|Q15181|IPYR_HUMAN	AAPFSLEYR_2	NA_NA	AAPFSLEYR_2_NA_NA	L	EGF	EGF_2	2	1	2	1.2	NA	NA	1
sp|Q15181|IPYR_HUMAN	VFLKNEK_2	NA_NA	VFLKNEK_2_NA_NA	L	EGF	EGF_2	2	1	2	1.2	1222.502392	10.6051128037515	1
sp|Q15233|NONO_HUMAN	AAPGAEFAPNKR_3	NA_NA	AAPGAEFAPNKR_3_NA_NA	L	EGF	EGF_2	2	1	2	1.2	93757.07924	16.8661312376373	1
sp|Q15233|NONO_HUMAN	FACHSASLTVR[3] C+57.0215_3	NA_NA	FACHSASLTVR[3] C+57.0215_3_NA_NA	L	EGF	EGF_2	2	1	2	1.2	37792.03785	15.5552859253765	1
sp|Q15233|NONO_HUMAN	GIVEFSGKPAAR_2	NA_NA	GIVEFSGKPAAR_2_NA_NA	L	EGF	EGF_2	2	1	2	1.2	NA	NA	1
sp|Q15233|NONO_HUMAN	GIVEFSGKPAAR_3	NA_NA	GIVEFSGKPAAR_3_NA_NA	L	EGF	EGF_2	2	1	2	1.2	141140.4543	17.4562632643361	1
sp|Q15233|NONO_HUMAN	RQQEGFKGTFPDAR_4	NA_NA	RQQEGFKGTFPDAR_4_NA_NA	L	EGF	EGF_2	2	1	2	1.2	6614.82464	13.0409784266805	1
sp|Q15233|NONO_HUMAN	TFNLEK_2	NA_NA	TFNLEK_2_NA_NA	L	EGF	EGF_2	2	1	2	1.2	30018.87259	15.2230734057215	1
sp|Q15233|NONO_HUMAN	TLAEIAK_2	NA_NA	TLAEIAK_2_NA_NA	L	EGF	EGF_2	2	1	2	1.2	22246.67508	14.7907933420235	1
sp|Q15365|PCBP1_HUMAN	EVGSIIGK_2	NA_NA	EVGSIIGK_2_NA_NA	L	EGF	EGF_2	2	1	2	1.2	32982.50935	15.3589047755898	1
sp|Q15365|PCBP1_HUMAN	IANPVEGSSGR_2	NA_NA	IANPVEGSSGR_2_NA_NA	L	EGF	EGF_2	2	1	2	1.2	35784.07499	15.4765212974263	1
sp|Q15417|CNN3_HUMAN	GASQAGMLAPGTR[7] M+15.9949_2	NA_NA	GASQAGMLAPGTR[7] M+15.9949_2_NA_NA	L	EGF	EGF_2	2	1	2	1.2	37398.38396	15.5401795410737	1
sp|Q15417|CNN3_HUMAN	GMSVYGLGR[2] M+15.9949_2	NA_NA	GMSVYGLGR[2] M+15.9949_2_NA_NA	L	EGF	EGF_2	2	1	2	1.2	14363.41924	14.1596028370375	1
sp|Q16695|H31T_HUMAN	EIAQDFK_2	NA_NA	EIAQDFK_2_NA_NA	L	EGF	EGF_2	2	1	2	1.2	260952.487	18.3429188570943	1
sp|Q16695|H31T_HUMAN	EIAQDFKTDLR_2	NA_NA	EIAQDFKTDLR_2_NA_NA	L	EGF	EGF_2	2	1	2	1.2	136620.8447	17.4093093227453	1
sp|Q16695|H31T_HUMAN	EIAQDFKTDLR_3	NA_NA	EIAQDFKTDLR_3_NA_NA	L	EGF	EGF_2	2	1	2	1.2	485313.0605	19.2380473912126	1
sp|Q16695|H31T_HUMAN	KLPFQR_2	NA_NA	KLPFQR_2_NA_NA	L	EGF	EGF_2	2	1	2	1.2	394460.8319	18.9390137600455	1
sp|Q16695|H31T_HUMAN	RVTIMPK[5] M+15.9949_2	NA_NA	RVTIMPK[5] M+15.9949_2_NA_NA	L	EGF	EGF_2	2	1	2	1.2	776326.9414	19.9157960607575	1
sp|Q16695|H31T_HUMAN	STELLIR_2	NA_NA	STELLIR_2_NA_NA	L	EGF	EGF_2	2	1	2	1.2	1449970.868	20.8170837151083	1
sp|Q16695|H31T_HUMAN	VTIMPK[4] M+15.9949_2	NA_NA	VTIMPK[4] M+15.9949_2_NA_NA	L	EGF	EGF_2	2	1	2	1.2	981049.0262	20.2534569399015	1
sp|Q16695|H31T_HUMAN	YRPGTVALR_2	NA_NA	YRPGTVALR_2_NA_NA	L	EGF	EGF_2	2	1	2	1.2	356112.1414	18.7914633297483	1
sp|Q16695|H31T_HUMAN	YRPGTVALR_3	NA_NA	YRPGTVALR_3_NA_NA	L	EGF	EGF_2	2	1	2	1.2	780474.6755	19.9234835265343	1
sp|Q32P51|RA1L2_HUMAN	IFVGGIK_2	NA_NA	IFVGGIK_2_NA_NA	L	EGF	EGF_2	2	1	2	1.2	34904.88933	15.44063274786	1
sp|Q32P51|RA1L2_HUMAN	KIFVGGIK_2	NA_NA	KIFVGGIK_2_NA_NA	L	EGF	EGF_2	2	1	2	1.2	NA	NA	1
sp|Q562R1|ACTBL_HUMAN	CDVDIRK[1] C+57.0215_2	NA_NA	CDVDIRK[1] C+57.0215_2_NA_NA	L	EGF	EGF_2	2	1	2	1.2	89536.85344	16.7996852296628	1
sp|Q58FF8|H90B2_HUMAN	SIYYITGESK_2	NA_NA	SIYYITGESK_2_NA_NA	L	EGF	EGF_2	2	1	2	1.2	96094.41336	16.9016561701094	1
sp|Q58FF8|H90B2_HUMAN	SLVSVTK_2	NA_NA	SLVSVTK_2_NA_NA	L	EGF	EGF_2	2	1	2	1.2	235889.3856	18.197242208075	1
sp|Q5D862|FILA2_HUMAN	ASHFQSHSSER_3	NA_NA	ASHFQSHSSER_3_NA_NA	L	EGF	EGF_2	2	1	2	1.2	667.9781901	9.73314841943078	1
sp|Q5D862|FILA2_HUMAN	ELHPVLK_2	NA_NA	ELHPVLK_2_NA_NA	L	EGF	EGF_2	2	1	2	1.2	7395.183778	13.2018615159734	1
sp|Q5D862|FILA2_HUMAN	SSGFGQHESR_3	NA_NA	SSGFGQHESR_3_NA_NA	L	EGF	EGF_2	2	1	2	1.2	3799.307476	12.2410119890283	1
sp|Q5HYC2|K2026_HUMAN	EGLHSLAFK_2	NA_NA	EGLHSLAFK_2_NA_NA	L	EGF	EGF_2	2	1	2	1.2	10037.63068	13.6426223809443	1
sp|Q5JNZ5|RS26L_HUMAN	GHVQPIR_2	NA_NA	GHVQPIR_2_NA_NA	L	EGF	EGF_2	2	1	2	1.2	64411.83377	16.3245293758688	1
sp|Q5JNZ5|RS26L_HUMAN	GRGHVQPIR_3	NA_NA	GRGHVQPIR_3_NA_NA	L	EGF	EGF_2	2	1	2	1.2	NA	NA	1
sp|Q5JNZ5|RS26L_HUMAN	NIVEAAAVR_2	NA_NA	NIVEAAAVR_2_NA_NA	L	EGF	EGF_2	2	1	2	1.2	263836.1473	18.3587739424166	1
sp|Q6NVV1|R13P3_HUMAN	MVVPAALK[1] M+15.9949_2	NA_NA	MVVPAALK[1] M+15.9949_2_NA_NA	L	EGF	EGF_2	2	1	2	1.2	165108.6709	17.6825475927846	1
sp|Q6NVV1|R13P3_HUMAN	YQAVTATLEEK_2	NA_NA	YQAVTATLEEK_2_NA_NA	L	EGF	EGF_2	2	1	2	1.2	66811.05988	16.3772905563328	1
sp|Q71U36|TBA1A_HUMAN	AVFVDLEPTVIDEVR_2	NA_NA	AVFVDLEPTVIDEVR_2_NA_NA	L	EGF	EGF_2	2	1	2	1.2	2808300.869	21.7707573083173	1
sp|Q71U36|TBA1A_HUMAN	DVNAAIATIK_2	NA_NA	DVNAAIATIK_2_NA_NA	L	EGF	EGF_2	2	1	2	1.2	1750112.68	21.0885076125348	1
sp|Q71U36|TBA1A_HUMAN	LSVDYGKK_2	NA_NA	LSVDYGKK_2_NA_NA	L	EGF	EGF_2	2	1	2	1.2	147580.6863	17.5206356355619	1
sp|Q71U36|TBA1A_HUMAN	LSVDYGKK_3	NA_NA	LSVDYGKK_3_NA_NA	L	EGF	EGF_2	2	1	2	1.2	203781.5005	17.9861547935752	1
sp|Q71U36|TBA1A_HUMAN	VGINYQPPTVVPGGDLAK_2	NA_NA	VGINYQPPTVVPGGDLAK_2_NA_NA	L	EGF	EGF_2	2	1	2	1.2	6896.270628	13.1010919064611	1
sp|Q71U36|TBA1A_HUMAN	YMACCLLYR[2] M+15.9949|[4] C+57.0215|[5] C+57.0215_2	NA_NA	YMACCLLYR[2] M+15.9949|[4] C+57.0215|[5] C+57.0215_2_NA_NA	L	EGF	EGF_2	2	1	2	1.2	NA	NA	1
sp|Q86YZ3|HORN_HUMAN	GPYESGSGHSSGLGHR_2	NA_NA	GPYESGSGHSSGLGHR_2_NA_NA	L	EGF	EGF_2	2	1	2	1.2	NA	NA	1
sp|Q86YZ3|HORN_HUMAN	GPYESGSGHSSGLGHR_3	NA_NA	GPYESGSGHSSGLGHR_3_NA_NA	L	EGF	EGF_2	2	1	2	1.2	NA	NA	1
sp|Q86YZ3|HORN_HUMAN	GPYESGSGHSSGLGHR_4	NA_NA	GPYESGSGHSSGLGHR_4_NA_NA	L	EGF	EGF_2	2	1	2	1.2	464881.2381	19.175993907561	1
sp|Q86YZ3|HORN_HUMAN	GRHGSGLGHSSSHGQHGSGSGR_4	NA_NA	GRHGSGLGHSSSHGQHGSGSGR_4_NA_NA	L	EGF	EGF_2	2	1	2	1.2	NA	NA	1
sp|Q86YZ3|HORN_HUMAN	GRHGSGLGHSSSHGQHGSGSGR_5	NA_NA	GRHGSGLGHSSSHGQHGSGSGR_5_NA_NA	L	EGF	EGF_2	2	1	2	1.2	334.6526701	8.73601194605471	1
sp|Q86YZ3|HORN_HUMAN	GRHGSGSGQSSSYGPYR_3	NA_NA	GRHGSGSGQSSSYGPYR_3_NA_NA	L	EGF	EGF_2	2	1	2	1.2	NA	NA	1
sp|Q86YZ3|HORN_HUMAN	GRHGSGSGQSSSYGPYR_4	NA_NA	GRHGSGSGQSSSYGPYR_4_NA_NA	L	EGF	EGF_2	2	1	2	1.2	NA	NA	1
sp|Q86YZ3|HORN_HUMAN	HGSGLGHSSSHGQHGSGSGR_3	NA_NA	HGSGLGHSSSHGQHGSGSGR_3_NA_NA	L	EGF	EGF_2	2	1	2	1.2	11572.03711	13.847846465541	1
sp|Q86YZ3|HORN_HUMAN	HGSGLGHSSSHGQHGSGSGR_4	NA_NA	HGSGLGHSSSHGQHGSGSGR_4_NA_NA	L	EGF	EGF_2	2	1	2	1.2	61243.80252	16.251767470637	1
sp|Q86YZ3|HORN_HUMAN	HGSGLGHSSSHGQHGSGSGR_5	NA_NA	HGSGLGHSSSHGQHGSGSGR_5_NA_NA	L	EGF	EGF_2	2	1	2	1.2	25744.95892	15.001493578718	1
sp|Q86YZ3|HORN_HUMAN	HGSGSGHSSSHGQHGSGSSYSYSR_4	NA_NA	HGSGSGHSSSHGQHGSGSSYSYSR_4_NA_NA	L	EGF	EGF_2	2	1	2	1.2	20.22932728	4.68786767027632	1
sp|Q86YZ3|HORN_HUMAN	HGSGSGHSSSHGQHGSGSSYSYSR_5	NA_NA	HGSGSGHSSSHGQHGSGSSYSYSR_5_NA_NA	L	EGF	EGF_2	2	1	2	1.2	1.43145413	0.866972671941276	1
sp|Q86YZ3|HORN_HUMAN	HGSGSGQSSSYGPYR_2	NA_NA	HGSGSGQSSSYGPYR_2_NA_NA	L	EGF	EGF_2	2	1	2	1.2	NA	NA	1
sp|Q86YZ3|HORN_HUMAN	HGSGSGQSSSYGPYR_3	NA_NA	HGSGSGQSSSYGPYR_3_NA_NA	L	EGF	EGF_2	2	1	2	1.2	29742.4945	15.2097292617719	1
sp|Q86YZ3|HORN_HUMAN	QSSSYGPHGYGSGR_2	NA_NA	QSSSYGPHGYGSGR_2_NA_NA	L	EGF	EGF_2	2	1	2	1.2	NA	NA	1
sp|Q86YZ3|HORN_HUMAN	QSSSYGPHGYGSGR_3	NA_NA	QSSSYGPHGYGSGR_3_NA_NA	L	EGF	EGF_2	2	1	2	1.2	94.09199291	6.90549128291267	1
sp|Q8IV33|K0825_HUMAN	DGIIIR_2	NA_NA	DGIIIR_2_NA_NA	L	EGF	EGF_2	2	1	2	1.2	68974.75447	16.4232720266346	1
sp|Q8IV33|K0825_HUMAN	SLSLLASR_2	NA_NA	SLSLLASR_2_NA_NA	L	EGF	EGF_2	2	1	2	1.2	136674.5288576	17.4098761078169	1
sp|Q8NBS9|TXND5_HUMAN	DLDSLHR_2	NA_NA	DLDSLHR_2_NA_NA	L	EGF	EGF_2	2	1	2	1.2	13248.17148	14.0429968624639	1
sp|Q8NBS9|TXND5_HUMAN	EFPGLAGVK_2	NA_NA	EFPGLAGVK_2_NA_NA	L	EGF	EGF_2	2	1	2	1.2	NA	NA	1
sp|Q8NBS9|TXND5_HUMAN	IAEVDCTAER[6] C+57.0215_2	NA_NA	IAEVDCTAER[6] C+57.0215_2_NA_NA	L	EGF	EGF_2	2	1	2	1.2	13521.38056	14.0724460718101	1
sp|Q8WV24|PHLA1_HUMAN	ALKEGVLEK_2	NA_NA	ALKEGVLEK_2_NA_NA	L	EGF	EGF_2	2	1	2	1.2	NA	NA	1
sp|Q8WV24|PHLA1_HUMAN	ALKEGVLEKR_3	NA_NA	ALKEGVLEKR_3_NA_NA	L	EGF	EGF_2	2	1	2	1.2	41466.29459	15.6891427450242	1
sp|Q8WV24|PHLA1_HUMAN	QAILAVK_2	NA_NA	QAILAVK_2_NA_NA	L	EGF	EGF_2	2	1	2	1.2	93301.12783	16.8590981311927	1
sp|Q8WZ42|TITIN_HUMAN	HIKDIK_2	NA_NA	HIKDIK_2_NA_NA	L	EGF	EGF_2	2	1	2	1.2	NA	NA	1
sp|Q8WZ42|TITIN_HUMAN	TDSGLYR_2	NA_NA	TDSGLYR_2_NA_NA	L	EGF	EGF_2	2	1	2	1.2	3041.706166	11.9201563087265	1
sp|Q8WZ42|TITIN_HUMAN	VLGYVVEMQPK_2	NA_NA	VLGYVVEMQPK_2_NA_NA	L	EGF	EGF_2	2	1	2	1.2	1088.789899	10.4380011034753	1
sp|Q96A08|H2B1A_HUMAN	AVTKYTSSK_2	NA_NA	AVTKYTSSK_2_NA_NA	L	EGF	EGF_2	2	1	2	1.2	NA	NA	1
sp|Q96A08|H2B1A_HUMAN	EIQTAVR_2	NA_NA	EIQTAVR_2_NA_NA	L	EGF	EGF_2	2	1	2	1.2	913383.2167	20.1503519861303	1
sp|Q96A08|H2B1A_HUMAN	LLLPGELAK_2	NA_NA	LLLPGELAK_2_NA_NA	L	EGF	EGF_2	2	1	2	1.2	2231874.036	21.4393154060719	1
sp|Q96A08|H2B1A_HUMAN	QVHPDTGISSK_2	NA_NA	QVHPDTGISSK_2_NA_NA	L	EGF	EGF_2	2	1	2	1.2	76014.26559	16.5634738050268	1
sp|Q96A08|H2B1A_HUMAN	QVHPDTGISSK_3	NA_NA	QVHPDTGISSK_3_NA_NA	L	EGF	EGF_2	2	1	2	1.2	277014.4659	18.4290930223499	1
sp|Q96L21|RL10L_HUMAN	GAFGKPQGTVAR_3	NA_NA	GAFGKPQGTVAR_3_NA_NA	L	EGF	EGF_2	2	1	2	1.2	113162.6255	17.137529259888	1
sp|Q96L21|RL10L_HUMAN	IFDLGR_2	NA_NA	IFDLGR_2_NA_NA	L	EGF	EGF_2	2	1	2	1.2	70395.34674	16.4526836778778	1
sp|Q96QV6|H2A1A_HUMAN	AGLQFPVGR_2	NA_NA	AGLQFPVGR_2_NA_NA	L	EGF	EGF_2	2	1	2	1.2	1229362.81019	20.5789705478531	1
sp|Q96QV6|H2A1A_HUMAN	HLQLAIR_2	NA_NA	HLQLAIR_2_NA_NA	L	EGF	EGF_2	2	1	2	1.2	512309.1111662	19.3161462551518	1
sp|Q96QV6|H2A1A_HUMAN	TRIIPR_2	NA_NA	TRIIPR_2_NA_NA	L	EGF	EGF_2	2	1	2	1.2	30265.58797	15.2348819891974	1
sp|Q99497|PARK7_HUMAN	ALVILAK_2	NA_NA	ALVILAK_2_NA_NA	L	EGF	EGF_2	2	1	2	1.2	55210.28025	16.1021405349572	1
sp|Q99497|PARK7_HUMAN	APLVLKD_2	NA_NA	APLVLKD_2_NA_NA	L	EGF	EGF_2	2	1	2	1.2	20268.6204698	14.6564515095333	1
sp|Q99497|PARK7_HUMAN	DGLILTSR_2	NA_NA	DGLILTSR_2_NA_NA	L	EGF	EGF_2	2	1	2	1.2	25295.84746	14.9761041836599	1
sp|Q9BWD1|THIC_HUMAN	APHLAYLR_3	NA_NA	APHLAYLR_3_NA_NA	L	EGF	EGF_2	2	1	2	1.2	2868.439515	11.8355416128305	1
sp|Q9BWD1|THIC_HUMAN	GLTPLAR_2	NA_NA	GLTPLAR_2_NA_NA	L	EGF	EGF_2	2	1	2	1.2	20680.81282	14.6854964997712	1
sp|Q9H4B7|TBB1_HUMAN	FPGQLNADLR_2	NA_NA	FPGQLNADLR_2_NA_NA	L	EGF	EGF_2	2	1	2	1.2	71515.00406	16.4754495659669	1
sp|Q9H4B7|TBB1_HUMAN	IREEYPDR_3	NA_NA	IREEYPDR_3_NA_NA	L	EGF	EGF_2	2	1	2	1.2	399114.5848	18.955934705565	1
sp|Q9H4B7|TBB1_HUMAN	LAVNMVPFPR_2	NA_NA	LAVNMVPFPR_2_NA_NA	L	EGF	EGF_2	2	1	2	1.2	NA	NA	1
sp|Q9H4B7|TBB1_HUMAN	LAVNMVPFPR[5] M+15.9949_2	NA_NA	LAVNMVPFPR[5] M+15.9949_2_NA_NA	L	EGF	EGF_2	2	1	2	1.2	1935471.50677	21.2337448694078	1
sp|Q9NX62|IMPA3_HUMAN	MTSGDVLSNR_2	NA_NA	MTSGDVLSNR_2_NA_NA	L	EGF	EGF_2	2	1	2	1.2	25961.74646	15.0135910480572	1
sp|Q9NX62|IMPA3_HUMAN	MTSGDVLSNR[1] M+15.9949_2	NA_NA	MTSGDVLSNR[1] M+15.9949_2_NA_NA	L	EGF	EGF_2	2	1	2	1.2	134.1291536	7.4169702686985	1
sp|Q9ULV4|COR1C_HUMAN	HGYIPGK_2	NA_NA	HGYIPGK_2_NA_NA	L	EGF	EGF_2	2	1	2	1.2	27490.98079	15.0961619891201	1
sp|Q9ULV4|COR1C_HUMAN	KQEIVAEKEK_3	NA_NA	KQEIVAEKEK_3_NA_NA	L	EGF	EGF_2	2	1	2	1.2	689.5599671	9.77902344100523	1
sp|Q9Y446|PKP3_HUMAN	LAIEQER_2	NA_NA	LAIEQER_2_NA_NA	L	EGF	EGF_2	2	1	2	1.2	68.93445942	6.45664467327796	1
sp|Q9Y446|PKP3_HUMAN	LFNHANQEVQR_3	NA_NA	LFNHANQEVQR_3_NA_NA	L	EGF	EGF_2	2	1	2	1.2	NA	NA	1
sp|Q9Y490|TLN1_HUMAN	AVGDASKR_2	NA_NA	AVGDASKR_2_NA_NA	L	EGF	EGF_2	2	1	2	1.2	5.021621765	2.67764459812933	1
sp|Q9Y490|TLN1_HUMAN	AVTQALNR_2	NA_NA	AVTQALNR_2_NA_NA	L	EGF	EGF_2	2	1	2	1.2	3081.729166	11.9390155936669	1
sp|F5H284|PAL4D_HUMAN	GSCFHR[3] C+57.0215_2	NA_NA	GSCFHR[3] C+57.0215_2_NA_NA	L	EGF	EGF_3	3	1	3	1.3	9041.354109	13.3352077724568	1
sp|F5H284|PAL4D_HUMAN	TAENFR_2	NA_NA	TAENFR_2_NA_NA	L	EGF	EGF_3	3	1	3	1.3	234836.0868	18.0341792248989	1
sp|O00148|DX39A_HUMAN	DVQEIFR_2	NA_NA	DVQEIFR_2_NA_NA	L	EGF	EGF_3	3	1	3	1.3	2.338996441	1.41877429536428	1
sp|O00148|DX39A_HUMAN	GLAITFVSDENDAK_2	NA_NA	GLAITFVSDENDAK_2_NA_NA	L	EGF	EGF_3	3	1	3	1.3	NA	NA	1
sp|O00148|DX39A_HUMAN	GMDIER[2] M+15.9949_2	NA_NA	GMDIER[2] M+15.9949_2_NA_NA	L	EGF	EGF_3	3	1	3	1.3	NA	NA	1
sp|O00299|CLIC1_HUMAN	FSAYIK_2	NA_NA	FSAYIK_2_NA_NA	L	EGF	EGF_3	3	1	3	1.3	92204.423845	16.6854329793107	1
sp|O00299|CLIC1_HUMAN	NSNPALNDNLEK_2	NA_NA	NSNPALNDNLEK_2_NA_NA	L	EGF	EGF_3	3	1	3	1.3	102133.8298	16.8329859127197	1
sp|O00299|CLIC1_HUMAN	YLSNAYAR_2	NA_NA	YLSNAYAR_2_NA_NA	L	EGF	EGF_3	3	1	3	1.3	155079.1327	17.4355296750701	1
sp|O00571|DDX3X_HUMAN	DREEALHQFR_3	NA_NA	DREEALHQFR_3_NA_NA	L	EGF	EGF_3	3	1	3	1.3	14403.3176	14.0069981627085	1
sp|O00571|DDX3X_HUMAN	FSGGFGAR_2	NA_NA	FSGGFGAR_2_NA_NA	L	EGF	EGF_3	3	1	3	1.3	19124.49059	14.4160183283484	1
sp|O14556|G3PT_HUMAN	LTGMAFR_2	NA_NA	LTGMAFR_2_NA_NA	L	EGF	EGF_3	3	1	3	1.3	2049.8543526	11.1941903197245	1
sp|O14556|G3PT_HUMAN	LTGMAFR[4] M+15.9949_2	NA_NA	LTGMAFR[4] M+15.9949_2_NA_NA	L	EGF	EGF_3	3	1	3	1.3	134847.4717	17.2338535755624	1
sp|O43707|ACTN4_HUMAN	DGLAFNALIHR_3	NA_NA	DGLAFNALIHR_3_NA_NA	L	EGF	EGF_3	3	1	3	1.3	101.0057421	6.85117813007101	1
sp|O43707|ACTN4_HUMAN	EAILAIHK_2	NA_NA	EAILAIHK_2_NA_NA	L	EGF	EGF_3	3	1	3	1.3	50140.3072	15.8065678437295	1
sp|O43707|ACTN4_HUMAN	IAESNHIK_2	NA_NA	IAESNHIK_2_NA_NA	L	EGF	EGF_3	3	1	3	1.3	NA	NA	1
sp|O43707|ACTN4_HUMAN	STLPDADR_2	NA_NA	STLPDADR_2_NA_NA	L	EGF	EGF_3	3	1	3	1.3	16485.97514	14.2018362328847	1
sp|O43707|ACTN4_HUMAN	TIQEMQQK[5] M+15.9949_2	NA_NA	TIQEMQQK[5] M+15.9949_2_NA_NA	L	EGF	EGF_3	3	1	3	1.3	NA	NA	1
sp|O60303|K0556_HUMAN	DPVQLR_2	NA_NA	DPVQLR_2_NA_NA	L	EGF	EGF_3	3	1	3	1.3	95724.87005	16.7394908049817	1
sp|O60303|K0556_HUMAN	RERNLSAK_2	NA_NA	RERNLSAK_2_NA_NA	L	EGF	EGF_3	3	1	3	1.3	1500.920513	10.7445164890634	1
sp|O60361|NDK8_HUMAN	GDFCIQVGR[4] C+57.0215_2	NA_NA	GDFCIQVGR[4] C+57.0215_2_NA_NA	L	EGF	EGF_3	3	1	3	1.3	58963.05818	16.0404083616601	1
sp|O60361|NDK8_HUMAN	NIIHGSDSVK_2	NA_NA	NIIHGSDSVK_2_NA_NA	L	EGF	EGF_3	3	1	3	1.3	19254.51359	14.4257936864635	1
sp|O60361|NDK8_HUMAN	VMLGETNPADSKPGTIR[2] M+15.9949_3	NA_NA	VMLGETNPADSKPGTIR[2] M+15.9949_3_NA_NA	L	EGF	EGF_3	3	1	3	1.3	NA	NA	1
sp|O75369|FLNB_HUMAN	VAVTEGCQPSR[7] C+57.0215_2	NA_NA	VAVTEGCQPSR[7] C+57.0215_2_NA_NA	L	EGF	EGF_3	3	1	3	1.3	NA	NA	1
sp|O75369|FLNB_HUMAN	VFGPGVER_2	NA_NA	VFGPGVER_2_NA_NA	L	EGF	EGF_3	3	1	3	1.3	25463.98993	14.8290554999738	1
sp|O75369|FLNB_HUMAN	VKVEPAVDTSR_3	NA_NA	VKVEPAVDTSR_3_NA_NA	L	EGF	EGF_3	3	1	3	1.3	23798.04337	14.7314399711745	1
sp|O75369|FLNB_HUMAN	VLPTYDASK_2	NA_NA	VLPTYDASK_2_NA_NA	L	EGF	EGF_3	3	1	3	1.3	35810.96156	15.3209982653939	1
sp|O75369|FLNB_HUMAN	YADEEIPR_2	NA_NA	YADEEIPR_2_NA_NA	L	EGF	EGF_3	3	1	3	1.3	13880.61771	13.9536687800299	1
sp|P00338|LDHA_HUMAN	ISGFPK_2	NA_NA	ISGFPK_2_NA_NA	L	EGF	EGF_3	3	1	3	1.3	72675.61737	16.342068430338	1
sp|P00338|LDHA_HUMAN	IVSGKDYNVTANSK_3	NA_NA	IVSGKDYNVTANSK_3_NA_NA	L	EGF	EGF_3	3	1	3	1.3	93670.60349	16.7081933684321	1
sp|P00338|LDHA_HUMAN	LVIITAGAR_2	NA_NA	LVIITAGAR_2_NA_NA	L	EGF	EGF_3	3	1	3	1.3	228287.2099	17.9933751361873	1
sp|P00338|LDHA_HUMAN	NVNIFK_2	NA_NA	NVNIFK_2_NA_NA	L	EGF	EGF_3	3	1	3	1.3	78935.26606	16.4612670083089	1
sp|P00338|LDHA_HUMAN	RVHPVSTMIK[8] M+15.9949_3	NA_NA	RVHPVSTMIK[8] M+15.9949_3_NA_NA	L	EGF	EGF_3	3	1	3	1.3	47383.06649	15.7249685769131	1
sp|P00338|LDHA_HUMAN	VHPVSTMIK[7] M+15.9949_3	NA_NA	VHPVSTMIK[7] M+15.9949_3_NA_NA	L	EGF	EGF_3	3	1	3	1.3	30829.92433	15.1049283568664	1
sp|P00338|LDHA_HUMAN	VTLTSEEEAR_2	NA_NA	VTLTSEEEAR_2_NA_NA	L	EGF	EGF_3	3	1	3	1.3	30322.18712	15.0809708263504	1
sp|P00338|LDHA_HUMAN	YLMGER_2	NA_NA	YLMGER_2_NA_NA	L	EGF	EGF_3	3	1	3	1.3	NA	NA	1
sp|P00533|EGFR_HUMAN	GSTAENAEYLR_2	NA_NA	GSTAENAEYLR_2_NA_NA	L	EGF	EGF_3	3	1	3	1.3	2842.07021	11.6656111086328	1
sp|P00533|EGFR_HUMAN	IICAQQCSGR[3] C+57.0215|[7] C+57.0215_2	NA_NA	IICAQQCSGR[3] C+57.0215|[7] C+57.0215_2_NA_NA	L	EGF	EGF_3	3	1	3	1.3	20924.10494	14.5457629190654	1
sp|P00533|EGFR_HUMAN	ILKETEFKK_3	NA_NA	ILKETEFKK_3_NA_NA	L	EGF	EGF_3	3	1	3	1.3	NA	NA	1
sp|P00533|EGFR_HUMAN	ITDFGLAK_2	NA_NA	ITDFGLAK_2_NA_NA	L	EGF	EGF_3	3	1	3	1.3	110394.6032	16.9451947489076	1
sp|P00533|EGFR_HUMAN	NYVVTDHGSCVR[10] C+57.0215_3	NA_NA	NYVVTDHGSCVR[10] C+57.0215_3_NA_NA	L	EGF	EGF_3	3	1	3	1.3	49555.39777	15.7896392184389	1
sp|P00558|PGK1_HUMAN	AEPAKIEAFR_3	NA_NA	AEPAKIEAFR_3_NA_NA	L	EGF	EGF_3	3	1	3	1.3	82693.99526	16.5283795817891	1
sp|P00558|PGK1_HUMAN	ELNYFAK_2	NA_NA	ELNYFAK_2_NA_NA	L	EGF	EGF_3	3	1	3	1.3	103395.9622	16.8507049501963	1
sp|P00558|PGK1_HUMAN	FHVEEEGKGK_3	NA_NA	FHVEEEGKGK_3_NA_NA	L	EGF	EGF_3	3	1	3	1.3	39872.149255	15.4759783823983	1
sp|P00558|PGK1_HUMAN	YAEAVTR_2	NA_NA	YAEAVTR_2_NA_NA	L	EGF	EGF_3	3	1	3	1.3	77479.11593	16.4344045006809	1
sp|P01857|IGHG1_HUMAN	ALPAPIEK_2	NA_NA	ALPAPIEK_2_NA_NA	L	EGF	EGF_3	3	1	3	1.3	633.625145	9.5003704076052	1
sp|P01857|IGHG1_HUMAN	DTLMISR[4] M+15.9949_2	NA_NA	DTLMISR[4] M+15.9949_2_NA_NA	L	EGF	EGF_3	3	1	3	1.3	2818.072797	11.6533777936341	1
sp|P01857|IGHG1_HUMAN	GPSVFPLAPSSK_2	NA_NA	GPSVFPLAPSSK_2_NA_NA	L	EGF	EGF_3	3	1	3	1.3	NA	NA	1
sp|P01859|IGHG2_HUMAN	EEQFNSTFR_2	NA_NA	EEQFNSTFR_2_NA_NA	L	EGF	EGF_3	3	1	3	1.3	NA	NA	1
sp|P01859|IGHG2_HUMAN	GLPAPIEK_2	NA_NA	GLPAPIEK_2_NA_NA	L	EGF	EGF_3	3	1	3	1.3	NA	NA	1
sp|P02545|LMNA_HUMAN	AAYEAELGDARK_3	NA_NA	AAYEAELGDARK_3_NA_NA	L	EGF	EGF_3	3	1	3	1.3	30037.61454	15.0673672530937	1
sp|P02545|LMNA_HUMAN	EGDLIAAQAR_2	NA_NA	EGDLIAAQAR_2_NA_NA	L	EGF	EGF_3	3	1	3	1.3	31254.05136	15.1246402221312	1
sp|P02545|LMNA_HUMAN	ITESEEVVSR_2	NA_NA	ITESEEVVSR_2_NA_NA	L	EGF	EGF_3	3	1	3	1.3	34451.64226	15.2651697641725	1
sp|P02545|LMNA_HUMAN	LADALQELR_2	NA_NA	LADALQELR_2_NA_NA	L	EGF	EGF_3	3	1	3	1.3	29716.50808	15.0518616064041	1
sp|P02545|LMNA_HUMAN	LLEGEEER_2	NA_NA	LLEGEEER_2_NA_NA	L	EGF	EGF_3	3	1	3	1.3	16851.03738	14.2334344174441	1
sp|P02545|LMNA_HUMAN	LQLELSK_2	NA_NA	LQLELSK_2_NA_NA	L	EGF	EGF_3	3	1	3	1.3	14012.79226	13.967341471556	1
sp|P02545|LMNA_HUMAN	LRDLEDSLAR_3	NA_NA	LRDLEDSLAR_3_NA_NA	L	EGF	EGF_3	3	1	3	1.3	33539.79132	15.2264707210947	1
sp|P02545|LMNA_HUMAN	SLETENAGLR_2	NA_NA	SLETENAGLR_2_NA_NA	L	EGF	EGF_3	3	1	3	1.3	NA	NA	1
sp|P02545|LMNA_HUMAN	TALINSTGEEVAMR[13] M+15.9949_2	NA_NA	TALINSTGEEVAMR[13] M+15.9949_2_NA_NA	L	EGF	EGF_3	3	1	3	1.3	67990.47165	16.2459295861543	1
sp|P02765|FETUA_HUMAN	CNLLAEK[1] C+57.0215_2	NA_NA	CNLLAEK[1] C+57.0215_2_NA_NA	L	EGF	EGF_3	3	1	3	1.3	6466.735349	12.8517064828602	1
sp|P02768|ALBU_HUMAN	AEFAEVSK_2	NA_NA	AEFAEVSK_2_NA_NA	L	EGF	EGF_3	3	1	3	1.3	1530.222145	10.772410020189	1
sp|P02768|ALBU_HUMAN	CCTESLVNR[1] C+57.0215|[2] C+57.0215_2	NA_NA	CCTESLVNR[1] C+57.0215|[2] C+57.0215_2_NA_NA	L	EGF	EGF_3	3	1	3	1.3	31200.00499	15.1221432682423	1
sp|P02768|ALBU_HUMAN	DLGEENFK_2	NA_NA	DLGEENFK_2_NA_NA	L	EGF	EGF_3	3	1	3	1.3	NA	NA	1
sp|P02768|ALBU_HUMAN	FKDLGEENFK_3	NA_NA	FKDLGEENFK_3_NA_NA	L	EGF	EGF_3	3	1	3	1.3	NA	NA	1
sp|P02768|ALBU_HUMAN	FQNALLVR_2	NA_NA	FQNALLVR_2_NA_NA	L	EGF	EGF_3	3	1	3	1.3	NA	NA	1
sp|P02768|ALBU_HUMAN	LSQRFPK_2	NA_NA	LSQRFPK_2_NA_NA	L	EGF	EGF_3	3	1	3	1.3	576.2451248	9.36342345861864	1
sp|P02768|ALBU_HUMAN	LVTDLTK_2	NA_NA	LVTDLTK_2_NA_NA	L	EGF	EGF_3	3	1	3	1.3	469417.1801	19.0333957470211	1
sp|P02768|ALBU_HUMAN	QTALVELVK_2	NA_NA	QTALVELVK_2_NA_NA	L	EGF	EGF_3	3	1	3	1.3	NA	NA	1
sp|P02768|ALBU_HUMAN	RHPDYSVVLLLR_3	NA_NA	RHPDYSVVLLLR_3_NA_NA	L	EGF	EGF_3	3	1	3	1.3	NA	NA	1
sp|P02786|TFR1_HUMAN	LAVDEEENADNNTK_2	NA_NA	LAVDEEENADNNTK_2_NA_NA	L	EGF	EGF_3	3	1	3	1.3	NA	NA	1
sp|P02786|TFR1_HUMAN	LLNENSYVPR_2	NA_NA	LLNENSYVPR_2_NA_NA	L	EGF	EGF_3	3	1	3	1.3	15244.56363	14.0888918627423	1
sp|P02786|TFR1_HUMAN	LTVSNVLK_2	NA_NA	LTVSNVLK_2_NA_NA	L	EGF	EGF_3	3	1	3	1.3	NA	NA	1
sp|P02786|TFR1_HUMAN	SGVGTALLLK_2	NA_NA	SGVGTALLLK_2_NA_NA	L	EGF	EGF_3	3	1	3	1.3	NA	NA	1
sp|P02786|TFR1_HUMAN	SSGLPNIPVQTISR_2	NA_NA	SSGLPNIPVQTISR_2_NA_NA	L	EGF	EGF_3	3	1	3	1.3	462.6152363	9.0465536007686	1
sp|P02787|TRFE_HUMAN	ADRDQYELLCLDNTR[10] C+57.0215_3	NA_NA	ADRDQYELLCLDNTR[10] C+57.0215_3_NA_NA	L	EGF	EGF_3	3	1	3	1.3	135078.9914	17.2363284155697	1
sp|P02787|TRFE_HUMAN	APNHAVVTR_2	NA_NA	APNHAVVTR_2_NA_NA	L	EGF	EGF_3	3	1	3	1.3	58822.79077	16.0369722410349	1
sp|P02787|TRFE_HUMAN	APNHAVVTR_3	NA_NA	APNHAVVTR_3_NA_NA	L	EGF	EGF_3	3	1	3	1.3	110648.2039	16.9485051360456	1
sp|P02787|TRFE_HUMAN	APNHAVVTRK_2	NA_NA	APNHAVVTRK_2_NA_NA	L	EGF	EGF_3	3	1	3	1.3	NA	NA	1
sp|P02787|TRFE_HUMAN	APNHAVVTRK_3	NA_NA	APNHAVVTRK_3_NA_NA	L	EGF	EGF_3	3	1	3	1.3	597.0838888	9.41467445943359	1
sp|P02787|TRFE_HUMAN	APNHAVVTRKDK_4	NA_NA	APNHAVVTRKDK_4_NA_NA	L	EGF	EGF_3	3	1	3	1.3	47.5762043	5.76505289976238	1
sp|P02787|TRFE_HUMAN	ASYLDCIR[6] C+57.0215_2	NA_NA	ASYLDCIR[6] C+57.0215_2_NA_NA	L	EGF	EGF_3	3	1	3	1.3	87.56090792	6.64509963767081	1
sp|P02787|TRFE_HUMAN	CLKDGAGDVAFVK[1] C+57.0215_3	NA_NA	CLKDGAGDVAFVK[1] C+57.0215_3_NA_NA	L	EGF	EGF_3	3	1	3	1.3	39571.38949	15.4650547326889	1
sp|P02787|TRFE_HUMAN	CLVEKGDVAFVK[1] C+57.0215_2	NA_NA	CLVEKGDVAFVK[1] C+57.0215_2_NA_NA	L	EGF	EGF_3	3	1	3	1.3	4223.100036	12.2369713353616	1
sp|P02787|TRFE_HUMAN	CLVEKGDVAFVK[1] C+57.0215_3	NA_NA	CLVEKGDVAFVK[1] C+57.0215_3_NA_NA	L	EGF	EGF_3	3	1	3	1.3	13028.33653	13.86224989945	1
sp|P02787|TRFE_HUMAN	CQSFRDHMK[1] C+57.0215_2	NA_NA	CQSFRDHMK[1] C+57.0215_2_NA_NA	L	EGF	EGF_3	3	1	3	1.3	1328.590645	10.5685655746509	1
sp|P02787|TRFE_HUMAN	CQSFRDHMK[1] C+57.0215|[8] M+15.9949_2	NA_NA	CQSFRDHMK[1] C+57.0215|[8] M+15.9949_2_NA_NA	L	EGF	EGF_3	3	1	3	1.3	9036.4384795	13.3344231905514	1
sp|P02787|TRFE_HUMAN	CSTSSLLEACTFR[1] C+57.0215|[10] C+57.0215_2	NA_NA	CSTSSLLEACTFR[1] C+57.0215|[10] C+57.0215_2_NA_NA	L	EGF	EGF_3	3	1	3	1.3	NA	NA	1
sp|P02787|TRFE_HUMAN	CSTSSLLEACTFR[1] C+57.0215|[10] C+57.0215_3	NA_NA	CSTSSLLEACTFR[1] C+57.0215|[10] C+57.0215_3_NA_NA	L	EGF	EGF_3	3	1	3	1.3	NA	NA	1
sp|P02787|TRFE_HUMAN	DCHLAQVPSHTVVAR[2] C+57.0215_4	NA_NA	DCHLAQVPSHTVVAR[2] C+57.0215_4_NA_NA	L	EGF	EGF_3	3	1	3	1.3	NA	NA	1
sp|P02787|TRFE_HUMAN	DDTVCLAK[5] C+57.0215_2	NA_NA	DDTVCLAK[5] C+57.0215_2_NA_NA	L	EGF	EGF_3	3	1	3	1.3	24735.21697	14.7871635628618	1
sp|P02787|TRFE_HUMAN	DGAGDVAFVK_2	NA_NA	DGAGDVAFVK_2_NA_NA	L	EGF	EGF_3	3	1	3	1.3	344610.23235632	18.5874906427959	1
sp|P02787|TRFE_HUMAN	DLLFRDDTVCLAK[10] C+57.0215_2	NA_NA	DLLFRDDTVCLAK[10] C+57.0215_2_NA_NA	L	EGF	EGF_3	3	1	3	1.3	NA	NA	1
sp|P02787|TRFE_HUMAN	DQYELLCLDNTR[7] C+57.0215_2	NA_NA	DQYELLCLDNTR[7] C+57.0215_2_NA_NA	L	EGF	EGF_3	3	1	3	1.3	NA	NA	1
sp|P02787|TRFE_HUMAN	DQYELLCLDNTR[7] C+57.0215_3	NA_NA	DQYELLCLDNTR[7] C+57.0215_3_NA_NA	L	EGF	EGF_3	3	1	3	1.3	NA	NA	1
sp|P02787|TRFE_HUMAN	DQYELLCLDNTRKPVDEYKDCHLAQVPSHTVVAR[7] C+57.0215|[21] C+57.0215_6	NA_NA	DQYELLCLDNTRKPVDEYKDCHLAQVPSHTVVAR[7] C+57.0215|[21] C+57.0215_6_NA_NA	L	EGF	EGF_3	3	1	3	1.3	NA	NA	1
sp|P02787|TRFE_HUMAN	DSAHGFLK_2	NA_NA	DSAHGFLK_2_NA_NA	L	EGF	EGF_3	3	1	3	1.3	56834.60723	15.9873666789075	1
sp|P02787|TRFE_HUMAN	DSAHGFLKVPPR_3	NA_NA	DSAHGFLKVPPR_3_NA_NA	L	EGF	EGF_3	3	1	3	1.3	8033.9675668	13.1647815507508	1
sp|P02787|TRFE_HUMAN	DSGFQMNQLR_2	NA_NA	DSGFQMNQLR_2_NA_NA	L	EGF	EGF_3	3	1	3	1.3	19575.38376	14.449637599111	1
sp|P02787|TRFE_HUMAN	DSGFQMNQLR[6] M+15.9949_2	NA_NA	DSGFQMNQLR[6] M+15.9949_2_NA_NA	L	EGF	EGF_3	3	1	3	1.3	161733.0787	17.4961398816565	1
sp|P02787|TRFE_HUMAN	DYELLCLDGTR[6] C+57.0215_2	NA_NA	DYELLCLDGTR[6] C+57.0215_2_NA_NA	L	EGF	EGF_3	3	1	3	1.3	7.713327052	3.14023791262267	1
sp|P02787|TRFE_HUMAN	EDPQTFYYAVAVVK_2	NA_NA	EDPQTFYYAVAVVK_2_NA_NA	L	EGF	EGF_3	3	1	3	1.3	15400.76997	14.1035994894746	1
sp|P02787|TRFE_HUMAN	EFQLFSSPHGK_2	NA_NA	EFQLFSSPHGK_2_NA_NA	L	EGF	EGF_3	3	1	3	1.3	37511.64822	15.3879356632197	1
sp|P02787|TRFE_HUMAN	EFQLFSSPHGK_3	NA_NA	EFQLFSSPHGK_3_NA_NA	L	EGF	EGF_3	3	1	3	1.3	14471.35406	14.0137969271241	1
sp|P02787|TRFE_HUMAN	EGYYGYTGAFR_2	NA_NA	EGYYGYTGAFR_2_NA_NA	L	EGF	EGF_3	3	1	3	1.3	NA	NA	1
sp|P02787|TRFE_HUMAN	FDEFFSEGCAPGSK[9] C+57.0215_2	NA_NA	FDEFFSEGCAPGSK[9] C+57.0215_2_NA_NA	L	EGF	EGF_3	3	1	3	1.3	NA	NA	1
sp|P02787|TRFE_HUMAN	FDEFFSEGCAPGSK[9] C+57.0215_3	NA_NA	FDEFFSEGCAPGSK[9] C+57.0215_3_NA_NA	L	EGF	EGF_3	3	1	3	1.3	NA	NA	1
sp|P02787|TRFE_HUMAN	FDEFFSEGCAPGSKK[9] C+57.0215_2	NA_NA	FDEFFSEGCAPGSKK[9] C+57.0215_2_NA_NA	L	EGF	EGF_3	3	1	3	1.3	977.7385109	10.1261894970401	1
sp|P02787|TRFE_HUMAN	FDEFFSEGCAPGSKK[9] C+57.0215_3	NA_NA	FDEFFSEGCAPGSKK[9] C+57.0215_3_NA_NA	L	EGF	EGF_3	3	1	3	1.3	131051.714	17.1926613258223	1
sp|P02787|TRFE_HUMAN	GDVAFVK_2	NA_NA	GDVAFVK_2_NA_NA	L	EGF	EGF_3	3	1	3	1.3	119117.6042	17.0549117458523	1
sp|P02787|TRFE_HUMAN	HQTVPQNTGGK_2	NA_NA	HQTVPQNTGGK_2_NA_NA	L	EGF	EGF_3	3	1	3	1.3	6776.470291	12.9192029155526	1
sp|P02787|TRFE_HUMAN	HQTVPQNTGGK_3	NA_NA	HQTVPQNTGGK_3_NA_NA	L	EGF	EGF_3	3	1	3	1.3	967.8069992	10.1114601914938	1
sp|P02787|TRFE_HUMAN	HSTIFENLANK_2	NA_NA	HSTIFENLANK_2_NA_NA	L	EGF	EGF_3	3	1	3	1.3	96608.87481	16.7527527342914	1
sp|P02787|TRFE_HUMAN	HSTIFENLANK_3	NA_NA	HSTIFENLANK_3_NA_NA	L	EGF	EGF_3	3	1	3	1.3	2346.137746	11.3889566326228	1
sp|P02787|TRFE_HUMAN	HSTIFENLANKADR_2	NA_NA	HSTIFENLANKADR_2_NA_NA	L	EGF	EGF_3	3	1	3	1.3	626.8854065	9.48494256376803	1
sp|P02787|TRFE_HUMAN	HSTIFENLANKADR_3	NA_NA	HSTIFENLANKADR_3_NA_NA	L	EGF	EGF_3	3	1	3	1.3	5160.48021	12.5261742358342	1
sp|P02787|TRFE_HUMAN	IECVSAETTEDCIAK[3] C+57.0215|[12] C+57.0215_2	NA_NA	IECVSAETTEDCIAK[3] C+57.0215|[12] C+57.0215_2_NA_NA	L	EGF	EGF_3	3	1	3	1.3	NA	NA	1
sp|P02787|TRFE_HUMAN	IMNGEADAMSLDGGFVYIAGK[2] M+15.9949_2	NA_NA	IMNGEADAMSLDGGFVYIAGK[2] M+15.9949_2_NA_NA	L	EGF	EGF_3	3	1	3	1.3	NA	NA	1
sp|P02787|TRFE_HUMAN	IMNGEADAMSLDGGFVYIAGK[2] M+15.9949|[9] M+15.9949_2	NA_NA	IMNGEADAMSLDGGFVYIAGK[2] M+15.9949|[9] M+15.9949_2_NA_NA	L	EGF	EGF_3	3	1	3	1.3	NA	NA	1
sp|P02787|TRFE_HUMAN	IMNGEADAMSLDGGFVYIAGK[2] M+15.9949|[9] M+15.9949_3	NA_NA	IMNGEADAMSLDGGFVYIAGK[2] M+15.9949|[9] M+15.9949_3_NA_NA	L	EGF	EGF_3	3	1	3	1.3	NA	NA	1
sp|P02787|TRFE_HUMAN	IMNGEADAMSLDGGFVYIAGK[9] M+15.9949_3	NA_NA	IMNGEADAMSLDGGFVYIAGK[9] M+15.9949_3_NA_NA	L	EGF	EGF_3	3	1	3	1.3	291.7029532	8.38124081079246	1
sp|P02787|TRFE_HUMAN	INHCRFDEFFSEGCAPGSK[4] C+57.0215|[14] C+57.0215_3	NA_NA	INHCRFDEFFSEGCAPGSK[4] C+57.0215|[14] C+57.0215_3_NA_NA	L	EGF	EGF_3	3	1	3	1.3	NA	NA	1
sp|P02787|TRFE_HUMAN	INHCRFDEFFSEGCAPGSK[4] C+57.0215|[14] C+57.0215_4	NA_NA	INHCRFDEFFSEGCAPGSK[4] C+57.0215|[14] C+57.0215_4_NA_NA	L	EGF	EGF_3	3	1	3	1.3	5.45679779	2.64093921229321	1
sp|P02787|TRFE_HUMAN	KASYLDCIR[7] C+57.0215_2	NA_NA	KASYLDCIR[7] C+57.0215_2_NA_NA	L	EGF	EGF_3	3	1	3	1.3	108.6009617	6.95577769741596	1
sp|P02787|TRFE_HUMAN	KASYLDCIR[7] C+57.0215_3	NA_NA	KASYLDCIR[7] C+57.0215_3_NA_NA	L	EGF	EGF_3	3	1	3	1.3	381.47911	8.76834487511244	1
sp|P02787|TRFE_HUMAN	KDSGFQMNQLR[7] M+15.9949_2	NA_NA	KDSGFQMNQLR[7] M+15.9949_2_NA_NA	L	EGF	EGF_3	3	1	3	1.3	19686.9094	14.4578336522475	1
sp|P02787|TRFE_HUMAN	KDSGFQMNQLR[7] M+15.9949_3	NA_NA	KDSGFQMNQLR[7] M+15.9949_3_NA_NA	L	EGF	EGF_3	3	1	3	1.3	112696.9703	16.9749738345019	1
sp|P02787|TRFE_HUMAN	KPVDEYK_2	NA_NA	KPVDEYK_2_NA_NA	L	EGF	EGF_3	3	1	3	1.3	137.618682	7.29741715059445	1
sp|P02787|TRFE_HUMAN	KPVDEYKDCHLAQVPSHTVVAR[9] C+57.0215_3	NA_NA	KPVDEYKDCHLAQVPSHTVVAR[9] C+57.0215_3_NA_NA	L	EGF	EGF_3	3	1	3	1.3	NA	NA	1
sp|P02787|TRFE_HUMAN	KPVDEYKDCHLAQVPSHTVVAR[9] C+57.0215_4	NA_NA	KPVDEYKDCHLAQVPSHTVVAR[9] C+57.0215_4_NA_NA	L	EGF	EGF_3	3	1	3	1.3	785.6699714	9.81066423976092	1
sp|P02787|TRFE_HUMAN	KPVDEYKDCHLAQVPSHTVVAR[9] C+57.0215_6	NA_NA	KPVDEYKDCHLAQVPSHTVVAR[9] C+57.0215_6_NA_NA	L	EGF	EGF_3	3	1	3	1.3	4.141966782	2.24320061225695	1
sp|P02787|TRFE_HUMAN	KPVEEYANCHLAR[9] C+57.0215_2	NA_NA	KPVEEYANCHLAR[9] C+57.0215_2_NA_NA	L	EGF	EGF_3	3	1	3	1.3	NA	NA	1
sp|P02787|TRFE_HUMAN	KPVEEYANCHLAR[9] C+57.0215_3	NA_NA	KPVEEYANCHLAR[9] C+57.0215_3_NA_NA	L	EGF	EGF_3	3	1	3	1.3	13319.3057	13.8941158889278	1
sp|P02787|TRFE_HUMAN	KPVEEYANCHLAR[9] C+57.0215_4	NA_NA	KPVEEYANCHLAR[9] C+57.0215_4_NA_NA	L	EGF	EGF_3	3	1	3	1.3	NA	NA	1
sp|P02787|TRFE_HUMAN	KSCHTGLGR[3] C+57.0215_2	NA_NA	KSCHTGLGR[3] C+57.0215_2_NA_NA	L	EGF	EGF_3	3	1	3	1.3	NA	NA	1
sp|P02787|TRFE_HUMAN	KSCHTGLGR[3] C+57.0215_3	NA_NA	KSCHTGLGR[3] C+57.0215_3_NA_NA	L	EGF	EGF_3	3	1	3	1.3	706.9038395	9.65825479645981	1
sp|P02787|TRFE_HUMAN	LCMGSGLNLCEPNNK[2] C+57.0215|[3] M+15.9949|[10] C+57.0215_2	NA_NA	LCMGSGLNLCEPNNK[2] C+57.0215|[3] M+15.9949|[10] C+57.0215_2_NA_NA	L	EGF	EGF_3	3	1	3	1.3	NA	NA	1
sp|P02787|TRFE_HUMAN	LCMGSGLNLCEPNNKEGYYGYTGAFR[2] C+57.0215|[3] M+15.9949|[10] C+57.0215_3	NA_NA	LCMGSGLNLCEPNNKEGYYGYTGAFR[2] C+57.0215|[3] M+15.9949|[10] C+57.0215_3_NA_NA	L	EGF	EGF_3	3	1	3	1.3	NA	NA	1
sp|P02787|TRFE_HUMAN	LHDRNTYEK_2	NA_NA	LHDRNTYEK_2_NA_NA	L	EGF	EGF_3	3	1	3	1.3	78.19052557	6.48180652896854	1
sp|P02787|TRFE_HUMAN	MYLGYEYVTAIR_2	NA_NA	MYLGYEYVTAIR_2_NA_NA	L	EGF	EGF_3	3	1	3	1.3	182.1756697	7.70207111286906	1
sp|P02787|TRFE_HUMAN	MYLGYEYVTAIR_3	NA_NA	MYLGYEYVTAIR_3_NA_NA	L	EGF	EGF_3	3	1	3	1.3	NA	NA	1
sp|P02787|TRFE_HUMAN	MYLGYEYVTAIR[1] M+15.9949_2	NA_NA	MYLGYEYVTAIR[1] M+15.9949_2_NA_NA	L	EGF	EGF_3	3	1	3	1.3	1567.352302	10.8069984119233	1
sp|P02787|TRFE_HUMAN	MYLGYEYVTAIR[1] M+15.9949_3	NA_NA	MYLGYEYVTAIR[1] M+15.9949_3_NA_NA	L	EGF	EGF_3	3	1	3	1.3	15.62740667	4.1588911102329	1
sp|P02787|TRFE_HUMAN	NLNEKDYELLCLDGTR[11] C+57.0215_2	NA_NA	NLNEKDYELLCLDGTR[11] C+57.0215_2_NA_NA	L	EGF	EGF_3	3	1	3	1.3	NA	NA	1
sp|P02787|TRFE_HUMAN	NLNEKDYELLCLDGTR[11] C+57.0215_3	NA_NA	NLNEKDYELLCLDGTR[11] C+57.0215_3_NA_NA	L	EGF	EGF_3	3	1	3	1.3	1800.43736	11.0070163203385	1
sp|P02787|TRFE_HUMAN	NLREGTCPEAPTDECKPVK[7] C+57.0215|[15] C+57.0215_3	NA_NA	NLREGTCPEAPTDECKPVK[7] C+57.0215|[15] C+57.0215_3_NA_NA	L	EGF	EGF_3	3	1	3	1.3	NA	NA	1
sp|P02787|TRFE_HUMAN	NTYEKYLGEEYVK_2	NA_NA	NTYEKYLGEEYVK_2_NA_NA	L	EGF	EGF_3	3	1	3	1.3	NA	NA	1
sp|P02787|TRFE_HUMAN	SCHTAVGR[2] C+57.0215_2	NA_NA	SCHTAVGR[2] C+57.0215_2_NA_NA	L	EGF	EGF_3	3	1	3	1.3	NA	NA	1
sp|P02787|TRFE_HUMAN	SCHTGLGR[2] C+57.0215_2	NA_NA	SCHTGLGR[2] C+57.0215_2_NA_NA	L	EGF	EGF_3	3	1	3	1.3	210.38510418	7.90977338027529	1
sp|P02787|TRFE_HUMAN	SETKDLLFR_3	NA_NA	SETKDLLFR_3_NA_NA	L	EGF	EGF_3	3	1	3	1.3	870.8530556	9.95917012318087	1
sp|P02787|TRFE_HUMAN	SETKDLLFRDDTVCLAK[14] C+57.0215_3	NA_NA	SETKDLLFRDDTVCLAK[14] C+57.0215_3_NA_NA	L	EGF	EGF_3	3	1	3	1.3	2070.575745	11.208700893313	1
sp|P02787|TRFE_HUMAN	SKEFQLFSSPHGK_3	NA_NA	SKEFQLFSSPHGK_3_NA_NA	L	EGF	EGF_3	3	1	3	1.3	7721.264495	13.107506047457	1
sp|P02787|TRFE_HUMAN	SKEFQLFSSPHGK_4	NA_NA	SKEFQLFSSPHGK_4_NA_NA	L	EGF	EGF_3	3	1	3	1.3	9674.2732188	13.4328221961793	1
sp|P02787|TRFE_HUMAN	SVIPSDGPSVACVK[12] C+57.0215_2	NA_NA	SVIPSDGPSVACVK[12] C+57.0215_2_NA_NA	L	EGF	EGF_3	3	1	3	1.3	NA	NA	1
sp|P02787|TRFE_HUMAN	SVIPSDGPSVACVKK[12] C+57.0215_2	NA_NA	SVIPSDGPSVACVKK[12] C+57.0215_2_NA_NA	L	EGF	EGF_3	3	1	3	1.3	NA	NA	1
sp|P02787|TRFE_HUMAN	VPPRMDAK[5] M+15.9949_2	NA_NA	VPPRMDAK[5] M+15.9949_2_NA_NA	L	EGF	EGF_3	3	1	3	1.3	341.830698	8.61002278225475	1
sp|P02787|TRFE_HUMAN	WCALSHHER[2] C+57.0215_3	NA_NA	WCALSHHER[2] C+57.0215_3_NA_NA	L	EGF	EGF_3	3	1	3	1.3	875.725641358	9.9672197731151	1
sp|P02787|TRFE_HUMAN	WCAVSEHEATK[2] C+57.0215_2	NA_NA	WCAVSEHEATK[2] C+57.0215_2_NA_NA	L	EGF	EGF_3	3	1	3	1.3	14035.36129	13.9696632097501	1
sp|P02787|TRFE_HUMAN	WCAVSEHEATK[2] C+57.0215_3	NA_NA	WCAVSEHEATK[2] C+57.0215_3_NA_NA	L	EGF	EGF_3	3	1	3	1.3	1034.067803	10.2069996986446	1
sp|P02787|TRFE_HUMAN	YLGEEYVK_2	NA_NA	YLGEEYVK_2_NA_NA	L	EGF	EGF_3	3	1	3	1.3	232743.9038	18.0212684834497	1
sp|P04040|CATA_HUMAN	FNTANDDNVTQVR_2	NA_NA	FNTANDDNVTQVR_2_NA_NA	L	EGF	EGF_3	3	1	3	1.3	32937.54736	15.2003301395792	1
sp|P04040|CATA_HUMAN	LFAYPDTHR_3	NA_NA	LFAYPDTHR_3_NA_NA	L	EGF	EGF_3	3	1	3	1.3	NA	NA	1
sp|P04040|CATA_HUMAN	NLSVEDAAR_2	NA_NA	NLSVEDAAR_2_NA_NA	L	EGF	EGF_3	3	1	3	1.3	9080.0625	13.3413711414556	1
sp|P04075|ALDOA_HUMAN	AAQEEYVKR_2	NA_NA	AAQEEYVKR_2_NA_NA	L	EGF	EGF_3	3	1	3	1.3	50094.637017583	15.8052531694756	1
sp|P04075|ALDOA_HUMAN	AAQEEYVKR_3	NA_NA	AAQEEYVKR_3_NA_NA	L	EGF	EGF_3	3	1	3	1.3	98722.79824	16.7839802958304	1
sp|P04075|ALDOA_HUMAN	ALANSLACQGK[8] C+57.0215_2	NA_NA	ALANSLACQGK[8] C+57.0215_2_NA_NA	L	EGF	EGF_3	3	1	3	1.3	76864.41076	16.4229127742911	1
sp|P04075|ALDOA_HUMAN	ALQASALK_2	NA_NA	ALQASALK_2_NA_NA	L	EGF	EGF_3	3	1	3	1.3	208525.4002	17.8627482304297	1
sp|P04075|ALDOA_HUMAN	DGADFAK_2	NA_NA	DGADFAK_2_NA_NA	L	EGF	EGF_3	3	1	3	1.3	21579.50577	14.5902588319382	1
sp|P04075|ALDOA_HUMAN	ELSDIAHR_2	NA_NA	ELSDIAHR_2_NA_NA	L	EGF	EGF_3	3	1	3	1.3	37919.25051	15.4035274574573	1
sp|P04075|ALDOA_HUMAN	GGVVGIKVDK_3	NA_NA	GGVVGIKVDK_3_NA_NA	L	EGF	EGF_3	3	1	3	1.3	32005.09908	15.1588987832594	1
sp|P04075|ALDOA_HUMAN	GILAADESTGSIAK_2	NA_NA	GILAADESTGSIAK_2_NA_NA	L	EGF	EGF_3	3	1	3	1.3	146968.6978	17.3580340179737	1
sp|P04075|ALDOA_HUMAN	VLAAVYK_2	NA_NA	VLAAVYK_2_NA_NA	L	EGF	EGF_3	3	1	3	1.3	52104.22234	15.8619972965082	1
sp|P04083|ANXA1_HUMAN	ALYEAGER_2	NA_NA	ALYEAGER_2_NA_NA	L	EGF	EGF_3	3	1	3	1.3	242406.7918	18.079955224387	1
sp|P04083|ANXA1_HUMAN	DITSDTSGDFR_2	NA_NA	DITSDTSGDFR_2_NA_NA	L	EGF	EGF_3	3	1	3	1.3	149412.3115	17.3818241336808	1
sp|P04083|ANXA1_HUMAN	GDRSEDFGVNEDLADSDAR_3	NA_NA	GDRSEDFGVNEDLADSDAR_3_NA_NA	L	EGF	EGF_3	3	1	3	1.3	32666.61522	15.1884139848234	1
sp|P04083|ANXA1_HUMAN	GTDVNVFNTILTTR_2	NA_NA	GTDVNVFNTILTTR_2_NA_NA	L	EGF	EGF_3	3	1	3	1.3	7184.00502	13.0034572717267	1
sp|P04083|ANXA1_HUMAN	NALLSLAK_2	NA_NA	NALLSLAK_2_NA_NA	L	EGF	EGF_3	3	1	3	1.3	141230.7797551	17.3005796463091	1
sp|P04083|ANXA1_HUMAN	SEIDMNDIK[5] M+15.9949_2	NA_NA	SEIDMNDIK[5] M+15.9949_2_NA_NA	L	EGF	EGF_3	3	1	3	1.3	70857.74017	16.3055224634641	1
sp|P04083|ANXA1_HUMAN	TPAQFDADELR_2	NA_NA	TPAQFDADELR_2_NA_NA	L	EGF	EGF_3	3	1	3	1.3	177524.2997	17.6305416189475	1
sp|P04083|ANXA1_HUMAN	VYREELKR_3	NA_NA	VYREELKR_3_NA_NA	L	EGF	EGF_3	3	1	3	1.3	224510.2014	17.9693061036142	1
sp|P04350|TBB4A_HUMAN	AVLVDLEPGTMDSVR[11] M+15.9949_2	NA_NA	AVLVDLEPGTMDSVR[11] M+15.9949_2_NA_NA	L	EGF	EGF_3	3	1	3	1.3	846550.1086	19.8841205692851	1
sp|P04350|TBB4A_HUMAN	YLTVAAVFR_2	NA_NA	YLTVAAVFR_2_NA_NA	L	EGF	EGF_3	3	1	3	1.3	847811.355005	19.8862683922957	1
sp|P04406|G3P_HUMAN	GALQNIIPASTGAAK_2	NA_NA	GALQNIIPASTGAAK_2_NA_NA	L	EGF	EGF_3	3	1	3	1.3	426013.8871	18.893425563153	1
sp|P04406|G3P_HUMAN	VGVNGFGR_2	NA_NA	VGVNGFGR_2_NA_NA	L	EGF	EGF_3	3	1	3	1.3	305008.4329	18.4113742342898	1
sp|P04406|G3P_HUMAN	VIPELNGK_2	NA_NA	VIPELNGK_2_NA_NA	L	EGF	EGF_3	3	1	3	1.3	259697.9630515	18.1793598015437	1
sp|P04732|MT1E_HUMAN	KSCCSCCPVGCAK[3] C+57.0215|[4] C+57.0215|[6] C+57.0215|[7] C+57.0215|[11] C+57.0215_3	NA_NA	KSCCSCCPVGCAK[3] C+57.0215|[4] C+57.0215|[6] C+57.0215|[7] C+57.0215|[11] C+57.0215_3_NA_NA	L	EGF	EGF_3	3	1	3	1.3	2578.500812	11.5252014133874	1
sp|P04732|MT1E_HUMAN	SCCSCCPVGCAK[2] C+57.0215|[3] C+57.0215|[5] C+57.0215|[6] C+57.0215|[10] C+57.0215_2	NA_NA	SCCSCCPVGCAK[2] C+57.0215|[3] C+57.0215|[5] C+57.0215|[6] C+57.0215|[10] C+57.0215_2_NA_NA	L	EGF	EGF_3	3	1	3	1.3	32378.53055	15.1756345210382	1
sp|P04792|HSPB1_HUMAN	LATQSNEITIPVTFESR_2	NA_NA	LATQSNEITIPVTFESR_2_NA_NA	L	EGF	EGF_3	3	1	3	1.3	NA	NA	1
sp|P04792|HSPB1_HUMAN	LFDQAFGLPR_2	NA_NA	LFDQAFGLPR_2_NA_NA	L	EGF	EGF_3	3	1	3	1.3	NA	NA	1
sp|P04792|HSPB1_HUMAN	QLSSGVSEIR_2	NA_NA	QLSSGVSEIR_2_NA_NA	L	EGF	EGF_3	3	1	3	1.3	951.9778748	10.087668862461	1
sp|P05089|ARGI1_HUMAN	GGVEEGPTVLR_2	NA_NA	GGVEEGPTVLR_2_NA_NA	L	EGF	EGF_3	3	1	3	1.3	NA	NA	1
sp|P05089|ARGI1_HUMAN	GGVEEGPTVLRK_2	NA_NA	GGVEEGPTVLRK_2_NA_NA	L	EGF	EGF_3	3	1	3	1.3	NA	NA	1
sp|P05089|ARGI1_HUMAN	TIGIIGAPFSK_2	NA_NA	TIGIIGAPFSK_2_NA_NA	L	EGF	EGF_3	3	1	3	1.3	472.7208627	9.07772935553935	1
sp|P06703|S10A6_HUMAN	LMEDLDR[2] M+15.9949_2	NA_NA	LMEDLDR[2] M+15.9949_2_NA_NA	L	EGF	EGF_3	3	1	3	1.3	58370.4823	16.0258359972965	1
sp|P06703|S10A6_HUMAN	LQDAEIAR_2	NA_NA	LQDAEIAR_2_NA_NA	L	EGF	EGF_3	3	1	3	1.3	121743.1251	17.0863654081434	1
sp|P06733|ENOA_HUMAN	AVEHINK_2	NA_NA	AVEHINK_2_NA_NA	L	EGF	EGF_3	3	1	3	1.3	10406.7017325	13.5381099062425	1
sp|P06733|ENOA_HUMAN	EIFDSR_2	NA_NA	EIFDSR_2_NA_NA	L	EGF	EGF_3	3	1	3	1.3	145446.4669	17.3430133550681	1
sp|P06733|ENOA_HUMAN	GVPLYR_2	NA_NA	GVPLYR_2_NA_NA	L	EGF	EGF_3	3	1	3	1.3	200376.1113	17.8052356249935	1
sp|P06733|ENOA_HUMAN	IEEELGSK_2	NA_NA	IEEELGSK_2_NA_NA	L	EGF	EGF_3	3	1	3	1.3	304916.8073	18.4109407785447	1
sp|P06733|ENOA_HUMAN	IGAEVYHNLK_3	NA_NA	IGAEVYHNLK_3_NA_NA	L	EGF	EGF_3	3	1	3	1.3	73055.42034	16.349588326038	1
sp|P06733|ENOA_HUMAN	SCNCLLLK[2] C+57.0215|[4] C+57.0215_2	NA_NA	SCNCLLLK[2] C+57.0215|[4] C+57.0215_2_NA_NA	L	EGF	EGF_3	3	1	3	1.3	10804.30598	13.592203411352	1
sp|P06733|ENOA_HUMAN	TIAPALVSK_2	NA_NA	TIAPALVSK_2_NA_NA	L	EGF	EGF_3	3	1	3	1.3	501150.5539	19.1277691812466	1
sp|P06733|ENOA_HUMAN	YNQLLR_2	NA_NA	YNQLLR_2_NA_NA	L	EGF	EGF_3	3	1	3	1.3	250007.9641	18.124499156529	1
sp|P06748|NPM_HUMAN	FINYVK_2	NA_NA	FINYVK_2_NA_NA	L	EGF	EGF_3	3	1	3	1.3	148557.3355	17.3735449479798	1
sp|P06748|NPM_HUMAN	GPSSVEDIK_2	NA_NA	GPSSVEDIK_2_NA_NA	L	EGF	EGF_3	3	1	3	1.3	NA	NA	1
sp|P06748|NPM_HUMAN	GPSSVEDIKAK_3	NA_NA	GPSSVEDIKAK_3_NA_NA	L	EGF	EGF_3	3	1	3	1.3	265365.163	18.2105040901909	1
sp|P06748|NPM_HUMAN	LLSISGKR_2	NA_NA	LLSISGKR_2_NA_NA	L	EGF	EGF_3	3	1	3	1.3	13626.30771	13.926991699678	1
sp|P06748|NPM_HUMAN	MQASIEK[1] M+15.9949_2	NA_NA	MQASIEK[1] M+15.9949_2_NA_NA	L	EGF	EGF_3	3	1	3	1.3	77100.69035	16.4273407863263	1
sp|P06748|NPM_HUMAN	TVSLGAGAK_2	NA_NA	TVSLGAGAK_2_NA_NA	L	EGF	EGF_3	3	1	3	1.3	77485.56771	16.4345246306459	1
sp|P06753|TPM3_HUMAN	HIAEEADR_2	NA_NA	HIAEEADR_2_NA_NA	L	EGF	EGF_3	3	1	3	1.3	16805.01949	14.229489224261	1
sp|P06753|TPM3_HUMAN	HIAEEADRKYEEVAR_4	NA_NA	HIAEEADRKYEEVAR_4_NA_NA	L	EGF	EGF_3	3	1	3	1.3	NA	NA	1
sp|P07195|LDHB_HUMAN	GLTSVINQK_2	NA_NA	GLTSVINQK_2_NA_NA	L	EGF	EGF_3	3	1	3	1.3	102911.7993	16.8439335064846	1
sp|P07195|LDHB_HUMAN	IVVVTAGVR_2	NA_NA	IVVVTAGVR_2_NA_NA	L	EGF	EGF_3	3	1	3	1.3	73333.37299	16.3550669065021	1
sp|P07195|LDHB_HUMAN	LKDDEVAQLKK_3	NA_NA	LKDDEVAQLKK_3_NA_NA	L	EGF	EGF_3	3	1	3	1.3	89498.44008	16.642459545447	1
sp|P07355|ANXA2_HUMAN	AYTNFDAER_2	NA_NA	AYTNFDAER_2_NA_NA	L	EGF	EGF_3	3	1	3	1.3	106066.7998	16.8874982490998	1
sp|P07355|ANXA2_HUMAN	DALNIETAIK_2	NA_NA	DALNIETAIK_2_NA_NA	L	EGF	EGF_3	3	1	3	1.3	91194.60144	16.669545430325	1
sp|P07355|ANXA2_HUMAN	DIISDTSGDFRK_2	NA_NA	DIISDTSGDFRK_2_NA_NA	L	EGF	EGF_3	3	1	3	1.3	1441.722798	10.6864627158365	1
sp|P07355|ANXA2_HUMAN	DIISDTSGDFRK_3	NA_NA	DIISDTSGDFRK_3_NA_NA	L	EGF	EGF_3	3	1	3	1.3	31982.22256	15.1578672088	1
sp|P07355|ANXA2_HUMAN	DLYDAGVK_2	NA_NA	DLYDAGVK_2_NA_NA	L	EGF	EGF_3	3	1	3	1.3	34013.736	15.2467144858718	1
sp|P07355|ANXA2_HUMAN	ELASALK_2	NA_NA	ELASALK_2_NA_NA	L	EGF	EGF_3	3	1	3	1.3	153461.4795	17.4204016721985	1
sp|P07355|ANXA2_HUMAN	GVDEVTIVNILTNR_2	NA_NA	GVDEVTIVNILTNR_2_NA_NA	L	EGF	EGF_3	3	1	3	1.3	15534.84334	14.1161047011957	1
sp|P07355|ANXA2_HUMAN	KELASALK_2	NA_NA	KELASALK_2_NA_NA	L	EGF	EGF_3	3	1	3	1.3	NA	NA	1
sp|P07355|ANXA2_HUMAN	LMVALAK_2	NA_NA	LMVALAK_2_NA_NA	L	EGF	EGF_3	3	1	3	1.3	NA	NA	1
sp|P07355|ANXA2_HUMAN	LMVALAK[2] M+15.9949_2	NA_NA	LMVALAK[2] M+15.9949_2_NA_NA	L	EGF	EGF_3	3	1	3	1.3	61226.26638	16.0947477176504	1
sp|P07355|ANXA2_HUMAN	LYDSMK_2	NA_NA	LYDSMK_2_NA_NA	L	EGF	EGF_3	3	1	3	1.3	NA	NA	1
sp|P07355|ANXA2_HUMAN	LYDSMK[5] M+15.9949_2	NA_NA	LYDSMK[5] M+15.9949_2_NA_NA	L	EGF	EGF_3	3	1	3	1.3	15611.92862	14.1232457801098	1
sp|P07355|ANXA2_HUMAN	QDIAFAYQR_2	NA_NA	QDIAFAYQR_2_NA_NA	L	EGF	EGF_3	3	1	3	1.3	31605.12578	15.1407555648466	1
sp|P07355|ANXA2_HUMAN	SEVDMLK[5] M+15.9949_2	NA_NA	SEVDMLK[5] M+15.9949_2_NA_NA	L	EGF	EGF_3	3	1	3	1.3	105724.8912	16.8828401790137	1
sp|P07355|ANXA2_HUMAN	SVPHLQK_2	NA_NA	SVPHLQK_2_NA_NA	L	EGF	EGF_3	3	1	3	1.3	103742.403651	16.8555308049075	1
sp|P07355|ANXA2_HUMAN	TNQELQEINR_2	NA_NA	TNQELQEINR_2_NA_NA	L	EGF	EGF_3	3	1	3	1.3	259093.1805	18.175996146655	1
sp|P07355|ANXA2_HUMAN	TPAQYDASELK_2	NA_NA	TPAQYDASELK_2_NA_NA	L	EGF	EGF_3	3	1	3	1.3	105034.6863	16.8733909406165	1
sp|P07355|ANXA2_HUMAN	VFDRYK_2	NA_NA	VFDRYK_2_NA_NA	L	EGF	EGF_3	3	1	3	1.3	19876.464074	14.4716581397316	1
sp|P07437|TBB5_HUMAN	ALTVPELTQQVFDAK_2	NA_NA	ALTVPELTQQVFDAK_2_NA_NA	L	EGF	EGF_3	3	1	3	1.3	9938.049179	13.4716315946926	1
sp|P07437|TBB5_HUMAN	ISVYYNEATGGK_2	NA_NA	ISVYYNEATGGK_2_NA_NA	L	EGF	EGF_3	3	1	3	1.3	1015138.945512	20.1461304056819	1
sp|P07737|PROF1_HUMAN	SSFYVNGLTLGGQK_2	NA_NA	SSFYVNGLTLGGQK_2_NA_NA	L	EGF	EGF_3	3	1	3	1.3	13645.18995	13.9289894864297	1
sp|P07737|PROF1_HUMAN	STGGAPTFNVTVTK_2	NA_NA	STGGAPTFNVTVTK_2_NA_NA	L	EGF	EGF_3	3	1	3	1.3	645093.5369	19.4920334660686	1
sp|P07737|PROF1_HUMAN	TDKTLVLLMGK[9] M+15.9949_3	NA_NA	TDKTLVLLMGK[9] M+15.9949_3_NA_NA	L	EGF	EGF_3	3	1	3	1.3	256160.818	18.159574923245	1
sp|P07900|HS90A_HUMAN	DQVANSAFVER_2	NA_NA	DQVANSAFVER_2_NA_NA	L	EGF	EGF_3	3	1	3	1.3	46102.39869	15.6854388238893	1
sp|P07900|HS90A_HUMAN	FYEQFSK_2	NA_NA	FYEQFSK_2_NA_NA	L	EGF	EGF_3	3	1	3	1.3	NA	NA	1
[truncated: 3,287 more rows]
