# Supplementary material for: HATRIC-based identification of receptors for orphan ligands
Source: Nat Commun. 2018 Apr 17;9:1519. doi: 10.1038/s41467-018-03936-z (PMC5904110; doi:10.1038/s41467-018-03936-z)
Supplement: Supplementary file 9 — Supplementary Data 7 [file 41467_2018_3936_MOESM9_ESM.csv]

Protein	Label	log2FC	SE	Tvalue	DF	pvalue	adj.pvalue	features	features EGF	features TFR	measurements	measurements EGF	measurements TFR	mean log2(Intensity)
sp|P00533|EGFR_HUMAN	EGF-vs-TFR	6.85913905568407	0.475397151115421	14.4282291965581	4	0.000134127401743678	0.0117361476525718	5	5	4	20	13	7	11.8786575021004
sp|P02787|TRFE_HUMAN	EGF-vs-TFR	-9.15134652595499	0.592416359870406	-15.4474912339641	4	0.000102490254430876	0.0117361476525718	85	71	85	423	173	250	16.0949059328222
sp|P02786|TFR1_HUMAN	EGF-vs-TFR	-5.73479204911468	0.552909076067811	-10.372034566514	4	0.000487809648706206	0.0284555628411953	5	4	5	21	8	13	14.8821206829261
sp|Q99497|PARK7_HUMAN	EGF-vs-TFR	1.36183816430037	0.1970483565097	6.91118763141437	4	0.00229948906671829	0.100602646668925	3	3	3	18	9	9	14.4700110943008
sp|P04350|TBB4A_HUMAN	EGF-vs-TFR	2.83907862204297	0.439460983107042	6.4603656096392	4	0.00295631668340079	0.103471083919028	2	2	2	10	6	4	18.8951622507669
sp|P40429|RL13A_HUMAN	EGF-vs-TFR	1.85894347865626	0.356794471058983	5.21012411750336	4	0.00647107210333298	0.161776802583324	2	2	2	9	5	4	13.6070318448899
sp|P62241|RS8_HUMAN	EGF-vs-TFR	-5.59365239187484	1.03709550730547	-5.39357499137952	4	0.00571662328004541	0.161776802583324	3	3	3	14	5	9	14.4966641782702
sp|P07900|HS90A_HUMAN	EGF-vs-TFR	1.61974667067277	0.270164784403386	5.99540267340806	3	0.00929274036412853	0.203278695465312	2	1	2	6	2	4	14.8759861522551
sp|P21399|ACOC_HUMAN	EGF-vs-TFR	-3.31052534910696	0.747866387088039	-4.42662674277571	4	0.0114518994073769	0.222675821810106	2	2	2	12	6	6	15.2381786311016
sp|P17931|LEG3_HUMAN	EGF-vs-TFR	7.30969759537272	1.02599245772943	7.12451396723662	2	0.0191373390073784	0.334903432629121	1	1	1	4	2	2	9.79685532342794
sp|P61513|RL37A_HUMAN	EGF-vs-TFR	0.685076262164106	0.214778828784079	3.18968245633198	4	0.0332262975184205	0.528600187793054	4	4	4	24	12	12	17.1090026744215
sp|P34931|HS71L_HUMAN	EGF-vs-TFR	0.835966905387369	0.277391140253878	3.01367557962472	4	0.0394075530864417	0.567344015671401	5	5	5	26	15	11	14.2985362366141
sp|Q01469|FABP5_HUMAN	EGF-vs-TFR	1.64215667524694	0.108873293712199	15.0831909208873	1	0.0421455554498755	0.567344015671401	2	2	1	4	2	2	14.492652804356
sp|P06753|TPM3_HUMAN	EGF-vs-TFR	2.45393180126741	0.909703604183833	2.69750695719077	4	0.0542342340315076	0.570014051510013	2	2	2	10	4	6	12.104708697919
sp|P24666|PPAC_HUMAN	EGF-vs-TFR	-5.4028430982246	1.7354446420407	-3.11323275162003	3	0.0527485392943778	0.570014051510013	2	2	2	10	4	6	10.5667575369003
sp|P35580|MYH10_HUMAN	EGF-vs-TFR	2.18046274348791	0.81436784454383	2.67749120756272	4	0.0553727935752584	0.570014051510013	3	3	3	15	9	6	13.0637235405008
sp|P62280|RS11_HUMAN	EGF-vs-TFR	-1.21759632548512	0.453874369856209	-2.68267257715139	4	0.0550754377869997	0.570014051510013	2	2	2	10	4	6	13.9436659517649
sp|P04406|G3P_HUMAN	EGF-vs-TFR	0.633536493563513	0.261545457283678	2.42228062434426	4	0.0725838427920931	0.693992213636332	3	3	3	18	9	9	18.3185798032261
sp|P46781|RS9_HUMAN	EGF-vs-TFR	3.67950303474828	1.37534612126178	2.6753287611504	3	0.0753477260519446	0.693992213636332	2	2	2	7	3	4	11.2169064335773
sp|O60303|K0556_HUMAN	EGF-vs-TFR	2.58215103669017	1.32616889627792	1.9470755526972	4	0.123370671778873	0.758574989453292	2	2	2	11	6	5	13.7001895453012
sp|P04083|ANXA1_HUMAN	EGF-vs-TFR	0.89007765424904	0.405047390492029	2.19746546982521	4	0.0929148885385516	0.758574989453292	8	8	7	42	23	19	15.9443341578133
sp|P07355|ANXA2_HUMAN	EGF-vs-TFR	0.394346740132004	0.197121039692533	2.0005309466057	4	0.116046152631636	0.758574989453292	18	18	17	93	47	46	15.2877635754023
sp|P09493|TPM1_HUMAN	EGF-vs-TFR	1.46480379087871	0.755860245529334	1.93792939838091	4	0.124673647466589	0.758574989453292	5	5	4	21	10	11	12.3792650387788
sp|P60842|IF4A1_HUMAN	EGF-vs-TFR	1.31773175783717	0.663296222154865	1.98664143383212	4	0.117902505699249	0.758574989453292	4	4	4	22	10	12	12.2911489857189
sp|P62736|ACTA_HUMAN	EGF-vs-TFR	0.838612044667702	0.403127947953492	2.08026272781378	4	0.105991429769472	0.758574989453292	19	19	19	104	52	52	17.58179319434
sp|Q02878|RL6_HUMAN	EGF-vs-TFR	1.06715782632732	0.536063570722096	1.99072998915003	4	0.117352713267353	0.758574989453292	3	3	2	13	7	6	15.3751218687069
sp|Q15417|CNN3_HUMAN	EGF-vs-TFR	4.24318901177007	2.11389673562354	2.00728301447443	4	0.115155305082592	0.758574989453292	2	2	2	10	5	5	15.4494886934011
sp|Q96A08|H2B1A_HUMAN	EGF-vs-TFR	1.04546378251056	0.541480260318496	1.93075142184431	4	0.125706712537974	0.758574989453292	5	5	5	27	14	13	16.4924218600273
sp|Q9H4B7|TBB1_HUMAN	EGF-vs-TFR	0.709803310849179	0.362110388882825	1.96018488461226	4	0.121528873665058	0.758574989453292	4	4	4	22	10	12	17.7939675861494
sp|P35268|RL22_HUMAN	EGF-vs-TFR	2.23616844079173	1.18219518313218	1.89153912374019	4	0.131516645458168	0.767180431839312	2	2	2	12	6	6	13.7429603185869
sp|P02765|FETUA_HUMAN	EGF-vs-TFR	3.06550591933276	1.54022757410498	1.99029414280816	3	0.140643743620073	0.787850260070812	1	1	1	5	2	3	12.0507387624849
sp|P62249|RS16_HUMAN	EGF-vs-TFR	1.61443618240881	0.890536434223433	1.81288055195252	4	0.144064047555806	0.787850260070812	2	2	2	10	4	6	14.6666374864318
sp|O00571|DDX3X_HUMAN	EGF-vs-TFR	1.51401214982422	0.852482288500357	1.7760042293519	4	0.150383049343239	0.7974858677293	2	2	2	10	5	5	13.012358545553
sp|O00148|DX39A_HUMAN	EGF-vs-TFR	-4.50699810095159	3.30636326163405	-1.36312853256305	4	0.244528468900982	0.829149324219463	3	3	3	11	5	6	10.8100069259047
sp|O43707|ACTN4_HUMAN	EGF-vs-TFR	-1.32701226600244	0.871067771340211	-1.52343171181815	4	0.202321742767398	0.829149324219463	5	4	5	19	8	11	13.2566152063958
sp|O60361|NDK8_HUMAN	EGF-vs-TFR	-1.60733927578575	1.16109781503015	-1.38432719016358	4	0.238478272786138	0.829149324219463	3	3	3	14	6	8	15.4072571744327
sp|P00338|LDHA_HUMAN	EGF-vs-TFR	0.532955987578913	0.360792242090751	1.47718250395433	4	0.213684991591875	0.829149324219463	8	8	8	44	22	22	15.0551260087949
sp|P02545|LMNA_HUMAN	EGF-vs-TFR	0.589283706196005	0.386570353429061	1.52438928895809	4	0.202093079328362	0.829149324219463	9	9	8	44	23	21	14.0933045097498
sp|P04732|MT1E_HUMAN	EGF-vs-TFR	-1.4207631097143	1.05976959899031	-1.34063395578427	4	0.251113795335037	0.829149324219463	2	2	2	12	6	6	15.7159568827183
sp|P11021|GRP78_HUMAN	EGF-vs-TFR	-1.81449704654187	1.30389144747784	-1.3916013101027	4	0.236436501331063	0.829149324219463	3	3	3	12	5	7	12.4646850154682
sp|P27824|CALX_HUMAN	EGF-vs-TFR	-2.64151548878638	1.53902860920729	-1.71635242709812	4	0.161236985630765	0.829149324219463	3	3	3	18	9	9	12.7270790699856
sp|P35579|MYH9_HUMAN	EGF-vs-TFR	1.25156755222839	0.751838378234836	1.66467632999371	4	0.171308627868408	0.829149324219463	4	4	4	24	12	12	12.8265074104311
sp|P61313|RL15_HUMAN	EGF-vs-TFR	0.986300679182732	0.607022188022861	1.6248181675125	4	0.179526120546471	0.829149324219463	3	3	3	18	9	9	16.7143829744506
sp|P61978|HNRPK_HUMAN	EGF-vs-TFR	2.48798723149854	1.67171271729998	1.4882863579078	4	0.210899057143692	0.829149324219463	2	2	2	11	6	5	13.4176713548737
sp|P62701|RS4X_HUMAN	EGF-vs-TFR	0.841015727569558	0.586405141124806	1.43418887146244	4	0.224826640602178	0.829149324219463	3	3	3	17	8	9	15.311643054421
sp|Q06830|PRDX1_HUMAN	EGF-vs-TFR	1.524872904278	1.04360217793607	1.46116301452507	4	0.217769911666354	0.829149324219463	8	8	8	37	19	18	15.0804357767025
sp|Q08188|TGM3_HUMAN	EGF-vs-TFR	1.83904048079914	1.3005458869851	1.41405274446899	4	0.230243414318009	0.829149324219463	4	4	4	23	11	12	13.1099864033757
sp|Q13835|PKP1_HUMAN	EGF-vs-TFR	3.38006226286886	2.11246119947416	1.60005886200904	4	0.184836328714326	0.829149324219463	11	11	9	46	26	20	13.1734114402971
sp|Q15365|PCBP1_HUMAN	EGF-vs-TFR	1.02109166636152	0.761513380872448	1.34087160122082	4	0.251043323313832	0.829149324219463	2	2	2	12	6	6	14.3077283010621
sp|Q6NVV1|R13P3_HUMAN	EGF-vs-TFR	3.44715614457366	2.55735628346345	1.34793738630159	4	0.248956845128362	0.829149324219463	2	2	2	11	6	5	13.4170901825102
sp|Q96L21|RL10L_HUMAN	EGF-vs-TFR	0.635089977281416	0.453397207003304	1.40073641273399	4	0.233896909483164	0.829149324219463	2	2	2	12	6	6	16.0552206542175
sp|Q96QV6|H2A1A_HUMAN	EGF-vs-TFR	0.637978546820215	0.468648925495161	1.36131443413883	4	0.245053197652607	0.829149324219463	3	3	3	17	9	8	17.6061781898094
sp|Q9NX62|IMPA3_HUMAN	EGF-vs-TFR	3.4237137044997	2.39336799182244	1.43050033099704	4	0.225809267287337	0.829149324219463	2	2	2	10	6	4	13.2555503608573
sp|P07437|TBB5_HUMAN	EGF-vs-TFR	-1.53050174461602	1.15965286488369	-1.31979300958268	4	0.25736980024058	0.834068797075954	2	2	2	12	6	6	18.4476930239126
sp|P62424|RL7A_HUMAN	EGF-vs-TFR	-1.49789392892217	1.1670532284191	-1.2834838141455	4	0.26863287136178	0.839477723005563	2	2	2	12	6	6	12.8510478796275
sp|P62917|RL8_HUMAN	EGF-vs-TFR	0.630045032891423	0.487928125816199	1.29126606882416	4	0.266179359829297	0.839477723005563	10	10	10	58	28	30	16.4917660515807
sp|P14174|MIF_HUMAN	EGF-vs-TFR	-2.53831820585372	2.04117518872214	-1.24355725068499	4	0.281566210574209	0.864457664043625	1	1	1	6	3	3	15.8743836477002
sp|P02768|ALBU_HUMAN	EGF-vs-TFR	3.01113671164513	2.54891396956046	1.18134105254419	4	0.302906300980665	0.869368829220472	9	9	7	34	17	17	13.1693589375769
sp|P05089|ARGI1_HUMAN	EGF-vs-TFR	-3.15587739891848	2.67471517851922	-1.17989288140416	4	0.303420679357562	0.869368829220472	3	2	3	12	5	7	12.2595678687864
sp|P62753|RS6_HUMAN	EGF-vs-TFR	1.7691290180138	1.46731784043133	1.20568902610341	4	0.294379474196962	0.869368829220472	2	2	1	8	5	3	14.4775986715637
sp|Q01082|SPTB2_HUMAN	EGF-vs-TFR	-1.45966529752786	1.22051794976746	-1.19593923039474	4	0.297766518119797	0.869368829220472	3	3	3	15	7	8	12.6128315641064
sp|Q8WV24|PHLA1_HUMAN	EGF-vs-TFR	0.804437220675228	0.689269524989166	1.16708659168976	4	0.30800495663811	0.869368829220472	3	3	3	15	7	8	15.2855288199598
sp|Q8NBS9|TXND5_HUMAN	EGF-vs-TFR	-0.998862582746355	0.870315346238624	-1.14770190720328	4	0.315066681954422	0.875185227651171	3	3	3	13	6	7	13.1446992826719
sp|P15311|EZRI_HUMAN	EGF-vs-TFR	-1.40986492917618	1.24799377756334	-1.12970509510784	4	0.321756410126854	0.879802683940616	2	2	2	11	5	6	13.3544190802503
sp|P08238|HS90B_HUMAN	EGF-vs-TFR	0.642651358960703	0.58333114019208	1.10169218593249	4	0.33242874642915	0.881439857956079	3	3	3	18	9	9	15.8336423706347
sp|P49773|HINT1_HUMAN	EGF-vs-TFR	-1.16709876767757	1.05728645093203	-1.10386240800565	4	0.331590547697302	0.881439857956079	2	1	2	9	3	6	14.6485782372403
sp|P06703|S10A6_HUMAN	EGF-vs-TFR	-1.00858093984698	0.94667101493752	-1.06539750761625	4	0.346733721771602	0.905647780746721	2	2	2	12	6	6	15.4134668283452
sp|P33316|DUT_HUMAN	EGF-vs-TFR	0.803009667189966	0.764393273109207	1.0505190134964	4	0.352755863895525	0.9078275909076	3	3	3	17	9	8	14.3705013101055
sp|O00299|CLIC1_HUMAN	EGF-vs-TFR	0.637095998230971	0.833493437996974	0.764368343153392	4	0.487249749141554	0.944962927624143	3	3	3	18	9	9	15.7316176761252
sp|O14556|G3PT_HUMAN	EGF-vs-TFR	1.10836907470949	1.25971928549314	0.879854017854146	4	0.428624202912844	0.944962927624143	2	2	2	11	6	5	14.5422545055429
sp|P00558|PGK1_HUMAN	EGF-vs-TFR	0.476002391369246	0.701661639776313	0.678393066380249	4	0.534741290485776	0.944962927624143	4	4	4	23	12	11	14.9656861146101
sp|P04040|CATA_HUMAN	EGF-vs-TFR	0.994193441504433	1.93896985064891	0.512743115201975	3	0.64349760160213	0.944962927624143	3	3	2	11	5	6	13.6953081904505
sp|P04075|ALDOA_HUMAN	EGF-vs-TFR	0.4875141713721	0.690747952393075	0.705777222622408	4	0.519261733011804	0.944962927624143	9	9	9	49	25	24	15.211121301455
sp|P04792|HSPB1_HUMAN	EGF-vs-TFR	1.19103062527512	1.89677350461256	0.627924537314964	4	0.56412016939463	0.944962927624143	3	3	2	11	6	5	13.3262695547467
sp|P06733|ENOA_HUMAN	EGF-vs-TFR	0.245392662915215	0.454403996837967	0.540031920103728	4	0.617836833922113	0.944962927624143	8	8	8	47	24	23	16.4345723365727
sp|P06748|NPM_HUMAN	EGF-vs-TFR	0.335789311452152	0.661233473252301	0.507822614908709	4	0.638299737689738	0.944962927624143	6	6	6	34	16	18	15.5801433618669
sp|P07195|LDHB_HUMAN	EGF-vs-TFR	0.329950433347744	0.75006711158045	0.439894548439156	4	0.682737212282069	0.944962927624143	3	3	3	17	9	8	15.5598200565091
sp|P07737|PROF1_HUMAN	EGF-vs-TFR	-0.190927964886272	0.306434748054256	-0.623062384728207	4	0.567007996551469	0.944962927624143	3	3	3	18	9	9	18.1885628809656
sp|P07910|HNRPC_HUMAN	EGF-vs-TFR	-0.439499901907673	0.861922010625453	-0.509906808840802	4	0.636963466295676	0.944962927624143	2	1	2	8	3	5	14.3290988489173
sp|P09382|LEG1_HUMAN	EGF-vs-TFR	-0.348461868209697	0.789472158818761	-0.44138588589505	4	0.681743699026664	0.944962927624143	6	6	6	36	18	18	16.245739238516
sp|P09651|ROA1_HUMAN	EGF-vs-TFR	0.997877482737754	1.97069480678375	0.506358203869391	4	0.639239632396493	0.944962927624143	3	3	3	13	7	6	13.5775904802857
sp|P11142|HSP7C_HUMAN	EGF-vs-TFR	0.132541523430824	0.27232734926091	0.486699274937089	4	0.651935955223725	0.944962927624143	6	6	6	33	15	18	16.4889721399384
sp|P12268|IMDH2_HUMAN	EGF-vs-TFR	0.559352521635455	0.686019253481102	0.815359800467851	4	0.460630964946114	0.944962927624143	2	2	2	12	6	6	15.5614260668695
sp|P12814|ACTN1_HUMAN	EGF-vs-TFR	-0.327954088603569	0.486179785038792	-0.67455311532009	4	0.536938038544133	0.944962927624143	9	9	9	47	23	24	14.2084258980854
sp|P14618|KPYM_HUMAN	EGF-vs-TFR	0.355115082342919	0.662724782657533	0.535840957869274	4	0.620476442906724	0.944962927624143	14	14	14	81	40	41	14.675154449732
sp|P15924|DESP_HUMAN	EGF-vs-TFR	1.58879172101374	2.02094705191023	0.786161972681074	4	0.475731116905941	0.944962927624143	82	82	73	382	198	184	13.2871646950788
sp|P16403|H12_HUMAN	EGF-vs-TFR	0.549419206455567	0.585502542789996	0.938372024547514	4	0.401180938488284	0.944962927624143	5	5	5	27	13	14	17.0351522184332
sp|P18124|RL7_HUMAN	EGF-vs-TFR	0.474589408471826	1.14342917084137	0.4150579857278	4	0.699395959758184	0.944962927624143	4	4	4	20	10	10	13.6904339165622
sp|P22626|ROA2_HUMAN	EGF-vs-TFR	0.675502567453211	0.99358740597781	0.679862248040911	4	0.533902499033927	0.944962927624143	3	3	3	16	8	8	14.0855916851875
sp|P22735|TGM1_HUMAN	EGF-vs-TFR	-1.37624538758132	3.19627584204538	-0.430577789775687	4	0.688961466539173	0.944962927624143	3	3	2	10	6	4	10.8663397848677
sp|P23528|COF1_HUMAN	EGF-vs-TFR	0.655962901559991	0.735999484077031	0.891254567090615	4	0.423158920504586	0.944962927624143	6	6	6	35	18	17	14.1676363341612
sp|P25490|TYY1_HUMAN	EGF-vs-TFR	1.44893213397594	2.18872533301283	0.661998155785698	4	0.54416502634145	0.944962927624143	7	7	7	28	14	14	11.4549450295368
sp|P26599|PTBP1_HUMAN	EGF-vs-TFR	0.694274439298755	0.819269638452334	0.847430939355076	3	0.459008178531491	0.944962927624143	2	1	2	6	2	4	11.883397622045
sp|P26641|EF1G_HUMAN	EGF-vs-TFR	0.336148650345937	0.639277763867488	0.525825657242186	4	0.626812399611781	0.944962927624143	3	3	3	16	7	9	15.3829043496472
sp|P28072|PSB6_HUMAN	EGF-vs-TFR	-0.369855209098309	0.832536535026957	-0.444251025075234	4	0.679837161625276	0.944962927624143	2	2	2	10	4	6	13.4270809493315
sp|P30050|RL12_HUMAN	EGF-vs-TFR	0.845481619184532	1.62817695631891	0.519281160382009	4	0.630973795196015	0.944962927624143	2	2	2	12	6	6	13.9280192838954
sp|P31943|HNRH1_HUMAN	EGF-vs-TFR	1.42240148657673	1.93363836419573	0.735608846470294	4	0.502773160015866	0.944962927624143	2	2	2	11	5	6	13.0021451914863
sp|P39023|RL3_HUMAN	EGF-vs-TFR	0.292796711079697	0.606655877413436	0.482640524852536	4	0.654575288167873	0.944962927624143	2	2	2	11	6	5	14.2606065939465
sp|P46778|RL21_HUMAN	EGF-vs-TFR	0.294612215566463	0.478996621159448	0.615061156075239	4	0.571781969009568	0.944962927624143	3	3	3	18	9	9	15.8270977611313
sp|P47914|RL29_HUMAN	EGF-vs-TFR	-0.364834598278901	0.674905404741835	-0.540571457445148	4	0.617497519589847	0.944962927624143	2	2	2	8	4	4	13.7557338095035
sp|P47929|LEG7_HUMAN	EGF-vs-TFR	2.18218524301432	2.74736246276198	0.794283707589321	4	0.471492645487029	0.944962927624143	3	3	3	13	6	7	11.6046950193786
sp|P49207|RL34_HUMAN	EGF-vs-TFR	-0.745979416254869	1.13300428585062	-0.65840829162867	4	0.546243969266644	0.944962927624143	4	4	4	23	11	12	13.9187841153482
sp|P54652|HSP72_HUMAN	EGF-vs-TFR	0.388930461392917	0.952290121198865	0.408415936209946	4	0.703886469108636	0.944962927624143	4	4	4	22	11	11	15.0892796525485
sp|P60174|TPIS_HUMAN	EGF-vs-TFR	0.517641972464784	0.836208127396789	0.619034849704537	4	0.569407673578791	0.944962927624143	2	2	2	11	5	6	15.3891840048405
sp|P60709|ACTB_HUMAN	EGF-vs-TFR	2.22326907785625	3.11659404595722	0.713364989174716	4	0.515030648832475	0.944962927624143	1	1	1	6	3	3	17.7012302917363
sp|P61221|ABCE1_HUMAN	EGF-vs-TFR	-0.620100295562323	1.22435316240288	-0.506471755539336	4	0.639166722855746	0.944962927624143	6	5	6	25	11	14	12.7905253187871
sp|P62316|SMD2_HUMAN	EGF-vs-TFR	-0.297417048268902	0.720806646494004	-0.41261696144942	4	0.701044557565459	0.944962927624143	4	4	4	23	11	12	13.9744242074397
sp|P62829|RL23_HUMAN	EGF-vs-TFR	0.404454782182208	0.956018281178127	0.423061765810364	4	0.694004513503225	0.944962927624143	3	3	3	15	7	8	14.1651752499666
sp|P62913|RL11_HUMAN	EGF-vs-TFR	0.63141620569493	1.63978214500872	0.385061032416334	4	0.71979117703978	0.944962927624143	3	3	3	12	5	7	12.853040424909
sp|P62937|PPIA_HUMAN	EGF-vs-TFR	0.483391878171257	1.03453421388889	0.46725557423002	4	0.664635091054075	0.944962927624143	5	5	5	30	15	15	16.1635316603068
sp|P62979|RS27A_HUMAN	EGF-vs-TFR	-2.40269695723276	3.81016040939094	-0.630602572876145	4	0.562533852025839	0.944962927624143	2	2	2	9	4	5	11.2372255625626
sp|P63241|IF5A1_HUMAN	EGF-vs-TFR	-0.494065388250504	1.13727857682388	-0.434427763187361	4	0.686385761422751	0.944962927624143	3	2	2	12	6	6	14.8270168589356
sp|P68104|EF1A1_HUMAN	EGF-vs-TFR	0.433245824103378	0.627219821680364	0.690740007136068	4	0.527721349408702	0.944962927624143	18	17	18	100	47	53	17.3249956751704
sp|P84103|SRSF3_HUMAN	EGF-vs-TFR	0.77389509222555	1.0731932108225	0.721114412969898	4	0.510735557224472	0.944962927624143	4	4	4	22	11	11	13.3460469579308
sp|Q00610|CLH1_HUMAN	EGF-vs-TFR	0.784806935161808	0.816459588044072	0.961231819252571	4	0.390869347369432	0.944962927624143	3	3	3	16	7	9	12.9623769089175
sp|Q02413|DSG1_HUMAN	EGF-vs-TFR	0.908460348756101	2.31044501521306	0.393197129892453	4	0.714230415775966	0.944962927624143	11	11	11	51	26	25	13.5829494100823
sp|Q02543|RL18A_HUMAN	EGF-vs-TFR	0.816263613335423	1.96377976814792	0.415659447446726	4	0.698990056614825	0.944962927624143	3	3	3	17	9	8	14.5658140417919
sp|Q07020|RL18_HUMAN	EGF-vs-TFR	0.517583464771325	0.576323801893651	0.898077544378141	4	0.419915632169163	0.944962927624143	6	6	5	32	18	14	15.7119656487073
sp|Q13885|TBB2A_HUMAN	EGF-vs-TFR	1.01098439463589	1.35156493749477	0.748010226212159	4	0.496034320044202	0.944962927624143	3	3	3	18	9	9	16.4570154068643
sp|Q14019|COTL1_HUMAN	EGF-vs-TFR	0.687501846568007	0.980917745957256	0.700876143184758	4	0.522008100981304	0.944962927624143	2	1	2	8	3	5	12.3002544591705
sp|Q15149|PLEC_HUMAN	EGF-vs-TFR	-0.6419880933608	1.24996036638556	-0.513606759562464	4	0.634595365684725	0.944962927624143	3	3	3	11	4	7	12.8529688029313
sp|Q15181|IPYR_HUMAN	EGF-vs-TFR	-1.08136579595193	2.18673821842291	-0.494510859526578	3	0.654891948353471	0.944962927624143	2	2	2	9	3	6	13.933136791973
sp|Q16695|H31T_HUMAN	EGF-vs-TFR	0.293769975378215	0.396813093632692	0.740323290970184	4	0.500203332408535	0.944962927624143	9	9	9	54	27	27	18.9187746558781
sp|Q32P51|RA1L2_HUMAN	EGF-vs-TFR	0.44054615878689	1.16071476285899	0.379547303854196	4	0.723571613152201	0.944962927624143	2	1	2	8	3	5	13.3286713332147
sp|Q562R1|ACTBL_HUMAN	EGF-vs-TFR	0.42700951688469	0.456335075378362	0.935736786243406	4	0.402384340923556	0.944962927624143	1	1	1	6	3	3	16.0850596901362
sp|Q58FF8|H90B2_HUMAN	EGF-vs-TFR	0.661977715063111	0.672283659001013	0.984670244769572	4	0.380532961683694	0.944962927624143	2	2	2	12	6	6	16.5713217874307
sp|Q71U36|TBA1A_HUMAN	EGF-vs-TFR	0.348363063603353	0.435196104219817	0.800473763954917	4	0.468282009431797	0.944962927624143	6	6	6	34	16	18	18.0980295318493
sp|Q86YZ3|HORN_HUMAN	EGF-vs-TFR	-0.797251142510185	2.02732725622888	-0.393252317829134	4	0.714192769185889	0.944962927624143	16	16	14	79	39	40	14.0101389632385
sp|Q8IV33|K0825_HUMAN	EGF-vs-TFR	0.347127494578088	0.475634742605549	0.729819467510948	4	0.50594237907476	0.944962927624143	2	2	2	12	6	6	16.9723120041974
sp|Q8WZ42|TITIN_HUMAN	EGF-vs-TFR	-1.10461292520289	1.51131532392462	-0.730895073792016	4	0.505352450735867	0.944962927624143	3	2	3	13	6	7	13.5983603418129
sp|Q9BWD1|THIC_HUMAN	EGF-vs-TFR	0.702005857050919	0.703625245572648	0.997698507078991	4	0.374890192254808	0.944962927624143	2	2	2	12	6	6	12.849036403653
sp|Q9ULV4|COR1C_HUMAN	EGF-vs-TFR	1.46092718102734	1.76750854565203	0.826546035446976	4	0.454946601134506	0.944962927624143	2	2	2	12	6	6	12.2289966542438
sp|Q9Y446|PKP3_HUMAN	EGF-vs-TFR	2.22323813745138	3.23685270151616	0.686851810219847	4	0.529924847811458	0.944962927624143	2	2	2	7	4	3	8.60240611773489
sp|Q9Y490|TLN1_HUMAN	EGF-vs-TFR	-1.45646910691086	2.26138866847826	-0.644059611340919	4	0.554608817948981	0.944962927624143	2	2	2	12	6	6	12.4846256589619
sp|P19338|NUCL_HUMAN	EGF-vs-TFR	-0.282530505414781	0.780049904153437	-0.362195423536911	4	0.735530637736356	0.953465641510091	2	2	1	8	5	3	15.479135860929
sp|P26373|RL13_HUMAN	EGF-vs-TFR	0.261231394332965	0.741623167589018	0.35224276391232	4	0.742431498117489	0.955334648312946	3	3	3	16	7	9	15.0306339038346
sp|P21912|SDHB_HUMAN	EGF-vs-TFR	-0.421790558626918	1.29688990640209	-0.325232355148076	4	0.761305876824045	0.965212108425646	2	2	2	11	5	6	13.6577957525493
sp|P61247|RS3A_HUMAN	EGF-vs-TFR	0.334801027270027	1.05405382888011	0.317631811674873	4	0.766654188978085	0.965212108425646	2	1	2	9	3	6	14.3302750032774
sp|Q5D862|FILA2_HUMAN	EGF-vs-TFR	-1.04106007954096	3.24913626119776	-0.320411332689747	4	0.764696464635199	0.965212108425646	3	3	3	13	7	6	10.789852813082
sp|P08865|RSSA_HUMAN	EGF-vs-TFR	0.262008013808297	0.906156929271272	0.289141985615011	4	0.786839492546187	0.981865685037787	2	2	2	11	6	5	14.4539629785869
sp|P14136|GFAP_HUMAN	EGF-vs-TFR	-0.373905762887433	1.35812246786703	-0.275310785097799	4	0.796713870144947	0.981865685037787	2	2	2	12	6	6	19.045392368905
sp|P16949|STMN1_HUMAN	EGF-vs-TFR	0.505609766237886	1.82356221438813	0.277264884218681	4	0.795315947640459	0.981865685037787	7	7	7	36	18	18	13.5268844344499
sp|P81605|DCD_HUMAN	EGF-vs-TFR	0.219547846327582	0.845596761665159	0.25963657416952	4	0.807959785168644	0.988761974856732	3	3	3	18	9	9	15.0069473385283
sp|Q02539|H11_HUMAN	EGF-vs-TFR	0.207618386857135	0.826180978832292	0.251298918973635	4	0.813965047387438	0.989193633977789	5	5	5	30	15	15	16.9759372824189
sp|F5H284|PAL4D_HUMAN	EGF-vs-TFR	0.103895465737217	1.92332221840608	0.0540187518986384	4	0.959510546615496	0.992747670411894	2	2	2	12	6	6	13.2411024679603
sp|O75369|FLNB_HUMAN	EGF-vs-TFR	-0.100832041661665	0.599311151073331	-0.168246563543964	4	0.874553736348138	0.992747670411894	5	4	5	26	12	14	14.4473038232698
sp|P01857|IGHG1_HUMAN	EGF-vs-TFR	0.430622152966771	2.1073431394551	0.204343632939682	4	0.848061048134894	0.992747670411894	3	3	2	13	7	6	12.5159780270718
sp|P08107|HSP71_HUMAN	EGF-vs-TFR	0.139186807927479	0.81459480953019	0.170866308376988	4	0.872623793460641	0.992747670411894	2	2	2	10	4	6	12.9486636977577
sp|P08670|VIME_HUMAN	EGF-vs-TFR	-0.0307441709705011	0.7893340156742	-0.0389495072554821	4	0.970797098523763	0.992747670411894	14	14	14	80	40	40	15.1745083619079
sp|P13639|EF2_HUMAN	EGF-vs-TFR	-0.203554638427268	1.76250090243544	-0.115491934299718	4	0.913620908899328	0.992747670411894	5	4	5	21	9	12	13.0232493341501
sp|P14866|HNRPL_HUMAN	EGF-vs-TFR	0.050977641511211	0.779188122150604	0.0654240485218252	4	0.950975669963969	0.992747670411894	3	3	3	16	7	9	13.8278475125484
sp|P14923|PLAK_HUMAN	EGF-vs-TFR	0.0580460680207178	2.28543129742884	0.0253982992558213	4	0.980953835089173	0.992747670411894	4	4	4	16	6	10	13.2180596916786
sp|P15531|NDKA_HUMAN	EGF-vs-TFR	0.29148630508087	1.6806068676855	0.173441100762785	4	0.870728010871909	0.992747670411894	2	2	2	12	6	6	12.5643798370052
sp|P16070|CD44_HUMAN	EGF-vs-TFR	0.022379763281119	2.31435916998914	0.00966996115871851	4	0.992747670411894	0.992747670411894	2	2	2	11	5	6	11.965492306606
sp|P17661|DESM_HUMAN	EGF-vs-TFR	0.0490589765581686	0.511037313298742	0.0959988151187889	4	0.928138789956179	0.992747670411894	3	3	3	18	9	9	16.1650553120681
sp|P20929|NEBU_HUMAN	EGF-vs-TFR	-0.0659026648800397	1.62876033471237	-0.0404618552376999	3	0.970267095921395	0.992747670411894	1	1	1	5	3	2	14.5444751038008
sp|P20930|FILA_HUMAN	EGF-vs-TFR	0.334408789518273	3.27213083090041	0.10219908885069	4	0.923517013933168	0.992747670411894	9	9	8	34	18	16	11.9689998060457
sp|P21333|FLNA_HUMAN	EGF-vs-TFR	-0.0305097837525973	0.998726938966362	-0.0305486740791968	4	0.977092947830764	0.992747670411894	18	18	18	101	51	50	13.9336382819608
sp|P24534|EF1B_HUMAN	EGF-vs-TFR	0.0411430499159794	0.809876416092091	0.0508016397298092	4	0.96191924214748	0.992747670411894	6	6	6	33	17	16	14.9473373767043
sp|P29692|EF1D_HUMAN	EGF-vs-TFR	-0.054012459705823	0.602332983813487	-0.0896720936048688	3	0.934199084950238	0.992747670411894	1	1	1	5	2	3	15.5313253922628
sp|P31944|CASPE_HUMAN	EGF-vs-TFR	-0.329448970167072	1.76156222222136	-0.187020910196196	4	0.860747113455709	0.992747670411894	4	3	3	12	5	7	13.8154402717253
sp|P32119|PRDX2_HUMAN	EGF-vs-TFR	-0.0451535900771023	0.885793240601732	-0.0509753156915364	4	0.961789195761697	0.992747670411894	2	2	2	12	6	6	15.2546629410677
sp|P36578|RL4_HUMAN	EGF-vs-TFR	0.0200247604819509	0.734468836932316	0.0272642751809445	4	0.979554959659862	0.992747670411894	2	2	2	12	6	6	14.4121753450281
sp|P46776|RL27A_HUMAN	EGF-vs-TFR	0.210708884811281	2.62166128615692	0.0803722761303609	4	0.93980177761703	0.992747670411894	2	2	2	11	5	6	16.4863576406828
sp|P60981|DEST_HUMAN	EGF-vs-TFR	-0.367316956083842	1.56491392901843	-0.234720229191286	4	0.82595159085107	0.992747670411894	2	2	2	12	6	6	14.913316467089
sp|P62266|RS23_HUMAN	EGF-vs-TFR	0.0110537581952375	0.686995727588035	0.0160899955434163	4	0.987933154158533	0.992747670411894	5	5	5	28	13	15	15.1239588777933
sp|P62805|H4_HUMAN	EGF-vs-TFR	0.0252617081097889	0.344315736298869	0.0733678581796259	4	0.94503572674117	0.992747670411894	7	7	7	42	21	21	17.71646826325
sp|P62826|RAN_HUMAN	EGF-vs-TFR	0.122970963650858	0.556535655452559	0.220957925060275	4	0.835945810593563	0.992747670411894	3	3	3	18	9	9	13.7330861529215
sp|P62987|RL40_HUMAN	EGF-vs-TFR	0.078000167745407	0.404770314754022	0.192702292886294	4	0.856580588814909	0.992747670411894	6	6	6	34	16	18	16.2455528688728
sp|P83881|RL36A_HUMAN	EGF-vs-TFR	-0.0639618913297054	0.746602686726003	-0.0856705882082888	4	0.935845116023012	0.992747670411894	5	5	5	30	15	15	14.4979039833557
sp|P84098|RL19_HUMAN	EGF-vs-TFR	-0.0478394816319328	1.17639122210624	-0.0406663027851227	4	0.969510776449067	0.992747670411894	3	3	3	16	8	8	15.6194619163188
sp|Q08554|DSC1_HUMAN	EGF-vs-TFR	-0.29118480968911	2.05034294986089	-0.142017612082343	4	0.893931989388632	0.992747670411894	5	5	5	29	14	15	14.1600654621459
sp|Q14847|LASP1_HUMAN	EGF-vs-TFR	-0.0106901713710172	0.742792876719715	-0.0143918603773188	4	0.989206570460964	0.992747670411894	8	8	7	40	21	19	15.1191310436064
sp|Q15233|NONO_HUMAN	EGF-vs-TFR	0.118693975054249	0.658616007769788	0.180217264163031	4	0.865743875740977	0.992747670411894	7	7	7	40	20	20	14.8788306598097
sp|Q5JNZ5|RS26L_HUMAN	EGF-vs-TFR	-0.0783082217056268	1.28292424376926	-0.0610388509578365	4	0.954256360653155	0.992747670411894	3	3	3	16	7	9	13.7925972854978
sp|P40121|CAPG_HUMAN	EGF-vs-TFR	NA	NA	NA	NA	NA	NA	1	1	0	3	3	0	13.9486312145717
