# Supplementary material for: HATRIC-based identification of receptors for orphan ligands
Source: Nat Commun. 2018 Apr 17;9:1519. doi: 10.1038/s41467-018-03936-z (PMC5904110; doi:10.1038/s41467-018-03936-z)
Supplement: Supplementary file 10 — Supplementary Data 8 [file 41467_2018_3936_MOESM10_ESM.csv]

PROTEIN	PEPTIDE	TRANSITION	FEATURE	LABEL	GROUP_ORIGINAL	SUBJECT_ORIGINAL	RUN	GROUP	SUBJECT	SUBJECT_NESTED	INTENSITY	ABUNDANCE	METHOD
1A02	GYYNQSEAGSHTVQR_3	NA_NA	GYYNQSEAGSHTVQR_3_NA_NA	L	EGF	anti_	1	1	1	1.1	98868.4007273	17.1396095119778	1
ADAT1	NGDILNDSHAEVIAR_2	NA_NA	NGDILNDSHAEVIAR_2_NA_NA	L	EGF	anti_	1	1	1	1.1	599628.2162	19.7400963837117	1
anti_EGFR	EEQFNSTFR_2	NA_NA	EEQFNSTFR_2_NA_NA	L	EGF	anti_	1	1	1	1.1	1533964.107	21.0952209318576	1
BASI	SLNDSATEVTGHR_2	NA_NA	SLNDSATEVTGHR_2_NA_NA	L	EGF	anti_	1	1	1	1.1	NA	NA	1
BASI	SLNDSATEVTGHR_3	NA_NA	SLNDSATEVTGHR_3_NA_NA	L	EGF	anti_	1	1	1	1.1	53274.44084	16.247543562047	1
CD166	EGDNITLK_2	NA_NA	EGDNITLK_2_NA_NA	L	EGF	anti_	1	1	1	1.1	3131.612547	12.1590776502491	1
CD44	AFNSTLPTMAQMEK_2	NA_NA	AFNSTLPTMAQMEK_2_NA_NA	L	EGF	anti_	1	1	1	1.1	62663.77047	16.4817315953281	1
CD63	NNHTASILDR_3	NA_NA	NNHTASILDR_3_NA_NA	L	EGF	anti_	1	1	1	1.1	15591.62488857	14.4748713032732	1
CD97	TFKNESENTCQDVDECQQNPR_3	NA_NA	TFKNESENTCQDVDECQQNPR_3_NA_NA	L	EGF	anti_	1	1	1	1.1	44954.92958	16.0025793409092	1
ITA3	ELAVPDGYTNR_2	NA_NA	ELAVPDGYTNR_2_NA_NA	L	EGF	anti_	1	1	1	1.1	230493.4057	18.3607535876111	1
ITA3	NITIVTGAPR_2	NA_NA	NITIVTGAPR_2_NA_NA	L	EGF	anti_	1	1	1	1.1	207541.818125	18.2094301691595	1
ITB1	CHEGNGTFECGACR_3	NA_NA	CHEGNGTFECGACR_3_NA_NA	L	EGF	anti_	1	1	1	1.1	541.9517492	9.62840823841328	1
NPTN	ANATIEVK_2	NA_NA	ANATIEVK_2_NA_NA	L	EGF	anti_	1	1	1	1.1	NA	NA	1
PRIO	GENFTETDVK_2	NA_NA	GENFTETDVK_2_NA_NA	L	EGF	anti_	1	1	1	1.1	6372.104964	13.1839419531084	1
SLIT2	LNNNNITR_2	NA_NA	LNNNNITR_2_NA_NA	L	EGF	anti_	1	1	1	1.1	283818.6557	18.6609975335271	1
TF	VNVTVEDER_2	NA_NA	VNVTVEDER_2_NA_NA	L	EGF	anti_	1	1	1	1.1	210595.13509	18.2305002205238	1
TRIO	NHSGGGGGGGSGGSGGGGGSGG_3	NA_NA	NHSGGGGGGGSGGSGGGGGSGG_3_NA_NA	L	EGF	anti_	1	1	1	1.1	4609.124054	12.7166645195228	1
1A02	GYYNQSEAGSHTVQR_3	NA_NA	GYYNQSEAGSHTVQR_3_NA_NA	L	EGF	anti_	2	1	1	1.1	31178.817079	16.1965655003746	1
ADAT1	NGDILNDSHAEVIAR_2	NA_NA	NGDILNDSHAEVIAR_2_NA_NA	L	EGF	anti_	2	1	1	1.1	NA	NA	1
anti_EGFR	EEQFNSTFR_2	NA_NA	EEQFNSTFR_2_NA_NA	L	EGF	anti_	2	1	1	1.1	90700.22164	17.7371053832031	1
BASI	SLNDSATEVTGHR_2	NA_NA	SLNDSATEVTGHR_2_NA_NA	L	EGF	anti_	2	1	1	1.1	NA	NA	1
BASI	SLNDSATEVTGHR_3	NA_NA	SLNDSATEVTGHR_3_NA_NA	L	EGF	anti_	2	1	1	1.1	16411.14557	15.2706752558102	1
CD166	EGDNITLK_2	NA_NA	EGDNITLK_2_NA_NA	L	EGF	anti_	2	1	1	1.1	NA	NA	1
CD44	AFNSTLPTMAQMEK_2	NA_NA	AFNSTLPTMAQMEK_2_NA_NA	L	EGF	anti_	2	1	1	1.1	15195.841996	15.1596759232719	1
CD63	NNHTASILDR_3	NA_NA	NNHTASILDR_3_NA_NA	L	EGF	anti_	2	1	1	1.1	NA	NA	1
CD97	TFKNESENTCQDVDECQQNPR_3	NA_NA	TFKNESENTCQDVDECQQNPR_3_NA_NA	L	EGF	anti_	2	1	1	1.1	NA	NA	1
ITA3	ELAVPDGYTNR_2	NA_NA	ELAVPDGYTNR_2_NA_NA	L	EGF	anti_	2	1	1	1.1	37992.96455	16.4817315953281	1
ITA3	NITIVTGAPR_2	NA_NA	NITIVTGAPR_2_NA_NA	L	EGF	anti_	2	1	1	1.1	86255.43967	17.6646147497166	1
ITB1	CHEGNGTFECGACR_3	NA_NA	CHEGNGTFECGACR_3_NA_NA	L	EGF	anti_	2	1	1	1.1	NA	NA	1
NPTN	ANATIEVK_2	NA_NA	ANATIEVK_2_NA_NA	L	EGF	anti_	2	1	1	1.1	2345.664456	12.4640678647396	1
PRIO	GENFTETDVK_2	NA_NA	GENFTETDVK_2_NA_NA	L	EGF	anti_	2	1	1	1.1	92338.50376	17.7629316623479	1
SLIT2	LNNNNITR_2	NA_NA	LNNNNITR_2_NA_NA	L	EGF	anti_	2	1	1	1.1	74865.73693	17.4603049125862	1
TF	VNVTVEDER_2	NA_NA	VNVTVEDER_2_NA_NA	L	EGF	anti_	2	1	1	1.1	68602.90468	17.3342689690904	1
TRIO	NHSGGGGGGGSGGSGGGGGSGG_3	NA_NA	NHSGGGGGGGSGGSGGGGGSGG_3_NA_NA	L	EGF	anti_	2	1	1	1.1	36533.65504	16.4252254035464	1
1A02	GYYNQSEAGSHTVQR_3	NA_NA	GYYNQSEAGSHTVQR_3_NA_NA	L	EGF	anti_	3	1	1	1.1	103960.694326	16.6747232416541	1
ADAT1	NGDILNDSHAEVIAR_2	NA_NA	NGDILNDSHAEVIAR_2_NA_NA	L	EGF	anti_	3	1	1	1.1	967106.3149	19.892359562553	1
anti_EGFR	EEQFNSTFR_2	NA_NA	EEQFNSTFR_2_NA_NA	L	EGF	anti_	3	1	1	1.1	2241595.097	21.105138867512	1
BASI	SLNDSATEVTGHR_2	NA_NA	SLNDSATEVTGHR_2_NA_NA	L	EGF	anti_	3	1	1	1.1	2557.091985	11.3293329364108	1
BASI	SLNDSATEVTGHR_3	NA_NA	SLNDSATEVTGHR_3_NA_NA	L	EGF	anti_	3	1	1	1.1	79556.67474	16.2887399490022	1
CD166	EGDNITLK_2	NA_NA	EGDNITLK_2_NA_NA	L	EGF	anti_	3	1	1	1.1	616.5073853	9.27701895980356	1
CD44	AFNSTLPTMAQMEK_2	NA_NA	AFNSTLPTMAQMEK_2_NA_NA	L	EGF	anti_	3	1	1	1.1	251150.8192	17.9472390480989	1
CD63	NNHTASILDR_3	NA_NA	NNHTASILDR_3_NA_NA	L	EGF	anti_	3	1	1	1.1	21596.521339	14.4075559213429	1
CD97	TFKNESENTCQDVDECQQNPR_3	NA_NA	TFKNESENTCQDVDECQQNPR_3_NA_NA	L	EGF	anti_	3	1	1	1.1	2711.162292	11.4137403540025	1
ITA3	ELAVPDGYTNR_2	NA_NA	ELAVPDGYTNR_2_NA_NA	L	EGF	anti_	3	1	1	1.1	291178.1188	18.1605870125382	1
ITA3	NITIVTGAPR_2	NA_NA	NITIVTGAPR_2_NA_NA	L	EGF	anti_	3	1	1	1.1	139695.7764985	17.1009734709111	1
ITB1	CHEGNGTFECGACR_3	NA_NA	CHEGNGTFECGACR_3_NA_NA	L	EGF	anti_	3	1	1	1.1	1458.377155	10.5191927448675	1
NPTN	ANATIEVK_2	NA_NA	ANATIEVK_2_NA_NA	L	EGF	anti_	3	1	1	1.1	NA	NA	1
PRIO	GENFTETDVK_2	NA_NA	GENFTETDVK_2_NA_NA	L	EGF	anti_	3	1	1	1.1	7149.158811	12.812602378095	1
SLIT2	LNNNNITR_2	NA_NA	LNNNNITR_2_NA_NA	L	EGF	anti_	3	1	1	1.1	186864.14	17.5206748038302	1
TF	VNVTVEDER_2	NA_NA	VNVTVEDER_2_NA_NA	L	EGF	anti_	3	1	1	1.1	500286.03689	18.9414382542288	1
TRIO	NHSGGGGGGGSGGSGGGGGSGG_3	NA_NA	NHSGGGGGGGSGGSGGGGGSGG_3_NA_NA	L	EGF	anti_	3	1	1	1.1	16506.69643	14.0198083875993	1
1A02	GYYNQSEAGSHTVQR_3	NA_NA	GYYNQSEAGSHTVQR_3_NA_NA	L	hTF	hTF_1	4	2	2	2.2	214981.183951	16.4817315953281	1
ADAT1	NGDILNDSHAEVIAR_2	NA_NA	NGDILNDSHAEVIAR_2_NA_NA	L	hTF	hTF_1	4	2	2	2.2	586162.9929	17.9288230877602	1
anti_EGFR	EEQFNSTFR_2	NA_NA	EEQFNSTFR_2_NA_NA	L	hTF	hTF_1	4	2	2	2.2	105607.6477	15.4562355135793	1
BASI	SLNDSATEVTGHR_2	NA_NA	SLNDSATEVTGHR_2_NA_NA	L	hTF	hTF_1	4	2	2	2.2	59125.83248	14.6193816972371	1
BASI	SLNDSATEVTGHR_3	NA_NA	SLNDSATEVTGHR_3_NA_NA	L	hTF	hTF_1	4	2	2	2.2	315724.8673	17.0361890961555	1
CD166	EGDNITLK_2	NA_NA	EGDNITLK_2_NA_NA	L	hTF	hTF_1	4	2	2	2.2	NA	NA	1
CD44	AFNSTLPTMAQMEK_2	NA_NA	AFNSTLPTMAQMEK_2_NA_NA	L	hTF	hTF_1	4	2	2	2.2	380841.246	17.3067109350327	1
CD63	NNHTASILDR_3	NA_NA	NNHTASILDR_3_NA_NA	L	hTF	hTF_1	4	2	2	2.2	64534.5234777	14.7456642589585	1
CD97	TFKNESENTCQDVDECQQNPR_3	NA_NA	TFKNESENTCQDVDECQQNPR_3_NA_NA	L	hTF	hTF_1	4	2	2	2.2	138657.0983	15.8490426751071	1
ITA3	ELAVPDGYTNR_2	NA_NA	ELAVPDGYTNR_2_NA_NA	L	hTF	hTF_1	4	2	2	2.2	485203.8821	17.6561122941285	1
ITA3	NITIVTGAPR_2	NA_NA	NITIVTGAPR_2_NA_NA	L	hTF	hTF_1	4	2	2	2.2	417846.1715361	17.4404931180761	1
ITB1	CHEGNGTFECGACR_3	NA_NA	CHEGNGTFECGACR_3_NA_NA	L	hTF	hTF_1	4	2	2	2.2	53245.92047	14.4682641007324	1
NPTN	ANATIEVK_2	NA_NA	ANATIEVK_2_NA_NA	L	hTF	hTF_1	4	2	2	2.2	NA	NA	1
PRIO	GENFTETDVK_2	NA_NA	GENFTETDVK_2_NA_NA	L	hTF	hTF_1	4	2	2	2.2	3009.167857	10.3230295960327	1
SLIT2	LNNNNITR_2	NA_NA	LNNNNITR_2_NA_NA	L	hTF	hTF_1	4	2	2	2.2	223757.4011	16.5394566030626	1
TF	VNVTVEDER_2	NA_NA	VNVTVEDER_2_NA_NA	L	hTF	hTF_1	4	2	2	2.2	437445.8494	17.5066256401577	1
TRIO	NHSGGGGGGGSGGSGGGGGSGG_3	NA_NA	NHSGGGGGGGSGGSGGGGGSGG_3_NA_NA	L	hTF	hTF_1	4	2	2	2.2	13059.74252	12.4407195594211	1
1A02	GYYNQSEAGSHTVQR_3	NA_NA	GYYNQSEAGSHTVQR_3_NA_NA	L	hTF	hTF_2	5	2	3	2.3	243618.2429562	16.4817315953281	1
ADAT1	NGDILNDSHAEVIAR_2	NA_NA	NGDILNDSHAEVIAR_2_NA_NA	L	hTF	hTF_2	5	2	3	2.3	1677280.355	19.2651613725126	1
anti_EGFR	EEQFNSTFR_2	NA_NA	EEQFNSTFR_2_NA_NA	L	hTF	hTF_2	5	2	3	2.3	50883.81544	14.2223881820933	1
BASI	SLNDSATEVTGHR_2	NA_NA	SLNDSATEVTGHR_2_NA_NA	L	hTF	hTF_2	5	2	3	2.3	NA	NA	1
BASI	SLNDSATEVTGHR_3	NA_NA	SLNDSATEVTGHR_3_NA_NA	L	hTF	hTF_2	5	2	3	2.3	494536.147693	17.503185401553	1
CD166	EGDNITLK_2	NA_NA	EGDNITLK_2_NA_NA	L	hTF	hTF_2	5	2	3	2.3	73733.38259	14.7574992727915	1
CD44	AFNSTLPTMAQMEK_2	NA_NA	AFNSTLPTMAQMEK_2_NA_NA	L	hTF	hTF_2	5	2	3	2.3	362333.95198	17.054429421947	1
CD63	NNHTASILDR_3	NA_NA	NNHTASILDR_3_NA_NA	L	hTF	hTF_2	5	2	3	2.3	43084.496827873	13.982350164413	1
CD97	TFKNESENTCQDVDECQQNPR_3	NA_NA	TFKNESENTCQDVDECQQNPR_3_NA_NA	L	hTF	hTF_2	5	2	3	2.3	NA	NA	1
ITA3	ELAVPDGYTNR_2	NA_NA	ELAVPDGYTNR_2_NA_NA	L	hTF	hTF_2	5	2	3	2.3	521840.6399	17.5807187268854	1
ITA3	NITIVTGAPR_2	NA_NA	NITIVTGAPR_2_NA_NA	L	hTF	hTF_2	5	2	3	2.3	518376.09576	17.5711086159147	1
ITB1	CHEGNGTFECGACR_3	NA_NA	CHEGNGTFECGACR_3_NA_NA	L	hTF	hTF_2	5	2	3	2.3	1955.826904	9.52103192789583	1
NPTN	ANATIEVK_2	NA_NA	ANATIEVK_2_NA_NA	L	hTF	hTF_2	5	2	3	2.3	22364.95434	13.036421142236	1
PRIO	GENFTETDVK_2	NA_NA	GENFTETDVK_2_NA_NA	L	hTF	hTF_2	5	2	3	2.3	250975.7053	16.5246571407732	1
SLIT2	LNNNNITR_2	NA_NA	LNNNNITR_2_NA_NA	L	hTF	hTF_2	5	2	3	2.3	47441.30429	14.1213250033028	1
TF	VNVTVEDER_2	NA_NA	VNVTVEDER_2_NA_NA	L	hTF	hTF_2	5	2	3	2.3	692434.10942	17.9887862180192	1
TRIO	NHSGGGGGGGSGGSGGGGGSGG_3	NA_NA	NHSGGGGGGGSGGSGGGGGSGG_3_NA_NA	L	hTF	hTF_2	5	2	3	2.3	15105.73776	12.470277975886	1
1A02	GYYNQSEAGSHTVQR_3	NA_NA	GYYNQSEAGSHTVQR_3_NA_NA	L	hTF	hTF_3	6	2	4	2.4	219845.5838228	16.7725981810708	1
ADAT1	NGDILNDSHAEVIAR_2	NA_NA	NGDILNDSHAEVIAR_2_NA_NA	L	hTF	hTF_3	6	2	4	2.4	1937607.275	19.912311910386	1
anti_EGFR	EEQFNSTFR_2	NA_NA	EEQFNSTFR_2_NA_NA	L	hTF	hTF_3	6	2	4	2.4	146892.1583	16.1908650095855	1
BASI	SLNDSATEVTGHR_2	NA_NA	SLNDSATEVTGHR_2_NA_NA	L	hTF	hTF_3	6	2	4	2.4	14328.59741	12.833076928428	1
BASI	SLNDSATEVTGHR_3	NA_NA	SLNDSATEVTGHR_3_NA_NA	L	hTF	hTF_3	6	2	4	2.4	519788.416	18.0140321108359	1
CD166	EGDNITLK_2	NA_NA	EGDNITLK_2_NA_NA	L	hTF	hTF_3	6	2	4	2.4	NA	NA	1
CD44	AFNSTLPTMAQMEK_2	NA_NA	AFNSTLPTMAQMEK_2_NA_NA	L	hTF	hTF_3	6	2	4	2.4	561552.9425	18.125529673055	1
CD63	NNHTASILDR_3	NA_NA	NNHTASILDR_3_NA_NA	L	hTF	hTF_3	6	2	4	2.4	54547.93918315	14.7617042263423	1
CD97	TFKNESENTCQDVDECQQNPR_3	NA_NA	TFKNESENTCQDVDECQQNPR_3_NA_NA	L	hTF	hTF_3	6	2	4	2.4	NA	NA	1
ITA3	ELAVPDGYTNR_2	NA_NA	ELAVPDGYTNR_2_NA_NA	L	hTF	hTF_3	6	2	4	2.4	405196.3378	17.6547287635501	1
ITA3	NITIVTGAPR_2	NA_NA	NITIVTGAPR_2_NA_NA	L	hTF	hTF_3	6	2	4	2.4	464291.82733	17.8511395147285	1
ITB1	CHEGNGTFECGACR_3	NA_NA	CHEGNGTFECGACR_3_NA_NA	L	hTF	hTF_3	6	2	4	2.4	29007.341712	13.8505976239433	1
NPTN	ANATIEVK_2	NA_NA	ANATIEVK_2_NA_NA	L	hTF	hTF_3	6	2	4	2.4	NA	NA	1
PRIO	GENFTETDVK_2	NA_NA	GENFTETDVK_2_NA_NA	L	hTF	hTF_3	6	2	4	2.4	138236.5512	16.1032467584857	1
SLIT2	LNNNNITR_2	NA_NA	LNNNNITR_2_NA_NA	L	hTF	hTF_3	6	2	4	2.4	17519.05817	13.12310475096	1
TF	VNVTVEDER_2	NA_NA	VNVTVEDER_2_NA_NA	L	hTF	hTF_3	6	2	4	2.4	328947.87362	17.3539666154711	1
TRIO	NHSGGGGGGGSGGSGGGGGSGG_3	NA_NA	NHSGGGGGGGSGGSGGGGGSGG_3_NA_NA	L	hTF	hTF_3	6	2	4	2.4	9545.276901	12.24703848847	1
