# Supplementary material for: HATRIC-based identification of receptors for orphan ligands
Source: Nat Commun. 2018 Apr 17;9:1519. doi: 10.1038/s41467-018-03936-z (PMC5904110; doi:10.1038/s41467-018-03936-z)
Supplement: Supplementary file 11 — Supplementary Data 9 [file 41467_2018_3936_MOESM11_ESM.csv]

Protein	Label	log2FC	SE	Tvalue	DF	pvalue	adj.pvalue	features	features EGF	features hTF	measurements	measurements EGF	measurements hTF	mean log2(Intensity)
anti_EGFR	EGF-vs-hTF	4.68932549243821	1.2595777226511	3.72293460586802	4	0.0204222003069314	0.14295540214852	1	1	1	6	3	3	17.6344923146385
BASI	EGF-vs-hTF	-1.91620516170443	0.500423850628305	-3.82916433598948	4	0.018631423797691	0.14295540214852	2	2	2	9	4	5	15.46023965972
SLIT2	EGF-vs-hTF	3.28603029753936	1.08681254912711	3.02354835723842	4	0.0390269438391038	0.182125737915818	1	1	1	6	3	3	16.2376439345448
TRIO	EGF-vs-hTF	2.0012207622971	1.08847142355162	1.83856068151724	4	0.139831672731493	0.489410854560227	1	1	1	6	3	3	13.3866223890743
ADAT1	EGF-vs-hTF	0.780795849579458	0.756062402682028	1.03271349932187	3	0.377695317191145	0.587526048964003	1	1	1	5	2	3	19.3477504633847
CD166	EGF-vs-hTF	-4.03945096776514	2.49593604112352	-1.61841124981184	1	0.352350011680526	0.587526048964003	1	1	1	3	2	1	12.064531960948
CD44	EGF-vs-hTF	-0.966007821111934	0.867544981368028	-1.1134959475976	4	0.327892978058328	0.587526048964003	1	1	1	6	3	3	17.0125527661223
ITB1	EGF-vs-hTF	-2.53949739255015	2.03651851434914	-1.24697977192796	3	0.300890957843866	0.587526048964003	1	1	1	5	2	3	11.5974989271705
TF	EGF-vs-hTF	0.55227632339837	0.502794191568355	1.0984142869186	4	0.333698408694135	0.587526048964003	1	1	1	6	3	3	17.8925976529152
1A02	EGF-vs-hTF	0.0916122940931309	0.288991812562311	0.317006538285156	4	0.767094884306575	0.921610295729777	1	1	1	6	3	3	16.6244932709556
CD63	EGF-vs-hTF	-0.0553592709298875	0.332929683697364	-0.166279168367005	3	0.878512162752846	0.921610295729777	1	1	1	5	2	3	14.474429174866
CD97	EGF-vs-hTF	-2.1408828276512	3.97405113653765	-0.538715470459805	1	0.685421849310706	0.921610295729777	1	1	1	3	2	1	14.4217874566729
ITA3	EGF-vs-hTF	0.0372982586635473	0.356040645768334	0.104758428867181	4	0.921610295729777	0.921610295729777	2	2	2	12	6	6	17.6443659682123
PRIO	EGF-vs-hTF	0.269514166086554	2.55668493277834	0.105415478704947	4	0.921120893236545	0.921610295729777	1	1	1	6	3	3	14.4517349148072
NPTN	EGF-vs-hTF	-0.572353277496326	NA	NA	0	NA	NA	1	1	1	2	1	1	12.7502445034878
