# Supplementary material for: HATRIC-based identification of receptors for orphan ligands
Source: Nat Commun. 2018 Apr 17;9:1519. doi: 10.1038/s41467-018-03936-z (PMC5904110; doi:10.1038/s41467-018-03936-z)
Supplement: Supplementary file 13 — Supplementary Data 11 [file 41467_2018_3936_MOESM13_ESM.csv]

Protein	Label	log2FC	SE	Tvalue	DF	pvalue	adj.pvalue	features	features COM	features FOL	measurements	measurements COM	measurements FOL	mean log2(Intensity)
sp|P43121|MUC18_HUMAN	COM-vs-FOL	-0.961851484987397	0.053738043464845	-17.8988929065985	9	2.41103301767964e-08	3.64065985669626e-06	13	13	13	155	77	78	14.2175626496711
sp|P16070|CD44_HUMAN	COM-vs-FOL	-2.02937139016519	0.13592423142587	-14.9301663792888	9	1.17475414063151e-07	8.86939376176787e-06	12	12	12	144	72	72	16.7246407996799
sp|P15328|FOLR1_HUMAN	COM-vs-FOL	-1.90074745297467	0.139288348862832	-13.6461338546448	9	2.55799454507155e-07	1.28752392101935e-05	8	8	8	96	48	48	16.0936788819079
sp|Q13740|CD166_HUMAN	COM-vs-FOL	-2.07525527915754	0.16744521362454	-12.3936375022988	9	5.84624715305182e-07	2.20695830027706e-05	6	6	6	66	30	36	13.2161229450735
sp|P08174|DAF_HUMAN	COM-vs-FOL	-1.29179857254759	0.11365807133539	-11.3656562826556	9	1.22124542545343e-06	3.68816118486937e-05	12	12	12	140	69	71	16.5072266392408
sp|P02765|FETUA_HUMAN	COM-vs-FOL	-0.968942389430655	0.104329187644552	-9.28735679157997	9	6.59758850307668e-06	0.000137957723608945	4	4	4	47	24	23	13.5105497439482
sp|P17813|EGLN_HUMAN	COM-vs-FOL	-1.28647032092247	0.139988651832855	-9.18981863228816	9	7.19561937034818e-06	0.000137957723608945	5	5	5	57	27	30	12.8472184106586
sp|P48960|CD97_HUMAN	COM-vs-FOL	-1.89663146087074	0.206777462945171	-9.1723316161087	9	7.30901846934806e-06	0.000137957723608945	6	6	6	69	33	36	13.1993109462273
sp|Q8WXI7|MUC16_HUMAN	COM-vs-FOL	-1.9707991566806	0.224509059270512	-8.7782611672074	9	1.04661035273956e-05	0.00017559795918186	24	24	24	273	129	144	13.3021570142066
sp|O00592|PODXL_HUMAN	COM-vs-FOL	-1.60845192393593	0.190112573107721	-8.46052366575748	9	1.41156796371611e-05	0.00019376978411012	7	7	7	78	37	41	14.8189502494687
sp|Q6EMK4|VASN_HUMAN	COM-vs-FOL	-1.68636881116416	0.197873765948991	-8.52244764775379	9	1.33069413765785e-05	0.00019376978411012	4	4	4	46	23	23	12.7728009207696
sp|P32004|L1CAM_HUMAN	COM-vs-FOL	-1.27020394830867	0.159308864834237	-7.97321573805911	9	2.27356771753673e-05	0.000286090604456705	29	29	29	344	170	174	14.5565213844899
sp|P04004|VTNC_HUMAN	COM-vs-FOL	-2.222032948872	0.292718992999946	-7.59101049815519	9	3.35789216372451e-05	0.000390032089786462	3	2	3	30	12	18	15.4592189616498
sp|Q9Y282|ERGI3_HUMAN	COM-vs-FOL	0.48191005387784	0.0834048823685512	5.77795975718023	9	0.000266748651455373	0.00287707474069724	2	2	2	24	12	12	14.5946075646642
sp|P05023|AT1A1_HUMAN	COM-vs-FOL	0.314092349006568	0.0722570311336978	4.34687592443979	9	0.00185870985817571	0.0175415742865333	41	41	41	490	246	244	15.5473758710143
sp|P12814|ACTN1_HUMAN	COM-vs-FOL	0.427120702367783	0.0974606740409427	4.38249280102815	9	0.00176471004255419	0.0175415742865333	65	65	65	778	389	389	16.0578975681781
sp|P14384|CBPM_HUMAN	COM-vs-FOL	-0.675410554710135	0.167532275055908	-4.03152499710722	9	0.00296616048973819	0.0263464843500275	2	2	2	24	12	12	13.0272643733422
sp|P06756|ITAV_HUMAN	COM-vs-FOL	-0.828738225626156	0.211028159154912	-3.92714521580883	9	0.00347306642389267	0.0276017384214628	9	9	9	108	54	54	13.1357126795993
sp|P54707|AT12A_HUMAN	COM-vs-FOL	0.277978384290459	0.0702679263828345	3.95597819090283	9	0.00332446173203849	0.0276017384214628	5	5	5	60	30	30	15.1427916704118
sp|P23229|ITA6_HUMAN	COM-vs-FOL	-0.906192665519897	0.24136045291432	-3.75452007393102	9	0.00452304642552481	0.0341490005127123	2	2	2	24	12	12	12.3630714832964
sp|P08648|ITA5_HUMAN	COM-vs-FOL	-0.869856831265553	0.237111850320316	-3.66855064430756	9	0.00516645332101473	0.0371492595939631	4	4	4	47	23	24	14.6881514200806
sp|P05556|ITB1_HUMAN	COM-vs-FOL	-0.530766137944246	0.150034781001396	-3.53762063970559	9	0.00633771196625355	0.0434997503138312	27	27	27	318	158	160	15.2718872650792
sp|P56199|ITA1_HUMAN	COM-vs-FOL	-1.10921516415255	0.325799940838966	-3.40458982680051	9	0.00781629257790506	0.0513156599679854	5	5	5	57	27	30	12.1522402590163
sp|Q9UNN8|EPCR_HUMAN	COM-vs-FOL	-1.11203052635333	0.329478990984476	-3.3751181616485	9	0.00819017455153936	0.0515298482201018	2	2	2	24	12	12	12.4548273627513
sp|O43852|CALU_HUMAN	COM-vs-FOL	0.576080256648781	0.174843957046316	3.29482509078754	9	0.00930641651672737	0.0562107557610333	13	13	13	156	78	78	15.516567318086
sp|O96005|CLPT1_HUMAN	COM-vs-FOL	0.562388708140283	0.176571312922831	3.18505140405264	9	0.0110943893283233	0.0603265282948045	4	4	4	48	24	24	13.7810904519277
sp|P26006|ITA3_HUMAN	COM-vs-FOL	-0.599560285002328	0.189849440354652	-3.15808297291952	9	0.0115858895400618	0.0603265282948045	4	4	4	48	24	24	13.5841613760018
sp|P27797|CALR_HUMAN	COM-vs-FOL	0.871691257005191	0.272093030438104	3.20365154374465	9	0.0107680255114033	0.0603265282948045	32	32	32	365	184	181	15.9321170332799
sp|P27824|CALX_HUMAN	COM-vs-FOL	0.45589283935531	0.14337153650552	3.17980019233285	9	0.0111883714618428	0.0603265282948045	34	34	34	406	204	202	16.1377401388195
sp|O15031|PLXB2_HUMAN	COM-vs-FOL	-0.792844377141709	0.260648599629199	-3.04181330062626	9	0.0139768273636838	0.0680806752231048	11	11	11	126	60	66	12.6909757752212
sp|P21796|VDAC1_HUMAN	COM-vs-FOL	0.203024496972701	0.0666150419042534	3.04772752773331	9	0.013843706582124	0.0680806752231048	13	13	13	156	78	78	16.4004426021678
sp|P51148|RAB5C_HUMAN	COM-vs-FOL	0.246625069789473	0.0857843800350549	2.87494144841628	9	0.0183284846275287	0.0864875368361509	3	3	3	36	18	18	14.8646013215599
sp|P06744|G6PI_HUMAN	COM-vs-FOL	0.307477161661886	0.119989464514032	2.56253466008201	9	0.030559785091389	0.138410421977504	30	30	30	359	180	179	16.2401284331399
sp|P15151|PVR_HUMAN	COM-vs-FOL	-0.615847222218385	0.242269457782798	-2.54199282012061	9	0.0316072671598251	0.138410421977504	3	3	3	36	18	18	13.5440462329898
sp|P15529|MCP_HUMAN	COM-vs-FOL	-0.455162189043715	0.179699394727022	-2.53290886001671	9	0.0320818858888254	0.138410421977504	2	2	2	24	12	12	12.4361370707648
sp|P49755|TMEDA_HUMAN	COM-vs-FOL	0.241501999735412	0.0979877641547263	2.46461384050025	9	0.0358859840813062	0.146078488952234	5	5	5	60	30	30	14.8552351812604
sp|Q32P28|P3H1_HUMAN	COM-vs-FOL	0.189405921450179	0.0764302214004061	2.47815481860128	9	0.0350975339104427	0.146078488952234	9	9	9	108	54	54	14.7025756761321
sp|Q5JTV8|TOIP1_HUMAN	COM-vs-FOL	0.398982877920929	0.16285539686738	2.44992113000613	9	0.0367614740409596	0.146078488952234	2	2	2	23	12	11	13.4221935988561
sp|O75390|CISY_HUMAN	COM-vs-FOL	0.312232896180976	0.132611474198118	2.35449381789173	9	0.0429874372563472	0.166438539120729	15	15	15	180	90	90	14.9637804073523
sp|O75976|CBPD_HUMAN	COM-vs-FOL	0.977208838404681	0.42063063488596	2.32319939956256	9	0.0452481758334844	0.170490803108155	2	2	2	20	12	8	11.4296276197839
sp|P13987|CD59_HUMAN	COM-vs-FOL	-0.527145318041849	0.228805451785505	-2.30390191286187	9	0.0467002543902151	0.170490803108155	6	6	6	72	36	36	18.3256899622618
sp|P22314|UBA1_HUMAN	COM-vs-FOL	0.203116288597717	0.0885216444433918	2.29453813103988	9	0.0474212829837253	0.170490803108155	42	42	42	504	252	252	16.5600524672091
sp|P35613|BASI_HUMAN	COM-vs-FOL	-0.444213872367154	0.195901848107911	-2.26753283165793	9	0.0495625689480348	0.173657192582953	8	8	8	96	48	48	15.6453171467647
sp|Q6YHK3|CD109_HUMAN	COM-vs-FOL	-0.928615372582209	0.411833358381268	-2.25483281935242	9	0.0506020958519864	0.173657192582953	8	8	8	95	47	48	13.7632535902379
sp|Q9Y653|GPR56_HUMAN	COM-vs-FOL	-0.348323617455457	0.161630880819077	-2.15505611112369	9	0.0595447064666264	0.199805570588013	2	2	2	24	12	12	12.9888248913284
sp|Q96S97|MYADM_HUMAN	COM-vs-FOL	-0.986498419760195	0.46845618578076	-2.10584991660646	9	0.0645029203155727	0.211737847122858	2	2	2	24	12	12	12.6066006321487
sp|Q12907|LMAN2_HUMAN	COM-vs-FOL	0.281678134255273	0.140646487686691	2.00273848915979	9	0.0762155419668846	0.244862698659566	11	11	11	132	66	66	15.4517774255499
sp|Q9UKX5|ITA11_HUMAN	COM-vs-FOL	-0.40573877348736	0.205999964466172	-1.96960603628642	9	0.0803930521007907	0.252903143067071	4	4	4	46	22	24	13.5517485557926
sp|Q15758|AAAT_HUMAN	COM-vs-FOL	0.306295506917255	0.157033998770648	1.95050440869564	9	0.0828995349385466	0.255465913790215	3	3	3	36	18	18	14.5602454210137
sp|P43307|SSRA_HUMAN	COM-vs-FOL	0.548557698671188	0.294342202431906	1.86367328279435	9	0.0952543353091539	0.282027541797691	2	2	2	24	12	12	12.1232856230465
sp|Q10472|GALT1_HUMAN	COM-vs-FOL	-0.239676312748413	0.127774051273808	-1.87578237019978	9	0.0934329779814953	0.282027541797691	2	2	2	24	12	12	13.8243058919267
sp|P19022|CADH2_HUMAN	COM-vs-FOL	-0.284133662631473	0.1615968502488	-1.75828713365398	9	0.112565556348517	0.322949850769779	5	5	5	60	30	30	14.5034496442081
sp|Q9HD20|AT131_HUMAN	COM-vs-FOL	-0.303455313071379	0.173021542926491	-1.75385855390449	9	0.113353258879459	0.322949850769779	7	7	7	84	42	42	13.4421402594944
sp|Q01650|LAT1_HUMAN	COM-vs-FOL	0.298924311124732	0.173311143136306	1.72478414091143	9	0.118652106584543	0.33178644619011	8	8	8	96	48	48	16.3242247390437
sp|Q12797|ASPH_HUMAN	COM-vs-FOL	0.380921034707498	0.234043408233411	1.62756574766509	9	0.138059232089128	0.379035346281061	16	16	16	192	96	96	14.4686661481172
sp|Q96A26|F162A_HUMAN	COM-vs-FOL	0.307098465488389	0.195233723659635	1.57297858040026	9	0.150174372283289	0.394289386197959	2	2	2	24	12	12	13.7700558993182
sp|Q9BVK6|TMED9_HUMAN	COM-vs-FOL	0.352166960506057	0.224672545906719	1.56746770765785	9	0.151448903307825	0.394289386197959	2	2	2	24	12	12	14.7436570972948
sp|Q9NYU2|UGGG1_HUMAN	COM-vs-FOL	0.114128302760649	0.072785616323616	1.56800626999182	9	0.15132392251441	0.394289386197959	24	24	24	283	140	143	14.2875179835041
sp|O15230|LAMA5_HUMAN	COM-vs-FOL	-0.528512914309373	0.342336419243531	-1.54384075021069	9	0.157023235472354	0.401873026378398	2	2	2	24	12	12	12.8344896086325
sp|Q8NBI5|S43A3_HUMAN	COM-vs-FOL	-0.431814638064156	0.283683158732524	-1.52217227132366	9	0.162294960206429	0.405005762650203	2	2	2	24	12	12	12.1212800747802
sp|Q9H3N1|TMX1_HUMAN	COM-vs-FOL	0.229218183647841	0.151113824120096	1.51685780558152	9	0.163611599481208	0.405005762650203	5	5	5	60	30	30	14.2320813430891
sp|P04632|CPNS1_HUMAN	COM-vs-FOL	0.283242022328086	0.19417500726262	1.45869453706266	9	0.178647698744537	0.435093588877825	5	5	5	60	30	30	14.9206813870152
sp|P54709|AT1B3_HUMAN	COM-vs-FOL	0.150591573750792	0.105271791478138	1.43050262217743	9	0.186360469732543	0.44667350681927	3	3	3	36	18	18	15.4779267540952
sp|O15427|MOT4_HUMAN	COM-vs-FOL	0.195011668096046	0.149005147473461	1.30875792818351	9	0.223046728476202	0.512097165125352	7	7	7	84	42	42	15.3968825293443
sp|P06733|ENOA_HUMAN	COM-vs-FOL	0.14402033330062	0.109662926073288	1.31330011388143	9	0.221575607801578	0.512097165125352	49	49	49	581	290	291	17.3129546743699
sp|Q14573|ITPR3_HUMAN	COM-vs-FOL	-0.264614720086198	0.202560652106751	-1.306348085544	9	0.223830548995187	0.512097165125352	16	16	16	190	94	96	13.9017172081988
sp|Q8WUX1|S38A5_HUMAN	COM-vs-FOL	0.256583101860061	0.200933401292846	1.27695594763814	9	0.233577483458065	0.526420895554744	2	2	2	24	12	12	15.5736741048865
sp|P61978|HNRPK_HUMAN	COM-vs-FOL	0.117023752280113	0.094980402248308	1.23208314041645	9	0.249135858804098	0.529852319428434	28	28	28	336	168	168	16.6215343221565
sp|Q10589|BST2_HUMAN	COM-vs-FOL	-0.369437394631586	0.295521718819633	-1.25011926739999	9	0.242782705424107	0.529852319428434	3	3	3	36	18	18	15.0490629700851
sp|Q92544|TM9S4_HUMAN	COM-vs-FOL	-0.344106709471241	0.277475629922515	-1.24013308688526	9	0.246283623481996	0.529852319428434	5	5	5	60	30	30	14.0988816076427
sp|Q9BW60|ELOV1_HUMAN	COM-vs-FOL	-0.815600637605993	0.649797169070016	-1.25516188193506	9	0.24103052957703	0.529852319428434	2	2	2	23	11	12	14.215902496683
sp|P61619|S61A1_HUMAN	COM-vs-FOL	0.218288151388398	0.179295935445991	1.21747406512822	9	0.254381216539338	0.533493940242222	4	4	4	48	24	24	15.3308932624218
sp|Q9Y3B3|TMED7_HUMAN	COM-vs-FOL	0.307850465505149	0.263588891258323	1.16791896667393	9	0.272846847334133	0.56438183489663	3	3	3	36	18	18	14.1724048122516
sp|Q8N766|EMC1_HUMAN	COM-vs-FOL	0.151261853945685	0.131567442972591	1.14969061135586	9	0.279904616407115	0.571156717263166	9	9	9	108	54	54	13.7917842844064
sp|Q9NZM1|MYOF_HUMAN	COM-vs-FOL	0.0834711047177342	0.0738703710753273	1.12996731304648	9	0.287704296939778	0.579244651172086	77	77	77	924	462	462	15.3063504682228
sp|P02751|FINC_HUMAN	COM-vs-FOL	-0.232739201131177	0.21726995899429	-1.07119825588632	9	0.311964058078029	0.597507741559882	3	3	3	35	17	18	14.0405282314911
sp|P08581|MET_HUMAN	COM-vs-FOL	-0.192932339182048	0.176960710062812	-1.09025522735283	9	0.303928827806297	0.597507741559882	3	3	3	36	18	18	13.3716198485173
sp|Q8TBQ9|KISHA_HUMAN	COM-vs-FOL	-0.337441925833322	0.318201102547444	-1.06046749408421	9	0.316560392879408	0.597507741559882	2	2	2	24	12	12	14.5176618670839
sp|Q92508|PIEZ1_HUMAN	COM-vs-FOL	-0.368654004024669	0.347308846074845	-1.06145872237652	9	0.316133642378246	0.597507741559882	3	3	3	36	18	18	12.847421400769
sp|Q9H2H9|S38A1_HUMAN	COM-vs-FOL	0.233419421199184	0.219133383644123	1.06519334168755	9	0.314529767144472	0.597507741559882	2	2	2	24	12	12	12.4218960165256
sp|P30443|1A01_HUMAN	COM-vs-FOL	0.0946181074991302	0.0956712607055626	0.98899195851852	9	0.348508742577641	0.649689137397825	5	5	5	60	30	30	16.8085816357442
sp|P16144|ITB4_HUMAN	COM-vs-FOL	-0.221653293574613	0.228908114264344	-0.968306843498989	9	0.358190749131499	0.657207488369297	3	3	3	36	18	18	12.7743217969398
sp|Q9H0U3|MAGT1_HUMAN	COM-vs-FOL	0.159327626060219	0.165644592165133	0.961864338446885	9	0.361246500229481	0.657207488369297	5	5	5	60	30	30	14.8662348851708
sp|Q92626|PXDN_HUMAN	COM-vs-FOL	-0.244726243576904	0.261472748598586	-0.935953153391939	9	0.37372987276375	0.67182393794436	9	9	9	108	54	54	13.4186424663811
sp|O14880|MGST3_HUMAN	COM-vs-FOL	-0.393342023630089	0.497725109556929	-0.790279646490488	9	0.44968525684916	0.696233510587222	2	2	2	24	12	12	15.1513008444591
sp|O14983|AT2A1_HUMAN	COM-vs-FOL	0.0875343759431021	0.110119436562345	0.794903957699998	9	0.447124110507975	0.696233510587222	13	13	13	156	78	78	15.0331406160088
sp|O75396|SC22B_HUMAN	COM-vs-FOL	0.125335689651404	0.162512739364122	0.771236089809425	9	0.460334950032845	0.696233510587222	6	6	6	72	36	36	15.2570491879782
sp|P02786|TFR1_HUMAN	COM-vs-FOL	-0.059265512299955	0.0749512245033653	-0.79072106817006	9	0.44944035732515	0.696233510587222	28	28	28	336	168	168	15.7931800172835
sp|P04843|RPN1_HUMAN	COM-vs-FOL	0.0384399857983496	0.050344372199801	0.763540870979448	9	0.464684992056021	0.696233510587222	23	23	23	276	138	138	15.7028654305498
sp|P05067|A4_HUMAN	COM-vs-FOL	0.238012627316233	0.282196869224338	0.843427597090101	9	0.42083989005903	0.696233510587222	5	5	5	60	30	30	13.2912058720852
sp|P07339|CATD_HUMAN	COM-vs-FOL	0.0675936258814847	0.0895185396796414	0.755079630693049	9	0.469498937064996	0.696233510587222	7	7	7	84	42	42	13.8720144615541
sp|P11047|LAMC1_HUMAN	COM-vs-FOL	-0.34280750522558	0.414299250944836	-0.827439355595709	9	0.429380991683704	0.696233510587222	3	3	3	35	17	18	11.6774832840515
sp|P20020|AT2B1_HUMAN	COM-vs-FOL	0.146751821067283	0.189940795821886	0.772618754345415	9	0.459556182322091	0.696233510587222	12	12	12	140	69	71	13.3377424275487
sp|P23634|AT2B4_HUMAN	COM-vs-FOL	0.15468180846947	0.192425282680491	0.803853871563793	9	0.442194978042232	0.696233510587222	3	3	3	36	18	18	13.5910693256457
sp|P53985|MOT1_HUMAN	COM-vs-FOL	0.116554585210977	0.154649133393678	0.753671117666551	9	0.470303430992693	0.696233510587222	2	2	2	24	12	12	15.7118250027448
sp|Q04721|NOTC2_HUMAN	COM-vs-FOL	-0.376542871769674	0.479315993768226	-0.785583783277116	9	0.452296002358231	0.696233510587222	5	5	5	48	23	25	11.5068649149557
sp|Q14643|ITPR1_HUMAN	COM-vs-FOL	-0.145031613250189	0.165662041247802	-0.875466776563779	9	0.404078912627433	0.696233510587222	53	53	53	636	318	318	14.5376015669518
sp|Q8IV08|PLD3_HUMAN	COM-vs-FOL	0.188425542183289	0.249511360410186	0.755178208613532	9	0.469442666217348	0.696233510587222	2	2	2	24	12	12	13.5176978748103
sp|Q8TCJ2|STT3B_HUMAN	COM-vs-FOL	-0.220202830193824	0.256125454201886	-0.859745982217969	9	0.4122438728214	0.696233510587222	8	8	8	96	48	48	14.9772302237932
sp|Q969N2|PIGT_HUMAN	COM-vs-FOL	0.14377682420745	0.162286474507118	0.885944590540375	9	0.398700459690264	0.696233510587222	3	3	3	36	18	18	12.5715344001961
sp|Q99805|TM9S2_HUMAN	COM-vs-FOL	-0.285443802912823	0.37261253263879	-0.766060660631434	9	0.463257626913261	0.696233510587222	10	10	10	120	60	60	15.1534438062765
sp|Q9Y6M5|ZNT1_HUMAN	COM-vs-FOL	-0.155025856552264	0.18861723050347	-0.821907182808585	9	0.432363714582161	0.696233510587222	3	3	3	36	18	18	13.3864965655482
sp|P00533|EGFR_HUMAN	COM-vs-FOL	-0.149395347855285	0.21236867749518	-0.703471668314531	9	0.499554782358577	0.698451593853195	11	11	11	132	66	66	13.617376247119
sp|P01130|LDLR_HUMAN	COM-vs-FOL	0.133596013093306	0.181917491968397	0.734376951043906	9	0.481413285355577	0.698451593853195	3	3	3	36	18	18	13.6779399727927
sp|P21333|FLNA_HUMAN	COM-vs-FOL	0.0974279529180267	0.137761787833008	0.707220445165294	9	0.497331711356872	0.698451593853195	208	208	208	2478	1238	1240	17.3193754346616
sp|Q15629|TRAM1_HUMAN	COM-vs-FOL	-0.394517974715921	0.556584146211085	-0.708820000356782	9	0.496385040340872	0.698451593853195	2	2	2	24	12	12	12.4618625854513
sp|Q8WTV0|SCRB1_HUMAN	COM-vs-FOL	-0.17172247373892	0.239223171381816	-0.717833781514585	9	0.491071509788805	0.698451593853195	2	2	2	24	12	12	14.1012153286884
sp|Q93050|VPP1_HUMAN	COM-vs-FOL	0.115782469972471	0.158120281805784	0.732243002922829	9	0.482652278693451	0.698451593853195	3	3	3	36	18	18	13.7648968137036
sp|P33527|MRP1_HUMAN	COM-vs-FOL	0.0633008404922345	0.0923559740998109	0.685400604662824	9	0.510357662475465	0.707009238842158	11	11	11	132	66	66	13.6414513485577
sp|Q8TCT9|HM13_HUMAN	COM-vs-FOL	0.117003752231393	0.181057112665768	0.646225660559289	9	0.534262638421303	0.733396894560152	5	5	5	60	30	30	15.0987999235949
sp|P11117|PPAL_HUMAN	COM-vs-FOL	-0.121959428572446	0.197702340454595	-0.616884090962269	9	0.552594741246088	0.751727981334768	2	2	2	24	12	12	11.7610217837223
sp|Q9NQC3|RTN4_HUMAN	COM-vs-FOL	0.371931048890942	0.620552223267701	0.599354953451668	9	0.563717614614384	0.760012141131892	3	3	3	36	18	18	15.1648924903231
sp|O75718|CRTAP_HUMAN	COM-vs-FOL	0.184775697024256	0.329350645962214	0.561030316137456	9	0.588470510436752	0.777307989378511	5	5	5	60	30	30	13.5105494052306
sp|P30530|UFO_HUMAN	COM-vs-FOL	-0.0729819803855103	0.135145936513625	-0.540023490666717	9	0.602284998392621	0.777307989378511	2	2	2	24	12	12	13.5669265096466
sp|Q08380|LG3BP_HUMAN	COM-vs-FOL	-0.107227727725823	0.196080670460016	-0.546855166673292	9	0.597773541200711	0.777307989378511	7	7	7	83	41	42	13.9688651405707
sp|Q96KA5|CLP1L_HUMAN	COM-vs-FOL	0.0823491866721198	0.150343449037662	0.547740438304635	9	0.597190252263863	0.777307989378511	8	8	8	96	48	48	14.2910570593146
sp|Q96Q91|B3A4_HUMAN	COM-vs-FOL	0.441311625615615	0.810852175941977	0.544256571924392	9	0.599487459980686	0.777307989378511	2	2	2	24	12	12	16.2673984518627
sp|Q07954|LRP1_HUMAN	COM-vs-FOL	-0.164249765964695	0.310656715777719	-0.52871789864095	9	0.609790270408902	0.780324837557154	11	11	11	128	64	64	12.1878608871692
sp|P08195|4F2_HUMAN	COM-vs-FOL	0.0516160044819507	0.107102429470141	0.481931219836062	9	0.641357903042091	0.80703156241656	35	35	35	414	207	207	16.2196281266767
sp|P16615|AT2A2_HUMAN	COM-vs-FOL	0.0543919417235397	0.120029161833353	0.45315605718431	9	0.661163837517488	0.80703156241656	18	18	18	216	108	108	15.3428933320147
sp|P35555|FBN1_HUMAN	COM-vs-FOL	-0.198638609083021	0.455717265753607	-0.435881244820816	9	0.673190648303307	0.80703156241656	18	18	18	214	107	107	13.0355997219559
sp|P42892|ECE1_HUMAN	COM-vs-FOL	-0.157391182625944	0.350359393364541	-0.44922780894926	9	0.663889860175914	0.80703156241656	6	6	6	72	36	36	13.6016015857979
sp|P67809|YBOX1_HUMAN	COM-vs-FOL	-0.0802587326598583	0.170894866923787	-0.469638053527088	9	0.649783883195644	0.80703156241656	5	5	5	60	30	30	16.2825541842834
sp|Q7Z2K6|ERMP1_HUMAN	COM-vs-FOL	-0.115737159228413	0.265721944956836	-0.435557399097066	9	0.673417065327726	0.80703156241656	2	2	2	24	12	12	12.5786115088017
sp|Q86UP2|KTN1_HUMAN	COM-vs-FOL	-0.100055508145098	0.223450402133583	-0.447775019376706	9	0.664899356263128	0.80703156241656	11	11	11	132	66	66	13.6691469795531
sp|Q9HD45|TM9S3_HUMAN	COM-vs-FOL	0.175339016161204	0.392792791752429	0.446390615721169	9	0.665861997625606	0.80703156241656	5	5	5	57	29	28	13.3057840716101
sp|P18462|1A25_HUMAN	COM-vs-FOL	-0.227625137394634	0.596716230186516	-0.381462956560584	9	0.711709500189056	0.83526952013125	1	1	1	12	6	6	12.1509587791901
sp|Q08554|DSC1_HUMAN	COM-vs-FOL	0.390715785342531	1.03129221515392	0.378860404065221	9	0.713574623158485	0.83526952013125	2	2	2	24	12	12	12.9044030579767
sp|Q9UBM7|DHCR7_HUMAN	COM-vs-FOL	-0.0840286428877797	0.214368351947286	-0.391982501728812	9	0.704191387873939	0.83526952013125	4	4	4	48	24	24	14.9367694716871
sp|P01892|1A02_HUMAN	COM-vs-FOL	0.048134233715577	0.13258608630995	0.363041364710414	9	0.724954238699467	0.842062231104766	8	8	8	96	48	48	14.7194839577579
sp|P20645|MPRD_HUMAN	COM-vs-FOL	0.204996877704521	0.753935910221751	0.271902259761345	9	0.79183170955304	0.910414079372433	2	2	2	21	11	10	13.505685174056
sp|Q99808|S29A1_HUMAN	COM-vs-FOL	-0.0995820303974288	0.373664693607149	-0.266501042515202	9	0.795858665411664	0.910414079372433	3	3	3	36	18	18	12.9304513222638
sp|P04844|RPN2_HUMAN	COM-vs-FOL	-0.0631960010620661	0.264529852609788	-0.238899316801448	9	0.816534846922315	0.927043322445636	12	12	12	144	72	72	14.5084576068885
sp|P05026|AT1B1_HUMAN	COM-vs-FOL	0.0443784049288835	0.200532242274591	0.221303090343525	9	0.829795879567779	0.931806842966691	5	5	5	60	30	30	14.7562587842087
sp|Q13423|NNTM_HUMAN	COM-vs-FOL	0.0152062110664098	0.0728219254802686	0.208813636361895	9	0.839243249294503	0.931806842966691	24	24	24	287	144	143	14.9964556224034
sp|Q92896|GSLG1_HUMAN	COM-vs-FOL	0.0372627649422663	0.172973938019583	0.215424157933246	9	0.834239371122549	0.931806842966691	5	5	5	60	30	30	13.5518469928585
sp|P51571|SSRD_HUMAN	COM-vs-FOL	0.0582222134570707	0.302789584239129	0.192286051065381	9	0.851786858557632	0.938830771110967	4	4	4	47	23	24	15.3408224697425
sp|Q14126|DSG2_HUMAN	COM-vs-FOL	0.01520051508862	0.085845304337912	0.177068684255418	9	0.863375234525748	0.944707684154985	7	7	7	83	42	41	13.8761349406495
sp|P08962|CD63_HUMAN	COM-vs-FOL	0.0217105410282117	0.140079965740433	0.154986767118726	9	0.88025193453767	0.949414586537058	2	2	2	24	12	12	14.2353147364668
sp|Q02413|DSG1_HUMAN	COM-vs-FOL	0.13954127738669	0.875182565229963	0.15944247855306	9	0.876841087938877	0.949414586537058	8	8	8	84	41	43	12.6588832442206
sp|P01024|CO3_HUMAN	COM-vs-FOL	0.105092929801254	0.733415303322667	0.143292523792645	9	0.889216108859798	0.952281081119358	10	10	10	120	60	60	14.4581796196179
sp|P01023|A2MG_HUMAN	COM-vs-FOL	-0.0541613683482936	0.634265852705286	-0.0853922186056261	9	0.933819033547922	0.959708836228599	6	6	6	72	36	36	15.9092356389541
sp|P10909|CLUS_HUMAN	COM-vs-FOL	0.00849731083299186	0.130311383913502	0.0652077399364602	9	0.94943405510358	0.959708836228599	6	6	6	72	36	36	14.4137936838456
sp|P11166|GTR1_HUMAN	COM-vs-FOL	0.0228718887116235	0.262117323573011	0.0872582109409976	9	0.932376873917835	0.959708836228599	6	6	6	69	34	35	14.1508172553578
sp|P46977|STT3A_HUMAN	COM-vs-FOL	0.0169080373722041	0.178465057660297	0.0947414445935296	9	0.926596021037157	0.959708836228599	5	5	5	58	28	30	14.4292937834237
sp|Q13443|ADAM9_HUMAN	COM-vs-FOL	-0.0274438950711449	0.258588563433291	-0.106129577838908	9	0.917807448971546	0.959708836228599	7	7	7	84	42	42	14.2513636768843
sp|Q8IWT6|LRC8A_HUMAN	COM-vs-FOL	0.0107303976426741	0.178403528518924	0.0601467792243572	9	0.953353148571456	0.959708836228599	2	2	2	24	12	12	13.4486366850785
sp|Q8TEM1|PO210_HUMAN	COM-vs-FOL	-0.0165415206177287	0.20746325511465	-0.0797322909475578	9	0.938194929664045	0.959708836228599	9	9	9	108	54	54	13.7199054844409
sp|Q9P035|HACD3_HUMAN	COM-vs-FOL	0.0411899847802957	0.632498463645629	0.0651226637656677	9	0.949499924607938	0.959708836228599	3	3	3	36	18	18	16.0896223479894
sp|Q9UBG0|MRC2_HUMAN	COM-vs-FOL	0.0196866026543345	0.231204305138879	0.0851480799309044	9	0.934007738707718	0.959708836228599	3	3	3	36	18	18	12.8333466499229
sp|P11717|MPRI_HUMAN	COM-vs-FOL	0.00311423365946412	0.195264569030033	0.0159487902743131	9	0.987623208238086	0.987623208238086	47	47	47	563	281	282	14.7060055998925
