# Supplementary material for: HATRIC-based identification of receptors for orphan ligands
Source: Nat Commun. 2018 Apr 17;9:1519. doi: 10.1038/s41467-018-03936-z (PMC5904110; doi:10.1038/s41467-018-03936-z)
Supplement: Supplementary file 14 — Supplementary Data 12 [file 41467_2018_3936_MOESM14_ESM.csv]

PROTEIN	PEPTIDE	TRANSITION	FEATURE	LABEL	GROUP_ORIGINAL	SUBJECT_ORIGINAL	RUN	GROUP	SUBJECT	SUBJECT_NESTED	INTENSITY	ABUNDANCE	METHOD
sp|O00398|P2Y10_HUMAN	QPPMAFQGISER_3	NA_NA	QPPMAFQGISER_3_NA_NA	L	VIR	VIR_1	1	1	5	1.5	19361.09646	14.3759421337089	1
sp|O00468|AGRIN_HUMAN	GLYVAAQGACR[10] C+57.0215_2	NA_NA	GLYVAAQGACR[10] C+57.0215_2_NA_NA	L	VIR	VIR_1	1	1	5	1.5	3930.512848	12.0755709466753	1
sp|O00468|AGRIN_HUMAN	LALEFR_2	NA_NA	LALEFR_2_NA_NA	L	VIR	VIR_1	1	1	5	1.5	804.2745361	9.78661333014525	1
sp|O00468|AGRIN_HUMAN	SELFGETAR_2	NA_NA	SELFGETAR_2_NA_NA	L	VIR	VIR_1	1	1	5	1.5	NA	NA	1
sp|O00468|AGRIN_HUMAN	SFLAFPTLR_2	NA_NA	SFLAFPTLR_2_NA_NA	L	VIR	VIR_1	1	1	5	1.5	1958.201836	11.0703828552433	1
sp|O00468|AGRIN_HUMAN	VLGAPVPAFEGR_2	NA_NA	VLGAPVPAFEGR_2_NA_NA	L	VIR	VIR_1	1	1	5	1.5	2566.316792	11.4605526519999	1
sp|O00592|PODXL_HUMAN	ATFNPAQDK_2	NA_NA	ATFNPAQDK_2_NA_NA	L	VIR	VIR_1	1	1	5	1.5	114450.5709	16.9394342301203	1
sp|O00592|PODXL_HUMAN	CEDLETQTQSEK[1] C+57.0215_2	NA_NA	CEDLETQTQSEK[1] C+57.0215_2_NA_NA	L	VIR	VIR_1	1	1	5	1.5	88190.80045	16.5634096459977	1
sp|O00592|PODXL_HUMAN	DDLDEEEDTHL_2	NA_NA	DDLDEEEDTHL_2_NA_NA	L	VIR	VIR_1	1	1	5	1.5	36973.61411	15.309277547386	1
sp|O00592|PODXL_HUMAN	DKWDELK_2	NA_NA	DKWDELK_2_NA_NA	L	VIR	VIR_1	1	1	5	1.5	13435.3554	13.8488159607813	1
sp|O00592|PODXL_HUMAN	EITIHTK_2	NA_NA	EITIHTK_2_NA_NA	L	VIR	VIR_1	1	1	5	1.5	2309.697659	11.3085573952471	1
sp|O00592|PODXL_HUMAN	LASVPGSQTVVVK_2	NA_NA	LASVPGSQTVVVK_2_NA_NA	L	VIR	VIR_1	1	1	5	1.5	340924.9693	18.5141638369297	1
sp|O00592|PODXL_HUMAN	LGDQGPPEEAEDR_2	NA_NA	LGDQGPPEEAEDR_2_NA_NA	L	VIR	VIR_1	1	1	5	1.5	34850.61355	15.2239655310678	1
sp|O00592|PODXL_HUMAN	LISLICR[6] C+57.0215_2	NA_NA	LISLICR[6] C+57.0215_2_NA_NA	L	VIR	VIR_1	1	1	5	1.5	114719.035	16.9428143642474	1
sp|O00592|PODXL_HUMAN	LKDKWDELK_3	NA_NA	LKDKWDELK_3_NA_NA	L	VIR	VIR_1	1	1	5	1.5	73078.55263	16.2922295366	1
sp|O00592|PODXL_HUMAN	LPAKDVYER_3	NA_NA	LPAKDVYER_3_NA_NA	L	VIR	VIR_1	1	1	5	1.5	2339.53067	11.3270725227973	1
sp|O14638|ENPP3_HUMAN	ISTLLK_2	NA_NA	ISTLLK_2_NA_NA	L	VIR	VIR_1	1	1	5	1.5	2225.444	11.2549465789765	1
sp|O14672|ADA10_HUMAN	AIDTIYQTTDFSGIR_2	NA_NA	AIDTIYQTTDFSGIR_2_NA_NA	L	VIR	VIR_1	1	1	5	1.5	27998.68215	14.9081403994839	1
sp|O14672|ADA10_HUMAN	EAVIAQISSHVK_2	NA_NA	EAVIAQISSHVK_2_NA_NA	L	VIR	VIR_1	1	1	5	1.5	19290.20182	14.3706497132829	1
sp|O14672|ADA10_HUMAN	EAVIAQISSHVK_3	NA_NA	EAVIAQISSHVK_3_NA_NA	L	VIR	VIR_1	1	1	5	1.5	23296.62159	14.6429022304038	1
sp|O14672|ADA10_HUMAN	ELCHVCCMK[3] C+57.0215|[6] C+57.0215|[7] C+57.0215_3	NA_NA	ELCHVCCMK[3] C+57.0215|[6] C+57.0215|[7] C+57.0215_3_NA_NA	L	VIR	VIR_1	1	1	5	1.5	4150.908801	12.1542806160636	1
sp|O14672|ADA10_HUMAN	FPNIGVEK_2	NA_NA	FPNIGVEK_2_NA_NA	L	VIR	VIR_1	1	1	5	1.5	24085.93188	14.6909722184935	1
sp|O14672|ADA10_HUMAN	GGTFYVEPAER_2	NA_NA	GGTFYVEPAER_2_NA_NA	L	VIR	VIR_1	1	1	5	1.5	7998.190557	13.1005270347988	1
sp|O14672|ADA10_HUMAN	GYCDVFMR[3] C+57.0215_2	NA_NA	GYCDVFMR[3] C+57.0215_2_NA_NA	L	VIR	VIR_1	1	1	5	1.5	15852.22607	14.0874669228665	1
sp|O14672|ADA10_HUMAN	GYCDVFMR[3] C+57.0215|[7] M+15.9949_2	NA_NA	GYCDVFMR[3] C+57.0215|[7] M+15.9949_2_NA_NA	L	VIR	VIR_1	1	1	5	1.5	10741.26376	13.525945219039	1
sp|O14672|ADA10_HUMAN	NISFMVK_2	NA_NA	NISFMVK_2_NA_NA	L	VIR	VIR_1	1	1	5	1.5	11348.84613	13.6053270978958	1
sp|O14672|ADA10_HUMAN	NTCQLYIQTDHLFFK[3] C+57.0215_3	NA_NA	NTCQLYIQTDHLFFK[3] C+57.0215_3_NA_NA	L	VIR	VIR_1	1	1	5	1.5	27215.34934	14.867202030715	1
sp|O14672|ADA10_HUMAN	RRPPQPIQQPQR_3	NA_NA	RRPPQPIQQPQR_3_NA_NA	L	VIR	VIR_1	1	1	5	1.5	229400.5593	17.9425784795702	1
sp|O14672|ADA10_HUMAN	TITLQPGSPCNDFR[10] C+57.0215_2	NA_NA	TITLQPGSPCNDFR[10] C+57.0215_2_NA_NA	L	VIR	VIR_1	1	1	5	1.5	48912.47642	15.7129839855232	1
sp|O14786|NRP1_HUMAN	ATHGGLGLR_2	NA_NA	ATHGGLGLR_2_NA_NA	L	VIR	VIR_1	1	1	5	1.5	5200.258778	12.4794367981982	1
sp|O14786|NRP1_HUMAN	CEWLIQAPDPYQR[1] C+57.0215_2	NA_NA	CEWLIQAPDPYQR[1] C+57.0215_2_NA_NA	L	VIR	VIR_1	1	1	5	1.5	41827.97386	15.4872495916695	1
sp|O14786|NRP1_HUMAN	DKLNTQSTYSEA_2	NA_NA	DKLNTQSTYSEA_2_NA_NA	L	VIR	VIR_1	1	1	5	1.5	59087.28565	15.9856292018512	1
sp|O14786|NRP1_HUMAN	EGNKPVLFQGNTNPTDVVVAVFPKPLITR_4	NA_NA	EGNKPVLFQGNTNPTDVVVAVFPKPLITR_4_NA_NA	L	VIR	VIR_1	1	1	5	1.5	88487.40204	16.5682535490822	1
sp|O14786|NRP1_HUMAN	FEVYGCK[6] C+57.0215_2	NA_NA	FEVYGCK[6] C+57.0215_2_NA_NA	L	VIR	VIR_1	1	1	5	1.5	77440.6624	16.3758727688672	1
sp|O14786|NRP1_HUMAN	FVSDYETHGAGFSIR_2	NA_NA	FVSDYETHGAGFSIR_2_NA_NA	L	VIR	VIR_1	1	1	5	1.5	16326.39144	14.1299874286539	1
sp|O14786|NRP1_HUMAN	FVSDYETHGAGFSIR_3	NA_NA	FVSDYETHGAGFSIR_3_NA_NA	L	VIR	VIR_1	1	1	5	1.5	101552.3389	16.7669330381961	1
sp|O14786|NRP1_HUMAN	FVTAVGTQGAISK_2	NA_NA	FVTAVGTQGAISK_2_NA_NA	L	VIR	VIR_1	1	1	5	1.5	246481.3387	18.0461879939251	1
sp|O14786|NRP1_HUMAN	GIIIQGGK_2	NA_NA	GIIIQGGK_2_NA_NA	L	VIR	VIR_1	1	1	5	1.5	47581.65056	15.6731867941826	1
sp|O14786|NRP1_HUMAN	GNLGGIAVDDISINNHISQEDCAKPADLDK[22] C+57.0215_3	NA_NA	GNLGGIAVDDISINNHISQEDCAKPADLDK[22] C+57.0215_3_NA_NA	L	VIR	VIR_1	1	1	5	1.5	20245.07478	14.440352447861	1
sp|O14786|NRP1_HUMAN	GNLGGIAVDDISINNHISQEDCAKPADLDK[22] C+57.0215_4	NA_NA	GNLGGIAVDDISINNHISQEDCAKPADLDK[22] C+57.0215_4_NA_NA	L	VIR	VIR_1	1	1	5	1.5	64577.13485	16.1138049089636	1
sp|O14786|NRP1_HUMAN	IAPPPVVSSGPFLFIK_2	NA_NA	IAPPPVVSSGPFLFIK_2_NA_NA	L	VIR	VIR_1	1	1	5	1.5	261724.8461	18.1327604598031	1
sp|O14786|NRP1_HUMAN	IESPGYLTSPGYPHSYHPSEK_3	NA_NA	IESPGYLTSPGYPHSYHPSEK_3_NA_NA	L	VIR	VIR_1	1	1	5	1.5	30621.41025	15.0373222026898	1
sp|O14786|NRP1_HUMAN	IESPGYLTSPGYPHSYHPSEK_4	NA_NA	IESPGYLTSPGYPHSYHPSEK_4_NA_NA	L	VIR	VIR_1	1	1	5	1.5	75017.16487	16.3300022160345	1
sp|O14786|NRP1_HUMAN	IGYSNNGSDWK_2	NA_NA	IGYSNNGSDWK_2_NA_NA	L	VIR	VIR_1	1	1	5	1.5	2725.138977	11.5471831875314	1
sp|O14786|NRP1_HUMAN	IKPATWETGISMR_2	NA_NA	IKPATWETGISMR_2_NA_NA	L	VIR	VIR_1	1	1	5	1.5	16667.59121	14.159827097891	1
sp|O14786|NRP1_HUMAN	IKPATWETGISMR_3	NA_NA	IKPATWETGISMR_3_NA_NA	L	VIR	VIR_1	1	1	5	1.5	86225.02158	16.5308880606567	1
sp|O14786|NRP1_HUMAN	IMINFNPHFDLEDR_3	NA_NA	IMINFNPHFDLEDR_3_NA_NA	L	VIR	VIR_1	1	1	5	1.5	14572.6378	13.9660435198453	1
sp|O14786|NRP1_HUMAN	IMINFNPHFDLEDR[2] M+15.9949_3	NA_NA	IMINFNPHFDLEDR[2] M+15.9949_3_NA_NA	L	VIR	VIR_1	1	1	5	1.5	36328.5092	15.2838836395087	1
sp|O14786|NRP1_HUMAN	LEIWDGFPDVGPHIGR_3	NA_NA	LEIWDGFPDVGPHIGR_3_NA_NA	L	VIR	VIR_1	1	1	5	1.5	22719.50012	14.606712568562	1
sp|O14786|NRP1_HUMAN	LNYPENGWTPGEDSYR_2	NA_NA	LNYPENGWTPGEDSYR_2_NA_NA	L	VIR	VIR_1	1	1	5	1.5	30441.37248	15.0288148815692	1
sp|O14786|NRP1_HUMAN	LYQVIFEGEIGK_2	NA_NA	LYQVIFEGEIGK_2_NA_NA	L	VIR	VIR_1	1	1	5	1.5	47628.69144	15.6746123882597	1
sp|O14786|NRP1_HUMAN	NLSALENYNFELVDGVK_2	NA_NA	NLSALENYNFELVDGVK_2_NA_NA	L	VIR	VIR_1	1	1	5	1.5	56347.93228	15.9171441467385	1
sp|O14786|NRP1_HUMAN	NWMPENIR_2	NA_NA	NWMPENIR_2_NA_NA	L	VIR	VIR_1	1	1	5	1.5	72970.09033	16.2900867155791	1
sp|O14786|NRP1_HUMAN	NWMPENIR[3] M+15.9949_2	NA_NA	NWMPENIR[3] M+15.9949_2_NA_NA	L	VIR	VIR_1	1	1	5	1.5	16547.07819	14.1493579707003	1
sp|O14786|NRP1_HUMAN	SFEGNNNYDTPELR_2	NA_NA	SFEGNNNYDTPELR_2_NA_NA	L	VIR	VIR_1	1	1	5	1.5	136602.9528	17.1946982399483	1
sp|O14786|NRP1_HUMAN	SSSGILSMVFYTDSAIAK_2	NA_NA	SSSGILSMVFYTDSAIAK_2_NA_NA	L	VIR	VIR_1	1	1	5	1.5	108523.7443	16.8627203004254	1
sp|O14786|NRP1_HUMAN	TFCHWEHDNHVQLK[3] C+57.0215_4	NA_NA	TFCHWEHDNHVQLK[3] C+57.0215_4_NA_NA	L	VIR	VIR_1	1	1	5	1.5	50521.31537	15.7596736774373	1
sp|O14786|NRP1_HUMAN	TGPIQDHTGDGNFIYSQADENQK_3	NA_NA	TGPIQDHTGDGNFIYSQADENQK_3_NA_NA	L	VIR	VIR_1	1	1	5	1.5	234070.0584	17.9716499714456	1
sp|O14786|NRP1_HUMAN	WSVLTSK_2	NA_NA	WSVLTSK_2_NA_NA	L	VIR	VIR_1	1	1	5	1.5	71564.67166	16.2620290438473	1
sp|O14786|NRP1_HUMAN	YDYVEVFDGENENGHFR_3	NA_NA	YDYVEVFDGENENGHFR_3_NA_NA	L	VIR	VIR_1	1	1	5	1.5	27843.5695	14.9001256500833	1
sp|O14786|NRP1_HUMAN	YEIFKR_2	NA_NA	YEIFKR_2_NA_NA	L	VIR	VIR_1	1	1	5	1.5	3380.103753	11.8579209120288	1
sp|O15031|PLXB2_HUMAN	AEEASHWLWSR_3	NA_NA	AEEASHWLWSR_3_NA_NA	L	VIR	VIR_1	1	1	5	1.5	8567.505005	13.1997285105563	1
sp|O15031|PLXB2_HUMAN	AFEPLR_2	NA_NA	AFEPLR_2_NA_NA	L	VIR	VIR_1	1	1	5	1.5	16224.81091	14.1209831405156	1
sp|O15031|PLXB2_HUMAN	EAFEAYTDHATYK_2	NA_NA	EAFEAYTDHATYK_2_NA_NA	L	VIR	VIR_1	1	1	5	1.5	7450.930692	12.9982740241535	1
sp|O15031|PLXB2_HUMAN	EAFEAYTDHATYK_3	NA_NA	EAFEAYTDHATYK_3_NA_NA	L	VIR	VIR_1	1	1	5	1.5	19355.70407	14.3755402629832	1
sp|O15031|PLXB2_HUMAN	EASPNPEDGIVR_2	NA_NA	EASPNPEDGIVR_2_NA_NA	L	VIR	VIR_1	1	1	5	1.5	37728.85064	15.3384496269028	1
sp|O15031|PLXB2_HUMAN	FGAQLQCVTGPQATR[7] C+57.0215_2	NA_NA	FGAQLQCVTGPQATR[7] C+57.0215_2_NA_NA	L	VIR	VIR_1	1	1	5	1.5	26967.84444	14.8540216863865	1
sp|O15031|PLXB2_HUMAN	GICALR[3] C+57.0215_2	NA_NA	GICALR[3] C+57.0215_2_NA_NA	L	VIR	VIR_1	1	1	5	1.5	7540.041018	13.0154257528223	1
sp|O15031|PLXB2_HUMAN	GNGPHDNGIIVSTR_3	NA_NA	GNGPHDNGIIVSTR_3_NA_NA	L	VIR	VIR_1	1	1	5	1.5	14195.33957	13.9281988364162	1
sp|O15031|PLXB2_HUMAN	GSSLHVGSDLLK_2	NA_NA	GSSLHVGSDLLK_2_NA_NA	L	VIR	VIR_1	1	1	5	1.5	10053.08685	13.4304200319704	1
sp|O15031|PLXB2_HUMAN	IIDQVYR_2	NA_NA	IIDQVYR_2_NA_NA	L	VIR	VIR_1	1	1	5	1.5	3954.088963	12.0841987116228	1
sp|O15031|PLXB2_HUMAN	IQPETGPLGGGIR_2	NA_NA	IQPETGPLGGGIR_2_NA_NA	L	VIR	VIR_1	1	1	5	1.5	44457.59098	15.5752112511792	1
sp|O15031|PLXB2_HUMAN	KLDFFR_2	NA_NA	KLDFFR_2_NA_NA	L	VIR	VIR_1	1	1	5	1.5	15759.806	14.0790312515211	1
sp|O15031|PLXB2_HUMAN	LFYEDGSGEK_2	NA_NA	LFYEDGSGEK_2_NA_NA	L	VIR	VIR_1	1	1	5	1.5	41677.13309	15.4820375160136	1
sp|O15031|PLXB2_HUMAN	LPVQECLSYPTCTQCR[6] C+57.0215|[12] C+57.0215|[15] C+57.0215_2	NA_NA	LPVQECLSYPTCTQCR[6] C+57.0215|[12] C+57.0215|[15] C+57.0215_2_NA_NA	L	VIR	VIR_1	1	1	5	1.5	12592.56467	13.7553536159763	1
sp|O15031|PLXB2_HUMAN	LQLEQQVATGPALDNKK_3	NA_NA	LQLEQQVATGPALDNKK_3_NA_NA	L	VIR	VIR_1	1	1	5	1.5	27498.81083	14.882150707382	1
sp|O15031|PLXB2_HUMAN	LVECGSLFK[4] C+57.0215_2	NA_NA	LVECGSLFK[4] C+57.0215_2_NA_NA	L	VIR	VIR_1	1	1	5	1.5	27223.66714	14.8676428927908	1
sp|O15031|PLXB2_HUMAN	VLFVGK_2	NA_NA	VLFVGK_2_NA_NA	L	VIR	VIR_1	1	1	5	1.5	12289.38915	13.7201946835411	1
sp|O15031|PLXB2_HUMAN	VYLTPDGTSSEYDSILVEINKR_3	NA_NA	VYLTPDGTSSEYDSILVEINKR_3_NA_NA	L	VIR	VIR_1	1	1	5	1.5	18467.35211	14.307758500226	1
sp|O15031|PLXB2_HUMAN	WTCQWDLR[3] C+57.0215_2	NA_NA	WTCQWDLR[3] C+57.0215_2_NA_NA	L	VIR	VIR_1	1	1	5	1.5	11712.25583	13.650800447667	1
sp|O15230|LAMA5_HUMAN	AIEASNAYSR_2	NA_NA	AIEASNAYSR_2_NA_NA	L	VIR	VIR_1	1	1	5	1.5	828.5028839	9.82943200539524	1
sp|O15230|LAMA5_HUMAN	GQDLGQAVLDAGHSVSTLEK_3	NA_NA	GQDLGQAVLDAGHSVSTLEK_3_NA_NA	L	VIR	VIR_1	1	1	5	1.5	9761.981136	13.3880273448902	1
sp|O15230|LAMA5_HUMAN	IAASATCGEEAPAR[7] C+57.0215_2	NA_NA	IAASATCGEEAPAR[7] C+57.0215_2_NA_NA	L	VIR	VIR_1	1	1	5	1.5	9921.477783	13.4114084039852	1
sp|O15230|LAMA5_HUMAN	LELEEAATPEGHAVR_3	NA_NA	LELEEAATPEGHAVR_3_NA_NA	L	VIR	VIR_1	1	1	5	1.5	7317.425888	12.9721896098858	1
sp|O15230|LAMA5_HUMAN	LSILENR_2	NA_NA	LSILENR_2_NA_NA	L	VIR	VIR_1	1	1	5	1.5	3265.003173	11.8079377748264	1
sp|O15230|LAMA5_HUMAN	TLLAAIR_2	NA_NA	TLLAAIR_2_NA_NA	L	VIR	VIR_1	1	1	5	1.5	1752.138591	10.9099702750383	1
sp|O15439|MRP4_HUMAN	AASQILILK_2	NA_NA	AASQILILK_2_NA_NA	L	VIR	VIR_1	1	1	5	1.5	24672.44076	14.725681919473	1
sp|O15439|MRP4_HUMAN	AEAAALTETAK_2	NA_NA	AEAAALTETAK_2_NA_NA	L	VIR	VIR_1	1	1	5	1.5	30624.29287	15.0374580078605	1
sp|O15439|MRP4_HUMAN	APVLFFDR_2	NA_NA	APVLFFDR_2_NA_NA	L	VIR	VIR_1	1	1	5	1.5	30957.49542	15.0530702325463	1
sp|O15439|MRP4_HUMAN	EAPWEYQK_2	NA_NA	EAPWEYQK_2_NA_NA	L	VIR	VIR_1	1	1	5	1.5	28127.85562	14.9147810461733	1
sp|O15439|MRP4_HUMAN	ESLFYK_2	NA_NA	ESLFYK_2_NA_NA	L	VIR	VIR_1	1	1	5	1.5	12512.4664	13.7461476708654	1
sp|O15439|MRP4_HUMAN	GTYTEFLK_2	NA_NA	GTYTEFLK_2_NA_NA	L	VIR	VIR_1	1	1	5	1.5	21110.11245	14.5007157395976	1
sp|O15439|MRP4_HUMAN	HLTALIK_2	NA_NA	HLTALIK_2_NA_NA	L	VIR	VIR_1	1	1	5	1.5	22351.12202	14.5831287320087	1
sp|O15439|MRP4_HUMAN	LNTIIDSDK_2	NA_NA	LNTIIDSDK_2_NA_NA	L	VIR	VIR_1	1	1	5	1.5	14329.29391	13.941748997039	1
sp|O15439|MRP4_HUMAN	MFESILK_2	NA_NA	MFESILK_2_NA_NA	L	VIR	VIR_1	1	1	5	1.5	9956.210536	13.4164501191687	1
sp|O15439|MRP4_HUMAN	SQHLGEELQGFWDK_3	NA_NA	SQHLGEELQGFWDK_3_NA_NA	L	VIR	VIR_1	1	1	5	1.5	16695.14512	14.1622101097614	1
sp|O15439|MRP4_HUMAN	SSLISALFR_2	NA_NA	SSLISALFR_2_NA_NA	L	VIR	VIR_1	1	1	5	1.5	25483.9242	14.7723689272756	1
sp|O15439|MRP4_HUMAN	TMNEVITGIR_2	NA_NA	TMNEVITGIR_2_NA_NA	L	VIR	VIR_1	1	1	5	1.5	30128.47197	15.0139089813176	1
sp|O15439|MRP4_HUMAN	VIEYTDLEK_2	NA_NA	VIEYTDLEK_2_NA_NA	L	VIR	VIR_1	1	1	5	1.5	42819.44659	15.5210476259662	1
sp|O15439|MRP4_HUMAN	VIQPIFLGK_2	NA_NA	VIQPIFLGK_2_NA_NA	L	VIR	VIR_1	1	1	5	1.5	30589.54437	15.0358200940726	1
sp|O15439|MRP4_HUMAN	VSEAIVSIR_2	NA_NA	VSEAIVSIR_2_NA_NA	L	VIR	VIR_1	1	1	5	1.5	32681.40396	15.1312514374315	1
sp|O15439|MRP4_HUMAN	YFLETSR_2	NA_NA	YFLETSR_2_NA_NA	L	VIR	VIR_1	1	1	5	1.5	1081.897644	10.2144173963703	1
sp|O43570|CAH12_HUMAN	EMINNFR_2	NA_NA	EMINNFR_2_NA_NA	L	VIR	VIR_1	1	1	5	1.5	197916.7891	17.7296035708627	1
sp|O43570|CAH12_HUMAN	GSLTTPPCNPTVLWTVFR[8] C+57.0215_2	NA_NA	GSLTTPPCNPTVLWTVFR[8] C+57.0215_2_NA_NA	L	VIR	VIR_1	1	1	5	1.5	248775.3308	18.0595530020068	1
sp|O43570|CAH12_HUMAN	GVIYKPATK_2	NA_NA	GVIYKPATK_2_NA_NA	L	VIR	VIR_1	1	1	5	1.5	96818.40313	16.6980627752684	1
sp|O43570|CAH12_HUMAN	GVIYKPATK_3	NA_NA	GVIYKPATK_3_NA_NA	L	VIR	VIR_1	1	1	5	1.5	44040.27077	15.5616048148593	1
sp|O43570|CAH12_HUMAN	IFSHLQHVK_2	NA_NA	IFSHLQHVK_2_NA_NA	L	VIR	VIR_1	1	1	5	1.5	17916.78768	14.2640934741453	1
sp|O43570|CAH12_HUMAN	IFSHLQHVK_3	NA_NA	IFSHLQHVK_3_NA_NA	L	VIR	VIR_1	1	1	5	1.5	94369.5095	16.6611022804161	1
sp|O43570|CAH12_HUMAN	LNLPSDMHIQGLQSR_2	NA_NA	LNLPSDMHIQGLQSR_2_NA_NA	L	VIR	VIR_1	1	1	5	1.5	17923.94087	14.2646693481464	1
sp|O43570|CAH12_HUMAN	LNLPSDMHIQGLQSR_3	NA_NA	LNLPSDMHIQGLQSR_3_NA_NA	L	VIR	VIR_1	1	1	5	1.5	238652.6528	17.999621943884	1
sp|O43570|CAH12_HUMAN	LNLPSDMHIQGLQSR[7] M+15.9949_3	NA_NA	LNLPSDMHIQGLQSR[7] M+15.9949_3_NA_NA	L	VIR	VIR_1	1	1	5	1.5	64226.02124	16.1059394010983	1
sp|O43570|CAH12_HUMAN	QFLLTNNGHSVK_2	NA_NA	QFLLTNNGHSVK_2_NA_NA	L	VIR	VIR_1	1	1	5	1.5	24134.58984	14.6938837847277	1
sp|O43570|CAH12_HUMAN	QFLLTNNGHSVK_3	NA_NA	QFLLTNNGHSVK_3_NA_NA	L	VIR	VIR_1	1	1	5	1.5	171623.6108	17.523957613373	1
sp|O43570|CAH12_HUMAN	WTYFGPDGENSWSK_2	NA_NA	WTYFGPDGENSWSK_2_NA_NA	L	VIR	VIR_1	1	1	5	1.5	92427.13894	16.6310980014088	1
sp|O43570|CAH12_HUMAN	YKGQEAFVPGFNIEELLPER_3	NA_NA	YKGQEAFVPGFNIEELLPER_3_NA_NA	L	VIR	VIR_1	1	1	5	1.5	202931.9712	17.765705745187	1
sp|O43852|CALU_HUMAN	DIVVQETMEDIDK_2	NA_NA	DIVVQETMEDIDK_2_NA_NA	L	VIR	VIR_1	1	1	5	1.5	25715.28686	14.785407723278	1
sp|O43852|CALU_HUMAN	DWILPSDYDHAEAEAR_3	NA_NA	DWILPSDYDHAEAEAR_3_NA_NA	L	VIR	VIR_1	1	1	5	1.5	10662.85276	13.5153749470265	1
sp|O43852|CALU_HUMAN	EEFTAFLHPEEYDYMK_3	NA_NA	EEFTAFLHPEEYDYMK_3_NA_NA	L	VIR	VIR_1	1	1	5	1.5	11709.60113	13.6504734093328	1
sp|O43852|CALU_HUMAN	EEIVDKYDLFVGSQATDFGEALVR_3	NA_NA	EEIVDKYDLFVGSQATDFGEALVR_3_NA_NA	L	VIR	VIR_1	1	1	5	1.5	23868.49663	14.6778891762636	1
sp|O43852|CALU_HUMAN	EQFVEFR_2	NA_NA	EQFVEFR_2_NA_NA	L	VIR	VIR_1	1	1	5	1.5	67145.78318	16.1700782757558	1
sp|O43852|CALU_HUMAN	WIYEDVER_2	NA_NA	WIYEDVER_2_NA_NA	L	VIR	VIR_1	1	1	5	1.5	45075.23984	15.5951166439866	1
sp|O60279|SUSD5_HUMAN	LVPGEPETK_2	NA_NA	LVPGEPETK_2_NA_NA	L	VIR	VIR_1	1	1	5	1.5	3065.89047	11.7171595381489	1
sp|O60462|NRP2_HUMAN	DGDSESADLLGK_2	NA_NA	DGDSESADLLGK_2_NA_NA	L	VIR	VIR_1	1	1	5	1.5	2229.884888	11.2578226177057	1
sp|O60462|NRP2_HUMAN	GVIIQGAR_2	NA_NA	GVIIQGAR_2_NA_NA	L	VIR	VIR_1	1	1	5	1.5	7146.505851	12.9380914168077	1
sp|O60462|NRP2_HUMAN	IANEQISASSTYSDGR_2	NA_NA	IANEQISASSTYSDGR_2_NA_NA	L	VIR	VIR_1	1	1	5	1.5	12418.72234	13.7352982300889	1
sp|O60462|NRP2_HUMAN	IRPQTWHSGIALR_3	NA_NA	IRPQTWHSGIALR_3_NA_NA	L	VIR	VIR_1	1	1	5	1.5	3364.934865	11.851431959889	1
sp|O60462|NRP2_HUMAN	LLWVIR_2	NA_NA	LLWVIR_2_NA_NA	L	VIR	VIR_1	1	1	5	1.5	6170.628128	12.7262707344106	1
sp|O60462|NRP2_HUMAN	SGEIAIDDIR_2	NA_NA	SGEIAIDDIR_2_NA_NA	L	VIR	VIR_1	1	1	5	1.5	14267.41997	13.9355059464514	1
sp|O60462|NRP2_HUMAN	SGWFPR_2	NA_NA	SGWFPR_2_NA_NA	L	VIR	VIR_1	1	1	5	1.5	7407.448863	12.9898301426508	1
sp|O60462|NRP2_HUMAN	VFQANNDATEVVLNK_2	NA_NA	VFQANNDATEVVLNK_2_NA_NA	L	VIR	VIR_1	1	1	5	1.5	19229.52876	14.3661048842382	1
sp|O75054|IGSF3_HUMAN	AAFQLDCSIVSR[7] C+57.0215_2	NA_NA	AAFQLDCSIVSR[7] C+57.0215_2_NA_NA	L	VIR	VIR_1	1	1	5	1.5	63789.48699	16.0961001519719	1
sp|O75054|IGSF3_HUMAN	AVDGEWQIVGER_2	NA_NA	AVDGEWQIVGER_2_NA_NA	L	VIR	VIR_1	1	1	5	1.5	11575.44143	13.6338486876769	1
sp|O75054|IGSF3_HUMAN	DGGVQWGDR_2	NA_NA	DGGVQWGDR_2_NA_NA	L	VIR	VIR_1	1	1	5	1.5	7899.161173	13.082552839896	1
sp|O75054|IGSF3_HUMAN	DGTVQPGSSYWER_2	NA_NA	DGTVQPGSSYWER_2_NA_NA	L	VIR	VIR_1	1	1	5	1.5	3908.204895	12.067359486305	1
sp|O75054|IGSF3_HUMAN	ESDSVFVLK_2	NA_NA	ESDSVFVLK_2_NA_NA	L	VIR	VIR_1	1	1	5	1.5	13590.49082	13.8653790358159	1
sp|O75054|IGSF3_HUMAN	LTEEESAPIGIR_2	NA_NA	LTEEESAPIGIR_2_NA_NA	L	VIR	VIR_1	1	1	5	1.5	17922.17622	14.264527304767	1
sp|O75054|IGSF3_HUMAN	NIPIIVLPLK_2	NA_NA	NIPIIVLPLK_2_NA_NA	L	VIR	VIR_1	1	1	5	1.5	8852.235481	13.2468952102297	1
sp|O75054|IGSF3_HUMAN	QVTVQEGPLYR_2	NA_NA	QVTVQEGPLYR_2_NA_NA	L	VIR	VIR_1	1	1	5	1.5	724265.9206	19.6012290635283	1
sp|O75054|IGSF3_HUMAN	TTHNSAFEYGTYAEEEGLR_3	NA_NA	TTHNSAFEYGTYAEEEGLR_3_NA_NA	L	VIR	VIR_1	1	1	5	1.5	11453.52579	13.6185732538502	1
sp|O75054|IGSF3_HUMAN	VGEKPVEVISLSR_3	NA_NA	VGEKPVEVISLSR_3_NA_NA	L	VIR	VIR_1	1	1	5	1.5	10996.85634	13.5598726368415	1
sp|O75054|IGSF3_HUMAN	YQCVAELWR[3] C+57.0215_2	NA_NA	YQCVAELWR[3] C+57.0215_2_NA_NA	L	VIR	VIR_1	1	1	5	1.5	5459.835403	12.5497108400593	1
sp|O75396|SC22B_HUMAN	DLQQYQSQAK_2	NA_NA	DLQQYQSQAK_2_NA_NA	L	VIR	VIR_1	1	1	5	1.5	4341.463643	12.2190348832478	1
sp|O75396|SC22B_HUMAN	MVLLTMIAR[1] M+15.9949_2	NA_NA	MVLLTMIAR[1] M+15.9949_2_NA_NA	L	VIR	VIR_1	1	1	5	1.5	38651.95189	15.3733227467358	1
sp|O75396|SC22B_HUMAN	NLGSINTELQDVQR_2	NA_NA	NLGSINTELQDVQR_2_NA_NA	L	VIR	VIR_1	1	1	5	1.5	12653.67328	13.762337726714	1
sp|O75396|SC22B_HUMAN	VLLTMIAR_2	NA_NA	VLLTMIAR_2_NA_NA	L	VIR	VIR_1	1	1	5	1.5	5516.184769	12.5645241628922	1
sp|O75718|CRTAP_HUMAN	FLQFAYFK_2	NA_NA	FLQFAYFK_2_NA_NA	L	VIR	VIR_1	1	1	5	1.5	4472.479457	12.2619282367153	1
sp|O75718|CRTAP_HUMAN	SYESLFIR_2	NA_NA	SYESLFIR_2_NA_NA	L	VIR	VIR_1	1	1	5	1.5	2945.781135	11.6595036263282	1
sp|O75882|ATRN_HUMAN	LADDLYR_2	NA_NA	LADDLYR_2_NA_NA	L	VIR	VIR_1	1	1	5	1.5	8929.084148	13.259365587389	1
sp|O75882|ATRN_HUMAN	SEAACLAAGPGIR[5] C+57.0215_2	NA_NA	SEAACLAAGPGIR[5] C+57.0215_2_NA_NA	L	VIR	VIR_1	1	1	5	1.5	9104.182298	13.2873828268143	1
sp|O75976|CBPD_HUMAN	IVIVPSLNPDGR_2	NA_NA	IVIVPSLNPDGR_2_NA_NA	L	VIR	VIR_1	1	1	5	1.5	5066.193207	12.4417554784861	1
sp|O95297|MPZL1_HUMAN	ISWAGDLDK_2	NA_NA	ISWAGDLDK_2_NA_NA	L	VIR	VIR_1	1	1	5	1.5	14130.50072	13.9215940649586	1
sp|O95297|MPZL1_HUMAN	KSPSDTEGLVK_2	NA_NA	KSPSDTEGLVK_2_NA_NA	L	VIR	VIR_1	1	1	5	1.5	5878.341477	12.6562625496075	1
sp|O95297|MPZL1_HUMAN	LYVVEK_2	NA_NA	LYVVEK_2_NA_NA	L	VIR	VIR_1	1	1	5	1.5	8890.322685	13.2530891653766	1
sp|O96005|CLPT1_HUMAN	MPVMYR_2	NA_NA	MPVMYR_2_NA_NA	L	VIR	VIR_1	1	1	5	1.5	6133.094453	12.7174685504524	1
sp|O96005|CLPT1_HUMAN	RGPAPQDQAGPGGAPR_3	NA_NA	RGPAPQDQAGPGGAPR_3_NA_NA	L	VIR	VIR_1	1	1	5	1.5	19390.34942	14.3781202773823	1
sp|O96005|CLPT1_HUMAN	SVAHLPWR_3	NA_NA	SVAHLPWR_3_NA_NA	L	VIR	VIR_1	1	1	5	1.5	5083.180663	12.4465848880098	1
sp|P00533|EGFR_HUMAN	ACGADSYEMEEDGVRK[2] C+57.0215_3	NA_NA	ACGADSYEMEEDGVRK[2] C+57.0215_3_NA_NA	L	VIR	VIR_1	1	1	5	1.5	56517.25785	15.9214729454252	1
sp|P00533|EGFR_HUMAN	ACGADSYEMEEDGVRK[2] C+57.0215|[9] M+15.9949_3	NA_NA	ACGADSYEMEEDGVRK[2] C+57.0215|[9] M+15.9949_3_NA_NA	L	VIR	VIR_1	1	1	5	1.5	15713.56928	14.0747923966767	1
sp|P00533|EGFR_HUMAN	ATGQVCHALCSPEGCWGPEPR[6] C+57.0215|[10] C+57.0215|[15] C+57.0215_3	NA_NA	ATGQVCHALCSPEGCWGPEPR[6] C+57.0215|[10] C+57.0215|[15] C+57.0215_3_NA_NA	L	VIR	VIR_1	1	1	5	1.5	41008.31357	15.458697891249	1
sp|P00533|EGFR_HUMAN	CNLLEGEPR[1] C+57.0215_2	NA_NA	CNLLEGEPR[1] C+57.0215_2_NA_NA	L	VIR	VIR_1	1	1	5	1.5	46165.7463	15.6296042848601	1
sp|P00533|EGFR_HUMAN	EAKPNGIFK_3	NA_NA	EAKPNGIFK_3_NA_NA	L	VIR	VIR_1	1	1	5	1.5	1174044.337	20.2981245575653	1
sp|P00533|EGFR_HUMAN	ELIIEFSK_2	NA_NA	ELIIEFSK_2_NA_NA	L	VIR	VIR_1	1	1	5	1.5	34601.29368	15.2136074545369	1
sp|P00533|EGFR_HUMAN	ELVEPLTPSGEAPNQALLR_2	NA_NA	ELVEPLTPSGEAPNQALLR_2_NA_NA	L	VIR	VIR_1	1	1	5	1.5	38521.80858	15.3684569144948	1
sp|P00533|EGFR_HUMAN	FSNNPALCNVESIQWR[8] C+57.0215_2	NA_NA	FSNNPALCNVESIQWR[8] C+57.0215_2_NA_NA	L	VIR	VIR_1	1	1	5	1.5	42053.9996	15.495024492282	1
sp|P00533|EGFR_HUMAN	GDSFTHTPPLDPQELDILK_3	NA_NA	GDSFTHTPPLDPQELDILK_3_NA_NA	L	VIR	VIR_1	1	1	5	1.5	145977.7868	17.2904584240591	1
sp|P00533|EGFR_HUMAN	GLWIPEGEK_2	NA_NA	GLWIPEGEK_2_NA_NA	L	VIR	VIR_1	1	1	5	1.5	53375.82078	15.8389678256655	1
sp|P00533|EGFR_HUMAN	GMNYLEDR_2	NA_NA	GMNYLEDR_2_NA_NA	L	VIR	VIR_1	1	1	5	1.5	31222.7712	15.0653800663565	1
sp|P00533|EGFR_HUMAN	GPDNCIQCAHYIDGPHCVK[5] C+57.0215|[8] C+57.0215|[17] C+57.0215_3	NA_NA	GPDNCIQCAHYIDGPHCVK[5] C+57.0215|[8] C+57.0215|[17] C+57.0215_3_NA_NA	L	VIR	VIR_1	1	1	5	1.5	19817.47585	14.4095546941963	1
sp|P00533|EGFR_HUMAN	GSTAENAEYLR_2	NA_NA	GSTAENAEYLR_2_NA_NA	L	VIR	VIR_1	1	1	5	1.5	64270.13327	16.1069299398372	1
sp|P00533|EGFR_HUMAN	IPLENLQIIR_2	NA_NA	IPLENLQIIR_2_NA_NA	L	VIR	VIR_1	1	1	5	1.5	97927.74621	16.7144991574671	1
sp|P00533|EGFR_HUMAN	IPVAIK_2	NA_NA	IPVAIK_2_NA_NA	L	VIR	VIR_1	1	1	5	1.5	24246.6696	14.7005680755074	1
sp|P00533|EGFR_HUMAN	IPVALK_2	NA_NA	IPVALK_2_NA_NA	L	VIR	VIR_1	1	1	5	1.5	24246.6696	14.7005680755074	1
sp|P00533|EGFR_HUMAN	ITDFGLAK_2	NA_NA	ITDFGLAK_2_NA_NA	L	VIR	VIR_1	1	1	5	1.5	55994.78019	15.9080738219092	1
sp|P00533|EGFR_HUMAN	LTQLGTFEDHFLSLQR_3	NA_NA	LTQLGTFEDHFLSLQR_3_NA_NA	L	VIR	VIR_1	1	1	5	1.5	106445.474	16.8348241793223	1
sp|P00533|EGFR_HUMAN	MHLPSPTDSNFYR_3	NA_NA	MHLPSPTDSNFYR_3_NA_NA	L	VIR	VIR_1	1	1	5	1.5	25648.99341	14.7816836845429	1
sp|P00533|EGFR_HUMAN	NGLQSCPIKEDSFLQR[6] C+57.0215_3	NA_NA	NGLQSCPIKEDSFLQR[6] C+57.0215_3_NA_NA	L	VIR	VIR_1	1	1	5	1.5	28914.54138	14.954576695294	1
sp|P00533|EGFR_HUMAN	NLCYANTINWK[3] C+57.0215_2	NA_NA	NLCYANTINWK[3] C+57.0215_2_NA_NA	L	VIR	VIR_1	1	1	5	1.5	53953.1191	15.8544878421008	1
sp|P00533|EGFR_HUMAN	NLQEILHGAVR_2	NA_NA	NLQEILHGAVR_2_NA_NA	L	VIR	VIR_1	1	1	5	1.5	47959.4513	15.6845966289949	1
sp|P00533|EGFR_HUMAN	NLQEILHGAVR_3	NA_NA	NLQEILHGAVR_3_NA_NA	L	VIR	VIR_1	1	1	5	1.5	52957.37858	15.8276131855968	1
sp|P00533|EGFR_HUMAN	NYVVTDHGSCVR[10] C+57.0215_3	NA_NA	NYVVTDHGSCVR[10] C+57.0215_3_NA_NA	L	VIR	VIR_1	1	1	5	1.5	71177.63388	16.2542054508049	1
sp|P00533|EGFR_HUMAN	SPSDCCHNQCAAGCTGPR[5] C+57.0215|[6] C+57.0215|[10] C+57.0215|[14] C+57.0215_3	NA_NA	SPSDCCHNQCAAGCTGPR[5] C+57.0215|[6] C+57.0215|[10] C+57.0215|[14] C+57.0215_3_NA_NA	L	VIR	VIR_1	1	1	5	1.5	39601.66589	15.4083425961208	1
sp|P00533|EGFR_HUMAN	TDLHAFENLEIIR_3	NA_NA	TDLHAFENLEIIR_3_NA_NA	L	VIR	VIR_1	1	1	5	1.5	42101.20001	15.4966428308967	1
sp|P00533|EGFR_HUMAN	TIQEVAGYVLIALNTVER_2	NA_NA	TIQEVAGYVLIALNTVER_2_NA_NA	L	VIR	VIR_1	1	1	5	1.5	8071.037256	13.1136074755715	1
sp|P00533|EGFR_HUMAN	TIQEVAGYVLIALNTVER_3	NA_NA	TIQEVAGYVLIALNTVER_3_NA_NA	L	VIR	VIR_1	1	1	5	1.5	7849.989811	13.0735441624521	1
sp|P00533|EGFR_HUMAN	VLGSGAFGTVYK_2	NA_NA	VLGSGAFGTVYK_2_NA_NA	L	VIR	VIR_1	1	1	5	1.5	99363.21602	16.735493344919	1
sp|P00533|EGFR_HUMAN	WMALESILHR[2] M+15.9949_3	NA_NA	WMALESILHR[2] M+15.9949_3_NA_NA	L	VIR	VIR_1	1	1	5	1.5	13260.05871	13.829868639015	1
sp|P00533|EGFR_HUMAN	YLVIQGDER_2	NA_NA	YLVIQGDER_2_NA_NA	L	VIR	VIR_1	1	1	5	1.5	69192.29723	16.213392915978	1
sp|P00533|EGFR_HUMAN	YSFGATCVK[7] C+57.0215_2	NA_NA	YSFGATCVK[7] C+57.0215_2_NA_NA	L	VIR	VIR_1	1	1	5	1.5	68572.64572	16.200414662293	1
sp|P00749|UROK_HUMAN	SDALQLGLGK_2	NA_NA	SDALQLGLGK_2_NA_NA	L	VIR	VIR_1	1	1	5	1.5	4371.737332	12.2290601028808	1
sp|P00749|UROK_HUMAN	TCYEGNGHFYR[2] C+57.0215_2	NA_NA	TCYEGNGHFYR[2] C+57.0215_2_NA_NA	L	VIR	VIR_1	1	1	5	1.5	15730.39173	14.0763360741732	1
sp|P01042|KNG1_HUMAN	ITYSIVQTNCSK[10] C+57.0215_2	NA_NA	ITYSIVQTNCSK[10] C+57.0215_2_NA_NA	L	VIR	VIR_1	1	1	5	1.5	8159.630482	13.1293572006284	1
sp|P01130|LDLR_HUMAN	FTCACPDGMLLAR[3] C+57.0215|[5] C+57.0215_2	NA_NA	FTCACPDGMLLAR[3] C+57.0215|[5] C+57.0215_2_NA_NA	L	VIR	VIR_1	1	1	5	1.5	11683.07419	13.6472014192189	1
sp|P01130|LDLR_HUMAN	LYWVDSK_2	NA_NA	LYWVDSK_2_NA_NA	L	VIR	VIR_1	1	1	5	1.5	15666.73564	14.0704860834963	1
sp|P01130|LDLR_HUMAN	MICSTQLDR[3] C+57.0215_2	NA_NA	MICSTQLDR[3] C+57.0215_2_NA_NA	L	VIR	VIR_1	1	1	5	1.5	4843.282256	12.376838463544	1
sp|P01130|LDLR_HUMAN	NVVALDTEVASNR_2	NA_NA	NVVALDTEVASNR_2_NA_NA	L	VIR	VIR_1	1	1	5	1.5	21145.22848	14.5031136250665	1
sp|P01130|LDLR_HUMAN	TILEDEKR_2	NA_NA	TILEDEKR_2_NA_NA	L	VIR	VIR_1	1	1	5	1.5	2381.008073	11.3524258932026	1
sp|P01857|IGHG1_HUMAN	ALPAPIEK_2	NA_NA	ALPAPIEK_2_NA_NA	L	VIR	VIR_1	1	1	5	1.5	647.6842004	9.47421583755142	1
sp|P01889|1B07_HUMAN	SWTAADTAAQITQR_2	NA_NA	SWTAADTAAQITQR_2_NA_NA	L	VIR	VIR_1	1	1	5	1.5	15311.29089	14.0373773970188	1
sp|P01892|1A02_HUMAN	AYLEGTCVEWLR[7] C+57.0215_2	NA_NA	AYLEGTCVEWLR[7] C+57.0215_2_NA_NA	L	VIR	VIR_1	1	1	5	1.5	22322.13524	14.5812565117055	1
sp|P02749|APOH_HUMAN	EHSSLAFWK_2	NA_NA	EHSSLAFWK_2_NA_NA	L	VIR	VIR_1	1	1	5	1.5	65906.69516	16.1432065053741	1
sp|P02749|APOH_HUMAN	EHSSLAFWK_3	NA_NA	EHSSLAFWK_3_NA_NA	L	VIR	VIR_1	1	1	5	1.5	67792.39798	16.1839049791806	1
sp|P02749|APOH_HUMAN	VSFFCK[5] C+57.0215_2	NA_NA	VSFFCK[5] C+57.0215_2_NA_NA	L	VIR	VIR_1	1	1	5	1.5	130463.5035	17.1283558474393	1
sp|P02751|FINC_HUMAN	GDSPASSKPISINYR_2	NA_NA	GDSPASSKPISINYR_2_NA_NA	L	VIR	VIR_1	1	1	5	1.5	16448.79117	14.1407630393659	1
sp|P02765|FETUA_HUMAN	AHYDLR_2	NA_NA	AHYDLR_2_NA_NA	L	VIR	VIR_1	1	1	5	1.5	555.9452956	9.25386821646675	1
sp|P02765|FETUA_HUMAN	CDSSPDSAEDVR[1] C+57.0215_2	NA_NA	CDSSPDSAEDVR[1] C+57.0215_2_NA_NA	L	VIR	VIR_1	1	1	5	1.5	1038.47066	10.1553138371846	1
sp|P02765|FETUA_HUMAN	CNLLAEK[1] C+57.0215_2	NA_NA	CNLLAEK[1] C+57.0215_2_NA_NA	L	VIR	VIR_1	1	1	5	1.5	165409.1168	17.4707483240365	1
sp|P02765|FETUA_HUMAN	QYGFCK[5] C+57.0215_2	NA_NA	QYGFCK[5] C+57.0215_2_NA_NA	L	VIR	VIR_1	1	1	5	1.5	82563.9309	16.4682931355528	1
sp|P02786|TFR1_HUMAN	AAAEVAGQFVIK_2	NA_NA	AAAEVAGQFVIK_2_NA_NA	L	VIR	VIR_1	1	1	5	1.5	17316.00008	14.2148871882276	1
sp|P02786|TFR1_HUMAN	AFTYINLDK_2	NA_NA	AFTYINLDK_2_NA_NA	L	VIR	VIR_1	1	1	5	1.5	18962.25275	14.3459118451035	1
sp|P02786|TFR1_HUMAN	AVLGTSNFK_2	NA_NA	AVLGTSNFK_2_NA_NA	L	VIR	VIR_1	1	1	5	1.5	21837.63034	14.5495977899315	1
sp|P02786|TFR1_HUMAN	DAWGPGAAK_2	NA_NA	DAWGPGAAK_2_NA_NA	L	VIR	VIR_1	1	1	5	1.5	8222.513116	13.1404327853647	1
sp|P02786|TFR1_HUMAN	DENLALYVENQFR_2	NA_NA	DENLALYVENQFR_2_NA_NA	L	VIR	VIR_1	1	1	5	1.5	3266.437501	11.8085714169367	1
sp|P02786|TFR1_HUMAN	DLNQYR_2	NA_NA	DLNQYR_2_NA_NA	L	VIR	VIR_1	1	1	5	1.5	887.6529799	9.92892106402241	1
sp|P02786|TFR1_HUMAN	DSAQNSVIIVDK_2	NA_NA	DSAQNSVIIVDK_2_NA_NA	L	VIR	VIR_1	1	1	5	1.5	36163.23041	15.2773050333075	1
sp|P02786|TFR1_HUMAN	EAGSQKDENLALYVENQFR_3	NA_NA	EAGSQKDENLALYVENQFR_3_NA_NA	L	VIR	VIR_1	1	1	5	1.5	30190.66571	15.0168840448056	1
sp|P02786|TFR1_HUMAN	GFVEPDHYVVVGAQR_3	NA_NA	GFVEPDHYVVVGAQR_3_NA_NA	L	VIR	VIR_1	1	1	5	1.5	26649.54235	14.836892233835	1
sp|P02786|TFR1_HUMAN	HPVTGQFLYQDSNWASK_3	NA_NA	HPVTGQFLYQDSNWASK_3_NA_NA	L	VIR	VIR_1	1	1	5	1.5	51543.756	15.7885791462972	1
sp|P02786|TFR1_HUMAN	ILNIFGVIK_2	NA_NA	ILNIFGVIK_2_NA_NA	L	VIR	VIR_1	1	1	5	1.5	31994.17799	15.1005908763518	1
sp|P02786|TFR1_HUMAN	ITFAEK_2	NA_NA	ITFAEK_2_NA_NA	L	VIR	VIR_1	1	1	5	1.5	13633.69955	13.8699585712945	1
sp|P02786|TFR1_HUMAN	LAQMFSDMVLK_2	NA_NA	LAQMFSDMVLK_2_NA_NA	L	VIR	VIR_1	1	1	5	1.5	15276.15043	14.0340625078033	1
sp|P02786|TFR1_HUMAN	LAQMFSDMVLK[4] M+15.9949_2	NA_NA	LAQMFSDMVLK[4] M+15.9949_2_NA_NA	L	VIR	VIR_1	1	1	5	1.5	7510.783795	13.0098168504235	1
sp|P02786|TFR1_HUMAN	LAQMFSDMVLK[8] M+15.9949_2	NA_NA	LAQMFSDMVLK[8] M+15.9949_2_NA_NA	L	VIR	VIR_1	1	1	5	1.5	7510.783795	13.0098168504235	1
sp|P02786|TFR1_HUMAN	LAVDEEENADNNTK_2	NA_NA	LAVDEEENADNNTK_2_NA_NA	L	VIR	VIR_1	1	1	5	1.5	32785.95428	15.1358593629831	1
sp|P02786|TFR1_HUMAN	LFGNMEGDCPSDWK[9] C+57.0215_2	NA_NA	LFGNMEGDCPSDWK[9] C+57.0215_2_NA_NA	L	VIR	VIR_1	1	1	5	1.5	7276.961378	12.9641895347286	1
sp|P02786|TFR1_HUMAN	LLNENSYVPR_2	NA_NA	LLNENSYVPR_2_NA_NA	L	VIR	VIR_1	1	1	5	1.5	39983.02355	15.4221690499244	1
sp|P02786|TFR1_HUMAN	LTVSNVLK_2	NA_NA	LTVSNVLK_2_NA_NA	L	VIR	VIR_1	1	1	5	1.5	42370.27002	15.5058337987309	1
sp|P02786|TFR1_HUMAN	LVHANFGTK_2	NA_NA	LVHANFGTK_2_NA_NA	L	VIR	VIR_1	1	1	5	1.5	54135.07089	15.8593450090695	1
sp|P02786|TFR1_HUMAN	LVHANFGTK_3	NA_NA	LVHANFGTK_3_NA_NA	L	VIR	VIR_1	1	1	5	1.5	23218.17934	14.6380363232048	1
sp|P02786|TFR1_HUMAN	LVYLVENPGGYVAYSK_2	NA_NA	LVYLVENPGGYVAYSK_2_NA_NA	L	VIR	VIR_1	1	1	5	1.5	20661.15634	14.4697024754703	1
sp|P02786|TFR1_HUMAN	LYWDDLK_2	NA_NA	LYWDDLK_2_NA_NA	L	VIR	VIR_1	1	1	5	1.5	3641.2152	11.965273389248	1
sp|P02786|TFR1_HUMAN	SAFSNLFGGEPLSYTR_2	NA_NA	SAFSNLFGGEPLSYTR_2_NA_NA	L	VIR	VIR_1	1	1	5	1.5	26023.93034	14.8026203416377	1
sp|P02786|TFR1_HUMAN	SGVGTALLLK_2	NA_NA	SGVGTALLLK_2_NA_NA	L	VIR	VIR_1	1	1	5	1.5	31862.95264	15.0946614389871	1
sp|P02786|TFR1_HUMAN	SSGLPNIPVQTISR_2	NA_NA	SSGLPNIPVQTISR_2_NA_NA	L	VIR	VIR_1	1	1	5	1.5	42986.60759	15.526668736344	1
sp|P02786|TFR1_HUMAN	VEYHFLSPYVSPK_2	NA_NA	VEYHFLSPYVSPK_2_NA_NA	L	VIR	VIR_1	1	1	5	1.5	2111.267653	11.1789628669347	1
sp|P02786|TFR1_HUMAN	VEYHFLSPYVSPK_3	NA_NA	VEYHFLSPYVSPK_3_NA_NA	L	VIR	VIR_1	1	1	5	1.5	28832.1547	14.9504601330183	1
sp|P02786|TFR1_HUMAN	VSASPLLYTLIEK_2	NA_NA	VSASPLLYTLIEK_2_NA_NA	L	VIR	VIR_1	1	1	5	1.5	53939.59452	15.8541261523454	1
sp|P02786|TFR1_HUMAN	YNSQLLSFVR_2	NA_NA	YNSQLLSFVR_2_NA_NA	L	VIR	VIR_1	1	1	5	1.5	20835.63922	14.4818348372972	1
sp|P02788|TRFL_HUMAN	DGAGDVAFIR_2	NA_NA	DGAGDVAFIR_2_NA_NA	L	VIR	VIR_1	1	1	5	1.5	NA	NA	1
sp|P04004|VTNC_HUMAN	GSQYWR_2	NA_NA	GSQYWR_2_NA_NA	L	VIR	VIR_1	1	1	5	1.5	8593.904992	13.2041672088189	1
sp|P04156|PRIO_HUMAN	VVEQMCITQYER[5] M+15.9949|[6] C+57.0215_2	NA_NA	VVEQMCITQYER[5] M+15.9949|[6] C+57.0215_2_NA_NA	L	VIR	VIR_1	1	1	5	1.5	8167.709971	13.1307850191636	1
sp|P04156|PRIO_HUMAN	VVEQMCITQYER[6] C+57.0215_2	NA_NA	VVEQMCITQYER[6] C+57.0215_2_NA_NA	L	VIR	VIR_1	1	1	5	1.5	104586.7078	16.8094090781119	1
sp|P04632|CPNS1_HUMAN	LDAMFR_2	NA_NA	LDAMFR_2_NA_NA	L	VIR	VIR_1	1	1	5	1.5	6615.412746	12.8266845523356	1
sp|P04632|CPNS1_HUMAN	LGFEEFK_2	NA_NA	LGFEEFK_2_NA_NA	L	VIR	VIR_1	1	1	5	1.5	12363.59129	13.7288793440374	1
sp|P04843|RPN1_HUMAN	ALTSEIALLQSR_2	NA_NA	ALTSEIALLQSR_2_NA_NA	L	VIR	VIR_1	1	1	5	1.5	45960.91352	15.6231889492028	1
sp|P04843|RPN1_HUMAN	ATSFLLALEPELEAR_2	NA_NA	ATSFLLALEPELEAR_2_NA_NA	L	VIR	VIR_1	1	1	5	1.5	76503.00793	16.3582979484157	1
sp|P04843|RPN1_HUMAN	DVPAYSQDTFK_2	NA_NA	DVPAYSQDTFK_2_NA_NA	L	VIR	VIR_1	1	1	5	1.5	33560.84806	15.1695606480687	1
sp|P04843|RPN1_HUMAN	FPLFGGWK_2	NA_NA	FPLFGGWK_2_NA_NA	L	VIR	VIR_1	1	1	5	1.5	13002.06108	13.8015218125534	1
sp|P04843|RPN1_HUMAN	FVDHVFDEQVIDSLTVK_3	NA_NA	FVDHVFDEQVIDSLTVK_3_NA_NA	L	VIR	VIR_1	1	1	5	1.5	19487.87543	14.38535829232	1
sp|P04843|RPN1_HUMAN	GEDEEENNLEVR_2	NA_NA	GEDEEENNLEVR_2_NA_NA	L	VIR	VIR_1	1	1	5	1.5	27760.68368	14.8958245744208	1
sp|P04843|RPN1_HUMAN	HFDETVNR_2	NA_NA	HFDETVNR_2_NA_NA	L	VIR	VIR_1	1	1	5	1.5	8009.778124	13.1026156606201	1
sp|P04843|RPN1_HUMAN	IDHILDAL_2	NA_NA	IDHILDAL_2_NA_NA	L	VIR	VIR_1	1	1	5	1.5	26067.45193	14.8050310435212	1
sp|P04843|RPN1_HUMAN	LAHLGVQVK_2	NA_NA	LAHLGVQVK_2_NA_NA	L	VIR	VIR_1	1	1	5	1.5	6922.055522	12.892053894459	1
sp|P04843|RPN1_HUMAN	LAHLGVQVK_3	NA_NA	LAHLGVQVK_3_NA_NA	L	VIR	VIR_1	1	1	5	1.5	17014.3897	14.1895368791816	1
sp|P04843|RPN1_HUMAN	LPVALDPGAK_2	NA_NA	LPVALDPGAK_2_NA_NA	L	VIR	VIR_1	1	1	5	1.5	27037.12709	14.8577233378299	1
sp|P04843|RPN1_HUMAN	NIEIDSPYEISR_2	NA_NA	NIEIDSPYEISR_2_NA_NA	L	VIR	VIR_1	1	1	5	1.5	37336.02923	15.323349977786	1
sp|P04843|RPN1_HUMAN	NLVEQHIQDIVVHYTFNK_3	NA_NA	NLVEQHIQDIVVHYTFNK_3_NA_NA	L	VIR	VIR_1	1	1	5	1.5	21547.23691	14.5302843544102	1
sp|P04843|RPN1_HUMAN	SEDLLDYGPFR_2	NA_NA	SEDLLDYGPFR_2_NA_NA	L	VIR	VIR_1	1	1	5	1.5	24165.05135	14.6957035363515	1
sp|P04843|RPN1_HUMAN	TILPAAAQDVYYR_2	NA_NA	TILPAAAQDVYYR_2_NA_NA	L	VIR	VIR_1	1	1	5	1.5	NA	NA	1
sp|P04843|RPN1_HUMAN	VACITEQVLTLVNKR[3] C+57.0215_3	NA_NA	VACITEQVLTLVNKR[3] C+57.0215_3_NA_NA	L	VIR	VIR_1	1	1	5	1.5	7333.519621	12.9753591470482	1
sp|P04843|RPN1_HUMAN	VTAEVVLAHLGGGSTSR_2	NA_NA	VTAEVVLAHLGGGSTSR_2_NA_NA	L	VIR	VIR_1	1	1	5	1.5	10752.42026	13.5274429081884	1
sp|P04843|RPN1_HUMAN	VTAEVVLAHLGGGSTSR_3	NA_NA	VTAEVVLAHLGGGSTSR_3_NA_NA	L	VIR	VIR_1	1	1	5	1.5	35983.16373	15.2701035134317	1
sp|P04844|RPN2_HUMAN	FELDTSER_2	NA_NA	FELDTSER_2_NA_NA	L	VIR	VIR_1	1	1	5	1.5	11504.94234	13.6250352290395	1
sp|P04844|RPN2_HUMAN	ISTEVGITNVDLSTVDKDQSIAPK_3	NA_NA	ISTEVGITNVDLSTVDKDQSIAPK_3_NA_NA	L	VIR	VIR_1	1	1	5	1.5	13899.18306	13.8977815653286	1
sp|P04844|RPN2_HUMAN	LQVTNVLSQPLTQATVK_2	NA_NA	LQVTNVLSQPLTQATVK_2_NA_NA	L	VIR	VIR_1	1	1	5	1.5	10186.80763	13.4494834824618	1
sp|P04844|RPN2_HUMAN	QEIQHLFR_3	NA_NA	QEIQHLFR_3_NA_NA	L	VIR	VIR_1	1	1	5	1.5	7900.402985	13.0827796253947	1
sp|P04844|RPN2_HUMAN	TGQEVVFVAEPDNK_2	NA_NA	TGQEVVFVAEPDNK_2_NA_NA	L	VIR	VIR_1	1	1	5	1.5	7646.996752	13.0357466423205	1
sp|P04844|RPN2_HUMAN	YHVPVVVVPEGSASDTHEQAILR_4	NA_NA	YHVPVVVVPEGSASDTHEQAILR_4_NA_NA	L	VIR	VIR_1	1	1	5	1.5	15969.35307	14.0980873452167	1
sp|P04920|B3A2_HUMAN	FEEILQEAGSR_2	NA_NA	FEEILQEAGSR_2_NA_NA	L	VIR	VIR_1	1	1	5	1.5	8576.488129	13.2012403998263	1
sp|P04920|B3A2_HUMAN	GWVINPLGEK_2	NA_NA	GWVINPLGEK_2_NA_NA	L	VIR	VIR_1	1	1	5	1.5	7525.997413	13.0127361745034	1
sp|P04920|B3A2_HUMAN	HHPDVTYVK_3	NA_NA	HHPDVTYVK_3_NA_NA	L	VIR	VIR_1	1	1	5	1.5	8058.670051	13.1113951466706	1
sp|P04920|B3A2_HUMAN	IGDLLR_2	NA_NA	IGDLLR_2_NA_NA	L	VIR	VIR_1	1	1	5	1.5	3356.540762	11.8478285436934	1
sp|P04920|B3A2_HUMAN	LLPTGAGLEPK_2	NA_NA	LLPTGAGLEPK_2_NA_NA	L	VIR	VIR_1	1	1	5	1.5	18261.5981	14.2915944991657	1
sp|P05023|AT1A1_HUMAN	AAVPDAVGK_2	NA_NA	AAVPDAVGK_2_NA_NA	L	VIR	VIR_1	1	1	5	1.5	13390.11427	13.8439497484406	1
sp|P05023|AT1A1_HUMAN	AVAGDASESALLK_2	NA_NA	AVAGDASESALLK_2_NA_NA	L	VIR	VIR_1	1	1	5	1.5	77320.07326	16.3736244803885	1
sp|P05023|AT1A1_HUMAN	AVFQANQENLPILK_2	NA_NA	AVFQANQENLPILK_2_NA_NA	L	VIR	VIR_1	1	1	5	1.5	36180.39851	15.2779897745506	1
sp|P05023|AT1A1_HUMAN	CSSILLHGK[1] C+57.0215_2	NA_NA	CSSILLHGK[1] C+57.0215_2_NA_NA	L	VIR	VIR_1	1	1	5	1.5	11309.86601	13.600363313463	1
sp|P05023|AT1A1_HUMAN	DKYEPAAVSEQGDKK_3	NA_NA	DKYEPAAVSEQGDKK_3_NA_NA	L	VIR	VIR_1	1	1	5	1.5	47070.14546	15.6575937872673	1
sp|P05023|AT1A1_HUMAN	DMTSEQLDDILK_2	NA_NA	DMTSEQLDDILK_2_NA_NA	L	VIR	VIR_1	1	1	5	1.5	17110.63618	14.1976748766776	1
sp|P05023|AT1A1_HUMAN	GIVVYTGDR_2	NA_NA	GIVVYTGDR_2_NA_NA	L	VIR	VIR_1	1	1	5	1.5	36408.54386	15.2870585180286	1
sp|P05023|AT1A1_HUMAN	GVGIISEGNETVEDIAAR_2	NA_NA	GVGIISEGNETVEDIAAR_2_NA_NA	L	VIR	VIR_1	1	1	5	1.5	29805.53313	14.9983616548492	1
sp|P05023|AT1A1_HUMAN	IPADLR_2	NA_NA	IPADLR_2_NA_NA	L	VIR	VIR_1	1	1	5	1.5	9252.117942	13.3106370379562	1
sp|P05023|AT1A1_HUMAN	IVEIPFNSTNK_2	NA_NA	IVEIPFNSTNK_2_NA_NA	L	VIR	VIR_1	1	1	5	1.5	53240.0287	15.8352928248603	1
sp|P05023|AT1A1_HUMAN	KADIGVAMGIAGSDVSK_3	NA_NA	KADIGVAMGIAGSDVSK_3_NA_NA	L	VIR	VIR_1	1	1	5	1.5	25082.87318	14.7494840905913	1
sp|P05023|AT1A1_HUMAN	LNIPVSQVNPR_2	NA_NA	LNIPVSQVNPR_2_NA_NA	L	VIR	VIR_1	1	1	5	1.5	64725.49343	16.1171155343455	1
sp|P05023|AT1A1_HUMAN	LSLDELHR_2	NA_NA	LSLDELHR_2_NA_NA	L	VIR	VIR_1	1	1	5	1.5	8788.4917	13.2364689691742	1
sp|P05023|AT1A1_HUMAN	MSINAEEVVVGDLVEVK_2	NA_NA	MSINAEEVVVGDLVEVK_2_NA_NA	L	VIR	VIR_1	1	1	5	1.5	11024.71731	13.5635231393295	1
sp|P05023|AT1A1_HUMAN	NIAFFSTNCVEGTAR[9] C+57.0215_2	NA_NA	NIAFFSTNCVEGTAR[9] C+57.0215_2_NA_NA	L	VIR	VIR_1	1	1	5	1.5	18103.3797	14.2790405334989	1
sp|P05023|AT1A1_HUMAN	NLEAVETLGSTSTICSDK[15] C+57.0215_2	NA_NA	NLEAVETLGSTSTICSDK[15] C+57.0215_2_NA_NA	L	VIR	VIR_1	1	1	5	1.5	19852.14832	14.4120766143963	1
sp|P05023|AT1A1_HUMAN	NMVPQQALVIR_2	NA_NA	NMVPQQALVIR_2_NA_NA	L	VIR	VIR_1	1	1	5	1.5	35855.84926	15.2649899647024	1
sp|P05023|AT1A1_HUMAN	QGAIVAVTGDGVNDSPALK_2	NA_NA	QGAIVAVTGDGVNDSPALK_2_NA_NA	L	VIR	VIR_1	1	1	5	1.5	25326.04206	14.7634031069739	1
sp|P05023|AT1A1_HUMAN	SPDFTNENPLETR_2	NA_NA	SPDFTNENPLETR_2_NA_NA	L	VIR	VIR_1	1	1	5	1.5	39217.19609	15.3942678668182	1
sp|P05023|AT1A1_HUMAN	TSATWLALSR_2	NA_NA	TSATWLALSR_2_NA_NA	L	VIR	VIR_1	1	1	5	1.5	44255.72525	15.5686455809366	1
sp|P05023|AT1A1_HUMAN	VDNSSLTGESEPQTR_2	NA_NA	VDNSSLTGESEPQTR_2_NA_NA	L	VIR	VIR_1	1	1	5	1.5	35703.9862	15.2588666299838	1
sp|P05023|AT1A1_HUMAN	YHTEIVFAR_3	NA_NA	YHTEIVFAR_3_NA_NA	L	VIR	VIR_1	1	1	5	1.5	21603.98143	14.5340786892141	1
sp|P05026|AT1B1_HUMAN	AYGENIGYSEK_2	NA_NA	AYGENIGYSEK_2_NA_NA	L	VIR	VIR_1	1	1	5	1.5	53132.09876	15.8323651774332	1
sp|P05026|AT1B1_HUMAN	DDMIFEDCGDVPSEPK[3] M+15.9949|[8] C+57.0215_2	NA_NA	DDMIFEDCGDVPSEPK[3] M+15.9949|[8] C+57.0215_2_NA_NA	L	VIR	VIR_1	1	1	5	1.5	9326.641119	13.3222109858358	1
sp|P05026|AT1B1_HUMAN	DDMIFEDCGDVPSEPK[8] C+57.0215_2	NA_NA	DDMIFEDCGDVPSEPK[8] C+57.0215_2_NA_NA	L	VIR	VIR_1	1	1	5	1.5	5993.926937	12.6843548792329	1
sp|P05026|AT1B1_HUMAN	FIWNSEK_2	NA_NA	FIWNSEK_2_NA_NA	L	VIR	VIR_1	1	1	5	1.5	46752.03545	15.6478106530858	1
sp|P05026|AT1B1_HUMAN	SYEAYVLNIVR_2	NA_NA	SYEAYVLNIVR_2_NA_NA	L	VIR	VIR_1	1	1	5	1.5	58948.41895	15.9822345952354	1
sp|P05026|AT1B1_HUMAN	VAPPGLTQIPQIQK_2	NA_NA	VAPPGLTQIPQIQK_2_NA_NA	L	VIR	VIR_1	1	1	5	1.5	97519.36219	16.7084701661692	1
sp|P05026|AT1B1_HUMAN	YNPNVLPVQCTGK[10] C+57.0215_2	NA_NA	YNPNVLPVQCTGK[10] C+57.0215_2_NA_NA	L	VIR	VIR_1	1	1	5	1.5	94088.27969	16.6567964976183	1
sp|P05556|ITB1_HUMAN	CDDLEALK[1] C+57.0215_2	NA_NA	CDDLEALK[1] C+57.0215_2_NA_NA	L	VIR	VIR_1	1	1	5	1.5	104917.5933	16.8139661899646	1
sp|P05556|ITB1_HUMAN	CDDLEALKK[1] C+57.0215_2	NA_NA	CDDLEALKK[1] C+57.0215_2_NA_NA	L	VIR	VIR_1	1	1	5	1.5	122893.5057	17.0421182493781	1
sp|P05556|ITB1_HUMAN	CDDLEALKK[1] C+57.0215_3	NA_NA	CDDLEALKK[1] C+57.0215_3_NA_NA	L	VIR	VIR_1	1	1	5	1.5	190199.9076	17.6722261161175	1
sp|P05556|ITB1_HUMAN	DKLPQPVQPDPVSHCK[15] C+57.0215_3	NA_NA	DKLPQPVQPDPVSHCK[15] C+57.0215_3_NA_NA	L	VIR	VIR_1	1	1	5	1.5	902923.5708	19.9193134447672	1
sp|P05556|ITB1_HUMAN	DKLPQPVQPDPVSHCK[15] C+57.0215_4	NA_NA	DKLPQPVQPDPVSHCK[15] C+57.0215_4_NA_NA	L	VIR	VIR_1	1	1	5	1.5	319785.9269	18.421816021055	1
sp|P05556|ITB1_HUMAN	DNTNEIYSGK_2	NA_NA	DNTNEIYSGK_2_NA_NA	L	VIR	VIR_1	1	1	5	1.5	89487.86561	16.5844735447442	1
sp|P05556|ITB1_HUMAN	FCECDNFNCDR[2] C+57.0215|[4] C+57.0215|[9] C+57.0215_2	NA_NA	FCECDNFNCDR[2] C+57.0215|[4] C+57.0215|[9] C+57.0215_2_NA_NA	L	VIR	VIR_1	1	1	5	1.5	188376.7611	17.6583305701659	1
sp|P05556|ITB1_HUMAN	FQGQTCEMCQTCLGVCAEHK[6] C+57.0215|[8] M+15.9949|[9] C+57.0215|[12] C+57.0215|[16] C+57.0215_3	NA_NA	FQGQTCEMCQTCLGVCAEHK[6] C+57.0215|[8] M+15.9949|[9] C+57.0215|[12] C+57.0215|[16] C+57.0215_3_NA_NA	L	VIR	VIR_1	1	1	5	1.5	97317.5988	16.7054821997715	1
sp|P05556|ITB1_HUMAN	FQGQTCEMCQTCLGVCAEHK[6] C+57.0215|[9] C+57.0215|[12] C+57.0215|[16] C+57.0215_3	NA_NA	FQGQTCEMCQTCLGVCAEHK[6] C+57.0215|[9] C+57.0215|[12] C+57.0215|[16] C+57.0215_3_NA_NA	L	VIR	VIR_1	1	1	5	1.5	988.3133415	10.0838938021848	1
sp|P05556|ITB1_HUMAN	GCPPDDIENPR[2] C+57.0215_2	NA_NA	GCPPDDIENPR[2] C+57.0215_2_NA_NA	L	VIR	VIR_1	1	1	5	1.5	219018.7023	17.875763639533	1
sp|P05556|ITB1_HUMAN	GEVFNELVGK_2	NA_NA	GEVFNELVGK_2_NA_NA	L	VIR	VIR_1	1	1	5	1.5	338352.908	18.5032383587407	1
sp|P05556|ITB1_HUMAN	GICECGVCK[3] C+57.0215|[5] C+57.0215|[8] C+57.0215_2	NA_NA	GICECGVCK[3] C+57.0215|[5] C+57.0215|[8] C+57.0215_2_NA_NA	L	VIR	VIR_1	1	1	5	1.5	71969.82768	16.2701736799584	1
sp|P05556|ITB1_HUMAN	HCECSTDEVNSEDMDAYCR[2] C+57.0215|[4] C+57.0215|[14] M+15.9949|[18] C+57.0215_3	NA_NA	HCECSTDEVNSEDMDAYCR[2] C+57.0215|[4] C+57.0215|[14] M+15.9949|[18] C+57.0215_3_NA_NA	L	VIR	VIR_1	1	1	5	1.5	34790.2843	15.2214659443521	1
sp|P05556|ITB1_HUMAN	HCECSTDEVNSEDMDAYCR[2] C+57.0215|[4] C+57.0215|[18] C+57.0215_3	NA_NA	HCECSTDEVNSEDMDAYCR[2] C+57.0215|[4] C+57.0215|[18] C+57.0215_3_NA_NA	L	VIR	VIR_1	1	1	5	1.5	184377.8236	17.6273747140471	1
sp|P05556|ITB1_HUMAN	IGFGSFVEK_2	NA_NA	IGFGSFVEK_2_NA_NA	L	VIR	VIR_1	1	1	5	1.5	636984.7621	19.4159684316425	1
sp|P05556|ITB1_HUMAN	ITSDFR_2	NA_NA	ITSDFR_2_NA_NA	L	VIR	VIR_1	1	1	5	1.5	43609.41101	15.5474209813685	1
sp|P05556|ITB1_HUMAN	KGCPPDDIENPR[3] C+57.0215_2	NA_NA	KGCPPDDIENPR[3] C+57.0215_2_NA_NA	L	VIR	VIR_1	1	1	5	1.5	71226.94698	16.2552046288824	1
sp|P05556|ITB1_HUMAN	KGCPPDDIENPR[3] C+57.0215_3	NA_NA	KGCPPDDIENPR[3] C+57.0215_3_NA_NA	L	VIR	VIR_1	1	1	5	1.5	546562.9123	19.1950971381192	1
sp|P05556|ITB1_HUMAN	LKPEDITQIQPQQLVLR_2	NA_NA	LKPEDITQIQPQQLVLR_2_NA_NA	L	VIR	VIR_1	1	1	5	1.5	73793.46062	16.3062744500563	1
sp|P05556|ITB1_HUMAN	LKPEDITQIQPQQLVLR_3	NA_NA	LKPEDITQIQPQQLVLR_3_NA_NA	L	VIR	VIR_1	1	1	5	1.5	942777.3213	19.98162662547	1
sp|P05556|ITB1_HUMAN	LLVFSTDAGFHFAGDGK_3	NA_NA	LLVFSTDAGFHFAGDGK_3_NA_NA	L	VIR	VIR_1	1	1	5	1.5	97081.09669	16.7019718820841	1
sp|P05556|ITB1_HUMAN	LSEGVTISYK_2	NA_NA	LSEGVTISYK_2_NA_NA	L	VIR	VIR_1	1	1	5	1.5	491845.164	19.0429137882079	1
sp|P05556|ITB1_HUMAN	LSENNIQTIFAVTEEFQPVYK_2	NA_NA	LSENNIQTIFAVTEEFQPVYK_2_NA_NA	L	VIR	VIR_1	1	1	5	1.5	128089.2061	17.1018584776755	1
sp|P05556|ITB1_HUMAN	LSENNIQTIFAVTEEFQPVYK_3	NA_NA	LSENNIQTIFAVTEEFQPVYK_3_NA_NA	L	VIR	VIR_1	1	1	5	1.5	104499.8202	16.808210030827	1
sp|P05556|ITB1_HUMAN	NVLSLTNKGEVFNELVGK_2	NA_NA	NVLSLTNKGEVFNELVGK_2_NA_NA	L	VIR	VIR_1	1	1	5	1.5	19086.67916	14.3553475898431	1
sp|P05556|ITB1_HUMAN	NVLSLTNKGEVFNELVGK_3	NA_NA	NVLSLTNKGEVFNELVGK_3_NA_NA	L	VIR	VIR_1	1	1	5	1.5	197931.8545	17.7297133844403	1
sp|P05556|ITB1_HUMAN	RDNTNEIYSGK_2	NA_NA	RDNTNEIYSGK_2_NA_NA	L	VIR	VIR_1	1	1	5	1.5	543.0115433	9.2199081531869	1
sp|P05556|ITB1_HUMAN	RITSDFR_2	NA_NA	RITSDFR_2_NA_NA	L	VIR	VIR_1	1	1	5	1.5	55658.42285	15.8993815046064	1
sp|P05556|ITB1_HUMAN	SAVTTVVNPK_2	NA_NA	SAVTTVVNPK_2_NA_NA	L	VIR	VIR_1	1	1	5	1.5	675694.3027	19.5010802614829	1
sp|P05556|ITB1_HUMAN	SGEPQTFTLK_2	NA_NA	SGEPQTFTLK_2_NA_NA	L	VIR	VIR_1	1	1	5	1.5	747863.1927	19.6474839515083	1
sp|P05556|ITB1_HUMAN	SLGTDLMNEMR_2	NA_NA	SLGTDLMNEMR_2_NA_NA	L	VIR	VIR_1	1	1	5	1.5	315763.2781	18.4035529725629	1
sp|P05556|ITB1_HUMAN	SLGTDLMNEMR[10] M+15.9949_2	NA_NA	SLGTDLMNEMR[10] M+15.9949_2_NA_NA	L	VIR	VIR_1	1	1	5	1.5	49262.60583	15.7232744195826	1
sp|P05556|ITB1_HUMAN	SLGTDLMNEMR[7] M+15.9949_2	NA_NA	SLGTDLMNEMR[7] M+15.9949_2_NA_NA	L	VIR	VIR_1	1	1	5	1.5	145942.04111	17.2901051069835	1
sp|P05556|ITB1_HUMAN	SNGLICGGNGVCK[6] C+57.0215|[12] C+57.0215_2	NA_NA	SNGLICGGNGVCK[6] C+57.0215|[12] C+57.0215_2_NA_NA	L	VIR	VIR_1	1	1	5	1.5	105686.1154	16.8244954247135	1
sp|P05556|ITB1_HUMAN	TVMPYISTTPAK_2	NA_NA	TVMPYISTTPAK_2_NA_NA	L	VIR	VIR_1	1	1	5	1.5	470254.3197	18.9781507670205	1
sp|P05556|ITB1_HUMAN	TVMPYISTTPAK[3] M+15.9949_2	NA_NA	TVMPYISTTPAK[3] M+15.9949_2_NA_NA	L	VIR	VIR_1	1	1	5	1.5	29089.30305	14.9632702072516	1
sp|P05556|ITB1_HUMAN	WDTGENPIYK_2	NA_NA	WDTGENPIYK_2_NA_NA	L	VIR	VIR_1	1	1	5	1.5	383970.7574	18.6857060125654	1
sp|P06213|INSR_HUMAN	ELGQGSFGMVYEGNAR_2	NA_NA	ELGQGSFGMVYEGNAR_2_NA_NA	L	VIR	VIR_1	1	1	5	1.5	NA	NA	1
sp|P06213|INSR_HUMAN	ESLVISGLR_2	NA_NA	ESLVISGLR_2_NA_NA	L	VIR	VIR_1	1	1	5	1.5	3636.510477	11.9634081138069	1
sp|P06213|INSR_HUMAN	IELQACNQDTPEER[6] C+57.0215_2	NA_NA	IELQACNQDTPEER[6] C+57.0215_2_NA_NA	L	VIR	VIR_1	1	1	5	1.5	NA	NA	1
sp|P06213|INSR_HUMAN	LCLSEIHK[2] C+57.0215_2	NA_NA	LCLSEIHK[2] C+57.0215_2_NA_NA	L	VIR	VIR_1	1	1	5	1.5	9644.949677	13.3706270919737	1
sp|P06213|INSR_HUMAN	LLGVVSK_2	NA_NA	LLGVVSK_2_NA_NA	L	VIR	VIR_1	1	1	5	1.5	NA	NA	1
sp|P06213|INSR_HUMAN	VCHLLEGEK[2] C+57.0215_3	NA_NA	VCHLLEGEK[2] C+57.0215_3_NA_NA	L	VIR	VIR_1	1	1	5	1.5	NA	NA	1
sp|P06213|INSR_HUMAN	VTDLMR_2	NA_NA	VTDLMR_2_NA_NA	L	VIR	VIR_1	1	1	5	1.5	9145.833986	13.2939681127802	1
sp|P06213|INSR_HUMAN	YGDEELHLCVSR[9] C+57.0215_3	NA_NA	YGDEELHLCVSR[9] C+57.0215_3_NA_NA	L	VIR	VIR_1	1	1	5	1.5	NA	NA	1
sp|P06733|ENOA_HUMAN	AAVPSGASTGIYEALELR_2	NA_NA	AAVPSGASTGIYEALELR_2_NA_NA	L	VIR	VIR_1	1	1	5	1.5	141248.8646	17.2429488415534	1
sp|P06733|ENOA_HUMAN	AAVPSGASTGIYEALELR_3	NA_NA	AAVPSGASTGIYEALELR_3_NA_NA	L	VIR	VIR_1	1	1	5	1.5	2061.888003	11.1448193519797	1
sp|P06733|ENOA_HUMAN	DATNVGDEGGFAPNILENK_2	NA_NA	DATNVGDEGGFAPNILENK_2_NA_NA	L	VIR	VIR_1	1	1	5	1.5	79613.13238	16.4157879023571	1
sp|P06733|ENOA_HUMAN	DATNVGDEGGFAPNILENKEGLELLK_3	NA_NA	DATNVGDEGGFAPNILENKEGLELLK_3_NA_NA	L	VIR	VIR_1	1	1	5	1.5	35558.74749	15.2529859839313	1
sp|P06733|ENOA_HUMAN	EGLELLK_2	NA_NA	EGLELLK_2_NA_NA	L	VIR	VIR_1	1	1	5	1.5	68251.30209	16.1936380457542	1
sp|P06733|ENOA_HUMAN	EIFDSR_2	NA_NA	EIFDSR_2_NA_NA	L	VIR	VIR_1	1	1	5	1.5	33957.3235	15.1865042267383	1
sp|P06733|ENOA_HUMAN	FTASAGIQVVGDDLTVTNPK_2	NA_NA	FTASAGIQVVGDDLTVTNPK_2_NA_NA	L	VIR	VIR_1	1	1	5	1.5	32954.04788	15.1432371641289	1
sp|P06733|ENOA_HUMAN	HIADLAGNSEVILPVPAFNVINGGSHAGNK_4	NA_NA	HIADLAGNSEVILPVPAFNVINGGSHAGNK_4_NA_NA	L	VIR	VIR_1	1	1	5	1.5	58230.20342	15.9645491345574	1
sp|P06733|ENOA_HUMAN	IEEELGSK_2	NA_NA	IEEELGSK_2_NA_NA	L	VIR	VIR_1	1	1	5	1.5	24583.83762	14.7204916187535	1
sp|P06733|ENOA_HUMAN	IGAEVYHNLK_3	NA_NA	IGAEVYHNLK_3_NA_NA	L	VIR	VIR_1	1	1	5	1.5	113604.6756	16.9287317835002	1
sp|P06733|ENOA_HUMAN	LAMQEFMILPVGAANFR_2	NA_NA	LAMQEFMILPVGAANFR_2_NA_NA	L	VIR	VIR_1	1	1	5	1.5	84084.82133	16.494626870098	1
sp|P06733|ENOA_HUMAN	LAQANGWGVMVSHR_3	NA_NA	LAQANGWGVMVSHR_3_NA_NA	L	VIR	VIR_1	1	1	5	1.5	67838.73519	16.1848907479214	1
sp|P06733|ENOA_HUMAN	LMIEMDGTENK_2	NA_NA	LMIEMDGTENK_2_NA_NA	L	VIR	VIR_1	1	1	5	1.5	88634.18149	16.5706446527396	1
sp|P06733|ENOA_HUMAN	LMIEMDGTENK[2] M+15.9949_2	NA_NA	LMIEMDGTENK[2] M+15.9949_2_NA_NA	L	VIR	VIR_1	1	1	5	1.5	23033.13171	14.6264920570398	1
sp|P06733|ENOA_HUMAN	LNVTEQEK_2	NA_NA	LNVTEQEK_2_NA_NA	L	VIR	VIR_1	1	1	5	1.5	574.3599167	9.30088035632344	1
sp|P06733|ENOA_HUMAN	SGETEDTFIADLVVGLCTGQIK[17] C+57.0215_2	NA_NA	SGETEDTFIADLVVGLCTGQIK[17] C+57.0215_2_NA_NA	L	VIR	VIR_1	1	1	5	1.5	10140.28155	13.4428791859478	1
sp|P06733|ENOA_HUMAN	SGKYDLDFK_3	NA_NA	SGKYDLDFK_3_NA_NA	L	VIR	VIR_1	1	1	5	1.5	12366.55431	13.7292250544388	1
sp|P06733|ENOA_HUMAN	TIAPALVSK_2	NA_NA	TIAPALVSK_2_NA_NA	L	VIR	VIR_1	1	1	5	1.5	137309.8833	17.2021450424097	1
sp|P06733|ENOA_HUMAN	VNQIGSVTESLQACK[14] C+57.0215_2	NA_NA	VNQIGSVTESLQACK[14] C+57.0215_2_NA_NA	L	VIR	VIR_1	1	1	5	1.5	120384.3435	17.012357346409	1
sp|P06733|ENOA_HUMAN	VVIGMDVAASEFFR_2	NA_NA	VVIGMDVAASEFFR_2_NA_NA	L	VIR	VIR_1	1	1	5	1.5	53546.1185	15.8435634752679	1
sp|P06733|ENOA_HUMAN	VVIGMDVAASEFFR[5] M+15.9949_2	NA_NA	VVIGMDVAASEFFR[5] M+15.9949_2_NA_NA	L	VIR	VIR_1	1	1	5	1.5	13607.66764	13.8672012853894	1
sp|P06733|ENOA_HUMAN	YDLDFK_2	NA_NA	YDLDFK_2_NA_NA	L	VIR	VIR_1	1	1	5	1.5	45163.51673	15.5979393041582	1
sp|P06733|ENOA_HUMAN	YISPDQLADLYK_2	NA_NA	YISPDQLADLYK_2_NA_NA	L	VIR	VIR_1	1	1	5	1.5	157877.6857	17.4035168470838	1
sp|P06733|ENOA_HUMAN	YNQLLR_2	NA_NA	YNQLLR_2_NA_NA	L	VIR	VIR_1	1	1	5	1.5	107546.4293	16.8496691967408	1
sp|P06744|G6PI_HUMAN	AVLHVALR_2	NA_NA	AVLHVALR_2_NA_NA	L	VIR	VIR_1	1	1	5	1.5	15509.96396	14.0559768099337	1
sp|P06744|G6PI_HUMAN	DVMPEVNK_2	NA_NA	DVMPEVNK_2_NA_NA	L	VIR	VIR_1	1	1	5	1.5	28213.70352	14.9191775320832	1
sp|P06744|G6PI_HUMAN	EWFLQAAK_2	NA_NA	EWFLQAAK_2_NA_NA	L	VIR	VIR_1	1	1	5	1.5	41086.23477	15.4614366008187	1
sp|P06744|G6PI_HUMAN	FAAYFQQGDMESNGK_2	NA_NA	FAAYFQQGDMESNGK_2_NA_NA	L	VIR	VIR_1	1	1	5	1.5	17984.15428	14.2695077930187	1
sp|P06744|G6PI_HUMAN	HFVALSTNTTK_2	NA_NA	HFVALSTNTTK_2_NA_NA	L	VIR	VIR_1	1	1	5	1.5	87236.68114	16.5477163605739	1
sp|P06744|G6PI_HUMAN	INYTEGR_2	NA_NA	INYTEGR_2_NA_NA	L	VIR	VIR_1	1	1	5	1.5	NA	NA	1
sp|P06744|G6PI_HUMAN	MLVDLAK_2	NA_NA	MLVDLAK_2_NA_NA	L	VIR	VIR_1	1	1	5	1.5	30436.67275	15.0285921320656	1
sp|P06744|G6PI_HUMAN	MLVDLAK[1] M+15.9949_2	NA_NA	MLVDLAK[1] M+15.9949_2_NA_NA	L	VIR	VIR_1	1	1	5	1.5	5420.335632	12.5392355683164	1
sp|P06744|G6PI_HUMAN	NLVTEDVMR_2	NA_NA	NLVTEDVMR_2_NA_NA	L	VIR	VIR_1	1	1	5	1.5	62548.913	16.0677662887776	1
sp|P06744|G6PI_HUMAN	TFTTQETITNAETAK_2	NA_NA	TFTTQETITNAETAK_2_NA_NA	L	VIR	VIR_1	1	1	5	1.5	84784.12296	16.5065756006944	1
sp|P06744|G6PI_HUMAN	TLAQLNPESSLFIIASK_2	NA_NA	TLAQLNPESSLFIIASK_2_NA_NA	L	VIR	VIR_1	1	1	5	1.5	102594.9058	16.7816686685979	1
sp|P06744|G6PI_HUMAN	VFEGNRPTNSIVFTK_2	NA_NA	VFEGNRPTNSIVFTK_2_NA_NA	L	VIR	VIR_1	1	1	5	1.5	3898.308746	12.0637017375606	1
sp|P06744|G6PI_HUMAN	VFEGNRPTNSIVFTK_3	NA_NA	VFEGNRPTNSIVFTK_3_NA_NA	L	VIR	VIR_1	1	1	5	1.5	110084.3269	16.8833186526482	1
sp|P06744|G6PI_HUMAN	VWYVSNIDGTHIAK_2	NA_NA	VWYVSNIDGTHIAK_2_NA_NA	L	VIR	VIR_1	1	1	5	1.5	8466.240761	13.1825748972803	1
sp|P06744|G6PI_HUMAN	VWYVSNIDGTHIAK_3	NA_NA	VWYVSNIDGTHIAK_3_NA_NA	L	VIR	VIR_1	1	1	5	1.5	60181.76176	16.0121078166221	1
sp|P06756|ITAV_HUMAN	AGTQLLAGLR_2	NA_NA	AGTQLLAGLR_2_NA_NA	L	VIR	VIR_1	1	1	5	1.5	76562.82385	16.3594255173125	1
sp|P06756|ITAV_HUMAN	ALFLYSR_2	NA_NA	ALFLYSR_2_NA_NA	L	VIR	VIR_1	1	1	5	1.5	54380.12521	15.865860949065	1
sp|P06756|ITAV_HUMAN	CQPIEFDATGNR[1] C+57.0215_2	NA_NA	CQPIEFDATGNR[1] C+57.0215_2_NA_NA	L	VIR	VIR_1	1	1	5	1.5	45079.65568	15.5952579720961	1
sp|P06756|ITAV_HUMAN	DDPLEFK_2	NA_NA	DDPLEFK_2_NA_NA	L	VIR	VIR_1	1	1	5	1.5	14866.32419	13.9948294502288	1
sp|P06756|ITAV_HUMAN	DLALSEGDIHTLGCGVAQCLK[14] C+57.0215|[19] C+57.0215_3	NA_NA	DLALSEGDIHTLGCGVAQCLK[14] C+57.0215|[19] C+57.0215_3_NA_NA	L	VIR	VIR_1	1	1	5	1.5	27222.28984	14.8675699021046	1
sp|P06756|ITAV_HUMAN	ENPETEEDVGPVVQHIYELR_3	NA_NA	ENPETEEDVGPVVQHIYELR_3_NA_NA	L	VIR	VIR_1	1	1	5	1.5	46508.46065	15.6402746658294	1
sp|P06756|ITAV_HUMAN	EPVGTCFLQDGTK[6] C+57.0215_2	NA_NA	EPVGTCFLQDGTK[6] C+57.0215_2_NA_NA	L	VIR	VIR_1	1	1	5	1.5	87681.02895	16.5550462045395	1
sp|P06756|ITAV_HUMAN	GGLMQCEELIAYLR[4] M+15.9949|[6] C+57.0215_2	NA_NA	GGLMQCEELIAYLR[4] M+15.9949|[6] C+57.0215_2_NA_NA	L	VIR	VIR_1	1	1	5	1.5	24377.716971	14.7083444964908	1
sp|P06756|ITAV_HUMAN	GGLMQCEELIAYLR[6] C+57.0215_2	NA_NA	GGLMQCEELIAYLR[6] C+57.0215_2_NA_NA	L	VIR	VIR_1	1	1	5	1.5	9840.020351	13.3995146803425	1
sp|P06756|ITAV_HUMAN	ILACAPLYHWR[4] C+57.0215_2	NA_NA	ILACAPLYHWR[4] C+57.0215_2_NA_NA	L	VIR	VIR_1	1	1	5	1.5	3202.468933	11.7800379561304	1
sp|P06756|ITAV_HUMAN	ILACAPLYHWR[4] C+57.0215_3	NA_NA	ILACAPLYHWR[4] C+57.0215_3_NA_NA	L	VIR	VIR_1	1	1	5	1.5	37949.58588	15.3468656184011	1
sp|P06756|ITAV_HUMAN	IYIGDDNPLTLIVK_2	NA_NA	IYIGDDNPLTLIVK_2_NA_NA	L	VIR	VIR_1	1	1	5	1.5	225270.2606	17.9163664373258	1
sp|P06756|ITAV_HUMAN	LEVSVDSDQKK_3	NA_NA	LEVSVDSDQKK_3_NA_NA	L	VIR	VIR_1	1	1	5	1.5	51160.8453	15.7778215771019	1
sp|P06756|ITAV_HUMAN	LNGFEVFAR_2	NA_NA	LNGFEVFAR_2_NA_NA	L	VIR	VIR_1	1	1	5	1.5	38034.1883	15.3500782922525	1
sp|P06756|ITAV_HUMAN	LQEVGQVSVSLQR_2	NA_NA	LQEVGQVSVSLQR_2_NA_NA	L	VIR	VIR_1	1	1	5	1.5	33394.71429	15.1624012471297	1
sp|P06756|ITAV_HUMAN	LSCAFK[3] C+57.0215_2	NA_NA	LSCAFK[3] C+57.0215_2_NA_NA	L	VIR	VIR_1	1	1	5	1.5	18140.82076	14.282021206275	1
sp|P06756|ITAV_HUMAN	LTPITIFMEYR_2	NA_NA	LTPITIFMEYR_2_NA_NA	L	VIR	VIR_1	1	1	5	1.5	68115.89561	16.1907729825323	1
sp|P06756|ITAV_HUMAN	MFLLVGAPK_2	NA_NA	MFLLVGAPK_2_NA_NA	L	VIR	VIR_1	1	1	5	1.5	63917.48255	16.098992063387	1
sp|P06756|ITAV_HUMAN	MFLLVGAPK[1] M+15.9949_2	NA_NA	MFLLVGAPK[1] M+15.9949_2_NA_NA	L	VIR	VIR_1	1	1	5	1.5	19385.34128	14.3777476099377	1
sp|P06756|ITAV_HUMAN	NGYPDLIVGAFGVDR_2	NA_NA	NGYPDLIVGAFGVDR_2_NA_NA	L	VIR	VIR_1	1	1	5	1.5	23148.24761	14.6336844572876	1
sp|P06756|ITAV_HUMAN	QAHILLDCGEDNVCKPK[8] C+57.0215|[14] C+57.0215_3	NA_NA	QAHILLDCGEDNVCKPK[8] C+57.0215|[14] C+57.0215_3_NA_NA	L	VIR	VIR_1	1	1	5	1.5	16484.78226	14.1439163071302	1
sp|P06756|ITAV_HUMAN	QAHILLDCGEDNVCKPK[8] C+57.0215|[14] C+57.0215_4	NA_NA	QAHILLDCGEDNVCKPK[8] C+57.0215|[14] C+57.0215_4_NA_NA	L	VIR	VIR_1	1	1	5	1.5	87482.82544	16.5517812918782	1
sp|P06756|ITAV_HUMAN	QVVCDLGNPMK[4] C+57.0215_2	NA_NA	QVVCDLGNPMK[4] C+57.0215_2_NA_NA	L	VIR	VIR_1	1	1	5	1.5	69783.07561	16.2256586599825	1
sp|P06756|ITAV_HUMAN	SAILYVK_2	NA_NA	SAILYVK_2_NA_NA	L	VIR	VIR_1	1	1	5	1.5	10426.12516	13.4829845598246	1
sp|P06756|ITAV_HUMAN	SHQWFGASVR_2	NA_NA	SHQWFGASVR_2_NA_NA	L	VIR	VIR_1	1	1	5	1.5	10878.32219	13.5442375366399	1
sp|P06756|ITAV_HUMAN	SSASFNVIEFPYK_2	NA_NA	SSASFNVIEFPYK_2_NA_NA	L	VIR	VIR_1	1	1	5	1.5	20725.30686	14.4741749383984	1
sp|P06756|ITAV_HUMAN	STGLNAVPSQILEGQWAAR_2	NA_NA	STGLNAVPSQILEGQWAAR_2_NA_NA	L	VIR	VIR_1	1	1	5	1.5	39447.04208	15.4026986003079	1
sp|P06756|ITAV_HUMAN	VSCFNVR[3] C+57.0215_2	NA_NA	VSCFNVR[3] C+57.0215_2_NA_NA	L	VIR	VIR_1	1	1	5	1.5	56960.00699	15.932730799248	1
sp|P06756|ITAV_HUMAN	YDPNVYSIK_2	NA_NA	YDPNVYSIK_2_NA_NA	L	VIR	VIR_1	1	1	5	1.5	54695.20258	15.8741957729471	1
sp|P07339|CATD_HUMAN	FDGILGMAYPR_2	NA_NA	FDGILGMAYPR_2_NA_NA	L	VIR	VIR_1	1	1	5	1.5	5111.31962	12.4545491894842	1
sp|P07339|CATD_HUMAN	QPGITFIAAK_2	NA_NA	QPGITFIAAK_2_NA_NA	L	VIR	VIR_1	1	1	5	1.5	7780.657135	13.0607453878135	1
sp|P07942|LAMB1_HUMAN	ALDPAFK_2	NA_NA	ALDPAFK_2_NA_NA	L	VIR	VIR_1	1	1	5	1.5	10830.41118	13.5378694922609	1
sp|P07942|LAMB1_HUMAN	ISGVIGPYR_2	NA_NA	ISGVIGPYR_2_NA_NA	L	VIR	VIR_1	1	1	5	1.5	7277.360547	12.9642686698666	1
sp|P07942|LAMB1_HUMAN	KAEMLQNEAK[4] M+15.9949_2	NA_NA	KAEMLQNEAK[4] M+15.9949_2_NA_NA	L	VIR	VIR_1	1	1	5	1.5	9141.021332	13.2932087485156	1
sp|P07942|LAMB1_HUMAN	KVDDIICDSR[7] C+57.0215_2	NA_NA	KVDDIICDSR[7] C+57.0215_2_NA_NA	L	VIR	VIR_1	1	1	5	1.5	5466.285583	12.551414215629	1
sp|P07942|LAMB1_HUMAN	TLDGELDEK_2	NA_NA	TLDGELDEK_2_NA_NA	L	VIR	VIR_1	1	1	5	1.5	5163.064661	12.4690810471958	1
sp|P07942|LAMB1_HUMAN	VESLSQVEVILQHSAADIAR_3	NA_NA	VESLSQVEVILQHSAADIAR_3_NA_NA	L	VIR	VIR_1	1	1	5	1.5	12703.62687	13.768021919382	1
sp|P07949|RET_HUMAN	MERPDNCSEEMYR[7] C+57.0215_3	NA_NA	MERPDNCSEEMYR[7] C+57.0215_3_NA_NA	L	VIR	VIR_1	1	1	5	1.5	16570.20593	14.1513730079907	1
sp|P08069|IGF1R_HUMAN	AENGPGPGVLVLR_2	NA_NA	AENGPGPGVLVLR_2_NA_NA	L	VIR	VIR_1	1	1	5	1.5	9726.571285	13.3827847110045	1
sp|P08069|IGF1R_HUMAN	ASCESDVLHFTSTTTSK[3] C+57.0215_2	NA_NA	ASCESDVLHFTSTTTSK[3] C+57.0215_2_NA_NA	L	VIR	VIR_1	1	1	5	1.5	NA	NA	1
sp|P08069|IGF1R_HUMAN	ASCESDVLHFTSTTTSK[3] C+57.0215_3	NA_NA	ASCESDVLHFTSTTTSK[3] C+57.0215_3_NA_NA	L	VIR	VIR_1	1	1	5	1.5	24824.30363	14.7345347238188	1
sp|P08069|IGF1R_HUMAN	AVTLTMVENDHIR_3	NA_NA	AVTLTMVENDHIR_3_NA_NA	L	VIR	VIR_1	1	1	5	1.5	16901.20786	14.1799078295882	1
sp|P08069|IGF1R_HUMAN	DIGLYNLR_2	NA_NA	DIGLYNLR_2_NA_NA	L	VIR	VIR_1	1	1	5	1.5	862.9689026	9.88823385842226	1
sp|P08069|IGF1R_HUMAN	DIYETDYYR_2	NA_NA	DIYETDYYR_2_NA_NA	L	VIR	VIR_1	1	1	5	1.5	4763.143491	12.3527673919513	1
sp|P08069|IGF1R_HUMAN	ELGQGSFGMVYEGVAK_2	NA_NA	ELGQGSFGMVYEGVAK_2_NA_NA	L	VIR	VIR_1	1	1	5	1.5	4451.028365	12.2549920756721	1
sp|P08069|IGF1R_HUMAN	GNLLINIR_2	NA_NA	GNLLINIR_2_NA_NA	L	VIR	VIR_1	1	1	5	1.5	8401.449589	13.1714916534789	1
sp|P08069|IGF1R_HUMAN	HYYYAGVCVPACPPNTYR[8] C+57.0215|[12] C+57.0215_3	NA_NA	HYYYAGVCVPACPPNTYR[8] C+57.0215|[12] C+57.0215_3_NA_NA	L	VIR	VIR_1	1	1	5	1.5	3031.568654	11.7009178756145	1
sp|P08069|IGF1R_HUMAN	IDIHSCNHEAEK[6] C+57.0215_3	NA_NA	IDIHSCNHEAEK[6] C+57.0215_3_NA_NA	L	VIR	VIR_1	1	1	5	1.5	16591.34475	14.1532122992356	1
sp|P08069|IGF1R_HUMAN	IEFLNEASVMK_2	NA_NA	IEFLNEASVMK_2_NA_NA	L	VIR	VIR_1	1	1	5	1.5	2727.16638	11.548256100436	1
sp|P08069|IGF1R_HUMAN	IGDFGMTR_2	NA_NA	IGDFGMTR_2_NA_NA	L	VIR	VIR_1	1	1	5	1.5	7566.535128	13.0204861927168	1
sp|P08069|IGF1R_HUMAN	IIITWHR_2	NA_NA	IIITWHR_2_NA_NA	L	VIR	VIR_1	1	1	5	1.5	2512.975987	11.430250266476	1
sp|P08069|IGF1R_HUMAN	IIITWHR_3	NA_NA	IIITWHR_3_NA_NA	L	VIR	VIR_1	1	1	5	1.5	4372.282364	12.2292399549378	1
sp|P08069|IGF1R_HUMAN	LCVSEIYR[2] C+57.0215_2	NA_NA	LCVSEIYR[2] C+57.0215_2_NA_NA	L	VIR	VIR_1	1	1	5	1.5	11884.14032	13.6718190206665	1
sp|P08069|IGF1R_HUMAN	LGCSASNFVFAR[3] C+57.0215_2	NA_NA	LGCSASNFVFAR[3] C+57.0215_2_NA_NA	L	VIR	VIR_1	1	1	5	1.5	22719.4365	14.6067085286674	1
sp|P08069|IGF1R_HUMAN	MCWQYNPK[2] C+57.0215_2	NA_NA	MCWQYNPK[2] C+57.0215_2_NA_NA	L	VIR	VIR_1	1	1	5	1.5	1689.989308	10.857867500097	1
sp|P08069|IGF1R_HUMAN	MYFAFNPK_2	NA_NA	MYFAFNPK_2_NA_NA	L	VIR	VIR_1	1	1	5	1.5	14668.3331	13.975486409283	1
sp|P08069|IGF1R_HUMAN	NCMVAEDFTVK[2] C+57.0215_2	NA_NA	NCMVAEDFTVK[2] C+57.0215_2_NA_NA	L	VIR	VIR_1	1	1	5	1.5	11900.29616	13.6737789539072	1
sp|P08069|IGF1R_HUMAN	QPQDGYLYR_2	NA_NA	QPQDGYLYR_2_NA_NA	L	VIR	VIR_1	1	1	5	1.5	6384.2323	12.7753665281802	1
sp|P08069|IGF1R_HUMAN	SEILYIR_2	NA_NA	SEILYIR_2_NA_NA	L	VIR	VIR_1	1	1	5	1.5	10363.50764	13.4742938571434	1
sp|P08069|IGF1R_HUMAN	SLRPEMENNPVLAPPSLSK_3	NA_NA	SLRPEMENNPVLAPPSLSK_3_NA_NA	L	VIR	VIR_1	1	1	5	1.5	9999.141321	13.422657589387	1
sp|P08069|IGF1R_HUMAN	TTINNEYNYR_2	NA_NA	TTINNEYNYR_2_NA_NA	L	VIR	VIR_1	1	1	5	1.5	14421.60775	13.951013484005	1
sp|P08069|IGF1R_HUMAN	WMSPESLK_2	NA_NA	WMSPESLK_2_NA_NA	L	VIR	VIR_1	1	1	5	1.5	8207.547421	13.1378045613381	1
sp|P08069|IGF1R_HUMAN	YADGTIDIEEVTENPK_2	NA_NA	YADGTIDIEEVTENPK_2_NA_NA	L	VIR	VIR_1	1	1	5	1.5	NA	NA	1
sp|P08069|IGF1R_HUMAN	YRPPDYR_2	NA_NA	YRPPDYR_2_NA_NA	L	VIR	VIR_1	1	1	5	1.5	11344.6526	13.6047939068638	1
sp|P08069|IGF1R_HUMAN	YRPPDYR_3	NA_NA	YRPPDYR_3_NA_NA	L	VIR	VIR_1	1	1	5	1.5	5108.715901	12.4538140897748	1
sp|P08174|DAF_HUMAN	CEESFVK[1] C+57.0215_2	NA_NA	CEESFVK[1] C+57.0215_2_NA_NA	L	VIR	VIR_1	1	1	5	1.5	28698.73866	14.9437688062168	1
sp|P08174|DAF_HUMAN	DSVICLK[5] C+57.0215_2	NA_NA	DSVICLK[5] C+57.0215_2_NA_NA	L	VIR	VIR_1	1	1	5	1.5	69319.63074	16.2160454452996	1
sp|P08174|DAF_HUMAN	EIYCPAPPQIDNGIIQGER[4] C+57.0215_2	NA_NA	EIYCPAPPQIDNGIIQGER[4] C+57.0215_2_NA_NA	L	VIR	VIR_1	1	1	5	1.5	30182.62979	15.0164999881823	1
sp|P08174|DAF_HUMAN	LTCLQNLK[3] C+57.0215_2	NA_NA	LTCLQNLK[3] C+57.0215_2_NA_NA	L	VIR	VIR_1	1	1	5	1.5	166372.4958	17.4791265219782	1
sp|P08174|DAF_HUMAN	SCPNPGEIR[2] C+57.0215_2	NA_NA	SCPNPGEIR[2] C+57.0215_2_NA_NA	L	VIR	VIR_1	1	1	5	1.5	100467.8305	16.7514431994784	1
sp|P08174|DAF_HUMAN	TSFPEDTVITYK_2	NA_NA	TSFPEDTVITYK_2_NA_NA	L	VIR	VIR_1	1	1	5	1.5	173906.6682	17.5430228225494	1
sp|P08174|DAF_HUMAN	WSTAVEFCK[8] C+57.0215_2	NA_NA	WSTAVEFCK[8] C+57.0215_2_NA_NA	L	VIR	VIR_1	1	1	5	1.5	68572.8661	16.2004192988447	1
sp|P08195|4F2_HUMAN	ADLLLSTQPGR_2	NA_NA	ADLLLSTQPGR_2_NA_NA	L	VIR	VIR_1	1	1	5	1.5	406549.0156	18.7681388721647	1
sp|P08195|4F2_HUMAN	ADLLLSTQPGREEGSPLELER_3	NA_NA	ADLLLSTQPGREEGSPLELER_3_NA_NA	L	VIR	VIR_1	1	1	5	1.5	793181.0999	19.732359871897	1
sp|P08195|4F2_HUMAN	DDVAQTDLLQIDPNFGSK_2	NA_NA	DDVAQTDLLQIDPNFGSK_2_NA_NA	L	VIR	VIR_1	1	1	5	1.5	157078.8698	17.3961986935893	1
sp|P08195|4F2_HUMAN	DDVAQTDLLQIDPNFGSKEDFDSLLQSAK_3	NA_NA	DDVAQTDLLQIDPNFGSKEDFDSLLQSAK_3_NA_NA	L	VIR	VIR_1	1	1	5	1.5	30990.46262	15.054605767274	1
sp|P08195|4F2_HUMAN	DLLLTSSYLSDSGSTGEHTK_2	NA_NA	DLLLTSSYLSDSGSTGEHTK_2_NA_NA	L	VIR	VIR_1	1	1	5	1.5	7246.619202	12.9581614660592	1
sp|P08195|4F2_HUMAN	DLLLTSSYLSDSGSTGEHTK_3	NA_NA	DLLLTSSYLSDSGSTGEHTK_3_NA_NA	L	VIR	VIR_1	1	1	5	1.5	145482.2966	17.28555317642	1
sp|P08195|4F2_HUMAN	EDFDSLLQSAK_2	NA_NA	EDFDSLLQSAK_2_NA_NA	L	VIR	VIR_1	1	1	5	1.5	628668.8075	19.3970097538468	1
sp|P08195|4F2_HUMAN	EEGSPLELER_2	NA_NA	EEGSPLELER_2_NA_NA	L	VIR	VIR_1	1	1	5	1.5	332919.6182	18.4798834585252	1
sp|P08195|4F2_HUMAN	EVELNELEPEK_2	NA_NA	EVELNELEPEK_2_NA_NA	L	VIR	VIR_1	1	1	5	1.5	96156.75603	16.6881697016244	1
sp|P08195|4F2_HUMAN	EVELNELEPEKQPMNAASGAAMSLAGAEK_3	NA_NA	EVELNELEPEKQPMNAASGAAMSLAGAEK_3_NA_NA	L	VIR	VIR_1	1	1	5	1.5	182108.9099	17.6095110804387	1
sp|P08195|4F2_HUMAN	EVELNELEPEKQPMNAASGAAMSLAGAEK[14] M+15.9949_3	NA_NA	EVELNELEPEKQPMNAASGAAMSLAGAEK[14] M+15.9949_3_NA_NA	L	VIR	VIR_1	1	1	5	1.5	59638.24954	15.999019389171	1
sp|P08195|4F2_HUMAN	EVELNELEPEKQPMNAASGAAMSLAGAEK[22] M+15.9949_3	NA_NA	EVELNELEPEKQPMNAASGAAMSLAGAEK[22] M+15.9949_3_NA_NA	L	VIR	VIR_1	1	1	5	1.5	93360.76605	16.6455978746911	1
sp|P08195|4F2_HUMAN	FTGLSKEELLK_2	NA_NA	FTGLSKEELLK_2_NA_NA	L	VIR	VIR_1	1	1	5	1.5	42878.27643	15.5230283911199	1
sp|P08195|4F2_HUMAN	FTGLSKEELLK_3	NA_NA	FTGLSKEELLK_3_NA_NA	L	VIR	VIR_1	1	1	5	1.5	59372.70693	15.9925813660898	1
sp|P08195|4F2_HUMAN	GENSWFSTQVDTVATK_2	NA_NA	GENSWFSTQVDTVATK_2_NA_NA	L	VIR	VIR_1	1	1	5	1.5	709782.4467	19.5720864670059	1
sp|P08195|4F2_HUMAN	GLVLGPIHK_2	NA_NA	GLVLGPIHK_2_NA_NA	L	VIR	VIR_1	1	1	5	1.5	720554.9688	19.5938180639075	1
sp|P08195|4F2_HUMAN	GLVLGPIHK_3	NA_NA	GLVLGPIHK_3_NA_NA	L	VIR	VIR_1	1	1	5	1.5	80570.06162	16.4330253348011	1
sp|P08195|4F2_HUMAN	GQSEDPGSLLSLFR_2	NA_NA	GQSEDPGSLLSLFR_2_NA_NA	L	VIR	VIR_1	1	1	5	1.5	2458281.793	21.3642879670893	1
sp|P08195|4F2_HUMAN	GRLDYLSSLK_2	NA_NA	GRLDYLSSLK_2_NA_NA	L	VIR	VIR_1	1	1	5	1.5	238960.9659	18.0014845450527	1
sp|P08195|4F2_HUMAN	GRLDYLSSLK_3	NA_NA	GRLDYLSSLK_3_NA_NA	L	VIR	VIR_1	1	1	5	1.5	72970.55518	16.2900959061208	1
sp|P08195|4F2_HUMAN	IGDLQAFQGHGAGNLAGLK_2	NA_NA	IGDLQAFQGHGAGNLAGLK_2_NA_NA	L	VIR	VIR_1	1	1	5	1.5	66163.52183	16.1488175059263	1
sp|P08195|4F2_HUMAN	IGDLQAFQGHGAGNLAGLK_3	NA_NA	IGDLQAFQGHGAGNLAGLK_3_NA_NA	L	VIR	VIR_1	1	1	5	1.5	1313688.582	20.460260982086	1
sp|P08195|4F2_HUMAN	IKVAEDEAEAAAAAK_2	NA_NA	IKVAEDEAEAAAAAK_2_NA_NA	L	VIR	VIR_1	1	1	5	1.5	25260.45749	14.7596622437889	1
sp|P08195|4F2_HUMAN	IKVAEDEAEAAAAAK_3	NA_NA	IKVAEDEAEAAAAAK_3_NA_NA	L	VIR	VIR_1	1	1	5	1.5	62021.41842	16.055547996434	1
sp|P08195|4F2_HUMAN	LDYLSSLK_2	NA_NA	LDYLSSLK_2_NA_NA	L	VIR	VIR_1	1	1	5	1.5	329066.4498	18.4630885137652	1
sp|P08195|4F2_HUMAN	LEPHEGLLLR_3	NA_NA	LEPHEGLLLR_3_NA_NA	L	VIR	VIR_1	1	1	5	1.5	138446.4243	17.2140373640274	1
sp|P08195|4F2_HUMAN	LKLEPHEGLLLR_2	NA_NA	LKLEPHEGLLLR_2_NA_NA	L	VIR	VIR_1	1	1	5	1.5	37925.67405	15.3459562975043	1
sp|P08195|4F2_HUMAN	LKLEPHEGLLLR_3	NA_NA	LKLEPHEGLLLR_3_NA_NA	L	VIR	VIR_1	1	1	5	1.5	722925.1332	19.5985558188571	1
sp|P08195|4F2_HUMAN	LLTSFLPAQLLR_2	NA_NA	LLTSFLPAQLLR_2_NA_NA	L	VIR	VIR_1	1	1	5	1.5	3487147.615	21.8686851020346	1
sp|P08195|4F2_HUMAN	NQKDDVAQTDLLQIDPNFGSK_3	NA_NA	NQKDDVAQTDLLQIDPNFGSK_3_NA_NA	L	VIR	VIR_1	1	1	5	1.5	414303.7847	18.795398570305	1
sp|P08195|4F2_HUMAN	QPMNAASGAAMSLAGAEK_2	NA_NA	QPMNAASGAAMSLAGAEK_2_NA_NA	L	VIR	VIR_1	1	1	5	1.5	60790.16922	16.026619510682	1
sp|P08195|4F2_HUMAN	QPMNAASGAAMSLAGAEK_3	NA_NA	QPMNAASGAAMSLAGAEK_3_NA_NA	L	VIR	VIR_1	1	1	5	1.5	11177.99843	13.5834433533798	1
sp|P08195|4F2_HUMAN	QPMNAASGAAMSLAGAEK[3] M+15.9949_2	NA_NA	QPMNAASGAAMSLAGAEK[3] M+15.9949_2_NA_NA	L	VIR	VIR_1	1	1	5	1.5	20326.27057	14.4461270120987	1
sp|P08195|4F2_HUMAN	SLLHGDFHAFSAGPGLFSYIR_3	NA_NA	SLLHGDFHAFSAGPGLFSYIR_3_NA_NA	L	VIR	VIR_1	1	1	5	1.5	35252.83084	15.2405205880165	1
sp|P08195|4F2_HUMAN	SLLHGDFHAFSAGPGLFSYIR_4	NA_NA	SLLHGDFHAFSAGPGLFSYIR_4_NA_NA	L	VIR	VIR_1	1	1	5	1.5	36825.95084	15.3035042517904	1
sp|P08195|4F2_HUMAN	SLVTQYLNATGNR_2	NA_NA	SLVTQYLNATGNR_2_NA_NA	L	VIR	VIR_1	1	1	5	1.5	10044.55057	13.429194489952	1
sp|P08195|4F2_HUMAN	VAEDEAEAAAAAK_2	NA_NA	VAEDEAEAAAAAK_2_NA_NA	L	VIR	VIR_1	1	1	5	1.5	1158862.215	20.2793467104025	1
sp|P08195|4F2_HUMAN	VAGSPGWVR_2	NA_NA	VAGSPGWVR_2_NA_NA	L	VIR	VIR_1	1	1	5	1.5	493385.7311	19.0474255637477	1
sp|P08195|4F2_HUMAN	VILDLTPNYR_2	NA_NA	VILDLTPNYR_2_NA_NA	L	VIR	VIR_1	1	1	5	1.5	1005643.842	20.0747571175791	1
sp|P08195|4F2_HUMAN	WCSWSLSQAR[2] C+57.0215_2	NA_NA	WCSWSLSQAR[2] C+57.0215_2_NA_NA	L	VIR	VIR_1	1	1	5	1.5	329107.9989	18.4632706620717	1
sp|P08195|4F2_HUMAN	WWHTGALYR_3	NA_NA	WWHTGALYR_3_NA_NA	L	VIR	VIR_1	1	1	5	1.5	237686.2028	17.9937677309888	1
sp|P08581|MET_HUMAN	DLIGFGLQVAK_2	NA_NA	DLIGFGLQVAK_2_NA_NA	L	VIR	VIR_1	1	1	5	1.5	10507.90698	13.4942568102535	1
sp|P08581|MET_HUMAN	EDPIVYEIHPTK_3	NA_NA	EDPIVYEIHPTK_3_NA_NA	L	VIR	VIR_1	1	1	5	1.5	9038.746877	13.276976153691	1
sp|P08581|MET_HUMAN	ETLDAQTFHTR_3	NA_NA	ETLDAQTFHTR_3_NA_NA	L	VIR	VIR_1	1	1	5	1.5	18697.76421	14.3256472456923	1
sp|P08581|MET_HUMAN	ETSIFSYR_2	NA_NA	ETSIFSYR_2_NA_NA	L	VIR	VIR_1	1	1	5	1.5	7453.383039	12.9987487845418	1
sp|P08581|MET_HUMAN	FMQVVVSR_2	NA_NA	FMQVVVSR_2_NA_NA	L	VIR	VIR_1	1	1	5	1.5	20232.57283	14.4394612645584	1
sp|P08581|MET_HUMAN	GDLTIANLGTSEGR_2	NA_NA	GDLTIANLGTSEGR_2_NA_NA	L	VIR	VIR_1	1	1	5	1.5	4839.453767	12.3756975995631	1
sp|P08581|MET_HUMAN	IPLNGLGCR[8] C+57.0215_2	NA_NA	IPLNGLGCR[8] C+57.0215_2_NA_NA	L	VIR	VIR_1	1	1	5	1.5	12095.12932	13.6972076704612	1
sp|P08581|MET_HUMAN	MVINVHEAGR_3	NA_NA	MVINVHEAGR_3_NA_NA	L	VIR	VIR_1	1	1	5	1.5	7169.878251	12.9428020022866	1
sp|P08581|MET_HUMAN	QAISSTVLGK_2	NA_NA	QAISSTVLGK_2_NA_NA	L	VIR	VIR_1	1	1	5	1.5	12654.04312	13.7623798930103	1
sp|P08581|MET_HUMAN	SAMCAFPIK[4] C+57.0215_2	NA_NA	SAMCAFPIK[4] C+57.0215_2_NA_NA	L	VIR	VIR_1	1	1	5	1.5	13404.15845	13.8454621216934	1
sp|P08581|MET_HUMAN	YVNDFFNK_2	NA_NA	YVNDFFNK_2_NA_NA	L	VIR	VIR_1	1	1	5	1.5	11285.08645	13.597198946313	1
sp|P08582|TRFM_HUMAN	ADVTEWR_2	NA_NA	ADVTEWR_2_NA_NA	L	VIR	VIR_1	1	1	5	1.5	3731.421223	12.0005786095752	1
sp|P08582|TRFM_HUMAN	CLVENAGDVAFVR[1] C+57.0215_2	NA_NA	CLVENAGDVAFVR[1] C+57.0215_2_NA_NA	L	VIR	VIR_1	1	1	5	1.5	16628.31703	14.1564236351837	1
sp|P08582|TRFM_HUMAN	LKPEIQCVSAK[7] C+57.0215_3	NA_NA	LKPEIQCVSAK[7] C+57.0215_3_NA_NA	L	VIR	VIR_1	1	1	5	1.5	9692.798462	13.3777666353391	1
sp|P08582|TRFM_HUMAN	SCHAGFGSPAGWDVPVGALIQR[2] C+57.0215_3	NA_NA	SCHAGFGSPAGWDVPVGALIQR[2] C+57.0215_3_NA_NA	L	VIR	VIR_1	1	1	5	1.5	9472.475271	13.3445948494276	1
sp|P08582|TRFM_HUMAN	VPAHAVVVR_3	NA_NA	VPAHAVVVR_3_NA_NA	L	VIR	VIR_1	1	1	5	1.5	7103.403762	12.9293638723699	1
sp|P08582|TRFM_HUMAN	YYDYSGAFR_2	NA_NA	YYDYSGAFR_2_NA_NA	L	VIR	VIR_1	1	1	5	1.5	7715.400959	13.0485945146752	1
sp|P08648|ITA5_HUMAN	AHGSSILACAPLYSWR[9] C+57.0215_3	NA_NA	AHGSSILACAPLYSWR[9] C+57.0215_3_NA_NA	L	VIR	VIR_1	1	1	5	1.5	4932.361574	12.4031319435056	1
sp|P08648|ITA5_HUMAN	LLESSLSSSEGEEPVEYK_2	NA_NA	LLESSLSSSEGEEPVEYK_2_NA_NA	L	VIR	VIR_1	1	1	5	1.5	12534.90424	13.7487324506908	1
sp|P08648|ITA5_HUMAN	LLVCDLGNPMK[4] C+57.0215_2	NA_NA	LLVCDLGNPMK[4] C+57.0215_2_NA_NA	L	VIR	VIR_1	1	1	5	1.5	17875.79031	14.2607885024682	1
sp|P08648|ITA5_HUMAN	QATLTQTLLIQNGAR_2	NA_NA	QATLTQTLLIQNGAR_2_NA_NA	L	VIR	VIR_1	1	1	5	1.5	3773.811876	12.0168758875947	1
sp|P08648|ITA5_HUMAN	VTAPPEAEYSGLVR_2	NA_NA	VTAPPEAEYSGLVR_2_NA_NA	L	VIR	VIR_1	1	1	5	1.5	12575.30833	13.7533752493465	1
sp|P10586|PTPRF_HUMAN	AHTDVGPGPESSPVLVR_3	NA_NA	AHTDVGPGPESSPVLVR_3_NA_NA	L	VIR	VIR_1	1	1	5	1.5	4751.49702	12.3492355056277	1
sp|P10586|PTPRF_HUMAN	VLAVNSIGR_2	NA_NA	VLAVNSIGR_2_NA_NA	L	VIR	VIR_1	1	1	5	1.5	7266.711105	12.9621559327631	1
sp|P10586|PTPRF_HUMAN	VYYTPDSR_2	NA_NA	VYYTPDSR_2_NA_NA	L	VIR	VIR_1	1	1	5	1.5	NA	NA	1
sp|P10909|CLUS_HUMAN	ASSIIDELFQDR_2	NA_NA	ASSIIDELFQDR_2_NA_NA	L	VIR	VIR_1	1	1	5	1.5	3577.582855	11.9398385604346	1
sp|P10909|CLUS_HUMAN	ELDESLQVAER_2	NA_NA	ELDESLQVAER_2_NA_NA	L	VIR	VIR_1	1	1	5	1.5	1437.727139	10.6246432789281	1
sp|P10909|CLUS_HUMAN	VTTVASHTSDSDVPSGVTEVVVK_3	NA_NA	VTTVASHTSDSDVPSGVTEVVVK_3_NA_NA	L	VIR	VIR_1	1	1	5	1.5	2554.138794	11.4536903054164	1
sp|P11047|LAMC1_HUMAN	TEQQTADQLLAR_2	NA_NA	TEQQTADQLLAR_2_NA_NA	L	VIR	VIR_1	1	1	5	1.5	5707.976363	12.6138327415698	1
sp|P11047|LAMC1_HUMAN	TGQCECQPGITGQHCER[4] C+57.0215|[6] C+57.0215|[15] C+57.0215_3	NA_NA	TGQCECQPGITGQHCER[4] C+57.0215|[6] C+57.0215|[15] C+57.0215_3_NA_NA	L	VIR	VIR_1	1	1	5	1.5	1270.956573	10.446768117108	1
sp|P11166|GTR1_HUMAN	GTADVTHDLQEMK_3	NA_NA	GTADVTHDLQEMK_3_NA_NA	L	VIR	VIR_1	1	1	5	1.5	33029.07191	15.1465179075377	1
sp|P11166|GTR1_HUMAN	GTADVTHDLQEMKEESR_3	NA_NA	GTADVTHDLQEMKEESR_3_NA_NA	L	VIR	VIR_1	1	1	5	1.5	111808.6088	16.9057408447901	1
sp|P11166|GTR1_HUMAN	KVTILELFR_2	NA_NA	KVTILELFR_2_NA_NA	L	VIR	VIR_1	1	1	5	1.5	4900.058823	12.3936524492483	1
sp|P11166|GTR1_HUMAN	SFEMLILGR_2	NA_NA	SFEMLILGR_2_NA_NA	L	VIR	VIR_1	1	1	5	1.5	5733.299881	12.620219122375	1
sp|P11166|GTR1_HUMAN	TFDEIASGFR_2	NA_NA	TFDEIASGFR_2_NA_NA	L	VIR	VIR_1	1	1	5	1.5	132531.4959	17.151044825399	1
sp|P11166|GTR1_HUMAN	TPEELFHPLGADSQV_2	NA_NA	TPEELFHPLGADSQV_2_NA_NA	L	VIR	VIR_1	1	1	5	1.5	67572.60944	16.1792200444047	1
sp|P11166|GTR1_HUMAN	VTILELFR_2	NA_NA	VTILELFR_2_NA_NA	L	VIR	VIR_1	1	1	5	1.5	103530.3065	16.7947627214785	1
sp|P11279|LAMP1_HUMAN	ALQATVGNSYK_2	NA_NA	ALQATVGNSYK_2_NA_NA	L	VIR	VIR_1	1	1	5	1.5	19325.3971	14.3732795349818	1
sp|P11717|MPRI_HUMAN	LSSDVCPTSDK[6] C+57.0215_2	NA_NA	LSSDVCPTSDK[6] C+57.0215_2_NA_NA	L	VIR	VIR_1	1	1	5	1.5	NA	NA	1
sp|P11717|MPRI_HUMAN	TSSIIFK_2	NA_NA	TSSIIFK_2_NA_NA	L	VIR	VIR_1	1	1	5	1.5	2567.745416	11.4613555518207	1
sp|P11717|MPRI_HUMAN	TVEACPVVR[5] C+57.0215_2	NA_NA	TVEACPVVR[5] C+57.0215_2_NA_NA	L	VIR	VIR_1	1	1	5	1.5	7940.180847	13.0900252478386	1
sp|P12259|FA5_HUMAN	AEVDDVIQVR_2	NA_NA	AEVDDVIQVR_2_NA_NA	L	VIR	VIR_1	1	1	5	1.5	4636.278634	12.3138206539593	1
sp|P12814|ACTN1_HUMAN	AIMTYVSSFYHAFSGAQK_3	NA_NA	AIMTYVSSFYHAFSGAQK_3_NA_NA	L	VIR	VIR_1	1	1	5	1.5	101934.5757	16.7723530602697	1
sp|P12814|ACTN1_HUMAN	AIMTYVSSFYHAFSGAQK[3] M+15.9949_3	NA_NA	AIMTYVSSFYHAFSGAQK[3] M+15.9949_3_NA_NA	L	VIR	VIR_1	1	1	5	1.5	26781.60377	14.8440238324447	1
sp|P12814|ACTN1_HUMAN	ALDFIASK_2	NA_NA	ALDFIASK_2_NA_NA	L	VIR	VIR_1	1	1	5	1.5	303219.7188	18.3450731478115	1
sp|P12814|ACTN1_HUMAN	ASFNHFDR_3	NA_NA	ASFNHFDR_3_NA_NA	L	VIR	VIR_1	1	1	5	1.5	20064.16206	14.4274023819737	1
sp|P12814|ACTN1_HUMAN	ASIHEAWTDGK_2	NA_NA	ASIHEAWTDGK_2_NA_NA	L	VIR	VIR_1	1	1	5	1.5	114490.9667	16.9399433454303	1
sp|P12814|ACTN1_HUMAN	ASIHEAWTDGK_3	NA_NA	ASIHEAWTDGK_3_NA_NA	L	VIR	VIR_1	1	1	5	1.5	242345.4225	18.0217744034504	1
sp|P12814|ACTN1_HUMAN	DDPLTNLNTAFDVAEK_2	NA_NA	DDPLTNLNTAFDVAEK_2_NA_NA	L	VIR	VIR_1	1	1	5	1.5	41034.16786	15.4596071727956	1
sp|P12814|ACTN1_HUMAN	DGLGFCALIHR[6] C+57.0215_3	NA_NA	DGLGFCALIHR[6] C+57.0215_3_NA_NA	L	VIR	VIR_1	1	1	5	1.5	15469.12186	14.0521727771349	1
sp|P12814|ACTN1_HUMAN	DHSGTLGPEEFK_2	NA_NA	DHSGTLGPEEFK_2_NA_NA	L	VIR	VIR_1	1	1	5	1.5	24460.55004	14.7132383217541	1
sp|P12814|ACTN1_HUMAN	DYETATLSEIK_2	NA_NA	DYETATLSEIK_2_NA_NA	L	VIR	VIR_1	1	1	5	1.5	14280.78693	13.9368569558777	1
sp|P12814|ACTN1_HUMAN	ETADTDTADQVMASFK_2	NA_NA	ETADTDTADQVMASFK_2_NA_NA	L	VIR	VIR_1	1	1	5	1.5	16249.39145	14.1231671652094	1
sp|P12814|ACTN1_HUMAN	GISQEQMNEFR_2	NA_NA	GISQEQMNEFR_2_NA_NA	L	VIR	VIR_1	1	1	5	1.5	61965.02461	16.0542356097949	1
sp|P12814|ACTN1_HUMAN	GYEEWLLNEIR_2	NA_NA	GYEEWLLNEIR_2_NA_NA	L	VIR	VIR_1	1	1	5	1.5	197762.1192	17.728475679007	1
sp|P12814|ACTN1_HUMAN	HRPELIDYGK_3	NA_NA	HRPELIDYGK_3_NA_NA	L	VIR	VIR_1	1	1	5	1.5	60349.14559	16.0161148216636	1
sp|P12814|ACTN1_HUMAN	ICDQWDNLGALTQK[2] C+57.0215_2	NA_NA	ICDQWDNLGALTQK[2] C+57.0215_2_NA_NA	L	VIR	VIR_1	1	1	5	1.5	14555.75886	13.964371531782	1
sp|P12814|ACTN1_HUMAN	IDQLEGDHQLIQEALIFDNK_3	NA_NA	IDQLEGDHQLIQEALIFDNK_3_NA_NA	L	VIR	VIR_1	1	1	5	1.5	67643.69102	16.1807368593459	1
sp|P12814|ACTN1_HUMAN	IMSIVDPNR_2	NA_NA	IMSIVDPNR_2_NA_NA	L	VIR	VIR_1	1	1	5	1.5	12501.47141	13.7448793844652	1
sp|P12814|ACTN1_HUMAN	ISIEMHGTLEDQLSHLR_3	NA_NA	ISIEMHGTLEDQLSHLR_3_NA_NA	L	VIR	VIR_1	1	1	5	1.5	18333.18777	14.2972391390338	1
sp|P12814|ACTN1_HUMAN	IVQTYHVNMAGTNPYTTITPQEINGK_3	NA_NA	IVQTYHVNMAGTNPYTTITPQEINGK_3_NA_NA	L	VIR	VIR_1	1	1	5	1.5	25268.72818	14.7601345286039	1
sp|P12814|ACTN1_HUMAN	KTFTAWCNSHLR[7] C+57.0215_3	NA_NA	KTFTAWCNSHLR[7] C+57.0215_3_NA_NA	L	VIR	VIR_1	1	1	5	1.5	64873.62414	16.1204135125693	1
sp|P12814|ACTN1_HUMAN	LAILGIHNEVSK_2	NA_NA	LAILGIHNEVSK_2_NA_NA	L	VIR	VIR_1	1	1	5	1.5	58803.52299	15.9786840671507	1
sp|P12814|ACTN1_HUMAN	LAILGIHNEVSK_3	NA_NA	LAILGIHNEVSK_3_NA_NA	L	VIR	VIR_1	1	1	5	1.5	84600.55224	16.5034485566361	1
sp|P12814|ACTN1_HUMAN	LLETIDQLYLEYAK_2	NA_NA	LLETIDQLYLEYAK_2_NA_NA	L	VIR	VIR_1	1	1	5	1.5	84112.01288	16.4950933368406	1
sp|P12814|ACTN1_HUMAN	LSNRPAFMPSEGR_3	NA_NA	LSNRPAFMPSEGR_3_NA_NA	L	VIR	VIR_1	1	1	5	1.5	93615.55505	16.649529742129	1
sp|P12814|ACTN1_HUMAN	MEEIGR_2	NA_NA	MEEIGR_2_NA_NA	L	VIR	VIR_1	1	1	5	1.5	NA	NA	1
sp|P12814|ACTN1_HUMAN	MLDAEDIVGTARPDEK_3	NA_NA	MLDAEDIVGTARPDEK_3_NA_NA	L	VIR	VIR_1	1	1	5	1.5	54193.54464	15.8609024885393	1
sp|P12814|ACTN1_HUMAN	NVNIQNFHISWK_3	NA_NA	NVNIQNFHISWK_3_NA_NA	L	VIR	VIR_1	1	1	5	1.5	18276.32244	14.2927572765288	1
sp|P12814|ACTN1_HUMAN	QFGAQANVIGPWIQTK_2	NA_NA	QFGAQANVIGPWIQTK_2_NA_NA	L	VIR	VIR_1	1	1	5	1.5	18393.40081	14.3019697244433	1
sp|P12814|ACTN1_HUMAN	QKDYETATLSEIK_3	NA_NA	QKDYETATLSEIK_3_NA_NA	L	VIR	VIR_1	1	1	5	1.5	51545.1088	15.7886170102867	1
sp|P12814|ACTN1_HUMAN	SIVNYKPK_2	NA_NA	SIVNYKPK_2_NA_NA	L	VIR	VIR_1	1	1	5	1.5	21439.46268	14.5230502250434	1
sp|P12814|ACTN1_HUMAN	SIVNYKPK_3	NA_NA	SIVNYKPK_3_NA_NA	L	VIR	VIR_1	1	1	5	1.5	29050.77155	14.9613579561068	1
sp|P12814|ACTN1_HUMAN	TFTAWCNSHLR[6] C+57.0215_3	NA_NA	TFTAWCNSHLR[6] C+57.0215_3_NA_NA	L	VIR	VIR_1	1	1	5	1.5	114085.5737	16.9348259428927	1
sp|P12814|ACTN1_HUMAN	TFTAWCNSHLRK[6] C+57.0215_3	NA_NA	TFTAWCNSHLRK[6] C+57.0215_3_NA_NA	L	VIR	VIR_1	1	1	5	1.5	64873.62414	16.1204135125693	1
sp|P12814|ACTN1_HUMAN	VGWEQLLTTIAR_2	NA_NA	VGWEQLLTTIAR_2_NA_NA	L	VIR	VIR_1	1	1	5	1.5	1256268.158	20.3957821147158	1
sp|P12814|ACTN1_HUMAN	VLAVNQENEQLMEDYEK_2	NA_NA	VLAVNQENEQLMEDYEK_2_NA_NA	L	VIR	VIR_1	1	1	5	1.5	32122.78956	15.1063786585937	1
sp|P12814|ACTN1_HUMAN	YLDIPK_2	NA_NA	YLDIPK_2_NA_NA	L	VIR	VIR_1	1	1	5	1.5	213511.8826	17.8390259333307	1
sp|P13473|LAMP2_HUMAN	CNSLSTLEK[1] C+57.0215_2	NA_NA	CNSLSTLEK[1] C+57.0215_2_NA_NA	L	VIR	VIR_1	1	1	5	1.5	12381.04102	13.7309140999225	1
sp|P13473|LAMP2_HUMAN	GILTVDELLAIR_2	NA_NA	GILTVDELLAIR_2_NA_NA	L	VIR	VIR_1	1	1	5	1.5	22628.20262	14.600903470394	1
sp|P13473|LAMP2_HUMAN	IPLNDLFR_2	NA_NA	IPLNDLFR_2_NA_NA	L	VIR	VIR_1	1	1	5	1.5	14904.13987	13.99849459453	1
sp|P13688|CEAM1_HUMAN	TLTLLSVTR_2	NA_NA	TLTLLSVTR_2_NA_NA	L	VIR	VIR_1	1	1	5	1.5	4763.539963	12.3528874732348	1
sp|P13987|CD59_HUMAN	AGLQVYNK_2	NA_NA	AGLQVYNK_2_NA_NA	L	VIR	VIR_1	1	1	5	1.5	113225.7251	16.9239113492548	1
sp|P13987|CD59_HUMAN	FEHCNFNDVTTR[4] C+57.0215_2	NA_NA	FEHCNFNDVTTR[4] C+57.0215_2_NA_NA	L	VIR	VIR_1	1	1	5	1.5	25137.51132	14.752623302109	1
sp|P13987|CD59_HUMAN	FEHCNFNDVTTR[4] C+57.0215_3	NA_NA	FEHCNFNDVTTR[4] C+57.0215_3_NA_NA	L	VIR	VIR_1	1	1	5	1.5	204411.1886	17.7761837362207	1
sp|P13987|CD59_HUMAN	LRENELTYYCCK[10] C+57.0215|[11] C+57.0215_2	NA_NA	LRENELTYYCCK[10] C+57.0215|[11] C+57.0215_2_NA_NA	L	VIR	VIR_1	1	1	5	1.5	15800.04279	14.0827099414434	1
sp|P13987|CD59_HUMAN	LRENELTYYCCK[10] C+57.0215|[11] C+57.0215_3	NA_NA	LRENELTYYCCK[10] C+57.0215|[11] C+57.0215_3_NA_NA	L	VIR	VIR_1	1	1	5	1.5	111717.0932	16.9045595120979	1
sp|P14384|CBPM_HUMAN	IGIPEFK_2	NA_NA	IGIPEFK_2_NA_NA	L	VIR	VIR_1	1	1	5	1.5	30104.74546	15.0127723951764	1
sp|P14384|CBPM_HUMAN	YVANMHGDETVGR_3	NA_NA	YVANMHGDETVGR_3_NA_NA	L	VIR	VIR_1	1	1	5	1.5	49184.80124	15.720994048309	1
sp|P14384|CBPM_HUMAN	YVANMHGDETVGR[5] M+15.9949_3	NA_NA	YVANMHGDETVGR[5] M+15.9949_3_NA_NA	L	VIR	VIR_1	1	1	5	1.5	18939.41457	14.3441732127242	1
sp|P15144|AMPN_HUMAN	VVATTQMQAADAR_2	NA_NA	VVATTQMQAADAR_2_NA_NA	L	VIR	VIR_1	1	1	5	1.5	314482.247691	18.397688151036	1
sp|P15151|PVR_HUMAN	HGESGSMAVFHQTQGPSYSESK_3	NA_NA	HGESGSMAVFHQTQGPSYSESK_3_NA_NA	L	VIR	VIR_1	1	1	5	1.5	48686.08512	15.706290973117	1
sp|P15151|PVR_HUMAN	HGESGSMAVFHQTQGPSYSESK_4	NA_NA	HGESGSMAVFHQTQGPSYSESK_4_NA_NA	L	VIR	VIR_1	1	1	5	1.5	47944.3329	15.6841417722639	1
sp|P15151|PVR_HUMAN	LEFVAAR_2	NA_NA	LEFVAAR_2_NA_NA	L	VIR	VIR_1	1	1	5	1.5	15359.00009	14.0418657718964	1
sp|P15151|PVR_HUMAN	QAELTVQVK_2	NA_NA	QAELTVQVK_2_NA_NA	L	VIR	VIR_1	1	1	5	1.5	88952.78143	16.5758211931685	1
sp|P15151|PVR_HUMAN	RLEFVAAR_2	NA_NA	RLEFVAAR_2_NA_NA	L	VIR	VIR_1	1	1	5	1.5	102287.3044	16.7773366639075	1
sp|P15151|PVR_HUMAN	VLAKPQNTAEVQK_2	NA_NA	VLAKPQNTAEVQK_2_NA_NA	L	VIR	VIR_1	1	1	5	1.5	35118.65759	15.235019174837	1
sp|P15151|PVR_HUMAN	VLAKPQNTAEVQK_3	NA_NA	VLAKPQNTAEVQK_3_NA_NA	L	VIR	VIR_1	1	1	5	1.5	277598.9956	18.2177119187984	1
sp|P15151|PVR_HUMAN	VQLTGEPVPMAR_2	NA_NA	VQLTGEPVPMAR_2_NA_NA	L	VIR	VIR_1	1	1	5	1.5	146159.7395	17.2922555385568	1
sp|P15151|PVR_HUMAN	VQLTGEPVPMAR[10] M+15.9949_2	NA_NA	VQLTGEPVPMAR[10] M+15.9949_2_NA_NA	L	VIR	VIR_1	1	1	5	1.5	11119.79782	13.5759120331394	1
sp|P15529|MCP_HUMAN	ATVMFECDK[4] M+15.9949|[7] C+57.0215_2	NA_NA	ATVMFECDK[4] M+15.9949|[7] C+57.0215_2_NA_NA	L	VIR	VIR_1	1	1	5	1.5	35507.985285	15.2509249803925	1
sp|P15529|MCP_HUMAN	CRFPVVENGK[1] C+57.0215_3	NA_NA	CRFPVVENGK[1] C+57.0215_3_NA_NA	L	VIR	VIR_1	1	1	5	1.5	96972.19178	16.7003525682212	1
sp|P15529|MCP_HUMAN	GSVAIWSGKPPICEK[13] C+57.0215_2	NA_NA	GSVAIWSGKPPICEK[13] C+57.0215_2_NA_NA	L	VIR	VIR_1	1	1	5	1.5	2347.475769	11.3319636472516	1
sp|P15529|MCP_HUMAN	GSVAIWSGKPPICEK[13] C+57.0215_3	NA_NA	GSVAIWSGKPPICEK[13] C+57.0215_3_NA_NA	L	VIR	VIR_1	1	1	5	1.5	58998.08733	15.9834496601324	1
sp|P15529|MCP_HUMAN	GTYLTDETHR_2	NA_NA	GTYLTDETHR_2_NA_NA	L	VIR	VIR_1	1	1	5	1.5	11657.16912	13.643998956342	1
sp|P15529|MCP_HUMAN	GTYLTDETHR_3	NA_NA	GTYLTDETHR_3_NA_NA	L	VIR	VIR_1	1	1	5	1.5	11956.9632	13.6806324998324	1
sp|P15529|MCP_HUMAN	KGTYLTDETHR_3	NA_NA	KGTYLTDETHR_3_NA_NA	L	VIR	VIR_1	1	1	5	1.5	11623.85044	13.639869521452	1
sp|P15529|MCP_HUMAN	QISGFGK_2	NA_NA	QISGFGK_2_NA_NA	L	VIR	VIR_1	1	1	5	1.5	5484.304263	12.5561619934393	1
sp|P15529|MCP_HUMAN	VLCTPPPK[3] C+57.0215_2	NA_NA	VLCTPPPK[3] C+57.0215_2_NA_NA	L	VIR	VIR_1	1	1	5	1.5	11505.88982	13.625154036103	1
sp|P16070|CD44_HUMAN	ALSIGFETCR[9] C+57.0215_2	NA_NA	ALSIGFETCR[9] C+57.0215_2_NA_NA	L	VIR	VIR_1	1	1	5	1.5	2390744.214	21.324097449871	1
sp|P16070|CD44_HUMAN	ESSETPDQFMTADETR_2	NA_NA	ESSETPDQFMTADETR_2_NA_NA	L	VIR	VIR_1	1	1	5	1.5	1657178.789	20.7953669254991	1
sp|P16070|CD44_HUMAN	ESSETPDQFMTADETR[10] M+15.9949_2	NA_NA	ESSETPDQFMTADETR[10] M+15.9949_2_NA_NA	L	VIR	VIR_1	1	1	5	1.5	389486.5067	18.7062829194738	1
sp|P16070|CD44_HUMAN	FAGVFHVEK_2	NA_NA	FAGVFHVEK_2_NA_NA	L	VIR	VIR_1	1	1	5	1.5	1802955.624	20.9170015539458	1
sp|P16070|CD44_HUMAN	FAGVFHVEK_3	NA_NA	FAGVFHVEK_3_NA_NA	L	VIR	VIR_1	1	1	5	1.5	1361360.541	20.5116868646459	1
sp|P16070|CD44_HUMAN	KLVINSGNGAVEDR_2	NA_NA	KLVINSGNGAVEDR_2_NA_NA	L	VIR	VIR_1	1	1	5	1.5	86941.29865	16.542823121342	1
sp|P16070|CD44_HUMAN	KLVINSGNGAVEDR_3	NA_NA	KLVINSGNGAVEDR_3_NA_NA	L	VIR	VIR_1	1	1	5	1.5	333881.0889	18.4840439519302	1
sp|P16070|CD44_HUMAN	LVINSGNGAVEDR_2	NA_NA	LVINSGNGAVEDR_2_NA_NA	L	VIR	VIR_1	1	1	5	1.5	1771680.951	20.8917564886118	1
sp|P16070|CD44_HUMAN	NLQNVDMK_2	NA_NA	NLQNVDMK_2_NA_NA	L	VIR	VIR_1	1	1	5	1.5	1509569.954	20.6607752790679	1
sp|P16070|CD44_HUMAN	NLQNVDMK[7] M+15.9949_2	NA_NA	NLQNVDMK[7] M+15.9949_2_NA_NA	L	VIR	VIR_1	1	1	5	1.5	456043.4626	18.9338808958116	1
sp|P16070|CD44_HUMAN	SQEMVHLVNK_2	NA_NA	SQEMVHLVNK_2_NA_NA	L	VIR	VIR_1	1	1	5	1.5	704682.6306	19.5616832249659	1
sp|P16070|CD44_HUMAN	SQEMVHLVNK[4] M+15.9949_2	NA_NA	SQEMVHLVNK[4] M+15.9949_2_NA_NA	L	VIR	VIR_1	1	1	5	1.5	151033.70583	17.3395801190615	1
sp|P16070|CD44_HUMAN	TEAADLCK[7] C+57.0215_2	NA_NA	TEAADLCK[7] C+57.0215_2_NA_NA	L	VIR	VIR_1	1	1	5	1.5	2960.9033899	11.6668907991919	1
sp|P16070|CD44_HUMAN	YGFIEGHVVIPR_2	NA_NA	YGFIEGHVVIPR_2_NA_NA	L	VIR	VIR_1	1	1	5	1.5	575871.6366	19.2704568375262	1
sp|P16070|CD44_HUMAN	YGFIEGHVVIPR_3	NA_NA	YGFIEGHVVIPR_3_NA_NA	L	VIR	VIR_1	1	1	5	1.5	3870899.052	22.0193063501895	1
sp|P16144|ITB4_HUMAN	CNTQAELLAAGCQR[1] C+57.0215|[12] C+57.0215_2	NA_NA	CNTQAELLAAGCQR[1] C+57.0215|[12] C+57.0215_2_NA_NA	L	VIR	VIR_1	1	1	5	1.5	2972.171749	11.6723708664281	1
sp|P16144|ITB4_HUMAN	ENLMASDHLDTPMLR_3	NA_NA	ENLMASDHLDTPMLR_3_NA_NA	L	VIR	VIR_1	1	1	5	1.5	5406.055243	12.5354296354661	1
sp|P16144|ITB4_HUMAN	GNIHLKPSFSDGLK_3	NA_NA	GNIHLKPSFSDGLK_3_NA_NA	L	VIR	VIR_1	1	1	5	1.5	12034.76325	13.689989237038	1
sp|P16144|ITB4_HUMAN	HVTQEFVSR_2	NA_NA	HVTQEFVSR_2_NA_NA	L	VIR	VIR_1	1	1	5	1.5	20463.13226	14.4558084689837	1
sp|P16144|ITB4_HUMAN	LLELQEVDSLLR_2	NA_NA	LLELQEVDSLLR_2_NA_NA	L	VIR	VIR_1	1	1	5	1.5	53265.98214	15.8359959382269	1
sp|P16144|ITB4_HUMAN	LTAGVPDTPTR_2	NA_NA	LTAGVPDTPTR_2_NA_NA	L	VIR	VIR_1	1	1	5	1.5	17225.60169	14.2073358530246	1
sp|P16144|ITB4_HUMAN	LVFSALGPTSLR_2	NA_NA	LVFSALGPTSLR_2_NA_NA	L	VIR	VIR_1	1	1	5	1.5	9959.098856	13.4168685876833	1
sp|P16144|ITB4_HUMAN	NVISLTEDVDEFR_2	NA_NA	NVISLTEDVDEFR_2_NA_NA	L	VIR	VIR_1	1	1	5	1.5	24889.85201	14.7383391282725	1
sp|P16144|ITB4_HUMAN	SCVQCQAWGTGEK[2] C+57.0215|[5] C+57.0215_2	NA_NA	SCVQCQAWGTGEK[2] C+57.0215|[5] C+57.0215_2_NA_NA	L	VIR	VIR_1	1	1	5	1.5	8691.710003	13.2204934211303	1
sp|P16144|ITB4_HUMAN	TQDYPSVPTLVR_2	NA_NA	TQDYPSVPTLVR_2_NA_NA	L	VIR	VIR_1	1	1	5	1.5	16401.15608	14.1365789866025	1
sp|P16144|ITB4_HUMAN	VAPGYYTLTADQDAR_2	NA_NA	VAPGYYTLTADQDAR_2_NA_NA	L	VIR	VIR_1	1	1	5	1.5	5929.704078	12.6688134898551	1
sp|P16144|ITB4_HUMAN	VLSTSSTLTR_2	NA_NA	VLSTSSTLTR_2_NA_NA	L	VIR	VIR_1	1	1	5	1.5	10036.83122	13.428085336346	1
sp|P16144|ITB4_HUMAN	VSWQEPR_2	NA_NA	VSWQEPR_2_NA_NA	L	VIR	VIR_1	1	1	5	1.5	9011.491133	13.2726192298024	1
sp|P16444|DPEP1_HUMAN	RNVPDDVLR_3	NA_NA	RNVPDDVLR_3_NA_NA	L	VIR	VIR_1	1	1	5	1.5	13464.30859	13.8519216233485	1
sp|P17301|ITA2_HUMAN	AGDISCNADINPLK[6] C+57.0215_2	NA_NA	AGDISCNADINPLK[6] C+57.0215_2_NA_NA	L	VIR	VIR_1	1	1	5	1.5	29525.43985	14.9847400279753	1
sp|P17301|ITA2_HUMAN	AIASIPTER_2	NA_NA	AIASIPTER_2_NA_NA	L	VIR	VIR_1	1	1	5	1.5	21238.65042	14.5094735709383	1
sp|P17301|ITA2_HUMAN	AVIDQCNHDNILR[6] C+57.0215_3	NA_NA	AVIDQCNHDNILR[6] C+57.0215_3_NA_NA	L	VIR	VIR_1	1	1	5	1.5	12823.74437	13.7815990479418	1
sp|P17301|ITA2_HUMAN	CPVDLSTATCEK[1] C+57.0215|[10] C+57.0215_2	NA_NA	CPVDLSTATCEK[1] C+57.0215|[10] C+57.0215_2_NA_NA	L	VIR	VIR_1	1	1	5	1.5	22745.2844	14.6083489496543	1
sp|P17301|ITA2_HUMAN	FIFSLK_2	NA_NA	FIFSLK_2_NA_NA	L	VIR	VIR_1	1	1	5	1.5	6077.924793	12.704432204369	1
sp|P17301|ITA2_HUMAN	FVQGLDIGPTK_2	NA_NA	FVQGLDIGPTK_2_NA_NA	L	VIR	VIR_1	1	1	5	1.5	20740.46728	14.4752298741463	1
sp|P17301|ITA2_HUMAN	IGQTSSSVSFK_2	NA_NA	IGQTSSSVSFK_2_NA_NA	L	VIR	VIR_1	1	1	5	1.5	27102.56916	14.8612110927446	1
sp|P17301|ITA2_HUMAN	LCFSAK[2] C+57.0215_2	NA_NA	LCFSAK[2] C+57.0215_2_NA_NA	L	VIR	VIR_1	1	1	5	1.5	7101.583426	12.928994116354	1
sp|P17301|ITA2_HUMAN	SHLQYFGR_2	NA_NA	SHLQYFGR_2_NA_NA	L	VIR	VIR_1	1	1	5	1.5	18466.57084	14.307697465044	1
sp|P17301|ITA2_HUMAN	SVACDVGYPALK[4] C+57.0215_2	NA_NA	SVACDVGYPALK[4] C+57.0215_2_NA_NA	L	VIR	VIR_1	1	1	5	1.5	15502.61262	14.0552928459984	1
sp|P17301|ITA2_HUMAN	TQVGLIQYANNPR_2	NA_NA	TQVGLIQYANNPR_2_NA_NA	L	VIR	VIR_1	1	1	5	1.5	36753.429	15.3006603318489	1
sp|P17301|ITA2_HUMAN	TSHGHLIFPK_3	NA_NA	TSHGHLIFPK_3_NA_NA	L	VIR	VIR_1	1	1	5	1.5	17601.3876	14.238470643667	1
sp|P17301|ITA2_HUMAN	VFSIPFHK_2	NA_NA	VFSIPFHK_2_NA_NA	L	VIR	VIR_1	1	1	5	1.5	7277.871132	12.9643698868674	1
sp|P17301|ITA2_HUMAN	VVFNLNTYK_2	NA_NA	VVFNLNTYK_2_NA_NA	L	VIR	VIR_1	1	1	5	1.5	29783.29548	14.9972848708407	1
sp|P17301|ITA2_HUMAN	VYLFTIK_2	NA_NA	VYLFTIK_2_NA_NA	L	VIR	VIR_1	1	1	5	1.5	23932.26281	14.6817382869183	1
sp|P18084|ITB5_HUMAN	DAPEGGFDAVLQAAVCK[16] C+57.0215_2	NA_NA	DAPEGGFDAVLQAAVCK[16] C+57.0215_2_NA_NA	L	VIR	VIR_1	1	1	5	1.5	48411.45071	15.6981298029172	1
sp|P18084|ITB5_HUMAN	DCVMMFTYVELPSGK[2] C+57.0215_2	NA_NA	DCVMMFTYVELPSGK[2] C+57.0215_2_NA_NA	L	VIR	VIR_1	1	1	5	1.5	7060.174011	12.9205571228249	1
sp|P18084|ITB5_HUMAN	DDQEAVLCFYK[8] C+57.0215_2	NA_NA	DDQEAVLCFYK[8] C+57.0215_2_NA_NA	L	VIR	VIR_1	1	1	5	1.5	6751.322293	12.8560234726166	1
sp|P18084|ITB5_HUMAN	DEVITWVDTIVK_2	NA_NA	DEVITWVDTIVK_2_NA_NA	L	VIR	VIR_1	1	1	5	1.5	11803.53997	13.6620010754238	1
sp|P18084|ITB5_HUMAN	DISPFSYTAPR_2	NA_NA	DISPFSYTAPR_2_NA_NA	L	VIR	VIR_1	1	1	5	1.5	48132.79597	15.6898017058695	1
sp|P18084|ITB5_HUMAN	GVLCSGHGECHCGECK[4] C+57.0215|[10] C+57.0215|[12] C+57.0215|[15] C+57.0215_3	NA_NA	GVLCSGHGECHCGECK[4] C+57.0215|[10] C+57.0215|[12] C+57.0215|[15] C+57.0215_3_NA_NA	L	VIR	VIR_1	1	1	5	1.5	29345.36214	14.9759139878777	1
sp|P18084|ITB5_HUMAN	HLLPLTDR_2	NA_NA	HLLPLTDR_2_NA_NA	L	VIR	VIR_1	1	1	5	1.5	56092.37077	15.9105860363811	1
sp|P18084|ITB5_HUMAN	HTEHVFALRPVGFR_4	NA_NA	HTEHVFALRPVGFR_4_NA_NA	L	VIR	VIR_1	1	1	5	1.5	57259.75048	15.9403028594388	1
sp|P18084|ITB5_HUMAN	KLTSNFR_2	NA_NA	KLTSNFR_2_NA_NA	L	VIR	VIR_1	1	1	5	1.5	13810.86004	13.888584638856	1
sp|P18084|ITB5_HUMAN	KPISTHTVDFTFNK_3	NA_NA	KPISTHTVDFTFNK_3_NA_NA	L	VIR	VIR_1	1	1	5	1.5	112762.0926	16.9179917270929	1
sp|P18084|ITB5_HUMAN	LAENNINLIFAVTK_2	NA_NA	LAENNINLIFAVTK_2_NA_NA	L	VIR	VIR_1	1	1	5	1.5	44676.87553	15.5823097706063	1
sp|P18084|ITB5_HUMAN	LFPNCVPSFGFR[5] C+57.0215_2	NA_NA	LFPNCVPSFGFR[5] C+57.0215_2_NA_NA	L	VIR	VIR_1	1	1	5	1.5	44373.95819	15.5724947242658	1
sp|P18084|ITB5_HUMAN	LGFGSFVDK_2	NA_NA	LGFGSFVDK_2_NA_NA	L	VIR	VIR_1	1	1	5	1.5	55620.67115	15.8984026290511	1
sp|P18084|ITB5_HUMAN	LGGLVQPHDGQCHLNEANEYTASNQMDYPSLALLGEK[12] C+57.0215_4	NA_NA	LGGLVQPHDGQCHLNEANEYTASNQMDYPSLALLGEK[12] C+57.0215_4_NA_NA	L	VIR	VIR_1	1	1	5	1.5	11491.91264	13.6234004067473	1
sp|P18084|ITB5_HUMAN	NGCGGEIESPASSFHVLR[3] C+57.0215_3	NA_NA	NGCGGEIESPASSFHVLR[3] C+57.0215_3_NA_NA	L	VIR	VIR_1	1	1	5	1.5	64742.86922	16.1175027790082	1
sp|P18084|ITB5_HUMAN	VDSFNEEVRK_2	NA_NA	VDSFNEEVRK_2_NA_NA	L	VIR	VIR_1	1	1	5	1.5	6203.896057	12.7340278959956	1
sp|P18084|ITB5_HUMAN	VDSFNEEVRK_3	NA_NA	VDSFNEEVRK_3_NA_NA	L	VIR	VIR_1	1	1	5	1.5	41230.0851	15.4664789148897	1
sp|P18084|ITB5_HUMAN	YEMASNPLYR_2	NA_NA	YEMASNPLYR_2_NA_NA	L	VIR	VIR_1	1	1	5	1.5	31689.75621	15.0867980369772	1
sp|P18084|ITB5_HUMAN	YEMASNPLYR[3] M+15.9949_2	NA_NA	YEMASNPLYR[3] M+15.9949_2_NA_NA	L	VIR	VIR_1	1	1	5	1.5	4442.84079	12.2523358240497	1
sp|P18084|ITB5_HUMAN	YQTNPCIGYK[6] C+57.0215_2	NA_NA	YQTNPCIGYK[6] C+57.0215_2_NA_NA	L	VIR	VIR_1	1	1	5	1.5	44053.73898	15.5620459463275	1
sp|P18433|PTPRA_HUMAN	AEGILDVFQTVK_2	NA_NA	AEGILDVFQTVK_2_NA_NA	L	VIR	VIR_1	1	1	5	1.5	11967.27396	13.6818760323339	1
sp|P18433|PTPRA_HUMAN	DLLVTNTR_2	NA_NA	DLLVTNTR_2_NA_NA	L	VIR	VIR_1	1	1	5	1.5	8529.484915	13.1933120026246	1
sp|P18433|PTPRA_HUMAN	KVDVYGFVSR_2	NA_NA	KVDVYGFVSR_2_NA_NA	L	VIR	VIR_1	1	1	5	1.5	7675.990448	13.0412062972573	1
sp|P18433|PTPRA_HUMAN	TEDVEPQSVPLLAR_2	NA_NA	TEDVEPQSVPLLAR_2_NA_NA	L	VIR	VIR_1	1	1	5	1.5	11756.93189	13.6562930969083	1
sp|P18433|PTPRA_HUMAN	TGNLPANMK_2	NA_NA	TGNLPANMK_2_NA_NA	L	VIR	VIR_1	1	1	5	1.5	7637.693446	13.033990396703	1
sp|P18433|PTPRA_HUMAN	TGTFCALSTVLER[5] C+57.0215_2	NA_NA	TGTFCALSTVLER[5] C+57.0215_2_NA_NA	L	VIR	VIR_1	1	1	5	1.5	9782.699385	13.3910859905664	1
sp|P18433|PTPRA_HUMAN	VLQIIPYEFNR_2	NA_NA	VLQIIPYEFNR_2_NA_NA	L	VIR	VIR_1	1	1	5	1.5	11999.46617	13.6857517008145	1
sp|P18433|PTPRA_HUMAN	YVNILPYDHSR_3	NA_NA	YVNILPYDHSR_3_NA_NA	L	VIR	VIR_1	1	1	5	1.5	7336.738562	12.9759922579634	1
sp|P19022|CADH2_HUMAN	LNGDFAQLNLK_2	NA_NA	LNGDFAQLNLK_2_NA_NA	L	VIR	VIR_1	1	1	5	1.5	181100.7596	17.6015021682558	1
sp|P19022|CADH2_HUMAN	SAAPHPGDIGDFINEGLK_3	NA_NA	SAAPHPGDIGDFINEGLK_3_NA_NA	L	VIR	VIR_1	1	1	5	1.5	14817.74963	13.9901078382425	1
sp|P19256|LFA3_HUMAN	AFSSFK_2	NA_NA	AFSSFK_2_NA_NA	L	VIR	VIR_1	1	1	5	1.5	9903.532734	13.4087966282941	1
sp|P19256|LFA3_HUMAN	VAELENSEFR_2	NA_NA	VAELENSEFR_2_NA_NA	L	VIR	VIR_1	1	1	5	1.5	29063.14389	14.961972250074	1
sp|P20594|ANPRB_HUMAN	IHVSSTTK_2	NA_NA	IHVSSTTK_2_NA_NA	L	VIR	VIR_1	1	1	5	1.5	1231.706037	10.4015113597992	1
sp|P20645|MPRD_HUMAN	HTLADNFNPVSEER_3	NA_NA	HTLADNFNPVSEER_3_NA_NA	L	VIR	VIR_1	1	1	5	1.5	4439.875046	12.2513724555486	1
sp|P21333|FLNA_HUMAN	AEAGVPAEFSIWTR_2	NA_NA	AEAGVPAEFSIWTR_2_NA_NA	L	VIR	VIR_1	1	1	5	1.5	154312.4175	17.3705637308475	1
sp|P21333|FLNA_HUMAN	AEFTVETR_2	NA_NA	AEFTVETR_2_NA_NA	L	VIR	VIR_1	1	1	5	1.5	95839.65629	16.6834042100946	1
sp|P21333|FLNA_HUMAN	AFGPGLQGGSAGSPAR_2	NA_NA	AFGPGLQGGSAGSPAR_2_NA_NA	L	VIR	VIR_1	1	1	5	1.5	242141.8586	18.020562067615	1
sp|P21333|FLNA_HUMAN	AGNNMLLVGVHGPR_2	NA_NA	AGNNMLLVGVHGPR_2_NA_NA	L	VIR	VIR_1	1	1	5	1.5	19372.409	14.3767848431734	1
sp|P21333|FLNA_HUMAN	AGNNMLLVGVHGPR_3	NA_NA	AGNNMLLVGVHGPR_3_NA_NA	L	VIR	VIR_1	1	1	5	1.5	152311.7011	17.3517363495818	1
sp|P21333|FLNA_HUMAN	AGNNMLLVGVHGPR[5] M+15.9949_3	NA_NA	AGNNMLLVGVHGPR[5] M+15.9949_3_NA_NA	L	VIR	VIR_1	1	1	5	1.5	100034.7339	16.7452105880333	1
sp|P21333|FLNA_HUMAN	AGQSAAGAAPGGGVDTR_2	NA_NA	AGQSAAGAAPGGGVDTR_2_NA_NA	L	VIR	VIR_1	1	1	5	1.5	24951.94886	14.741933976867	1
sp|P21333|FLNA_HUMAN	AGVAPLQVK_2	NA_NA	AGVAPLQVK_2_NA_NA	L	VIR	VIR_1	1	1	5	1.5	166510.0233	17.4803185957107	1
sp|P21333|FLNA_HUMAN	AHEPTYFTVDCAEAGQGDVSIGIK[11] C+57.0215_3	NA_NA	AHEPTYFTVDCAEAGQGDVSIGIK[11] C+57.0215_3_NA_NA	L	VIR	VIR_1	1	1	5	1.5	25020.24149	14.7458771900533	1
sp|P21333|FLNA_HUMAN	AHVVPCFDASK[6] C+57.0215_2	NA_NA	AHVVPCFDASK[6] C+57.0215_2_NA_NA	L	VIR	VIR_1	1	1	5	1.5	56250.04782	15.9146357987118	1
sp|P21333|FLNA_HUMAN	ALGALVDSCAPGLCPDWDSWDASKPVTNAR[9] C+57.0215|[14] C+57.0215_3	NA_NA	ALGALVDSCAPGLCPDWDSWDASKPVTNAR[9] C+57.0215|[14] C+57.0215_3_NA_NA	L	VIR	VIR_1	1	1	5	1.5	39170.37802	15.3925445272146	1
sp|P21333|FLNA_HUMAN	ALTQTGGPHVK_2	NA_NA	ALTQTGGPHVK_2_NA_NA	L	VIR	VIR_1	1	1	5	1.5	37463.79574	15.3282785532128	1
sp|P21333|FLNA_HUMAN	ALTQTGGPHVK_3	NA_NA	ALTQTGGPHVK_3_NA_NA	L	VIR	VIR_1	1	1	5	1.5	112888.961	16.9196139879057	1
sp|P21333|FLNA_HUMAN	ANLPQSFQVDTSK_2	NA_NA	ANLPQSFQVDTSK_2_NA_NA	L	VIR	VIR_1	1	1	5	1.5	252471.9779	18.0808328414705	1
sp|P21333|FLNA_HUMAN	APSVANVGSHCDLSLK[11] C+57.0215_3	NA_NA	APSVANVGSHCDLSLK[11] C+57.0215_3_NA_NA	L	VIR	VIR_1	1	1	5	1.5	38095.80933	15.3524137809318	1
sp|P21333|FLNA_HUMAN	ASGPGLNTTGVPASLPVEFTIDAK_2	NA_NA	ASGPGLNTTGVPASLPVEFTIDAK_2_NA_NA	L	VIR	VIR_1	1	1	5	1.5	59569.91043	15.9973652657298	1
sp|P21333|FLNA_HUMAN	ATCAPQHGAPGPGPADASK[3] C+57.0215_3	NA_NA	ATCAPQHGAPGPGPADASK[3] C+57.0215_3_NA_NA	L	VIR	VIR_1	1	1	5	1.5	291024.234	18.2858488641812	1
sp|P21333|FLNA_HUMAN	AWGPGLEGGVVGK_2	NA_NA	AWGPGLEGGVVGK_2_NA_NA	L	VIR	VIR_1	1	1	5	1.5	208495.217	17.8047238585837	1
sp|P21333|FLNA_HUMAN	AYGPGIEPTGNMVK_2	NA_NA	AYGPGIEPTGNMVK_2_NA_NA	L	VIR	VIR_1	1	1	5	1.5	199613.7683	17.7419208043532	1
sp|P21333|FLNA_HUMAN	AYGPGIEPTGNMVK[12] M+15.9949_2	NA_NA	AYGPGIEPTGNMVK[12] M+15.9949_2_NA_NA	L	VIR	VIR_1	1	1	5	1.5	31822.35188	15.092821940111	1
sp|P21333|FLNA_HUMAN	CSGPGLSPGMVR[1] C+57.0215_2	NA_NA	CSGPGLSPGMVR[1] C+57.0215_2_NA_NA	L	VIR	VIR_1	1	1	5	1.5	113964.9976	16.933300364099	1
sp|P21333|FLNA_HUMAN	CSGPGLSPGMVR[1] C+57.0215|[10] M+15.9949_2	NA_NA	CSGPGLSPGMVR[1] C+57.0215|[10] M+15.9949_2_NA_NA	L	VIR	VIR_1	1	1	5	1.5	2436.53366	11.3856835340901	1
sp|P21333|FLNA_HUMAN	CSYQPTMEGVHTVHVTFAGVPIPR[1] C+57.0215|[7] M+15.9949_4	NA_NA	CSYQPTMEGVHTVHVTFAGVPIPR[1] C+57.0215|[7] M+15.9949_4_NA_NA	L	VIR	VIR_1	1	1	5	1.5	19266.89349	14.3689054524184	1
sp|P21333|FLNA_HUMAN	DAGEGGLSLAIEGPSK_2	NA_NA	DAGEGGLSLAIEGPSK_2_NA_NA	L	VIR	VIR_1	1	1	5	1.5	170474.2195	17.5142631504368	1
sp|P21333|FLNA_HUMAN	DAGEGLLAVQITDPEGKPK_2	NA_NA	DAGEGLLAVQITDPEGKPK_2_NA_NA	L	VIR	VIR_1	1	1	5	1.5	64503.26085	16.1121535712138	1
sp|P21333|FLNA_HUMAN	DAGEGLLAVQITDPEGKPK_3	NA_NA	DAGEGLLAVQITDPEGKPK_3_NA_NA	L	VIR	VIR_1	1	1	5	1.5	195251.207	17.710041037605	1
sp|P21333|FLNA_HUMAN	DAGYGGLSLSIEGPSK_2	NA_NA	DAGYGGLSLSIEGPSK_2_NA_NA	L	VIR	VIR_1	1	1	5	1.5	77912.72641	16.3846404759324	1
sp|P21333|FLNA_HUMAN	DAPQDFHPDR_2	NA_NA	DAPQDFHPDR_2_NA_NA	L	VIR	VIR_1	1	1	5	1.5	71749.96904	16.2657596851673	1
sp|P21333|FLNA_HUMAN	DAPQDFHPDR_3	NA_NA	DAPQDFHPDR_3_NA_NA	L	VIR	VIR_1	1	1	5	1.5	117478.7688	16.9771096219211	1
sp|P21333|FLNA_HUMAN	DGSCGVAYVVQEPGDYEVSVK[4] C+57.0215_2	NA_NA	DGSCGVAYVVQEPGDYEVSVK[4] C+57.0215_2_NA_NA	L	VIR	VIR_1	1	1	5	1.5	17972.91656	14.2686060174811	1
sp|P21333|FLNA_HUMAN	DKGEYTLVVK_2	NA_NA	DKGEYTLVVK_2_NA_NA	L	VIR	VIR_1	1	1	5	1.5	200457.9147	17.7480089514734	1
sp|P21333|FLNA_HUMAN	DKGEYTLVVK_3	NA_NA	DKGEYTLVVK_3_NA_NA	L	VIR	VIR_1	1	1	5	1.5	6079.395873	12.7047813470608	1
sp|P21333|FLNA_HUMAN	DNGNGTYSCSYVPR[9] C+57.0215_2	NA_NA	DNGNGTYSCSYVPR[9] C+57.0215_2_NA_NA	L	VIR	VIR_1	1	1	5	1.5	33462.07196	15.1653082552228	1
sp|P21333|FLNA_HUMAN	DQEFTVK_2	NA_NA	DQEFTVK_2_NA_NA	L	VIR	VIR_1	1	1	5	1.5	23921.56332	14.6810931514017	1
sp|P21333|FLNA_HUMAN	DVDIIDHHDNTYTVK_3	NA_NA	DVDIIDHHDNTYTVK_3_NA_NA	L	VIR	VIR_1	1	1	5	1.5	173306.2447	17.5380332104863	1
sp|P21333|FLNA_HUMAN	EAGAGGLAIAVEGPSK_2	NA_NA	EAGAGGLAIAVEGPSK_2_NA_NA	L	VIR	VIR_1	1	1	5	1.5	185705.5055	17.6377261574108	1
sp|P21333|FLNA_HUMAN	EEGPYEVEVTYDGVPVPGSPFPLEAVAPTKPSK_3	NA_NA	EEGPYEVEVTYDGVPVPGSPFPLEAVAPTKPSK_3_NA_NA	L	VIR	VIR_1	1	1	5	1.5	23916.57314	14.680792165264	1
sp|P21333|FLNA_HUMAN	EGPYSISVLYGDEEVPR_2	NA_NA	EGPYSISVLYGDEEVPR_2_NA_NA	L	VIR	VIR_1	1	1	5	1.5	99490.37124	16.7373383830986	1
sp|P21333|FLNA_HUMAN	ENGVYLIDVK_2	NA_NA	ENGVYLIDVK_2_NA_NA	L	VIR	VIR_1	1	1	5	1.5	125047.67116	17.0671877603553	1
sp|P21333|FLNA_HUMAN	ETGEHLVHVK_2	NA_NA	ETGEHLVHVK_2_NA_NA	L	VIR	VIR_1	1	1	5	1.5	115012.678	16.9465024709095	1
sp|P21333|FLNA_HUMAN	ETGEHLVHVK_3	NA_NA	ETGEHLVHVK_3_NA_NA	L	VIR	VIR_1	1	1	5	1.5	227488.563	17.930503586349	1
sp|P21333|FLNA_HUMAN	FADQHVPGSPFSVK_2	NA_NA	FADQHVPGSPFSVK_2_NA_NA	L	VIR	VIR_1	1	1	5	1.5	33111.33641	15.1501067165701	1
sp|P21333|FLNA_HUMAN	FADQHVPGSPFSVK_3	NA_NA	FADQHVPGSPFSVK_3_NA_NA	L	VIR	VIR_1	1	1	5	1.5	206032.9118	17.7875843834287	1
sp|P21333|FLNA_HUMAN	FGGEHVPNSPFQVTALAGDQPSVQPPLR_3	NA_NA	FGGEHVPNSPFQVTALAGDQPSVQPPLR_3_NA_NA	L	VIR	VIR_1	1	1	5	1.5	224259.2221	17.909876884379	1
sp|P21333|FLNA_HUMAN	FNEEHIPDSPFVVPVASPSGDAR_3	NA_NA	FNEEHIPDSPFVVPVASPSGDAR_3_NA_NA	L	VIR	VIR_1	1	1	5	1.5	280011.7271	18.2301968203668	1
sp|P21333|FLNA_HUMAN	FNGTHIPGSPFK_2	NA_NA	FNGTHIPGSPFK_2_NA_NA	L	VIR	VIR_1	1	1	5	1.5	23277.74798	14.6417329664806	1
sp|P21333|FLNA_HUMAN	FNGTHIPGSPFK_3	NA_NA	FNGTHIPGSPFK_3_NA_NA	L	VIR	VIR_1	1	1	5	1.5	82073.37927	16.4596958316058	1
sp|P21333|FLNA_HUMAN	FVPAEMGTHTVSVK_2	NA_NA	FVPAEMGTHTVSVK_2_NA_NA	L	VIR	VIR_1	1	1	5	1.5	59956.95719	16.0067086444039	1
sp|P21333|FLNA_HUMAN	FVPAEMGTHTVSVK_3	NA_NA	FVPAEMGTHTVSVK_3_NA_NA	L	VIR	VIR_1	1	1	5	1.5	244375.3995	18.0338086316977	1
sp|P21333|FLNA_HUMAN	FVPAEMGTHTVSVK[6] M+15.9949_2	NA_NA	FVPAEMGTHTVSVK[6] M+15.9949_2_NA_NA	L	VIR	VIR_1	1	1	5	1.5	18372.26117	14.3003106732791	1
sp|P21333|FLNA_HUMAN	FVPAEMGTHTVSVK[6] M+15.9949_3	NA_NA	FVPAEMGTHTVSVK[6] M+15.9949_3_NA_NA	L	VIR	VIR_1	1	1	5	1.5	73680.34554	16.3040613031767	1
sp|P21333|FLNA_HUMAN	GAGTGGLGLAVEGPSEAK_2	NA_NA	GAGTGGLGLAVEGPSEAK_2_NA_NA	L	VIR	VIR_1	1	1	5	1.5	224261.273	17.9098900780827	1
sp|P21333|FLNA_HUMAN	GEITGEVR_2	NA_NA	GEITGEVR_2_NA_NA	L	VIR	VIR_1	1	1	5	1.5	2633.290067	11.4977198295412	1
sp|P21333|FLNA_HUMAN	GKLDVQFSGLTK_3	NA_NA	GKLDVQFSGLTK_3_NA_NA	L	VIR	VIR_1	1	1	5	1.5	55544.95001	15.896437227717	1
sp|P21333|FLNA_HUMAN	GLVEPVDVVDNADGTQTVNYVPSR_2	NA_NA	GLVEPVDVVDNADGTQTVNYVPSR_2_NA_NA	L	VIR	VIR_1	1	1	5	1.5	70142.89032	16.233078355655	1
sp|P21333|FLNA_HUMAN	GLVEPVDVVDNADGTQTVNYVPSR_3	NA_NA	GLVEPVDVVDNADGTQTVNYVPSR_3_NA_NA	L	VIR	VIR_1	1	1	5	1.5	89385.79285	16.5828270208019	1
sp|P21333|FLNA_HUMAN	GQHVPGSPFQFTVGPLGEGGAHK_3	NA_NA	GQHVPGSPFQFTVGPLGEGGAHK_3_NA_NA	L	VIR	VIR_1	1	1	5	1.5	25956.82822	14.7988955806987	1
sp|P21333|FLNA_HUMAN	GQHVPGSPFQFTVGPLGEGGAHK_4	NA_NA	GQHVPGSPFQFTVGPLGEGGAHK_4_NA_NA	L	VIR	VIR_1	1	1	5	1.5	91377.0149	16.6146127893223	1
sp|P21333|FLNA_HUMAN	GTVEPQLEAR_2	NA_NA	GTVEPQLEAR_2_NA_NA	L	VIR	VIR_1	1	1	5	1.5	204142.1673	17.7742837848636	1
sp|P21333|FLNA_HUMAN	HTAMVSWGGVSIPNSPFR_3	NA_NA	HTAMVSWGGVSIPNSPFR_3_NA_NA	L	VIR	VIR_1	1	1	5	1.5	36093.75252	15.2745306180419	1
sp|P21333|FLNA_HUMAN	HTAMVSWGGVSIPNSPFR[4] M+15.9949_3	NA_NA	HTAMVSWGGVSIPNSPFR[4] M+15.9949_3_NA_NA	L	VIR	VIR_1	1	1	5	1.5	35485.73231	15.2500205550766	1
sp|P21333|FLNA_HUMAN	IANLQTDLSDGLR_2	NA_NA	IANLQTDLSDGLR_2_NA_NA	L	VIR	VIR_1	1	1	5	1.5	205317.2943	17.7825647245363	1
sp|P21333|FLNA_HUMAN	IECDDKGDGSCDVR[3] C+57.0215|[11] C+57.0215_3	NA_NA	IECDDKGDGSCDVR[3] C+57.0215|[11] C+57.0215_3_NA_NA	L	VIR	VIR_1	1	1	5	1.5	NA	NA	1
sp|P21333|FLNA_HUMAN	IPEISIQDMTAQVTSPSGK_2	NA_NA	IPEISIQDMTAQVTSPSGK_2_NA_NA	L	VIR	VIR_1	1	1	5	1.5	78318.79813	16.3921401016022	1
sp|P21333|FLNA_HUMAN	IVGPSGAAVPCK[11] C+57.0215_2	NA_NA	IVGPSGAAVPCK[11] C+57.0215_2_NA_NA	L	VIR	VIR_1	1	1	5	1.5	99494.19815	16.7373938754827	1
sp|P21333|FLNA_HUMAN	KGEITGEVR_2	NA_NA	KGEITGEVR_2_NA_NA	L	VIR	VIR_1	1	1	5	1.5	11399.716951	13.6117794793721	1
sp|P21333|FLNA_HUMAN	KRAEFTVETR_3	NA_NA	KRAEFTVETR_3_NA_NA	L	VIR	VIR_1	1	1	5	1.5	17269.59873	14.2110160372281	1
sp|P21333|FLNA_HUMAN	KTHIQDNHDGTYTVAYVPDVTGR_3	NA_NA	KTHIQDNHDGTYTVAYVPDVTGR_3_NA_NA	L	VIR	VIR_1	1	1	5	1.5	15301.21983	14.0364281466306	1
sp|P21333|FLNA_HUMAN	KTHIQDNHDGTYTVAYVPDVTGR_4	NA_NA	KTHIQDNHDGTYTVAYVPDVTGR_4_NA_NA	L	VIR	VIR_1	1	1	5	1.5	123511.9693	17.0493604280868	1
sp|P21333|FLNA_HUMAN	LDVQFSGLTK_2	NA_NA	LDVQFSGLTK_2_NA_NA	L	VIR	VIR_1	1	1	5	1.5	53902.75862	15.8531405846018	1
sp|P21333|FLNA_HUMAN	LIALLEVLSQK_2	NA_NA	LIALLEVLSQK_2_NA_NA	L	VIR	VIR_1	1	1	5	1.5	855354.2477	19.8412316113169	1
sp|P21333|FLNA_HUMAN	LIALLEVLSQKK_3	NA_NA	LIALLEVLSQKK_3_NA_NA	L	VIR	VIR_1	1	1	5	1.5	15988.35834	14.0998032886183	1
sp|P21333|FLNA_HUMAN	LKPGAPLRPK_2	NA_NA	LKPGAPLRPK_2_NA_NA	L	VIR	VIR_1	1	1	5	1.5	9452.899752	13.3416103363892	1
sp|P21333|FLNA_HUMAN	LKPGAPLRPK_3	NA_NA	LKPGAPLRPK_3_NA_NA	L	VIR	VIR_1	1	1	5	1.5	355180.832	18.5732632968309	1
sp|P21333|FLNA_HUMAN	LQVEPAVDTSGVQCYGPGIEGQGVFR[14] C+57.0215_3	NA_NA	LQVEPAVDTSGVQCYGPGIEGQGVFR[14] C+57.0215_3_NA_NA	L	VIR	VIR_1	1	1	5	1.5	41974.97617	15.4923109820163	1
sp|P21333|FLNA_HUMAN	LSPFMADIR_2	NA_NA	LSPFMADIR_2_NA_NA	L	VIR	VIR_1	1	1	5	1.5	71647.96741	16.2637072529744	1
sp|P21333|FLNA_HUMAN	LSPFMADIR[5] M+15.9949_2	NA_NA	LSPFMADIR[5] M+15.9949_2_NA_NA	L	VIR	VIR_1	1	1	5	1.5	58039.25855	15.9598105650307	1
sp|P21333|FLNA_HUMAN	LTVSSLQESGLK_2	NA_NA	LTVSSLQESGLK_2_NA_NA	L	VIR	VIR_1	1	1	5	1.5	119849.6878184	17.0059357218812	1
sp|P21333|FLNA_HUMAN	LVSNHSLHETSSVFVDSLTK_3	NA_NA	LVSNHSLHETSSVFVDSLTK_3_NA_NA	L	VIR	VIR_1	1	1	5	1.5	109682.554	16.8780436411107	1
sp|P21333|FLNA_HUMAN	LVSNHSLHETSSVFVDSLTK_4	NA_NA	LVSNHSLHETSSVFVDSLTK_4_NA_NA	L	VIR	VIR_1	1	1	5	1.5	79947.4858	16.4218341402379	1
sp|P21333|FLNA_HUMAN	LYSVSYLLK_2	NA_NA	LYSVSYLLK_2_NA_NA	L	VIR	VIR_1	1	1	5	1.5	124621.8047	17.0622660852192	1
sp|P21333|FLNA_HUMAN	MDCQECPEGYR[3] C+57.0215|[6] C+57.0215_2	NA_NA	MDCQECPEGYR[3] C+57.0215|[6] C+57.0215_2_NA_NA	L	VIR	VIR_1	1	1	5	1.5	26776.71306	14.8437603513086	1
sp|P21333|FLNA_HUMAN	NGHVGISFVPK_2	NA_NA	NGHVGISFVPK_2_NA_NA	L	VIR	VIR_1	1	1	5	1.5	51710.38536	15.7932355321207	1
sp|P21333|FLNA_HUMAN	NGHVGISFVPK_3	NA_NA	NGHVGISFVPK_3_NA_NA	L	VIR	VIR_1	1	1	5	1.5	91992.99012	16.6243054076733	1
sp|P21333|FLNA_HUMAN	NGQHVASSPIPVVISQSEIGDASR_3	NA_NA	NGQHVASSPIPVVISQSEIGDASR_3_NA_NA	L	VIR	VIR_1	1	1	5	1.5	147674.3901	17.3071292243827	1
sp|P21333|FLNA_HUMAN	QMQLENVSVALEFLDR_2	NA_NA	QMQLENVSVALEFLDR_2_NA_NA	L	VIR	VIR_1	1	1	5	1.5	37494.15859	15.3294473240499	1
sp|P21333|FLNA_HUMAN	QMQLENVSVALEFLDR[2] M+15.9949_2	NA_NA	QMQLENVSVALEFLDR[2] M+15.9949_2_NA_NA	L	VIR	VIR_1	1	1	5	1.5	23168.92702	14.6349727087613	1
sp|P21333|FLNA_HUMAN	RAEFTVETR_2	NA_NA	RAEFTVETR_2_NA_NA	L	VIR	VIR_1	1	1	5	1.5	58480.48511	15.9707367547495	1
sp|P21333|FLNA_HUMAN	RLTVSSLQESGLK_2	NA_NA	RLTVSSLQESGLK_2_NA_NA	L	VIR	VIR_1	1	1	5	1.5	21365.94623	14.5180946867214	1
sp|P21333|FLNA_HUMAN	RLTVSSLQESGLK_3	NA_NA	RLTVSSLQESGLK_3_NA_NA	L	VIR	VIR_1	1	1	5	1.5	47687.96443	15.6764066782287	1
sp|P21333|FLNA_HUMAN	SAGQGEVLVYVEDPAGHQEEAK_3	NA_NA	SAGQGEVLVYVEDPAGHQEEAK_3_NA_NA	L	VIR	VIR_1	1	1	5	1.5	250100.7192	18.0672187769854	1
sp|P21333|FLNA_HUMAN	SPFEVK_2	NA_NA	SPFEVK_2_NA_NA	L	VIR	VIR_1	1	1	5	1.5	79072.57617	16.4059589040545	1
sp|P21333|FLNA_HUMAN	SPFSVAVSPSLDLSK_2	NA_NA	SPFSVAVSPSLDLSK_2_NA_NA	L	VIR	VIR_1	1	1	5	1.5	203523.1462	17.7699024488608	1
sp|P21333|FLNA_HUMAN	SPYTVTVGQACNPSACR[11] C+57.0215|[16] C+57.0215_2	NA_NA	SPYTVTVGQACNPSACR[11] C+57.0215|[16] C+57.0215_2_NA_NA	L	VIR	VIR_1	1	1	5	1.5	39525.67105	15.4055714321527	1
sp|P21333|FLNA_HUMAN	TFSVWYVPEVTGTHK_2	NA_NA	TFSVWYVPEVTGTHK_2_NA_NA	L	VIR	VIR_1	1	1	5	1.5	16371.60318	14.1339770797266	1
sp|P21333|FLNA_HUMAN	TFSVWYVPEVTGTHK_3	NA_NA	TFSVWYVPEVTGTHK_3_NA_NA	L	VIR	VIR_1	1	1	5	1.5	165519.6442	17.4717120198924	1
sp|P21333|FLNA_HUMAN	TGVAVNKPAEFTVDAK_2	NA_NA	TGVAVNKPAEFTVDAK_2_NA_NA	L	VIR	VIR_1	1	1	5	1.5	43825.56507	15.5545541685598	1
sp|P21333|FLNA_HUMAN	TGVAVNKPAEFTVDAK_3	NA_NA	TGVAVNKPAEFTVDAK_3_NA_NA	L	VIR	VIR_1	1	1	5	1.5	304045.4454	18.3489965489066	1
sp|P21333|FLNA_HUMAN	TGVELGKPTHFTVNAK_3	NA_NA	TGVELGKPTHFTVNAK_3_NA_NA	L	VIR	VIR_1	1	1	5	1.5	165890.9144	17.4749444449709	1
sp|P21333|FLNA_HUMAN	TGVELGKPTHFTVNAK_4	NA_NA	TGVELGKPTHFTVNAK_4_NA_NA	L	VIR	VIR_1	1	1	5	1.5	115092.7399	16.9475064012977	1
sp|P21333|FLNA_HUMAN	THEAEIVEGENHTYCIR[15] C+57.0215_3	NA_NA	THEAEIVEGENHTYCIR[15] C+57.0215_3_NA_NA	L	VIR	VIR_1	1	1	5	1.5	43008.22743	15.527394148204	1
sp|P21333|FLNA_HUMAN	THEAEIVEGENHTYCIR[15] C+57.0215_4	NA_NA	THEAEIVEGENHTYCIR[15] C+57.0215_4_NA_NA	L	VIR	VIR_1	1	1	5	1.5	19079.87353	14.3548330844417	1
sp|P21333|FLNA_HUMAN	THIQDNHDGTYTVAYVPDVTGR_4	NA_NA	THIQDNHDGTYTVAYVPDVTGR_4_NA_NA	L	VIR	VIR_1	1	1	5	1.5	29291.62808	14.9732698588629	1
sp|P21333|FLNA_HUMAN	TPCEEILVK[3] C+57.0215_2	NA_NA	TPCEEILVK[3] C+57.0215_2_NA_NA	L	VIR	VIR_1	1	1	5	1.5	113599.8798	16.928670879115	1
sp|P21333|FLNA_HUMAN	VANPSGNLTETYVQDR_2	NA_NA	VANPSGNLTETYVQDR_2_NA_NA	L	VIR	VIR_1	1	1	5	1.5	229439.8725	17.9428256982322	1
sp|P21333|FLNA_HUMAN	VAQPTITDNK_2	NA_NA	VAQPTITDNK_2_NA_NA	L	VIR	VIR_1	1	1	5	1.5	104701.576	16.810992729104	1
sp|P21333|FLNA_HUMAN	VAQPTITDNKDGTVTVR_3	NA_NA	VAQPTITDNKDGTVTVR_3_NA_NA	L	VIR	VIR_1	1	1	5	1.5	223369.9891	17.9041449361737	1
sp|P21333|FLNA_HUMAN	VDINTEDLEDGTCR[13] C+57.0215_2	NA_NA	VDINTEDLEDGTCR[13] C+57.0215_2_NA_NA	L	VIR	VIR_1	1	1	5	1.5	15826.01281	14.0850793059928	1
sp|P21333|FLNA_HUMAN	VDVGKDQEFTVK_2	NA_NA	VDVGKDQEFTVK_2_NA_NA	L	VIR	VIR_1	1	1	5	1.5	33657.19858	15.1736965764255	1
sp|P21333|FLNA_HUMAN	VDVGKDQEFTVK_3	NA_NA	VDVGKDQEFTVK_3_NA_NA	L	VIR	VIR_1	1	1	5	1.5	86771.51116	16.5400029303832	1
sp|P21333|FLNA_HUMAN	VGSAADIPINISETDLSLLTATVVPPSGR_3	NA_NA	VGSAADIPINISETDLSLLTATVVPPSGR_3_NA_NA	L	VIR	VIR_1	1	1	5	1.5	10328.02794	13.4693462845276	1
sp|P21333|FLNA_HUMAN	VHGPGIQSGTTNKPNK_4	NA_NA	VHGPGIQSGTTNKPNK_4_NA_NA	L	VIR	VIR_1	1	1	5	1.5	284767.2312	18.2544927125083	1
sp|P21333|FLNA_HUMAN	VHSPSGALEECYVTEIDQDK[11] C+57.0215_3	NA_NA	VHSPSGALEECYVTEIDQDK[11] C+57.0215_3_NA_NA	L	VIR	VIR_1	1	1	5	1.5	64274.19039	16.1070210086101	1
sp|P21333|FLNA_HUMAN	VHSPSGALEECYVTEIDQDKYAVR[11] C+57.0215_4	NA_NA	VHSPSGALEECYVTEIDQDKYAVR[11] C+57.0215_4_NA_NA	L	VIR	VIR_1	1	1	5	1.5	59029.07563	15.9842072258764	1
sp|P21333|FLNA_HUMAN	VNQPASFAVSLNGAK_2	NA_NA	VNQPASFAVSLNGAK_2_NA_NA	L	VIR	VIR_1	1	1	5	1.5	147329.9653	17.3037604593621	1
sp|P21333|FLNA_HUMAN	VPVHDVTDASK_2	NA_NA	VPVHDVTDASK_2_NA_NA	L	VIR	VIR_1	1	1	5	1.5	66854.2363	16.1638004572407	1
sp|P21333|FLNA_HUMAN	VPVHDVTDASK_3	NA_NA	VPVHDVTDASK_3_NA_NA	L	VIR	VIR_1	1	1	5	1.5	81803.87739	16.4549507024253	1
sp|P21333|FLNA_HUMAN	VQVQDNEGCPVEALVK[9] C+57.0215_2	NA_NA	VQVQDNEGCPVEALVK[9] C+57.0215_2_NA_NA	L	VIR	VIR_1	1	1	5	1.5	87314.47428	16.5490023077732	1
sp|P21333|FLNA_HUMAN	VSGQGLHEGHTFEPAEFIIDTR_3	NA_NA	VSGQGLHEGHTFEPAEFIIDTR_3_NA_NA	L	VIR	VIR_1	1	1	5	1.5	78012.71357	16.3864907320506	1
sp|P21333|FLNA_HUMAN	VSGQGLHEGHTFEPAEFIIDTR_4	NA_NA	VSGQGLHEGHTFEPAEFIIDTR_4_NA_NA	L	VIR	VIR_1	1	1	5	1.5	77712.21814	16.3809229170579	1
sp|P21333|FLNA_HUMAN	VTAQGPGLEPSGNIANK_2	NA_NA	VTAQGPGLEPSGNIANK_2_NA_NA	L	VIR	VIR_1	1	1	5	1.5	234972.083	17.9771989313646	1
sp|P21333|FLNA_HUMAN	VTVLFAGQHIAK_2	NA_NA	VTVLFAGQHIAK_2_NA_NA	L	VIR	VIR_1	1	1	5	1.5	75357.73894	16.3365371543721	1
sp|P21333|FLNA_HUMAN	VTVLFAGQHIAK_3	NA_NA	VTVLFAGQHIAK_3_NA_NA	L	VIR	VIR_1	1	1	5	1.5	134158.8656	17.1686519659334	1
sp|P21333|FLNA_HUMAN	VTYCPTEPGNYIINIK[4] C+57.0215_2	NA_NA	VTYCPTEPGNYIINIK[4] C+57.0215_2_NA_NA	L	VIR	VIR_1	1	1	5	1.5	23305.8287	14.6434722885028	1
sp|P21333|FLNA_HUMAN	VTYTPMAPGSYLISIK_2	NA_NA	VTYTPMAPGSYLISIK_2_NA_NA	L	VIR	VIR_1	1	1	5	1.5	91741.71917	16.6203594185798	1
sp|P21333|FLNA_HUMAN	VTYTPMAPGSYLISIK[6] M+15.9949_2	NA_NA	VTYTPMAPGSYLISIK[6] M+15.9949_2_NA_NA	L	VIR	VIR_1	1	1	5	1.5	75766.39574	16.3443395954191	1
sp|P21333|FLNA_HUMAN	VYGPGVAK_2	NA_NA	VYGPGVAK_2_NA_NA	L	VIR	VIR_1	1	1	5	1.5	7787.493755	13.0620124822134	1
sp|P21333|FLNA_HUMAN	WCNEHLK[2] C+57.0215_3	NA_NA	WCNEHLK[2] C+57.0215_3_NA_NA	L	VIR	VIR_1	1	1	5	1.5	65605.68359	16.1366022805586	1
sp|P21333|FLNA_HUMAN	WGDEHIPGSPYR_3	NA_NA	WGDEHIPGSPYR_3_NA_NA	L	VIR	VIR_1	1	1	5	1.5	108466.0345	16.8619529127199	1
sp|P21333|FLNA_HUMAN	YAPSEAGLHEMDIR_2	NA_NA	YAPSEAGLHEMDIR_2_NA_NA	L	VIR	VIR_1	1	1	5	1.5	32653.29531	15.130010069126	1
sp|P21333|FLNA_HUMAN	YAPSEAGLHEMDIR_3	NA_NA	YAPSEAGLHEMDIR_3_NA_NA	L	VIR	VIR_1	1	1	5	1.5	189955.2138	17.6703688817378	1
sp|P21333|FLNA_HUMAN	YAPSEAGLHEMDIR[11] M+15.9949_3	NA_NA	YAPSEAGLHEMDIR[11] M+15.9949_3_NA_NA	L	VIR	VIR_1	1	1	5	1.5	26177.39191	14.8111028426271	1
sp|P21333|FLNA_HUMAN	YGGPYHIGGSPFK_2	NA_NA	YGGPYHIGGSPFK_2_NA_NA	L	VIR	VIR_1	1	1	5	1.5	30200.44952	15.0173514994713	1
sp|P21333|FLNA_HUMAN	YGGPYHIGGSPFK_3	NA_NA	YGGPYHIGGSPFK_3_NA_NA	L	VIR	VIR_1	1	1	5	1.5	123012.2791	17.0435119035261	1
sp|P21333|FLNA_HUMAN	YKGQHVPGSPFQFTVGPLGEGGAHK_4	NA_NA	YKGQHVPGSPFQFTVGPLGEGGAHK_4_NA_NA	L	VIR	VIR_1	1	1	5	1.5	69740.33422	16.2247747539284	1
sp|P21333|FLNA_HUMAN	YNEQHVPGSPFTAR_2	NA_NA	YNEQHVPGSPFTAR_2_NA_NA	L	VIR	VIR_1	1	1	5	1.5	9931.663452	13.4128887556605	1
sp|P21333|FLNA_HUMAN	YNEQHVPGSPFTAR_3	NA_NA	YNEQHVPGSPFTAR_3_NA_NA	L	VIR	VIR_1	1	1	5	1.5	288995.0933	18.2757545689389	1
sp|P21333|FLNA_HUMAN	YTILIK_2	NA_NA	YTILIK_2_NA_NA	L	VIR	VIR_1	1	1	5	1.5	105158.1228	16.8172698642295	1
sp|P21333|FLNA_HUMAN	YTLIIK_2	NA_NA	YTLIIK_2_NA_NA	L	VIR	VIR_1	1	1	5	1.5	105158.1228	16.8172698642295	1
sp|P21333|FLNA_HUMAN	YTPVQQGPVGVNVTYGGDPIPK_2	NA_NA	YTPVQQGPVGVNVTYGGDPIPK_2_NA_NA	L	VIR	VIR_1	1	1	5	1.5	79858.50808	16.4202275956329	1
sp|P21333|FLNA_HUMAN	YVICVR[4] C+57.0215_2	NA_NA	YVICVR[4] C+57.0215_2_NA_NA	L	VIR	VIR_1	1	1	5	1.5	47798.36938	15.6797428780487	1
sp|P21589|5NTD_HUMAN	FPILSANIK_2	NA_NA	FPILSANIK_2_NA_NA	L	VIR	VIR_1	1	1	5	1.5	13064.28021	13.8084091159749	1
sp|P21589|5NTD_HUMAN	GPLASQISGLYLPYK_2	NA_NA	GPLASQISGLYLPYK_2_NA_NA	L	VIR	VIR_1	1	1	5	1.5	5712.397599	12.6149497795217	1
sp|P21589|5NTD_HUMAN	HDSGDQDINVVSTYISK_3	NA_NA	HDSGDQDINVVSTYISK_3_NA_NA	L	VIR	VIR_1	1	1	5	1.5	9171.601536	13.2980270588131	1
sp|P21589|5NTD_HUMAN	IEFDER_2	NA_NA	IEFDER_2_NA_NA	L	VIR	VIR_1	1	1	5	1.5	7327.91763	12.9742566678178	1
sp|P21589|5NTD_HUMAN	IIALGHSGFEMDK_3	NA_NA	IIALGHSGFEMDK_3_NA_NA	L	VIR	VIR_1	1	1	5	1.5	9576.205925	13.3603075570803	1
sp|P21589|5NTD_HUMAN	LDVLCTK[5] C+57.0215_2	NA_NA	LDVLCTK[5] C+57.0215_2_NA_NA	L	VIR	VIR_1	1	1	5	1.5	17466.40777	14.2273644026831	1
sp|P21589|5NTD_HUMAN	VLPVGDEVVGIVGYTSK_2	NA_NA	VLPVGDEVVGIVGYTSK_2_NA_NA	L	VIR	VIR_1	1	1	5	1.5	17574.88759	14.2362969376657	1
sp|P21589|5NTD_HUMAN	VLPVGDEVVGIVGYTSK_3	NA_NA	VLPVGDEVVGIVGYTSK_3_NA_NA	L	VIR	VIR_1	1	1	5	1.5	3154.27123	11.758160101176	1
sp|P21589|5NTD_HUMAN	YLGYLK_2	NA_NA	YLGYLK_2_NA_NA	L	VIR	VIR_1	1	1	5	1.5	7098.112957	12.9282889141609	1
sp|P21589|5NTD_HUMAN	YPFIVTSDDGR_2	NA_NA	YPFIVTSDDGR_2_NA_NA	L	VIR	VIR_1	1	1	5	1.5	10360.17492	13.4738298374265	1
sp|P21796|VDAC1_HUMAN	GYGFGLIK_2	NA_NA	GYGFGLIK_2_NA_NA	L	VIR	VIR_1	1	1	5	1.5	17649.83171	14.2424359034579	1
sp|P21796|VDAC1_HUMAN	LTFDSSFSPNTGK_2	NA_NA	LTFDSSFSPNTGK_2_NA_NA	L	VIR	VIR_1	1	1	5	1.5	13422.68877	13.8474551702841	1
sp|P21796|VDAC1_HUMAN	LTFDSSFSPNTGKK_3	NA_NA	LTFDSSFSPNTGKK_3_NA_NA	L	VIR	VIR_1	1	1	5	1.5	22396.07643	14.5860274844866	1
sp|P21796|VDAC1_HUMAN	VTQSNFAVGYK_2	NA_NA	VTQSNFAVGYK_2_NA_NA	L	VIR	VIR_1	1	1	5	1.5	61391.52891	16.0408210754255	1
sp|P21796|VDAC1_HUMAN	WTEYGLTFTEK_2	NA_NA	WTEYGLTFTEK_2_NA_NA	L	VIR	VIR_1	1	1	5	1.5	22501.53843	14.5928051177621	1
sp|P22314|UBA1_HUMAN	AAVATFLQSVQVPEFTPK_2	NA_NA	AAVATFLQSVQVPEFTPK_2_NA_NA	L	VIR	VIR_1	1	1	5	1.5	17381.57196	14.220340038854	1
sp|P22314|UBA1_HUMAN	AENYDIPSADR_2	NA_NA	AENYDIPSADR_2_NA_NA	L	VIR	VIR_1	1	1	5	1.5	17529.48072	14.2325647353297	1
sp|P22314|UBA1_HUMAN	ALPAVQQNNLDEDLIR_2	NA_NA	ALPAVQQNNLDEDLIR_2_NA_NA	L	VIR	VIR_1	1	1	5	1.5	4720.87847	12.3399087250036	1
sp|P22314|UBA1_HUMAN	DEFEGLFK_2	NA_NA	DEFEGLFK_2_NA_NA	L	VIR	VIR_1	1	1	5	1.5	7092.457466	12.9271389745872	1
sp|P22314|UBA1_HUMAN	DNPGVVTCLDEAR[8] C+57.0215_2	NA_NA	DNPGVVTCLDEAR[8] C+57.0215_2_NA_NA	L	VIR	VIR_1	1	1	5	1.5	6512.567637	12.8040798317519	1
sp|P22314|UBA1_HUMAN	GGIVSQVK_2	NA_NA	GGIVSQVK_2_NA_NA	L	VIR	VIR_1	1	1	5	1.5	1511.781891	10.6971033939373	1
sp|P22314|UBA1_HUMAN	GLGVEIAK_2	NA_NA	GLGVEIAK_2_NA_NA	L	VIR	VIR_1	1	1	5	1.5	19719.25058	14.4023861997724	1
sp|P22314|UBA1_HUMAN	KPLLESGTLGTK_2	NA_NA	KPLLESGTLGTK_2_NA_NA	L	VIR	VIR_1	1	1	5	1.5	12247.31462	13.7152469305061	1
sp|P22314|UBA1_HUMAN	LDQPMTEIVSR_2	NA_NA	LDQPMTEIVSR_2_NA_NA	L	VIR	VIR_1	1	1	5	1.5	60171.30748	16.0118571817518	1
sp|P22314|UBA1_HUMAN	LQTSSVLVSGLR_2	NA_NA	LQTSSVLVSGLR_2_NA_NA	L	VIR	VIR_1	1	1	5	1.5	20846.01344	14.4825529871353	1
sp|P22314|UBA1_HUMAN	NEEDAAELVALAQAVNAR_2	NA_NA	NEEDAAELVALAQAVNAR_2_NA_NA	L	VIR	VIR_1	1	1	5	1.5	12730.26378	13.7710437891022	1
sp|P22314|UBA1_HUMAN	NEEDAAELVALAQAVNAR_3	NA_NA	NEEDAAELVALAQAVNAR_3_NA_NA	L	VIR	VIR_1	1	1	5	1.5	3788.696045	12.0225547826795	1
sp|P22314|UBA1_HUMAN	NIILGGVK_2	NA_NA	NIILGGVK_2_NA_NA	L	VIR	VIR_1	1	1	5	1.5	15012.58228	14.0089536288827	1
sp|P22314|UBA1_HUMAN	SLVASLAEPDFVVTDFAK_2	NA_NA	SLVASLAEPDFVVTDFAK_2_NA_NA	L	VIR	VIR_1	1	1	5	1.5	33300.92547	15.1583437478635	1
sp|P22314|UBA1_HUMAN	YDGQVAVFGSDLQEK_2	NA_NA	YDGQVAVFGSDLQEK_2_NA_NA	L	VIR	VIR_1	1	1	5	1.5	9071.055174	13.2821237604048	1
sp|P22314|UBA1_HUMAN	YFLVGAGAIGCELLK[11] C+57.0215_2	NA_NA	YFLVGAGAIGCELLK[11] C+57.0215_2_NA_NA	L	VIR	VIR_1	1	1	5	1.5	23268.48856	14.6411589772396	1
sp|P23229|ITA6_HUMAN	AEALPLQR_2	NA_NA	AEALPLQR_2_NA_NA	L	VIR	VIR_1	1	1	5	1.5	25194.06181	14.7558652093549	1
sp|P23229|ITA6_HUMAN	CYVLSQNLR[1] C+57.0215_2	NA_NA	CYVLSQNLR[1] C+57.0215_2_NA_NA	L	VIR	VIR_1	1	1	5	1.5	46036.98057	15.6255746903528	1
sp|P23229|ITA6_HUMAN	DEITFVSGAPR_2	NA_NA	DEITFVSGAPR_2_NA_NA	L	VIR	VIR_1	1	1	5	1.5	24635.77733	14.7235364694673	1
sp|P23229|ITA6_HUMAN	DSMFGIAVK_2	NA_NA	DSMFGIAVK_2_NA_NA	L	VIR	VIR_1	1	1	5	1.5	10750.61708	13.5272009480589	1
sp|P23229|ITA6_HUMAN	EGCGDDNVCNSNLK[3] C+57.0215|[9] C+57.0215_2	NA_NA	EGCGDDNVCNSNLK[3] C+57.0215|[9] C+57.0215_2_NA_NA	L	VIR	VIR_1	1	1	5	1.5	6489.156436	12.7988843269254	1
sp|P23229|ITA6_HUMAN	FGSCQQGVAATFTK[4] C+57.0215_2	NA_NA	FGSCQQGVAATFTK[4] C+57.0215_2_NA_NA	L	VIR	VIR_1	1	1	5	1.5	33274.62632	15.1572039404045	1
sp|P23229|ITA6_HUMAN	FSYLPIQK_2	NA_NA	FSYLPIQK_2_NA_NA	L	VIR	VIR_1	1	1	5	1.5	24961.76215	14.7425012592715	1
sp|P23229|ITA6_HUMAN	LETTSNQDNLAPITAK_2	NA_NA	LETTSNQDNLAPITAK_2_NA_NA	L	VIR	VIR_1	1	1	5	1.5	4548.733028	12.2863181441792	1
sp|P23229|ITA6_HUMAN	LIATFPDTLTYSAYR_2	NA_NA	LIATFPDTLTYSAYR_2_NA_NA	L	VIR	VIR_1	1	1	5	1.5	23388.44208	14.6485772418945	1
sp|P23229|ITA6_HUMAN	LLLVGAPR_2	NA_NA	LLLVGAPR_2_NA_NA	L	VIR	VIR_1	1	1	5	1.5	30062.03447	15.0107241238916	1
sp|P23229|ITA6_HUMAN	LRPIPITASVEIQEPSSR_3	NA_NA	LRPIPITASVEIQEPSSR_3_NA_NA	L	VIR	VIR_1	1	1	5	1.5	22248.14483	14.5764665173204	1
sp|P23229|ITA6_HUMAN	SEDEVGSLIEYEFR_2	NA_NA	SEDEVGSLIEYEFR_2_NA_NA	L	VIR	VIR_1	1	1	5	1.5	1207.286743	10.3726217526919	1
sp|P23229|ITA6_HUMAN	SRPVINIQK_2	NA_NA	SRPVINIQK_2_NA_NA	L	VIR	VIR_1	1	1	5	1.5	17196.07521	14.2048608012226	1
sp|P23229|ITA6_HUMAN	SRPVINIQK_3	NA_NA	SRPVINIQK_3_NA_NA	L	VIR	VIR_1	1	1	5	1.5	9208.709709	13.3038524062935	1
sp|P23229|ITA6_HUMAN	TACGAPSGICLQVK[3] C+57.0215|[10] C+57.0215_2	NA_NA	TACGAPSGICLQVK[3] C+57.0215|[10] C+57.0215_2_NA_NA	L	VIR	VIR_1	1	1	5	1.5	19431.81366	14.3812020364304	1
sp|P23229|ITA6_HUMAN	TGGLYSCDITAR[7] C+57.0215_2	NA_NA	TGGLYSCDITAR[7] C+57.0215_2_NA_NA	L	VIR	VIR_1	1	1	5	1.5	28382.0499	14.927760268038	1
sp|P23229|ITA6_HUMAN	TITVTPNR_2	NA_NA	TITVTPNR_2_NA_NA	L	VIR	VIR_1	1	1	5	1.5	21312.71658	14.5144959707896	1
sp|P23229|ITA6_HUMAN	VNSLPEVLPILNSDEPK_2	NA_NA	VNSLPEVLPILNSDEPK_2_NA_NA	L	VIR	VIR_1	1	1	5	1.5	8877.349844	13.2509824339887	1
sp|P23229|ITA6_HUMAN	WNNVKPIR_2	NA_NA	WNNVKPIR_2_NA_NA	L	VIR	VIR_1	1	1	5	1.5	8749.426795	13.2300418851458	1
sp|P23229|ITA6_HUMAN	WNNVKPIR_3	NA_NA	WNNVKPIR_3_NA_NA	L	VIR	VIR_1	1	1	5	1.5	13258.88938	13.8297414102435	1
sp|P23229|ITA6_HUMAN	YTQELTLK_2	NA_NA	YTQELTLK_2_NA_NA	L	VIR	VIR_1	1	1	5	1.5	NA	NA	1
sp|P25445|TNR6_HUMAN	IDEIKNDNVQDTAEQK_3	NA_NA	IDEIKNDNVQDTAEQK_3_NA_NA	L	VIR	VIR_1	1	1	5	1.5	5555.059797	12.5746558224863	1
sp|P26006|ITA3_HUMAN	AAFVSEQQQK_2	NA_NA	AAFVSEQQQK_2_NA_NA	L	VIR	VIR_1	1	1	5	1.5	59079.74455	15.9854450640664	1
sp|P26006|ITA3_HUMAN	ARPVINIVHK_2	NA_NA	ARPVINIVHK_2_NA_NA	L	VIR	VIR_1	1	1	5	1.5	14815.50251	13.9898890361433	1
sp|P26006|ITA3_HUMAN	ARPVINIVHK_3	NA_NA	ARPVINIVHK_3_NA_NA	L	VIR	VIR_1	1	1	5	1.5	231418.0858	17.9552111892269	1
sp|P26006|ITA3_HUMAN	EAGNPGSLFGYSVALHR_3	NA_NA	EAGNPGSLFGYSVALHR_3_NA_NA	L	VIR	VIR_1	1	1	5	1.5	297517.8292	18.3176856974518	1
sp|P26006|ITA3_HUMAN	ECGPDNKCESNLQMR[2] C+57.0215|[8] C+57.0215_3	NA_NA	ECGPDNKCESNLQMR[2] C+57.0215|[8] C+57.0215_3_NA_NA	L	VIR	VIR_1	1	1	5	1.5	25074.5394	14.7490046757822	1
sp|P26006|ITA3_HUMAN	FAGSESAVFHGFFSMPEMR_3	NA_NA	FAGSESAVFHGFFSMPEMR_3_NA_NA	L	VIR	VIR_1	1	1	5	1.5	28730.48093	14.9453636187706	1
sp|P26006|ITA3_HUMAN	GNSYMIQR_2	NA_NA	GNSYMIQR_2_NA_NA	L	VIR	VIR_1	1	1	5	1.5	186762.2049	17.6459120969251	1
sp|P26006|ITA3_HUMAN	GNSYMIQR[5] M+15.9949_2	NA_NA	GNSYMIQR[5] M+15.9949_2_NA_NA	L	VIR	VIR_1	1	1	5	1.5	7776.333235	13.0599434243104	1
sp|P26006|ITA3_HUMAN	HMGAVFLLSQEAGGDLR_3	NA_NA	HMGAVFLLSQEAGGDLR_3_NA_NA	L	VIR	VIR_1	1	1	5	1.5	56240.15061	15.9143819338236	1
sp|P26006|ITA3_HUMAN	HMGAVFLLSQEAGGDLR[2] M+15.9949_3	NA_NA	HMGAVFLLSQEAGGDLR[2] M+15.9949_3_NA_NA	L	VIR	VIR_1	1	1	5	1.5	59614.11607	15.9984354638495	1
sp|P26006|ITA3_HUMAN	LELLLMDNLR_2	NA_NA	LELLLMDNLR_2_NA_NA	L	VIR	VIR_1	1	1	5	1.5	85663.2935	16.5214586215475	1
sp|P26006|ITA3_HUMAN	LQSFFGGTVMGESGMK_2	NA_NA	LQSFFGGTVMGESGMK_2_NA_NA	L	VIR	VIR_1	1	1	5	1.5	63339.2243	16.0858806750402	1
sp|P26006|ITA3_HUMAN	LQSFFGGTVMGESGMK[10] M+15.9949_2	NA_NA	LQSFFGGTVMGESGMK[10] M+15.9949_2_NA_NA	L	VIR	VIR_1	1	1	5	1.5	39481.23803	15.4039487056061	1
sp|P26006|ITA3_HUMAN	LQSFFGGTVMGESGMK[15] M+15.9949_2	NA_NA	LQSFFGGTVMGESGMK[15] M+15.9949_2_NA_NA	L	VIR	VIR_1	1	1	5	1.5	37906.27037	15.3452179914056	1
sp|P26006|ITA3_HUMAN	QPQQVIHGEK_3	NA_NA	QPQQVIHGEK_3_NA_NA	L	VIR	VIR_1	1	1	5	1.5	2174.865216	11.221779375889	1
sp|P26006|ITA3_HUMAN	SETVLTCATGR[7] C+57.0215_2	NA_NA	SETVLTCATGR[7] C+57.0215_2_NA_NA	L	VIR	VIR_1	1	1	5	1.5	52598.04184	15.817790566666	1
sp|P26006|ITA3_HUMAN	TGAVYLCPLTAHK[7] C+57.0215_2	NA_NA	TGAVYLCPLTAHK[7] C+57.0215_2_NA_NA	L	VIR	VIR_1	1	1	5	1.5	50582.15272	15.761409913699	1
sp|P26006|ITA3_HUMAN	TGAVYLCPLTAHK[7] C+57.0215_3	NA_NA	TGAVYLCPLTAHK[7] C+57.0215_3_NA_NA	L	VIR	VIR_1	1	1	5	1.5	226777.9321	17.9259898283558	1
sp|P26006|ITA3_HUMAN	TGAVYLCPLTAHKDDCER[7] C+57.0215|[16] C+57.0215_3	NA_NA	TGAVYLCPLTAHKDDCER[7] C+57.0215|[16] C+57.0215_3_NA_NA	L	VIR	VIR_1	1	1	5	1.5	71853.02294	16.2678303297123	1
sp|P26006|ITA3_HUMAN	TGAVYLCPLTAHKDDCER[7] C+57.0215|[16] C+57.0215_4	NA_NA	TGAVYLCPLTAHKDDCER[7] C+57.0215|[16] C+57.0215_4_NA_NA	L	VIR	VIR_1	1	1	5	1.5	70281.92211	16.2359351234302	1
sp|P26006|ITA3_HUMAN	TVEDVGSPLK_2	NA_NA	TVEDVGSPLK_2_NA_NA	L	VIR	VIR_1	1	1	5	1.5	153785.5402	17.3656294299874	1
sp|P26006|ITA3_HUMAN	VNGWATLFLR_2	NA_NA	VNGWATLFLR_2_NA_NA	L	VIR	VIR_1	1	1	5	1.5	23203.48811	14.6371231735254	1
sp|P26006|ITA3_HUMAN	VYIYHSSSK_2	NA_NA	VYIYHSSSK_2_NA_NA	L	VIR	VIR_1	1	1	5	1.5	18900.58204	14.3412121385623	1
sp|P26006|ITA3_HUMAN	YLLLAGAPR_2	NA_NA	YLLLAGAPR_2_NA_NA	L	VIR	VIR_1	1	1	5	1.5	421317.5065	18.8196174345057	1
sp|P26006|ITA3_HUMAN	YTQVLWSGSEDQR_2	NA_NA	YTQVLWSGSEDQR_2_NA_NA	L	VIR	VIR_1	1	1	5	1.5	67630.27126	16.1804506162147	1
sp|P26006|ITA3_HUMAN	YTQVLWSGSEDQRR_2	NA_NA	YTQVLWSGSEDQRR_2_NA_NA	L	VIR	VIR_1	1	1	5	1.5	23493.3373	14.6550331430245	1
sp|P26006|ITA3_HUMAN	YTQVLWSGSEDQRR_3	NA_NA	YTQVLWSGSEDQRR_3_NA_NA	L	VIR	VIR_1	1	1	5	1.5	156773.8802	17.3933947855659	1
sp|P27797|CALR_HUMAN	EQFLDGDGWTSR_2	NA_NA	EQFLDGDGWTSR_2_NA_NA	L	VIR	VIR_1	1	1	5	1.5	33362.3217	15.1610011660168	1
sp|P27797|CALR_HUMAN	FVLSSGK_2	NA_NA	FVLSSGK_2_NA_NA	L	VIR	VIR_1	1	1	5	1.5	51487.03778	15.7869907453932	1
sp|P27797|CALR_HUMAN	FYALSASFEPFSNK_2	NA_NA	FYALSASFEPFSNK_2_NA_NA	L	VIR	VIR_1	1	1	5	1.5	19864.378699	14.412965146653	1
sp|P27797|CALR_HUMAN	HEQNIDCGGGYVK[7] C+57.0215_2	NA_NA	HEQNIDCGGGYVK[7] C+57.0215_2_NA_NA	L	VIR	VIR_1	1	1	5	1.5	23659.68831	14.6652125438046	1
sp|P27797|CALR_HUMAN	HEQNIDCGGGYVK[7] C+57.0215_3	NA_NA	HEQNIDCGGGYVK[7] C+57.0215_3_NA_NA	L	VIR	VIR_1	1	1	5	1.5	27723.0809	14.8938690707543	1
sp|P27797|CALR_HUMAN	IKDPDASKPEDWDER_3	NA_NA	IKDPDASKPEDWDER_3_NA_NA	L	VIR	VIR_1	1	1	5	1.5	63706.44599	16.0942208315414	1
sp|P27797|CALR_HUMAN	IKDPDASKPEDWDER_4	NA_NA	IKDPDASKPEDWDER_4_NA_NA	L	VIR	VIR_1	1	1	5	1.5	25155.54057	14.7536576680782	1
sp|P27797|CALR_HUMAN	KVHVIFNYK_3	NA_NA	KVHVIFNYK_3_NA_NA	L	VIR	VIR_1	1	1	5	1.5	25918.05493	14.796738928376	1
sp|P27797|CALR_HUMAN	NVLINK_2	NA_NA	NVLINK_2_NA_NA	L	VIR	VIR_1	1	1	5	1.5	2050.023075	11.1364935297676	1
sp|P27797|CALR_HUMAN	QIDNPDYK_2	NA_NA	QIDNPDYK_2_NA_NA	L	VIR	VIR_1	1	1	5	1.5	1908.677384	11.0334266514666	1
sp|P27824|CALX_HUMAN	AEEDEILNR_2	NA_NA	AEEDEILNR_2_NA_NA	L	VIR	VIR_1	1	1	5	1.5	58498.32825	15.9711768722212	1
sp|P27824|CALX_HUMAN	APVPTGEVYFADSFDR_2	NA_NA	APVPTGEVYFADSFDR_2_NA_NA	L	VIR	VIR_1	1	1	5	1.5	245768.3513	18.0420087161056	1
sp|P27824|CALX_HUMAN	CESAPGCGVWQRPVIDNPNYK[1] C+57.0215|[7] C+57.0215_3	NA_NA	CESAPGCGVWQRPVIDNPNYK[1] C+57.0215|[7] C+57.0215_3_NA_NA	L	VIR	VIR_1	1	1	5	1.5	155016.2069	17.3771286275247	1
sp|P27824|CALX_HUMAN	DKGDEEEEGEEKLEEK_3	NA_NA	DKGDEEEEGEEKLEEK_3_NA_NA	L	VIR	VIR_1	1	1	5	1.5	33081.77295	15.1488180307724	1
sp|P27824|CALX_HUMAN	EIEDPEDR_2	NA_NA	EIEDPEDR_2_NA_NA	L	VIR	VIR_1	1	1	5	1.5	1529.603367	10.7140109851422	1
sp|P27824|CALX_HUMAN	GLVLMSR_2	NA_NA	GLVLMSR_2_NA_NA	L	VIR	VIR_1	1	1	5	1.5	144481.2975	17.2755923247565	1
sp|P27824|CALX_HUMAN	GLVLMSR[5] M+15.9949_2	NA_NA	GLVLMSR[5] M+15.9949_2_NA_NA	L	VIR	VIR_1	1	1	5	1.5	10282.97615	13.4630393528279	1
sp|P27824|CALX_HUMAN	GTLSGWILSK_2	NA_NA	GTLSGWILSK_2_NA_NA	L	VIR	VIR_1	1	1	5	1.5	127944.4373	17.1002269948023	1
sp|P27824|CALX_HUMAN	IPDPEAVKPDDWDEDAPAK_3	NA_NA	IPDPEAVKPDDWDEDAPAK_3_NA_NA	L	VIR	VIR_1	1	1	5	1.5	208474.5618	17.8045809266201	1
sp|P27824|CALX_HUMAN	IVDDWANDGWGLK_2	NA_NA	IVDDWANDGWGLK_2_NA_NA	L	VIR	VIR_1	1	1	5	1.5	30210.57367	15.0178350556292	1
sp|P27824|CALX_HUMAN	IVDDWANDGWGLKK_3	NA_NA	IVDDWANDGWGLKK_3_NA_NA	L	VIR	VIR_1	1	1	5	1.5	39101.66014	15.3900113372659	1
sp|P27824|CALX_HUMAN	KPEDWDERPK_2	NA_NA	KPEDWDERPK_2_NA_NA	L	VIR	VIR_1	1	1	5	1.5	17379.22821	14.2201454911744	1
sp|P27824|CALX_HUMAN	KPEDWDERPK_3	NA_NA	KPEDWDERPK_3_NA_NA	L	VIR	VIR_1	1	1	5	1.5	266672.2955	18.1597775223315	1
sp|P27824|CALX_HUMAN	LHFIFR_2	NA_NA	LHFIFR_2_NA_NA	L	VIR	VIR_1	1	1	5	1.5	63278.41596	16.084494961373	1
sp|P27824|CALX_HUMAN	TDAPQPDVKEEEEEKEEEK_3	NA_NA	TDAPQPDVKEEEEEKEEEK_3_NA_NA	L	VIR	VIR_1	1	1	5	1.5	12746.84376	13.7729215421606	1
sp|P27824|CALX_HUMAN	TDAPQPDVKEEEEEKEEEK_4	NA_NA	TDAPQPDVKEEEEEKEEEK_4_NA_NA	L	VIR	VIR_1	1	1	5	1.5	22532.84136	14.5948107227847	1
sp|P27824|CALX_HUMAN	TPELNLDQFHDK_2	NA_NA	TPELNLDQFHDK_2_NA_NA	L	VIR	VIR_1	1	1	5	1.5	43171.83704	15.5328719592967	1
sp|P27824|CALX_HUMAN	TPELNLDQFHDK_3	NA_NA	TPELNLDQFHDK_3_NA_NA	L	VIR	VIR_1	1	1	5	1.5	133662.873	17.163308360249	1
sp|P27824|CALX_HUMAN	TPYTIMFGPDK_2	NA_NA	TPYTIMFGPDK_2_NA_NA	L	VIR	VIR_1	1	1	5	1.5	84651.8897	16.5043237499317	1
sp|P27824|CALX_HUMAN	TPYTIMFGPDK[6] M+15.9949_2	NA_NA	TPYTIMFGPDK[6] M+15.9949_2_NA_NA	L	VIR	VIR_1	1	1	5	1.5	23276.25492	14.6416404274883	1
sp|P27824|CALX_HUMAN	WEVEEMK_2	NA_NA	WEVEEMK_2_NA_NA	L	VIR	VIR_1	1	1	5	1.5	15783.41804	14.0811911435685	1
sp|P27824|CALX_HUMAN	YDGKWEVEEMK_3	NA_NA	YDGKWEVEEMK_3_NA_NA	L	VIR	VIR_1	1	1	5	1.5	22298.0265	14.5796975051189	1
sp|P28799|GRN_HUMAN	CITPTGTHPLAK[1] C+57.0215_3	NA_NA	CITPTGTHPLAK[1] C+57.0215_3_NA_NA	L	VIR	VIR_1	1	1	5	1.5	19557.65457	14.3905148429628	1
sp|P28799|GRN_HUMAN	EVVSAQPATFLAR_2	NA_NA	EVVSAQPATFLAR_2_NA_NA	L	VIR	VIR_1	1	1	5	1.5	19496.66229	14.3860086403966	1
sp|P28799|GRN_HUMAN	GSEIVAGLEK_2	NA_NA	GSEIVAGLEK_2_NA_NA	L	VIR	VIR_1	1	1	5	1.5	14284.24771	13.9372065336206	1
sp|P28799|GRN_HUMAN	LPAHTVGDVK_3	NA_NA	LPAHTVGDVK_3_NA_NA	L	VIR	VIR_1	1	1	5	1.5	3880.942346	12.0572603820928	1
sp|P28799|GRN_HUMAN	QHCCPAGYTCNVK[3] C+57.0215|[4] C+57.0215|[10] C+57.0215_3	NA_NA	QHCCPAGYTCNVK[3] C+57.0215|[4] C+57.0215|[10] C+57.0215_3_NA_NA	L	VIR	VIR_1	1	1	5	1.5	4556.22563	12.2886925738926	1
sp|P28799|GRN_HUMAN	VHCCPHGAFCDLVHTR[3] C+57.0215|[4] C+57.0215|[10] C+57.0215_4	NA_NA	VHCCPHGAFCDLVHTR[3] C+57.0215|[4] C+57.0215|[10] C+57.0215_4_NA_NA	L	VIR	VIR_1	1	1	5	1.5	5102.358699	12.4520177058792	1
sp|P29317|EPHA2_HUMAN	DCNSFPGGASSCK[2] C+57.0215|[12] C+57.0215_2	NA_NA	DCNSFPGGASSCK[2] C+57.0215|[12] C+57.0215_2_NA_NA	L	VIR	VIR_1	1	1	5	1.5	7437.186755	12.9956103810898	1
sp|P29317|EPHA2_HUMAN	DQVNTVGIPI_2	NA_NA	DQVNTVGIPI_2_NA_NA	L	VIR	VIR_1	1	1	5	1.5	766.3649796	9.71695692220957	1
sp|P29317|EPHA2_HUMAN	EVPVAIK_2	NA_NA	EVPVAIK_2_NA_NA	L	VIR	VIR_1	1	1	5	1.5	43773.84796	15.5528506862141	1
sp|P29317|EPHA2_HUMAN	FADIVSILDK_2	NA_NA	FADIVSILDK_2_NA_NA	L	VIR	VIR_1	1	1	5	1.5	40803.25611	15.4514657601137	1
sp|P29317|EPHA2_HUMAN	IAYSLLGLK_2	NA_NA	IAYSLLGLK_2_NA_NA	L	VIR	VIR_1	1	1	5	1.5	17847.01224	14.2584640494637	1
sp|P29317|EPHA2_HUMAN	IDTIAPDEITVSSDFEAR_2	NA_NA	IDTIAPDEITVSSDFEAR_2_NA_NA	L	VIR	VIR_1	1	1	5	1.5	15824.92499	14.084980137208	1
sp|P29317|EPHA2_HUMAN	NILVNSNLVCK[10] C+57.0215_2	NA_NA	NILVNSNLVCK[10] C+57.0215_2_NA_NA	L	VIR	VIR_1	1	1	5	1.5	67958.74183	16.1874406189981	1
sp|P29317|EPHA2_HUMAN	QSPEDVYFSK_2	NA_NA	QSPEDVYFSK_2_NA_NA	L	VIR	VIR_1	1	1	5	1.5	36583.04214	15.2939565263224	1
sp|P29317|EPHA2_HUMAN	SEQLKPLK_2	NA_NA	SEQLKPLK_2_NA_NA	L	VIR	VIR_1	1	1	5	1.5	5641.826437	12.5970156650974	1
sp|P29317|EPHA2_HUMAN	SVGPLTR_2	NA_NA	SVGPLTR_2_NA_NA	L	VIR	VIR_1	1	1	5	1.5	5219.601004	12.4847929097324	1
sp|P29317|EPHA2_HUMAN	TVSEWLESIK_2	NA_NA	TVSEWLESIK_2_NA_NA	L	VIR	VIR_1	1	1	5	1.5	17681.17279	14.2449954475859	1
sp|P29317|EPHA2_HUMAN	TYVDPHTYEDPNQAVLK_3	NA_NA	TYVDPHTYEDPNQAVLK_3_NA_NA	L	VIR	VIR_1	1	1	5	1.5	64021.4792	16.1013374862702	1
sp|P29317|EPHA2_HUMAN	VEDACQACSPGFFK[5] C+57.0215|[8] C+57.0215_2	NA_NA	VEDACQACSPGFFK[5] C+57.0215|[8] C+57.0215_2_NA_NA	L	VIR	VIR_1	1	1	5	1.5	34617.23602	15.2142720146009	1
sp|P29317|EPHA2_HUMAN	VIGAGEFGEVYK_2	NA_NA	VIGAGEFGEVYK_2_NA_NA	L	VIR	VIR_1	1	1	5	1.5	70611.25317	16.2426795970563	1
sp|P29317|EPHA2_HUMAN	VLEDDPEATYTTSGGK_2	NA_NA	VLEDDPEATYTTSGGK_2_NA_NA	L	VIR	VIR_1	1	1	5	1.5	47528.98563	15.6715890876768	1
sp|P29317|EPHA2_HUMAN	VVQMTNDDIKR_2	NA_NA	VVQMTNDDIKR_2_NA_NA	L	VIR	VIR_1	1	1	5	1.5	6422.751791	12.7840449251894	1
sp|P29317|EPHA2_HUMAN	VVQMTNDDIKR_3	NA_NA	VVQMTNDDIKR_3_NA_NA	L	VIR	VIR_1	1	1	5	1.5	32218.05459	15.110650858892	1
sp|P29317|EPHA2_HUMAN	YEVTYR_2	NA_NA	YEVTYR_2_NA_NA	L	VIR	VIR_1	1	1	5	1.5	27877.62188	14.901888972247	1
sp|P29317|EPHA2_HUMAN	YLANMNYVHR_2	NA_NA	YLANMNYVHR_2_NA_NA	L	VIR	VIR_1	1	1	5	1.5	13277.22997	13.8317356643471	1
sp|P29317|EPHA2_HUMAN	YLANMNYVHR_3	NA_NA	YLANMNYVHR_3_NA_NA	L	VIR	VIR_1	1	1	5	1.5	24201.75252	14.6978929969683	1
sp|P29317|EPHA2_HUMAN	YSEPPHGLTR_3	NA_NA	YSEPPHGLTR_3_NA_NA	L	VIR	VIR_1	1	1	5	1.5	38431.15923	15.3650579701287	1
sp|P29323|EPHB2_HUMAN	AGAIYVFQVR_2	NA_NA	AGAIYVFQVR_2_NA_NA	L	VIR	VIR_1	1	1	5	1.5	6959.231895	12.8997814625996	1
sp|P29323|EPHB2_HUMAN	ANQGDEACTHCPINSR[8] C+57.0215|[11] C+57.0215_3	NA_NA	ANQGDEACTHCPINSR[8] C+57.0215|[11] C+57.0215_3_NA_NA	L	VIR	VIR_1	1	1	5	1.5	10411.72678	13.4809908346759	1
sp|P29323|EPHB2_HUMAN	CGDNVQYAPR[1] C+57.0215_2	NA_NA	CGDNVQYAPR[1] C+57.0215_2_NA_NA	L	VIR	VIR_1	1	1	5	1.5	3694.757888	11.9863332108163	1
sp|P29323|EPHB2_HUMAN	EIFVAIK_2	NA_NA	EIFVAIK_2_NA_NA	L	VIR	VIR_1	1	1	5	1.5	3839.87291	12.0419119432224	1
sp|P29323|EPHB2_HUMAN	QLGLTEPR_2	NA_NA	QLGLTEPR_2_NA_NA	L	VIR	VIR_1	1	1	5	1.5	5583.695478	12.5820736434123	1
sp|P29323|EPHB2_HUMAN	SPTNTVTVQGLK_2	NA_NA	SPTNTVTVQGLK_2_NA_NA	L	VIR	VIR_1	1	1	5	1.5	8822.637892	13.2420634545634	1
sp|P29323|EPHB2_HUMAN	VGVTLAGHQK_2	NA_NA	VGVTLAGHQK_2_NA_NA	L	VIR	VIR_1	1	1	5	1.5	1929.71134	11.0492384360202	1
sp|P30443|1A01_HUMAN	FIAVGYVDDTQFVR_2	NA_NA	FIAVGYVDDTQFVR_2_NA_NA	L	VIR	VIR_1	1	1	5	1.5	55123.75143	15.8854555494513	1
sp|P30443|1A01_HUMAN	THMTHHPISDHEATLR_4	NA_NA	THMTHHPISDHEATLR_4_NA_NA	L	VIR	VIR_1	1	1	5	1.5	13393.40385	13.8443041351015	1
sp|P30443|1A01_HUMAN	THMTHHPISDHEATLR[3] M+15.9949_4	NA_NA	THMTHHPISDHEATLR[3] M+15.9949_4_NA_NA	L	VIR	VIR_1	1	1	5	1.5	33555.65868	15.1693375526434	1
sp|P30530|UFO_HUMAN	APLQGTLLGYR_2	NA_NA	APLQGTLLGYR_2_NA_NA	L	VIR	VIR_1	1	1	5	1.5	35756.17139	15.2609737433948	1
sp|P30530|UFO_HUMAN	DSCSCLTAAEVHPAGR[3] C+57.0215|[5] C+57.0215_3	NA_NA	DSCSCLTAAEVHPAGR[3] C+57.0215|[5] C+57.0215_3_NA_NA	L	VIR	VIR_1	1	1	5	1.5	5767.393524	12.6287728455354	1
sp|P30530|UFO_HUMAN	LGDQPVYLPTQMLVK_2	NA_NA	LGDQPVYLPTQMLVK_2_NA_NA	L	VIR	VIR_1	1	1	5	1.5	8511.928846	13.1903394719414	1
sp|P30530|UFO_HUMAN	NLHLVSR_2	NA_NA	NLHLVSR_2_NA_NA	L	VIR	VIR_1	1	1	5	1.5	7289.689223	12.9667106913128	1
sp|P30530|UFO_HUMAN	TATITVLPQQPR_2	NA_NA	TATITVLPQQPR_2_NA_NA	L	VIR	VIR_1	1	1	5	1.5	26934.29484	14.8522257707348	1
sp|P30530|UFO_HUMAN	YGEVFEPTVER_2	NA_NA	YGEVFEPTVER_2_NA_NA	L	VIR	VIR_1	1	1	5	1.5	38473.80296	15.3666579164091	1
sp|P30825|CTR1_HUMAN	VIYAMAEDGLLFK_2	NA_NA	VIYAMAEDGLLFK_2_NA_NA	L	VIR	VIR_1	1	1	5	1.5	6255.949886	12.7460823368305	1
sp|P31641|SC6A6_HUMAN	GLTLPGAGAGIK_2	NA_NA	GLTLPGAGAGIK_2_NA_NA	L	VIR	VIR_1	1	1	5	1.5	9053.517154	13.2793317472284	1
sp|P31641|SC6A6_HUMAN	SPGTRPEDEAEGKPPQR_3	NA_NA	SPGTRPEDEAEGKPPQR_3_NA_NA	L	VIR	VIR_1	1	1	5	1.5	66016.63879	16.1456111621054	1
sp|P31641|SC6A6_HUMAN	SPGTRPEDEAEGKPPQR_4	NA_NA	SPGTRPEDEAEGKPPQR_4_NA_NA	L	VIR	VIR_1	1	1	5	1.5	149429.4337	17.3241739201899	1
sp|P33527|MRP1_HUMAN	ALVITNSAR_2	NA_NA	ALVITNSAR_2_NA_NA	L	VIR	VIR_1	1	1	5	1.5	50640.51697	15.7630736086722	1
sp|P33527|MRP1_HUMAN	AVYSNADIYLFDDPLSAVDAHVGK_3	NA_NA	AVYSNADIYLFDDPLSAVDAHVGK_3_NA_NA	L	VIR	VIR_1	1	1	5	1.5	47295.66287	15.6644893668038	1
sp|P33527|MRP1_HUMAN	AYYPSIVANR_2	NA_NA	AYYPSIVANR_2_NA_NA	L	VIR	VIR_1	1	1	5	1.5	26258.92068	14.8155890942776	1
sp|P33527|MRP1_HUMAN	DGAFAEFLR_2	NA_NA	DGAFAEFLR_2_NA_NA	L	VIR	VIR_1	1	1	5	1.5	45190.67241	15.5988064995018	1
sp|P33527|MRP1_HUMAN	EDTSEQVVPVLVK_2	NA_NA	EDTSEQVVPVLVK_2_NA_NA	L	VIR	VIR_1	1	1	5	1.5	23222.73211	14.6383191883992	1
sp|P33527|MRP1_HUMAN	EWNPSLFK_2	NA_NA	EWNPSLFK_2_NA_NA	L	VIR	VIR_1	1	1	5	1.5	35569.95005	15.2534404243597	1
sp|P33527|MRP1_HUMAN	FIHQSDLK_2	NA_NA	FIHQSDLK_2_NA_NA	L	VIR	VIR_1	1	1	5	1.5	37487.29522	15.3291832120759	1
sp|P33527|MRP1_HUMAN	FYVASSR_2	NA_NA	FYVASSR_2_NA_NA	L	VIR	VIR_1	1	1	5	1.5	10901.68066	13.5473320414464	1
sp|P33527|MRP1_HUMAN	GLFYSMAK_2	NA_NA	GLFYSMAK_2_NA_NA	L	VIR	VIR_1	1	1	5	1.5	30724.23369	15.0421585038962	1
sp|P33527|MRP1_HUMAN	GSVAYVPQQAWIQNDSLR_2	NA_NA	GSVAYVPQQAWIQNDSLR_2_NA_NA	L	VIR	VIR_1	1	1	5	1.5	24525.98232	14.717092396638	1
sp|P33527|MRP1_HUMAN	GYIQMTPLNK_2	NA_NA	GYIQMTPLNK_2_NA_NA	L	VIR	VIR_1	1	1	5	1.5	49635.99278	15.7341681242086	1
sp|P33527|MRP1_HUMAN	HIFENVIGPK_2	NA_NA	HIFENVIGPK_2_NA_NA	L	VIR	VIR_1	1	1	5	1.5	63091.7915	16.0802337927938	1
sp|P33527|MRP1_HUMAN	HINVTINGGEK_2	NA_NA	HINVTINGGEK_2_NA_NA	L	VIR	VIR_1	1	1	5	1.5	46250.55055	15.632252014956	1
sp|P33527|MRP1_HUMAN	IFLSHEELEPDSIER_3	NA_NA	IFLSHEELEPDSIER_3_NA_NA	L	VIR	VIR_1	1	1	5	1.5	65458.55745	16.1333632850853	1
sp|P33527|MRP1_HUMAN	IGLHDLR_2	NA_NA	IGLHDLR_2_NA_NA	L	VIR	VIR_1	1	1	5	1.5	15132.68152	14.0204491325107	1
sp|P33527|MRP1_HUMAN	INESAEGEIIIDGINIAK_2	NA_NA	INESAEGEIIIDGINIAK_2_NA_NA	L	VIR	VIR_1	1	1	5	1.5	20639.88295	14.4682162650747	1
sp|P33527|MRP1_HUMAN	ISEMGSYQELLAR_2	NA_NA	ISEMGSYQELLAR_2_NA_NA	L	VIR	VIR_1	1	1	5	1.5	36997.07667	15.3101927563624	1
sp|P33527|MRP1_HUMAN	ITIIPQDPVLFSGSLR_2	NA_NA	ITIIPQDPVLFSGSLR_2_NA_NA	L	VIR	VIR_1	1	1	5	1.5	73833.11559	16.3070495141594	1
sp|P33527|MRP1_HUMAN	LMNEILNGIK_2	NA_NA	LMNEILNGIK_2_NA_NA	L	VIR	VIR_1	1	1	5	1.5	36253.93764	15.2809191746184	1
sp|P33527|MRP1_HUMAN	LYAWELAFK_2	NA_NA	LYAWELAFK_2_NA_NA	L	VIR	VIR_1	1	1	5	1.5	33278.21019	15.1573593186499	1
sp|P33527|MRP1_HUMAN	MSSEMETNIVAVER_2	NA_NA	MSSEMETNIVAVER_2_NA_NA	L	VIR	VIR_1	1	1	5	1.5	35759.17487	15.2610949231396	1
sp|P33527|MRP1_HUMAN	NATFTWAR_2	NA_NA	NATFTWAR_2_NA_NA	L	VIR	VIR_1	1	1	5	1.5	44898.3528	15.5894439932298	1
sp|P33527|MRP1_HUMAN	QLVCLAR[4] C+57.0215_2	NA_NA	QLVCLAR[4] C+57.0215_2_NA_NA	L	VIR	VIR_1	1	1	5	1.5	75813.03282	16.3452273555433	1
sp|P33527|MRP1_HUMAN	QMENGMLVTDSAGK_2	NA_NA	QMENGMLVTDSAGK_2_NA_NA	L	VIR	VIR_1	1	1	5	1.5	21903.30315	14.5539299292318	1
sp|P33527|MRP1_HUMAN	SPLFSETIHDPNPCPESSASFLSR[14] C+57.0215_3	NA_NA	SPLFSETIHDPNPCPESSASFLSR[14] C+57.0215_3_NA_NA	L	VIR	VIR_1	1	1	5	1.5	16204.52591	14.1191782887615	1
sp|P33527|MRP1_HUMAN	SPMSFFER_2	NA_NA	SPMSFFER_2_NA_NA	L	VIR	VIR_1	1	1	5	1.5	33145.21669	15.15158216055	1
sp|P33527|MRP1_HUMAN	SPVYSHFNETLLGVSVIR_3	NA_NA	SPVYSHFNETLLGVSVIR_3_NA_NA	L	VIR	VIR_1	1	1	5	1.5	59132.53579	15.986733621651	1
sp|P33527|MRP1_HUMAN	SSLTLGLFR_2	NA_NA	SSLTLGLFR_2_NA_NA	L	VIR	VIR_1	1	1	5	1.5	38610.45772	15.3717731331697	1
sp|P33527|MRP1_HUMAN	SSTVGEIVNLMSVDAQR_2	NA_NA	SSTVGEIVNLMSVDAQR_2_NA_NA	L	VIR	VIR_1	1	1	5	1.5	21219.67238	14.508183857911	1
sp|P33527|MRP1_HUMAN	TAVIGAVYR_2	NA_NA	TAVIGAVYR_2_NA_NA	L	VIR	VIR_1	1	1	5	1.5	47042.03987	15.6567320965866	1
sp|P33527|MRP1_HUMAN	TPSGNLVNR_2	NA_NA	TPSGNLVNR_2_NA_NA	L	VIR	VIR_1	1	1	5	1.5	28185.99697	14.9177600740061	1
sp|P33527|MRP1_HUMAN	TQFEDCTVLTIAHR[6] C+57.0215_3	NA_NA	TQFEDCTVLTIAHR[6] C+57.0215_3_NA_NA	L	VIR	VIR_1	1	1	5	1.5	69230.05847	16.2141800425193	1
sp|P33527|MRP1_HUMAN	TYQVAHMK_2	NA_NA	TYQVAHMK_2_NA_NA	L	VIR	VIR_1	1	1	5	1.5	20210.65418	14.4378974956363	1
sp|P33527|MRP1_HUMAN	VDANEEVEALIVK_2	NA_NA	VDANEEVEALIVK_2_NA_NA	L	VIR	VIR_1	1	1	5	1.5	76121.25812	16.3510808823417	1
sp|P33527|MRP1_HUMAN	VIVLDKGEIQEYGAPSDLLQQR_3	NA_NA	VIVLDKGEIQEYGAPSDLLQQR_3_NA_NA	L	VIR	VIR_1	1	1	5	1.5	67644.52593	16.1807546660779	1
sp|P33527|MRP1_HUMAN	YREDLDFVLR_3	NA_NA	YREDLDFVLR_3_NA_NA	L	VIR	VIR_1	1	1	5	1.5	18902.91074	14.3413898789614	1
sp|P35052|GPC1_HUMAN	DLYSELR_2	NA_NA	DLYSELR_2_NA_NA	L	VIR	VIR_1	1	1	5	1.5	9017.337174	13.273554848525	1
sp|P35052|GPC1_HUMAN	GFSLSDVPQAEISGEHLR_3	NA_NA	GFSLSDVPQAEISGEHLR_3_NA_NA	L	VIR	VIR_1	1	1	5	1.5	22776.15775	14.6103058663804	1
sp|P35052|GPC1_HUMAN	MALSTASDDR_2	NA_NA	MALSTASDDR_2_NA_NA	L	VIR	VIR_1	1	1	5	1.5	40088.63306	15.4259747012909	1
sp|P35052|GPC1_HUMAN	QAEALRPFGEAPR_3	NA_NA	QAEALRPFGEAPR_3_NA_NA	L	VIR	VIR_1	1	1	5	1.5	17149.53421	14.2009508685046	1
sp|P35052|GPC1_HUMAN	SFVQGLGVASDVVR_2	NA_NA	SFVQGLGVASDVVR_2_NA_NA	L	VIR	VIR_1	1	1	5	1.5	18651.44661	14.3220690064409	1
sp|P35052|GPC1_HUMAN	SHAELETALR_2	NA_NA	SHAELETALR_2_NA_NA	L	VIR	VIR_1	1	1	5	1.5	10946.30749	13.5532257645142	1
sp|P35052|GPC1_HUMAN	SHAELETALR_3	NA_NA	SHAELETALR_3_NA_NA	L	VIR	VIR_1	1	1	5	1.5	6427.051855	12.7850104934441	1
sp|P35052|GPC1_HUMAN	VLQAMLATQLR_2	NA_NA	VLQAMLATQLR_2_NA_NA	L	VIR	VIR_1	1	1	5	1.5	18770.09149	14.3312171581326	1
sp|P35613|BASI_HUMAN	GGVVLKEDALPGQK_2	NA_NA	GGVVLKEDALPGQK_2_NA_NA	L	VIR	VIR_1	1	1	5	1.5	18463.73687	14.3074760450382	1
sp|P35613|BASI_HUMAN	RKPEDVLDDDDAGSAPLK_3	NA_NA	RKPEDVLDDDDAGSAPLK_3_NA_NA	L	VIR	VIR_1	1	1	5	1.5	22261.62939	14.5773406672695	1
sp|P35613|BASI_HUMAN	SELHIENLNMEADPGQYR_3	NA_NA	SELHIENLNMEADPGQYR_3_NA_NA	L	VIR	VIR_1	1	1	5	1.5	121368.5343	17.0241040113805	1
sp|P35613|BASI_HUMAN	SELHIENLNMEADPGQYR[10] M+15.9949_3	NA_NA	SELHIENLNMEADPGQYR[10] M+15.9949_3_NA_NA	L	VIR	VIR_1	1	1	5	1.5	55237.4312	15.8884277049597	1
sp|P35613|BASI_HUMAN	SESVPPVTDWAWYK_2	NA_NA	SESVPPVTDWAWYK_2_NA_NA	L	VIR	VIR_1	1	1	5	1.5	65925.96487	16.1436282569378	1
sp|P35613|BASI_HUMAN	SSEHINEGETAMLVCK[12] M+15.9949|[15] C+57.0215_3	NA_NA	SSEHINEGETAMLVCK[12] M+15.9949|[15] C+57.0215_3_NA_NA	L	VIR	VIR_1	1	1	5	1.5	42366.20587	15.5056954089999	1
sp|P35613|BASI_HUMAN	SSEHINEGETAMLVCK[15] C+57.0215_3	NA_NA	SSEHINEGETAMLVCK[15] C+57.0215_3_NA_NA	L	VIR	VIR_1	1	1	5	1.5	112718.8888	16.9174388653093	1
sp|P36941|TNR3_HUMAN	LGSLLK_2	NA_NA	LGSLLK_2_NA_NA	L	VIR	VIR_1	1	1	5	1.5	4306.203831	12.2072699910451	1
sp|P40189|IL6RB_HUMAN	YNIQYR_2	NA_NA	YNIQYR_2_NA_NA	L	VIR	VIR_1	1	1	5	1.5	5094.243632	12.4497213391074	1
sp|P40199|CEAM6_HUMAN	EVLLLAHNLPQNR_3	NA_NA	EVLLLAHNLPQNR_3_NA_NA	L	VIR	VIR_1	1	1	5	1.5	11098.20154	13.5731073831468	1
sp|P40199|CEAM6_HUMAN	IGYSWYK_2	NA_NA	IGYSWYK_2_NA_NA	L	VIR	VIR_1	1	1	5	1.5	10786.15567	13.5319622365476	1
sp|P40199|CEAM6_HUMAN	SDPVTLNVLYGPDGPTISPSK_2	NA_NA	SDPVTLNVLYGPDGPTISPSK_2_NA_NA	L	VIR	VIR_1	1	1	5	1.5	39555.201	15.4066488789056	1
sp|P41440|S19A1_HUMAN	AAQALSVQDK_2	NA_NA	AAQALSVQDK_2_NA_NA	L	VIR	VIR_1	1	1	5	1.5	8589.24452	13.2033846235305	1
sp|P41440|S19A1_HUMAN	CETSASELER[1] C+57.0215_2	NA_NA	CETSASELER[1] C+57.0215_2_NA_NA	L	VIR	VIR_1	1	1	5	1.5	4102.081987	12.1372097078022	1
sp|P41440|S19A1_HUMAN	GLGLPVR_2	NA_NA	GLGLPVR_2_NA_NA	L	VIR	VIR_1	1	1	5	1.5	11815.69003	13.6634853602929	1
sp|P41440|S19A1_HUMAN	GLGLPVRK_2	NA_NA	GLGLPVRK_2_NA_NA	L	VIR	VIR_1	1	1	5	1.5	2673.94928	11.5198254813774	1
sp|P41440|S19A1_HUMAN	QVPVEPGPDPELR_2	NA_NA	QVPVEPGPDPELR_2_NA_NA	L	VIR	VIR_1	1	1	5	1.5	23780.992	14.672590372801	1
sp|P42892|ECE1_HUMAN	AFEESLSTLK_2	NA_NA	AFEESLSTLK_2_NA_NA	L	VIR	VIR_1	1	1	5	1.5	15623.19444	14.0664709442039	1
sp|P42892|ECE1_HUMAN	AYQNWVK_2	NA_NA	AYQNWVK_2_NA_NA	L	VIR	VIR_1	1	1	5	1.5	14252.89928	13.9340368935225	1
sp|P42892|ECE1_HUMAN	DNFQDTLQVVTAHYR_3	NA_NA	DNFQDTLQVVTAHYR_3_NA_NA	L	VIR	VIR_1	1	1	5	1.5	13245.45071	13.8282784117942	1
sp|P42892|ECE1_HUMAN	EFSEHFR_2	NA_NA	EFSEHFR_2_NA_NA	L	VIR	VIR_1	1	1	5	1.5	4625.775429	12.3105486090847	1
sp|P42892|ECE1_HUMAN	EFSEHFR_3	NA_NA	EFSEHFR_3_NA_NA	L	VIR	VIR_1	1	1	5	1.5	3506.02977	11.9106916272091	1
sp|P42892|ECE1_HUMAN	KTSSFLDQR_2	NA_NA	KTSSFLDQR_2_NA_NA	L	VIR	VIR_1	1	1	5	1.5	2710.773087	11.5395577343349	1
sp|P42892|ECE1_HUMAN	TPESSHEGLITDPHSPSR_3	NA_NA	TPESSHEGLITDPHSPSR_3_NA_NA	L	VIR	VIR_1	1	1	5	1.5	9737.242411	13.3843666396382	1
sp|P42892|ECE1_HUMAN	TSSFLDQR_2	NA_NA	TSSFLDQR_2_NA_NA	L	VIR	VIR_1	1	1	5	1.5	5829.45344	12.6442140060561	1
sp|P43121|MUC18_HUMAN	EPEEVATCVGR[8] C+57.0215_2	NA_NA	EPEEVATCVGR[8] C+57.0215_2_NA_NA	L	VIR	VIR_1	1	1	5	1.5	11049.23928	13.5667285220093	1
sp|P43121|MUC18_HUMAN	EVTVPVFYPTEK_2	NA_NA	EVTVPVFYPTEK_2_NA_NA	L	VIR	VIR_1	1	1	5	1.5	8188.062994	13.1343755826384	1
sp|P43121|MUC18_HUMAN	GATLALTQVTPQDER_2	NA_NA	GATLALTQVTPQDER_2_NA_NA	L	VIR	VIR_1	1	1	5	1.5	13322.94255	13.8366942319913	1
sp|P43121|MUC18_HUMAN	GPVLQLHDLKR_3	NA_NA	GPVLQLHDLKR_3_NA_NA	L	VIR	VIR_1	1	1	5	1.5	9698.621751	13.3786331247785	1
sp|P46977|STT3A_HUMAN	AWYPLGR_2	NA_NA	AWYPLGR_2_NA_NA	L	VIR	VIR_1	1	1	5	1.5	16492.40766	14.1445835032732	1
sp|P46977|STT3A_HUMAN	EAYYWLR_2	NA_NA	EAYYWLR_2_NA_NA	L	VIR	VIR_1	1	1	5	1.5	10578.33145	13.5038935609461	1
sp|P46977|STT3A_HUMAN	FLAEEGFYK_2	NA_NA	FLAEEGFYK_2_NA_NA	L	VIR	VIR_1	1	1	5	1.5	12670.20006	13.7642207804328	1
sp|P46977|STT3A_HUMAN	FYSLLDPSYAK_2	NA_NA	FYSLLDPSYAK_2_NA_NA	L	VIR	VIR_1	1	1	5	1.5	3045.870933	11.7077081907736	1
sp|P48509|CD151_HUMAN	DSEWIR_2	NA_NA	DSEWIR_2_NA_NA	L	VIR	VIR_1	1	1	5	1.5	57055.97814	15.9351595312318	1
sp|P48509|CD151_HUMAN	LETFIQEHLR_3	NA_NA	LETFIQEHLR_3_NA_NA	L	VIR	VIR_1	1	1	5	1.5	30671.92269	15.0397000816432	1
sp|P48509|CD151_HUMAN	TVVALCGQR[6] C+57.0215_2	NA_NA	TVVALCGQR[6] C+57.0215_2_NA_NA	L	VIR	VIR_1	1	1	5	1.5	77147.81992	16.3704068649049	1
sp|P48960|CD97_HUMAN	GGHWATEGCQVLGSK[9] C+57.0215_3	NA_NA	GGHWATEGCQVLGSK[9] C+57.0215_3_NA_NA	L	VIR	VIR_1	1	1	5	1.5	27310.97853	14.8722624815108	1
sp|P48960|CD97_HUMAN	QELLCAFWK[5] C+57.0215_2	NA_NA	QELLCAFWK[5] C+57.0215_2_NA_NA	L	VIR	VIR_1	1	1	5	1.5	21035.78838	14.4956273643937	1
sp|P48960|CD97_HUMAN	TSSAEVTIQNVIK_2	NA_NA	TSSAEVTIQNVIK_2_NA_NA	L	VIR	VIR_1	1	1	5	1.5	26922.55329	14.8515967151249	1
sp|P50443|S26A2_HUMAN	YLLGLNLPR_2	NA_NA	YLLGLNLPR_2_NA_NA	L	VIR	VIR_1	1	1	5	1.5	6742.088524	12.8540489511253	1
sp|P50895|BCAM_HUMAN	EGDEVTLICSAR[9] C+57.0215_2	NA_NA	EGDEVTLICSAR[9] C+57.0215_2_NA_NA	L	VIR	VIR_1	1	1	5	1.5	9210.990491	13.3042096838672	1
sp|P50895|BCAM_HUMAN	GDGSPSPEYTLFR_2	NA_NA	GDGSPSPEYTLFR_2_NA_NA	L	VIR	VIR_1	1	1	5	1.5	13769.58529	13.8842665851857	1
sp|P50895|BCAM_HUMAN	VAYLDPLELSEGK_2	NA_NA	VAYLDPLELSEGK_2_NA_NA	L	VIR	VIR_1	1	1	5	1.5	9237.178241	13.3083055876919	1
sp|P51148|RAB5C_HUMAN	GAQAAIVVYDITNTDTFAR_2	NA_NA	GAQAAIVVYDITNTDTFAR_2_NA_NA	L	VIR	VIR_1	1	1	5	1.5	9997.567968	13.4224305651759	1
sp|P51148|RAB5C_HUMAN	GVDLQENNPASR_2	NA_NA	GVDLQENNPASR_2_NA_NA	L	VIR	VIR_1	1	1	5	1.5	40505.24369	15.4408901630539	1
sp|P51148|RAB5C_HUMAN	QASPNIVIALAGNK_2	NA_NA	QASPNIVIALAGNK_2_NA_NA	L	VIR	VIR_1	1	1	5	1.5	64147.01011	16.1041634988138	1
sp|P54289|CA2D1_HUMAN	AKLEETITQAR_2	NA_NA	AKLEETITQAR_2_NA_NA	L	VIR	VIR_1	1	1	5	1.5	8219.26416	13.1398626216055	1
sp|P54289|CA2D1_HUMAN	FVVTDGGITR_2	NA_NA	FVVTDGGITR_2_NA_NA	L	VIR	VIR_1	1	1	5	1.5	12591.52172	13.7552341231529	1
sp|P54289|CA2D1_HUMAN	GYYYEIPSIGAIR_2	NA_NA	GYYYEIPSIGAIR_2_NA_NA	L	VIR	VIR_1	1	1	5	1.5	2305.913986	11.306192080348	1
sp|P54289|CA2D1_HUMAN	IKPVFIEDANFGR_3	NA_NA	IKPVFIEDANFGR_3_NA_NA	L	VIR	VIR_1	1	1	5	1.5	9827.327619	13.3976525335923	1
sp|P54289|CA2D1_HUMAN	VFTFSVGQHNYDR_3	NA_NA	VFTFSVGQHNYDR_3_NA_NA	L	VIR	VIR_1	1	1	5	1.5	7218.294824	12.9525114508802	1
sp|P54289|CA2D1_HUMAN	YQDLYTVEPNNAR_2	NA_NA	YQDLYTVEPNNAR_2_NA_NA	L	VIR	VIR_1	1	1	5	1.5	604.0133483	9.37350571864435	1
sp|P54289|CA2D1_HUMAN	YYPASPWVDNSR_2	NA_NA	YYPASPWVDNSR_2_NA_NA	L	VIR	VIR_1	1	1	5	1.5	12662.59237	13.7633542690131	1
sp|P54709|AT1B3_HUMAN	IIGLKPEGVPR_3	NA_NA	IIGLKPEGVPR_3_NA_NA	L	VIR	VIR_1	1	1	5	1.5	21206.46489	14.5072856200714	1
sp|P54709|AT1B3_HUMAN	LFIYNPTTGEFLGR_2	NA_NA	LFIYNPTTGEFLGR_2_NA_NA	L	VIR	VIR_1	1	1	5	1.5	12658.35652	13.7628715825331	1
sp|P54709|AT1B3_HUMAN	SDPTSYAGYIEDLKK_3	NA_NA	SDPTSYAGYIEDLKK_3_NA_NA	L	VIR	VIR_1	1	1	5	1.5	19724.82711	14.4027941308333	1
sp|P54852|EMP3_HUMAN	SWWTLPGK_2	NA_NA	SWWTLPGK_2_NA_NA	L	VIR	VIR_1	1	1	5	1.5	20649.87507	14.4689145293875	1
sp|P54852|EMP3_HUMAN	TWACSNVSENGWLK[4] C+57.0215_2	NA_NA	TWACSNVSENGWLK[4] C+57.0215_2_NA_NA	L	VIR	VIR_1	1	1	5	1.5	11105.84207	13.5741002613243	1
sp|P55011|S12A2_HUMAN	AAAAAAAAAAAAAAAGAGAGAK_2	NA_NA	AAAAAAAAAAAAAAAGAGAGAK_2_NA_NA	L	VIR	VIR_1	1	1	5	1.5	9089.910422	13.2851194582287	1
sp|P55011|S12A2_HUMAN	AAAAAAAAAAAAAAAGAGAGAK_3	NA_NA	AAAAAAAAAAAAAAAGAGAGAK_3_NA_NA	L	VIR	VIR_1	1	1	5	1.5	24446.50023	14.7124094191047	1
sp|P55011|S12A2_HUMAN	AFYAPVHADDLR_3	NA_NA	AFYAPVHADDLR_3_NA_NA	L	VIR	VIR_1	1	1	5	1.5	22063.96782	14.5644737337142	1
sp|P55011|S12A2_HUMAN	EGAQYLMQAAGLGR_2	NA_NA	EGAQYLMQAAGLGR_2_NA_NA	L	VIR	VIR_1	1	1	5	1.5	30331.78082	15.0236116789312	1
sp|P55011|S12A2_HUMAN	FQVDLVSENAGR_2	NA_NA	FQVDLVSENAGR_2_NA_NA	L	VIR	VIR_1	1	1	5	1.5	16181.77003	14.1171509003445	1
sp|P55011|S12A2_HUMAN	GFFGYK_2	NA_NA	GFFGYK_2_NA_NA	L	VIR	VIR_1	1	1	5	1.5	8195.709351	13.1357222031717	1
sp|P55011|S12A2_HUMAN	GNHQSVLTFYS_2	NA_NA	GNHQSVLTFYS_2_NA_NA	L	VIR	VIR_1	1	1	5	1.5	13606.2049	13.8670461962713	1
sp|P55011|S12A2_HUMAN	GPIVPLNVADQK_2	NA_NA	GPIVPLNVADQK_2_NA_NA	L	VIR	VIR_1	1	1	5	1.5	32739.20633	15.1338008240508	1
sp|P55011|S12A2_HUMAN	LLEASTQFQK_2	NA_NA	LLEASTQFQK_2_NA_NA	L	VIR	VIR_1	1	1	5	1.5	29109.34089	14.9642636494208	1
sp|P55011|S12A2_HUMAN	VELPGTAVPSVPEDAAPASR_2	NA_NA	VELPGTAVPSVPEDAAPASR_2_NA_NA	L	VIR	VIR_1	1	1	5	1.5	6951.133453	12.8981016241281	1
sp|P55268|LAMB2_HUMAN	LGIVQGIVGAR_2	NA_NA	LGIVQGIVGAR_2_NA_NA	L	VIR	VIR_1	1	1	5	1.5	663.693573	9.50944258981771	1
sp|P61978|HNRPK_HUMAN	DLAGSIIGK_2	NA_NA	DLAGSIIGK_2_NA_NA	L	VIR	VIR_1	1	1	5	1.5	134408.4734	17.1713336623769	1
sp|P61978|HNRPK_HUMAN	DYDDMSPR_2	NA_NA	DYDDMSPR_2_NA_NA	L	VIR	VIR_1	1	1	5	1.5	20371.85924	14.4493591299354	1
sp|P61978|HNRPK_HUMAN	DYDDMSPR[5] M+15.9949_2	NA_NA	DYDDMSPR[5] M+15.9949_2_NA_NA	L	VIR	VIR_1	1	1	5	1.5	13410.97054	13.8461951234758	1
sp|P61978|HNRPK_HUMAN	GSDFDCELR[6] C+57.0215_2	NA_NA	GSDFDCELR[6] C+57.0215_2_NA_NA	L	VIR	VIR_1	1	1	5	1.5	80112.97796	16.4248174478956	1
sp|P61978|HNRPK_HUMAN	GSYGDLGGPIITTQVTIPK_2	NA_NA	GSYGDLGGPIITTQVTIPK_2_NA_NA	L	VIR	VIR_1	1	1	5	1.5	139101.1618	17.2208440403873	1
sp|P61978|HNRPK_HUMAN	IDEPLEGSEDR_2	NA_NA	IDEPLEGSEDR_2_NA_NA	L	VIR	VIR_1	1	1	5	1.5	180707.2842	17.5983642323154	1
sp|P61978|HNRPK_HUMAN	IILDLISESPIK_2	NA_NA	IILDLISESPIK_2_NA_NA	L	VIR	VIR_1	1	1	5	1.5	227003.8202	17.9274261473216	1
sp|P61978|HNRPK_HUMAN	IITITGTQDQIQNAQYLLQNSVK_2	NA_NA	IITITGTQDQIQNAQYLLQNSVK_2_NA_NA	L	VIR	VIR_1	1	1	5	1.5	75760.25883	16.344222735588	1
sp|P61978|HNRPK_HUMAN	IITITGTQDQIQNAQYLLQNSVK_3	NA_NA	IITITGTQDQIQNAQYLLQNSVK_3_NA_NA	L	VIR	VIR_1	1	1	5	1.5	318627.5175	18.4165804379215	1
sp|P61978|HNRPK_HUMAN	ILLQSK_2	NA_NA	ILLQSK_2_NA_NA	L	VIR	VIR_1	1	1	5	1.5	21144.03961	14.5030325086542	1
sp|P61978|HNRPK_HUMAN	ILSISADIETIGEILKK_3	NA_NA	ILSISADIETIGEILKK_3_NA_NA	L	VIR	VIR_1	1	1	5	1.5	15721.6503	14.0755341409935	1
sp|P61978|HNRPK_HUMAN	LFQECCPHSTDR[5] C+57.0215|[6] C+57.0215_2	NA_NA	LFQECCPHSTDR[5] C+57.0215|[6] C+57.0215_2_NA_NA	L	VIR	VIR_1	1	1	5	1.5	3085.700348	11.7264513497761	1
sp|P61978|HNRPK_HUMAN	LFQECCPHSTDR[5] C+57.0215|[6] C+57.0215_3	NA_NA	LFQECCPHSTDR[5] C+57.0215|[6] C+57.0215_3_NA_NA	L	VIR	VIR_1	1	1	5	1.5	52516.37953	15.8155489364152	1
sp|P61978|HNRPK_HUMAN	LLIHQSLAGGIIGVK_2	NA_NA	LLIHQSLAGGIIGVK_2_NA_NA	L	VIR	VIR_1	1	1	5	1.5	23540.21613	14.6579090421657	1
sp|P61978|HNRPK_HUMAN	LLIHQSLAGGIIGVK_3	NA_NA	LLIHQSLAGGIIGVK_3_NA_NA	L	VIR	VIR_1	1	1	5	1.5	124734.1255	17.0635657910011	1
sp|P61978|HNRPK_HUMAN	NTDEMVELR_2	NA_NA	NTDEMVELR_2_NA_NA	L	VIR	VIR_1	1	1	5	1.5	165394.4415	17.4706203206821	1
sp|P61978|HNRPK_HUMAN	RDYDDMSPR_2	NA_NA	RDYDDMSPR_2_NA_NA	L	VIR	VIR_1	1	1	5	1.5	4149.296853	12.153720256595	1
sp|P61978|HNRPK_HUMAN	RPAEDMEEEQAFK_2	NA_NA	RPAEDMEEEQAFK_2_NA_NA	L	VIR	VIR_1	1	1	5	1.5	19674.00437	14.3990721039164	1
sp|P61978|HNRPK_HUMAN	RPAEDMEEEQAFK_3	NA_NA	RPAEDMEEEQAFK_3_NA_NA	L	VIR	VIR_1	1	1	5	1.5	27401.82614	14.87705351782	1
sp|P61978|HNRPK_HUMAN	RPAEDMEEEQAFKR_3	NA_NA	RPAEDMEEEQAFKR_3_NA_NA	L	VIR	VIR_1	1	1	5	1.5	248178.7174	18.0560889730482	1
sp|P61978|HNRPK_HUMAN	RPAEDMEEEQAFKR_4	NA_NA	RPAEDMEEEQAFKR_4_NA_NA	L	VIR	VIR_1	1	1	5	1.5	11581.0063	13.6345420937295	1
sp|P61978|HNRPK_HUMAN	RPAEDMEEEQAFKR[6] M+15.9949_3	NA_NA	RPAEDMEEEQAFKR[6] M+15.9949_3_NA_NA	L	VIR	VIR_1	1	1	5	1.5	62788.97116	16.0732926488684	1
sp|P61978|HNRPK_HUMAN	TDYNASVSVPDSSGPER_2	NA_NA	TDYNASVSVPDSSGPER_2_NA_NA	L	VIR	VIR_1	1	1	5	1.5	171717.176	17.5247439228274	1
sp|P61978|HNRPK_HUMAN	VVLIGGKPDR_2	NA_NA	VVLIGGKPDR_2_NA_NA	L	VIR	VIR_1	1	1	5	1.5	66399.53641	16.1539546448613	1
sp|P61978|HNRPK_HUMAN	VVLIGGKPDR_3	NA_NA	VVLIGGKPDR_3_NA_NA	L	VIR	VIR_1	1	1	5	1.5	159090.6413	17.4145585406657	1
sp|P67809|YBOX1_HUMAN	EDGNEEDKENQGDETQGQQPPQR_3	NA_NA	EDGNEEDKENQGDETQGQQPPQR_3_NA_NA	L	VIR	VIR_1	1	1	5	1.5	40352.48741	15.4354390828218	1
sp|P67809|YBOX1_HUMAN	GAEAANVTGPGGVPVQGSK_2	NA_NA	GAEAANVTGPGGVPVQGSK_2_NA_NA	L	VIR	VIR_1	1	1	5	1.5	15582.63033	14.0627202551112	1
sp|P67809|YBOX1_HUMAN	SVGDGETVEFDVVEGEK_2	NA_NA	SVGDGETVEFDVVEGEK_2_NA_NA	L	VIR	VIR_1	1	1	5	1.5	17163.69645	14.2021417674193	1
sp|P69849|NOMO3_HUMAN	ITITGYR_2	NA_NA	ITITGYR_2_NA_NA	L	VIR	VIR_1	1	1	5	1.5	2020.282715	11.1154105764588	1
sp|P78310|CXAR_HUMAN	VAAPNLSR_2	NA_NA	VAAPNLSR_2_NA_NA	L	VIR	VIR_1	1	1	5	1.5	2655.150475	11.5096470060282	1
sp|P78324|SHPS1_HUMAN	AKPSAPVVSGPAAR_3	NA_NA	AKPSAPVVSGPAAR_3_NA_NA	L	VIR	VIR_1	1	1	5	1.5	7118.925501	12.9325128846531	1
sp|P78324|SHPS1_HUMAN	SVLVAAGETATLR_2	NA_NA	SVLVAAGETATLR_2_NA_NA	L	VIR	VIR_1	1	1	5	1.5	6632.724477	12.8304549786616	1
sp|P78324|SHPS1_HUMAN	VTTVSDLTK_2	NA_NA	VTTVSDLTK_2_NA_NA	L	VIR	VIR_1	1	1	5	1.5	5416.603124	12.5382417690312	1
sp|P98160|PGBM_HUMAN	GHTPTQPGALNQR_3	NA_NA	GHTPTQPGALNQR_3_NA_NA	L	VIR	VIR_1	1	1	5	1.5	728.6910858	9.64423262819776	1
sp|P98160|PGBM_HUMAN	HQVHGPLLR_3	NA_NA	HQVHGPLLR_3_NA_NA	L	VIR	VIR_1	1	1	5	1.5	1826.043779	10.9695747350468	1
sp|P98160|PGBM_HUMAN	LEGDTLIIPR_2	NA_NA	LEGDTLIIPR_2_NA_NA	L	VIR	VIR_1	1	1	5	1.5	NA	NA	1
sp|Q01650|LAT1_HUMAN	ALAAPAAEEK_2	NA_NA	ALAAPAAEEK_2_NA_NA	L	VIR	VIR_1	1	1	5	1.5	160880.3282	17.4306975006807	1
sp|Q01650|LAT1_HUMAN	ALAAPAAEEKEEAR_2	NA_NA	ALAAPAAEEKEEAR_2_NA_NA	L	VIR	VIR_1	1	1	5	1.5	38466.22968	15.3663739047403	1
sp|Q01650|LAT1_HUMAN	ALAAPAAEEKEEAR_3	NA_NA	ALAAPAAEEKEEAR_3_NA_NA	L	VIR	VIR_1	1	1	5	1.5	206235.6873	17.7890035709802	1
sp|Q01650|LAT1_HUMAN	GDVSNLDPNFSFEGTK_2	NA_NA	GDVSNLDPNFSFEGTK_2_NA_NA	L	VIR	VIR_1	1	1	5	1.5	53049.87808	15.8301309114206	1
sp|Q01650|LAT1_HUMAN	KPELERPIK_2	NA_NA	KPELERPIK_2_NA_NA	L	VIR	VIR_1	1	1	5	1.5	6518.777847	12.8054548915811	1
sp|Q01650|LAT1_HUMAN	LFFVGSR_2	NA_NA	LFFVGSR_2_NA_NA	L	VIR	VIR_1	1	1	5	1.5	228208.3995	17.9350614636141	1
sp|Q01650|LAT1_HUMAN	LMQVVPQET_2	NA_NA	LMQVVPQET_2_NA_NA	L	VIR	VIR_1	1	1	5	1.5	9473.631165	13.3447708858654	1
sp|Q01650|LAT1_HUMAN	SADGSAPAGEGEGVTLQR_2	NA_NA	SADGSAPAGEGEGVTLQR_2_NA_NA	L	VIR	VIR_1	1	1	5	1.5	306581.3895	18.3609796941013	1
sp|Q01650|LAT1_HUMAN	VQDAFAAAK_2	NA_NA	VQDAFAAAK_2_NA_NA	L	VIR	VIR_1	1	1	5	1.5	119849.7585	17.0059365727134	1
sp|Q01973|ROR1_HUMAN	ELPLSAVR_2	NA_NA	ELPLSAVR_2_NA_NA	L	VIR	VIR_1	1	1	5	1.5	23448.13001	14.6522543481978	1
sp|Q01973|ROR1_HUMAN	FPELNGGHSYCR[11] C+57.0215_3	NA_NA	FPELNGGHSYCR[11] C+57.0215_3_NA_NA	L	VIR	VIR_1	1	1	5	1.5	12959.53413	13.7967953329786	1
sp|Q01973|ROR1_HUMAN	GQNVEMSMLNAYKPK_3	NA_NA	GQNVEMSMLNAYKPK_3_NA_NA	L	VIR	VIR_1	1	1	5	1.5	7728.863812	13.051109726175	1
sp|Q01973|ROR1_HUMAN	IGIPMADPINK_2	NA_NA	IGIPMADPINK_2_NA_NA	L	VIR	VIR_1	1	1	5	1.5	30042.73113	15.0097974474935	1
sp|Q01973|ROR1_HUMAN	ISDLGLSR_2	NA_NA	ISDLGLSR_2_NA_NA	L	VIR	VIR_1	1	1	5	1.5	46904.25994	15.6525004330797	1
sp|Q01973|ROR1_HUMAN	NDAPVVQEPR_2	NA_NA	NDAPVVQEPR_2_NA_NA	L	VIR	VIR_1	1	1	5	1.5	17555.05103	14.2346676658305	1
sp|Q01973|ROR1_HUMAN	NILIGEQLHVK_2	NA_NA	NILIGEQLHVK_2_NA_NA	L	VIR	VIR_1	1	1	5	1.5	9294.640076	13.3172523805707	1
sp|Q01973|ROR1_HUMAN	NLDTTDTGYFQCVATNGK[12] C+57.0215_2	NA_NA	NLDTTDTGYFQCVATNGK[12] C+57.0215_2_NA_NA	L	VIR	VIR_1	1	1	5	1.5	7266.89698	12.9621928349473	1
sp|Q01973|ROR1_HUMAN	SDLCDIPACDSK[4] C+57.0215|[9] C+57.0215_2	NA_NA	SDLCDIPACDSK[4] C+57.0215|[9] C+57.0215_2_NA_NA	L	VIR	VIR_1	1	1	5	1.5	13640.78802	13.8707084662812	1
sp|Q01973|ROR1_HUMAN	SNPMILMR_2	NA_NA	SNPMILMR_2_NA_NA	L	VIR	VIR_1	1	1	5	1.5	8230.148818	13.1417718987853	1
sp|Q08722|CD47_HUMAN	EGETIIELK_2	NA_NA	EGETIIELK_2_NA_NA	L	VIR	VIR_1	1	1	5	1.5	10908.84174	13.5482794057309	1
sp|Q08722|CD47_HUMAN	IEVSQLLK_2	NA_NA	IEVSQLLK_2_NA_NA	L	VIR	VIR_1	1	1	5	1.5	11203.08446	13.5866774691204	1
sp|Q08722|CD47_HUMAN	STVPTDFSSAK_2	NA_NA	STVPTDFSSAK_2_NA_NA	L	VIR	VIR_1	1	1	5	1.5	31205.0443	15.0645607357039	1
sp|Q10588|BST1_HUMAN	VADFLSWCR[8] C+57.0215_2	NA_NA	VADFLSWCR[8] C+57.0215_2_NA_NA	L	VIR	VIR_1	1	1	5	1.5	2639.990478	11.5013861070478	1
sp|Q12797|ASPH_HUMAN	AQPWWTPK_2	NA_NA	AQPWWTPK_2_NA_NA	L	VIR	VIR_1	1	1	5	1.5	40765.55051	15.4501319736268	1
sp|Q12797|ASPH_HUMAN	DEGLAVMDK_2	NA_NA	DEGLAVMDK_2_NA_NA	L	VIR	VIR_1	1	1	5	1.5	10812.97316	13.5355447402696	1
sp|Q12797|ASPH_HUMAN	EGIESGDPGTDDGR_2	NA_NA	EGIESGDPGTDDGR_2_NA_NA	L	VIR	VIR_1	1	1	5	1.5	42025.76324	15.4940554967307	1
sp|Q12797|ASPH_HUMAN	ETGYTELVK_2	NA_NA	ETGYTELVK_2_NA_NA	L	VIR	VIR_1	1	1	5	1.5	63844.47343	16.0973432172024	1
sp|Q12797|ASPH_HUMAN	GAIETYQEVASLPDVPADLLK_2	NA_NA	GAIETYQEVASLPDVPADLLK_2_NA_NA	L	VIR	VIR_1	1	1	5	1.5	47035.18427	15.6565218323015	1
sp|Q12797|ASPH_HUMAN	GDWSQFTLWQQGR_2	NA_NA	GDWSQFTLWQQGR_2_NA_NA	L	VIR	VIR_1	1	1	5	1.5	20839.06659	14.4820721346994	1
sp|Q12797|ASPH_HUMAN	GHFASVWQR_2	NA_NA	GHFASVWQR_2_NA_NA	L	VIR	VIR_1	1	1	5	1.5	31738.56113	15.0890182008694	1
sp|Q12797|ASPH_HUMAN	GHFASVWQR_3	NA_NA	GHFASVWQR_3_NA_NA	L	VIR	VIR_1	1	1	5	1.5	11696.77216	13.6488919346616	1
sp|Q12797|ASPH_HUMAN	GKIEEAVNAFK_2	NA_NA	GKIEEAVNAFK_2_NA_NA	L	VIR	VIR_1	1	1	5	1.5	36159.63971	15.2771617788963	1
sp|Q12797|ASPH_HUMAN	GKIEEAVNAFK_3	NA_NA	GKIEEAVNAFK_3_NA_NA	L	VIR	VIR_1	1	1	5	1.5	5218.060898	12.4843671624097	1
sp|Q12797|ASPH_HUMAN	GLFLPEDENLR_2	NA_NA	GLFLPEDENLR_2_NA_NA	L	VIR	VIR_1	1	1	5	1.5	96557.19636	16.694165262429	1
sp|Q12797|ASPH_HUMAN	IAESIPYLK_2	NA_NA	IAESIPYLK_2_NA_NA	L	VIR	VIR_1	1	1	5	1.5	69903.57182	16.2281476498886	1
sp|Q12797|ASPH_HUMAN	IEEAVNAFK_2	NA_NA	IEEAVNAFK_2_NA_NA	L	VIR	VIR_1	1	1	5	1.5	66013.59485	16.1455446398094	1
sp|Q12797|ASPH_HUMAN	LIRDEGLAVMDK_3	NA_NA	LIRDEGLAVMDK_3_NA_NA	L	VIR	VIR_1	1	1	5	1.5	41831.82667	15.4873824734083	1
sp|Q12797|ASPH_HUMAN	MHLGLVIPK_3	NA_NA	MHLGLVIPK_3_NA_NA	L	VIR	VIR_1	1	1	5	1.5	14344.32573	13.9432616302139	1
sp|Q12797|ASPH_HUMAN	NDLGVGYLLIGDNDNAK_2	NA_NA	NDLGVGYLLIGDNDNAK_2_NA_NA	L	VIR	VIR_1	1	1	5	1.5	13920.71014	13.9000142854571	1
sp|Q12797|ASPH_HUMAN	QQFLGHMR_3	NA_NA	QQFLGHMR_3_NA_NA	L	VIR	VIR_1	1	1	5	1.5	19347.61792	14.3749374284938	1
sp|Q12797|ASPH_HUMAN	SLYNVNGLK_2	NA_NA	SLYNVNGLK_2_NA_NA	L	VIR	VIR_1	1	1	5	1.5	48000.46748	15.6858299323123	1
sp|Q12797|ASPH_HUMAN	VYEEVLSVTPNDGFAK_2	NA_NA	VYEEVLSVTPNDGFAK_2_NA_NA	L	VIR	VIR_1	1	1	5	1.5	38573.00957	15.3703731892067	1
sp|Q12797|ASPH_HUMAN	WYELGHK_3	NA_NA	WYELGHK_3_NA_NA	L	VIR	VIR_1	1	1	5	1.5	6763.327774	12.8585866544041	1
sp|Q12860|CNTN1_HUMAN	AHSDGGDGVVSQVK_2	NA_NA	AHSDGGDGVVSQVK_2_NA_NA	L	VIR	VIR_1	1	1	5	1.5	19449.63098	14.382524258958	1
sp|Q12860|CNTN1_HUMAN	AHSDGGDGVVSQVK_3	NA_NA	AHSDGGDGVVSQVK_3_NA_NA	L	VIR	VIR_1	1	1	5	1.5	45418.59158	15.606064444999	1
sp|Q12860|CNTN1_HUMAN	ASPFPVYK_2	NA_NA	ASPFPVYK_2_NA_NA	L	VIR	VIR_1	1	1	5	1.5	94677.78022	16.6658073574775	1
sp|Q12860|CNTN1_HUMAN	ATSVALTWSR_2	NA_NA	ATSVALTWSR_2_NA_NA	L	VIR	VIR_1	1	1	5	1.5	57937.47712	15.9572783399053	1
sp|Q12860|CNTN1_HUMAN	AVDLIPWMEYEFR_2	NA_NA	AVDLIPWMEYEFR_2_NA_NA	L	VIR	VIR_1	1	1	5	1.5	6129.88585	12.7167135894841	1
sp|Q12860|CNTN1_HUMAN	DAGIYYCLASNNYGMVR[7] C+57.0215_2	NA_NA	DAGIYYCLASNNYGMVR[7] C+57.0215_2_NA_NA	L	VIR	VIR_1	1	1	5	1.5	3699.907279	11.9883424977529	1
sp|Q12860|CNTN1_HUMAN	ELTITWAPLSR_2	NA_NA	ELTITWAPLSR_2_NA_NA	L	VIR	VIR_1	1	1	5	1.5	52817.42973	15.8237955728228	1
sp|Q12860|CNTN1_HUMAN	FIPLIPIPER_2	NA_NA	FIPLIPIPER_2_NA_NA	L	VIR	VIR_1	1	1	5	1.5	144441.3524	17.2751934041592	1
sp|Q12860|CNTN1_HUMAN	FVSQTNGNLYIANVEASDK_2	NA_NA	FVSQTNGNLYIANVEASDK_2_NA_NA	L	VIR	VIR_1	1	1	5	1.5	9731.939154	13.3835806813032	1
sp|Q12860|CNTN1_HUMAN	GEPSIPSNR_2	NA_NA	GEPSIPSNR_2_NA_NA	L	VIR	VIR_1	1	1	5	1.5	55870.10148	15.9048579166417	1
sp|Q12860|CNTN1_HUMAN	GMVLLCDPPYHFPDDLSYR[2] M+15.9949|[6] C+57.0215_3	NA_NA	GMVLLCDPPYHFPDDLSYR[2] M+15.9949|[6] C+57.0215_3_NA_NA	L	VIR	VIR_1	1	1	5	1.5	20998.93313	14.493097508212	1
sp|Q12860|CNTN1_HUMAN	GMVLLCDPPYHFPDDLSYR[6] C+57.0215_3	NA_NA	GMVLLCDPPYHFPDDLSYR[6] C+57.0215_3_NA_NA	L	VIR	VIR_1	1	1	5	1.5	48808.81133	15.7099230932489	1
sp|Q12860|CNTN1_HUMAN	HSIEVPIPR_2	NA_NA	HSIEVPIPR_2_NA_NA	L	VIR	VIR_1	1	1	5	1.5	57837.41563	15.9547845651684	1
sp|Q12860|CNTN1_HUMAN	IKTDGAAPNVAPSDVGGGGGR_3	NA_NA	IKTDGAAPNVAPSDVGGGGGR_3_NA_NA	L	VIR	VIR_1	1	1	5	1.5	66618.43407	16.1587029183837	1
sp|Q12860|CNTN1_HUMAN	ILALAPTFEMNPMK[13] M+15.9949_2	NA_NA	ILALAPTFEMNPMK[13] M+15.9949_2_NA_NA	L	VIR	VIR_1	1	1	5	1.5	10437.69127	13.4845841110193	1
sp|Q12860|CNTN1_HUMAN	IVESYQIR_2	NA_NA	IVESYQIR_2_NA_NA	L	VIR	VIR_1	1	1	5	1.5	97706.17896	16.7112312773262	1
sp|Q12860|CNTN1_HUMAN	KVLEPMPSTAEISTSGAVLK[6] M+15.9949_3	NA_NA	KVLEPMPSTAEISTSGAVLK[6] M+15.9949_3_NA_NA	L	VIR	VIR_1	1	1	5	1.5	8333.099633	13.1597066105009	1
sp|Q12860|CNTN1_HUMAN	MNNGDVDLTSDR_2	NA_NA	MNNGDVDLTSDR_2_NA_NA	L	VIR	VIR_1	1	1	5	1.5	40946.63496	15.4565263703543	1
sp|Q12860|CNTN1_HUMAN	MNNGDVDLTSDR[1] M+15.9949_2	NA_NA	MNNGDVDLTSDR[1] M+15.9949_2_NA_NA	L	VIR	VIR_1	1	1	5	1.5	20314.87954	14.4453182858261	1
sp|Q12860|CNTN1_HUMAN	NDGGIYTCFAENNR[8] C+57.0215_2	NA_NA	NDGGIYTCFAENNR[8] C+57.0215_2_NA_NA	L	VIR	VIR_1	1	1	5	1.5	66619.75662	16.158731559366	1
sp|Q12860|CNTN1_HUMAN	NFMLDSNGELLIR_2	NA_NA	NFMLDSNGELLIR_2_NA_NA	L	VIR	VIR_1	1	1	5	1.5	11479.25599	13.6218106149234	1
sp|Q12860|CNTN1_HUMAN	NFMLDSNGELLIR[3] M+15.9949_2	NA_NA	NFMLDSNGELLIR[3] M+15.9949_2_NA_NA	L	VIR	VIR_1	1	1	5	1.5	24406.43877	14.7100432776274	1
sp|Q12860|CNTN1_HUMAN	TDGAAPNVAPSDVGGGGGR_2	NA_NA	TDGAAPNVAPSDVGGGGGR_2_NA_NA	L	VIR	VIR_1	1	1	5	1.5	42269.21788	15.5023888938967	1
sp|Q12860|CNTN1_HUMAN	TDPPIIEGNMEAAR_2	NA_NA	TDPPIIEGNMEAAR_2_NA_NA	L	VIR	VIR_1	1	1	5	1.5	103470.0971	16.7939234592961	1
sp|Q12860|CNTN1_HUMAN	TDPPIIEGNMEAAR[10] M+15.9949_2	NA_NA	TDPPIIEGNMEAAR[10] M+15.9949_2_NA_NA	L	VIR	VIR_1	1	1	5	1.5	16056.38159	14.1059282846745	1
sp|Q12860|CNTN1_HUMAN	TILSDDWK_2	NA_NA	TILSDDWK_2_NA_NA	L	VIR	VIR_1	1	1	5	1.5	52786.0228	15.8229374451307	1
sp|Q12860|CNTN1_HUMAN	TTKPYPADIVVQFK_2	NA_NA	TTKPYPADIVVQFK_2_NA_NA	L	VIR	VIR_1	1	1	5	1.5	25944.36801	14.7982028689762	1
sp|Q12860|CNTN1_HUMAN	TTKPYPADIVVQFK_3	NA_NA	TTKPYPADIVVQFK_3_NA_NA	L	VIR	VIR_1	1	1	5	1.5	95700.88642	16.6813137634929	1
sp|Q12860|CNTN1_HUMAN	VIIECKPK[5] C+57.0215_2	NA_NA	VIIECKPK[5] C+57.0215_2_NA_NA	L	VIR	VIR_1	1	1	5	1.5	64154.17781	16.1043246945973	1
sp|Q12860|CNTN1_HUMAN	VIIECKPK[5] C+57.0215_3	NA_NA	VIIECKPK[5] C+57.0215_3_NA_NA	L	VIR	VIR_1	1	1	5	1.5	16691.63447	14.1619067083896	1
sp|Q12860|CNTN1_HUMAN	VLEPMPSTAEISTSGAVLK_2	NA_NA	VLEPMPSTAEISTSGAVLK_2_NA_NA	L	VIR	VIR_1	1	1	5	1.5	52635.53736	15.8188186530137	1
sp|Q12860|CNTN1_HUMAN	VLEPMPSTAEISTSGAVLK[5] M+15.9949_2	NA_NA	VLEPMPSTAEISTSGAVLK[5] M+15.9949_2_NA_NA	L	VIR	VIR_1	1	1	5	1.5	16724.05767	14.1647063992853	1
sp|Q12860|CNTN1_HUMAN	VQVTSQEYSAR_2	NA_NA	VQVTSQEYSAR_2_NA_NA	L	VIR	VIR_1	1	1	5	1.5	102335.8546	16.7780212700335	1
sp|Q12860|CNTN1_HUMAN	VSLNCR[5] C+57.0215_2	NA_NA	VSLNCR[5] C+57.0215_2_NA_NA	L	VIR	VIR_1	1	1	5	1.5	NA	NA	1
sp|Q12860|CNTN1_HUMAN	VTVTNPDTGR_2	NA_NA	VTVTNPDTGR_2_NA_NA	L	VIR	VIR_1	1	1	5	1.5	68303.90538	16.1947495450632	1
sp|Q12860|CNTN1_HUMAN	VVATNTLGR_2	NA_NA	VVATNTLGR_2_NA_NA	L	VIR	VIR_1	1	1	5	1.5	38009.01039	15.3491229392992	1
sp|Q12860|CNTN1_HUMAN	WLLNEFPVFITMDK_2	NA_NA	WLLNEFPVFITMDK_2_NA_NA	L	VIR	VIR_1	1	1	5	1.5	NA	NA	1
sp|Q12860|CNTN1_HUMAN	WLLNEFPVFITMDK[12] M+15.9949_2	NA_NA	WLLNEFPVFITMDK[12] M+15.9949_2_NA_NA	L	VIR	VIR_1	1	1	5	1.5	8447.094448	13.1793085630802	1
sp|Q12860|CNTN1_HUMAN	YSMVGGNLVINNPDK_2	NA_NA	YSMVGGNLVINNPDK_2_NA_NA	L	VIR	VIR_1	1	1	5	1.5	40431.62569	15.4382656890997	1
sp|Q12860|CNTN1_HUMAN	YVHKDETMSPSTAFQVK_3	NA_NA	YVHKDETMSPSTAFQVK_3_NA_NA	L	VIR	VIR_1	1	1	5	1.5	96350.73479	16.6910771447437	1
sp|Q12860|CNTN1_HUMAN	YVHKDETMSPSTAFQVK[8] M+15.9949_3	NA_NA	YVHKDETMSPSTAFQVK[8] M+15.9949_3_NA_NA	L	VIR	VIR_1	1	1	5	1.5	24510.3554	14.716172879325	1
sp|Q12860|CNTN1_HUMAN	YWAAHDKEEAANR_3	NA_NA	YWAAHDKEEAANR_3_NA_NA	L	VIR	VIR_1	1	1	5	1.5	104479.4704	16.8079290598701	1
sp|Q12864|CAD17_HUMAN	AENPEPLVFGVK_2	NA_NA	AENPEPLVFGVK_2_NA_NA	L	VIR	VIR_1	1	1	5	1.5	16961.11289	14.1850123101997	1
sp|Q12864|CAD17_HUMAN	DAYVFYAVAK_2	NA_NA	DAYVFYAVAK_2_NA_NA	L	VIR	VIR_1	1	1	5	1.5	5444.790486	12.5457299165247	1
sp|Q12864|CAD17_HUMAN	DEENTANSFLNYR_2	NA_NA	DEENTANSFLNYR_2_NA_NA	L	VIR	VIR_1	1	1	5	1.5	NA	NA	1
sp|Q12864|CAD17_HUMAN	DEYGKPLSYPLEIHVK_3	NA_NA	DEYGKPLSYPLEIHVK_3_NA_NA	L	VIR	VIR_1	1	1	5	1.5	9307.871927	13.3193047409224	1
sp|Q12864|CAD17_HUMAN	TGAISLTR_2	NA_NA	TGAISLTR_2_NA_NA	L	VIR	VIR_1	1	1	5	1.5	1580.6863	10.7614044625985	1
sp|Q12866|MERTK_HUMAN	WIAIESLADR_2	NA_NA	WIAIESLADR_2_NA_NA	L	VIR	VIR_1	1	1	5	1.5	15236.48618	14.0303117045057	1
sp|Q12907|LMAN2_HUMAN	DHDTFLAVR_2	NA_NA	DHDTFLAVR_2_NA_NA	L	VIR	VIR_1	1	1	5	1.5	22186.15498	14.5724411356858	1
sp|Q12907|LMAN2_HUMAN	DNVDDPTGNFR_2	NA_NA	DNVDDPTGNFR_2_NA_NA	L	VIR	VIR_1	1	1	5	1.5	32890.90225	15.1404700600456	1
sp|Q12907|LMAN2_HUMAN	IEPSVNFLK_2	NA_NA	IEPSVNFLK_2_NA_NA	L	VIR	VIR_1	1	1	5	1.5	32070.40305	15.1040239610973	1
sp|Q12907|LMAN2_HUMAN	NLHGDGIALWYTR_3	NA_NA	NLHGDGIALWYTR_3_NA_NA	L	VIR	VIR_1	1	1	5	1.5	15549.07718	14.0596104364905	1
sp|Q12913|PTPRJ_HUMAN	AGSPTAPVHDESLVGPVDPSSGQQSR_3	NA_NA	AGSPTAPVHDESLVGPVDPSSGQQSR_3_NA_NA	L	VIR	VIR_1	1	1	5	1.5	38883.84576	15.3819523899177	1
sp|Q12913|PTPRJ_HUMAN	AVIPGLR_2	NA_NA	AVIPGLR_2_NA_NA	L	VIR	VIR_1	1	1	5	1.5	20346.66184	14.4475735951124	1
sp|Q12913|PTPRJ_HUMAN	AVSISPTNVILTWK_2	NA_NA	AVSISPTNVILTWK_2_NA_NA	L	VIR	VIR_1	1	1	5	1.5	28187.0764	14.9178153233731	1
sp|Q12913|PTPRJ_HUMAN	AYAVILTTGEAGHPSADVLK_3	NA_NA	AYAVILTTGEAGHPSADVLK_3_NA_NA	L	VIR	VIR_1	1	1	5	1.5	49444.70192	15.728597418052	1
sp|Q12913|PTPRJ_HUMAN	DTEVLLVGLEPGTR_2	NA_NA	DTEVLLVGLEPGTR_2_NA_NA	L	VIR	VIR_1	1	1	5	1.5	14097.26578	13.9181968492931	1
sp|Q12913|PTPRJ_HUMAN	EPALVLK_2	NA_NA	EPALVLK_2_NA_NA	L	VIR	VIR_1	1	1	5	1.5	17297.0018	14.2133034638694	1
sp|Q12913|PTPRJ_HUMAN	GASDTYVTYLIR_2	NA_NA	GASDTYVTYLIR_2_NA_NA	L	VIR	VIR_1	1	1	5	1.5	33169.02523	15.1526180907837	1
sp|Q12913|PTPRJ_HUMAN	GDPLGTEGGLDASNTER_2	NA_NA	GDPLGTEGGLDASNTER_2_NA_NA	L	VIR	VIR_1	1	1	5	1.5	9214.758728	13.3047997729696	1
sp|Q12913|PTPRJ_HUMAN	GLIDGAESYVSFSR_2	NA_NA	GLIDGAESYVSFSR_2_NA_NA	L	VIR	VIR_1	1	1	5	1.5	17216.29091	14.2065558368614	1
sp|Q12913|PTPRJ_HUMAN	KDFIATQGPLPNTLK_3	NA_NA	KDFIATQGPLPNTLK_3_NA_NA	L	VIR	VIR_1	1	1	5	1.5	17235.57726	14.2081710946623	1
sp|Q12913|PTPRJ_HUMAN	LVGISQPK_2	NA_NA	LVGISQPK_2_NA_NA	L	VIR	VIR_1	1	1	5	1.5	25367.75312	14.7657772181557	1
sp|Q12913|PTPRJ_HUMAN	NIQTSESHPLR_2	NA_NA	NIQTSESHPLR_2_NA_NA	L	VIR	VIR_1	1	1	5	1.5	16700.73741	14.1626932812493	1
sp|Q12913|PTPRJ_HUMAN	NIQTSESHPLR_3	NA_NA	NIQTSESHPLR_3_NA_NA	L	VIR	VIR_1	1	1	5	1.5	18044.49937	14.2743405932861	1
sp|Q12913|PTPRJ_HUMAN	SFCTDPASMASFDCEVVPK[3] C+57.0215|[14] C+57.0215_2	NA_NA	SFCTDPASMASFDCEVVPK[3] C+57.0215|[14] C+57.0215_2_NA_NA	L	VIR	VIR_1	1	1	5	1.5	10445.02844	13.4855978965181	1
sp|Q12913|PTPRJ_HUMAN	SPDGASEYVYHLVIESK_3	NA_NA	SPDGASEYVYHLVIESK_3_NA_NA	L	VIR	VIR_1	1	1	5	1.5	20793.6575	14.4789250192336	1
sp|Q12913|PTPRJ_HUMAN	SQSLSEVLK_2	NA_NA	SQSLSEVLK_2_NA_NA	L	VIR	VIR_1	1	1	5	1.5	23067.81555	14.6286628676796	1
sp|Q12913|PTPRJ_HUMAN	TGTFIAIDR_2	NA_NA	TGTFIAIDR_2_NA_NA	L	VIR	VIR_1	1	1	5	1.5	29401.29098	14.9786609795854	1
sp|Q12913|PTPRJ_HUMAN	TKGDPLGTEGGLDASNTER_3	NA_NA	TKGDPLGTEGGLDASNTER_3_NA_NA	L	VIR	VIR_1	1	1	5	1.5	40752.76061	15.4496792673526	1
sp|Q12913|PTPRJ_HUMAN	TPSSTGPSPVFDIK_2	NA_NA	TPSSTGPSPVFDIK_2_NA_NA	L	VIR	VIR_1	1	1	5	1.5	87083.15088	16.5451750845821	1
sp|Q12913|PTPRJ_HUMAN	VENFEAYFK_2	NA_NA	VENFEAYFK_2_NA_NA	L	VIR	VIR_1	1	1	5	1.5	19934.93531	14.4180803996148	1
sp|Q12913|PTPRJ_HUMAN	VITEPIPVSDLR_2	NA_NA	VITEPIPVSDLR_2_NA_NA	L	VIR	VIR_1	1	1	5	1.5	62339.47179	16.0629274067823	1
sp|Q12913|PTPRJ_HUMAN	VLLESIGSHEELTQDSR_3	NA_NA	VLLESIGSHEELTQDSR_3_NA_NA	L	VIR	VIR_1	1	1	5	1.5	93090.31365	16.6414125343803	1
sp|Q12913|PTPRJ_HUMAN	YAAELAENR_2	NA_NA	YAAELAENR_2_NA_NA	L	VIR	VIR_1	1	1	5	1.5	36496.48394	15.2905389577917	1
sp|Q12913|PTPRJ_HUMAN	YCFEIVPK[2] C+57.0215_2	NA_NA	YCFEIVPK[2] C+57.0215_2_NA_NA	L	VIR	VIR_1	1	1	5	1.5	23183.84647	14.6359014220033	1
sp|Q12913|PTPRJ_HUMAN	YNNVLPYDISR_2	NA_NA	YNNVLPYDISR_2_NA_NA	L	VIR	VIR_1	1	1	5	1.5	23837.14726	14.6759930657217	1
sp|Q12913|PTPRJ_HUMAN	YTYEDFKK_3	NA_NA	YTYEDFKK_3_NA_NA	L	VIR	VIR_1	1	1	5	1.5	3203.874012	11.7806707978485	1
sp|Q13433|S39A6_HUMAN	KPENDDDVEIKK_3	NA_NA	KPENDDDVEIKK_3_NA_NA	L	VIR	VIR_1	1	1	5	1.5	11030.96535	13.5643405265492	1
sp|Q13433|S39A6_HUMAN	LLQNIGIDK_2	NA_NA	LLQNIGIDK_2_NA_NA	L	VIR	VIR_1	1	1	5	1.5	56174.56854	15.9126986144396	1
sp|Q13433|S39A6_HUMAN	SCLIHTSEK[2] C+57.0215_2	NA_NA	SCLIHTSEK[2] C+57.0215_2_NA_NA	L	VIR	VIR_1	1	1	5	1.5	13695.46142	13.8764793492543	1
sp|Q13433|S39A6_HUMAN	YESQLSTNEEK_2	NA_NA	YESQLSTNEEK_2_NA_NA	L	VIR	VIR_1	1	1	5	1.5	9729.476074	13.3832154999144	1
sp|Q13443|ADAM9_HUMAN	LVDAGEECDCGTPK[8] C+57.0215|[10] C+57.0215_2	NA_NA	LVDAGEECDCGTPK[8] C+57.0215|[10] C+57.0215_2_NA_NA	L	VIR	VIR_1	1	1	5	1.5	10800.70918	13.5339075194807	1
sp|Q13444|ADA15_HUMAN	NPSGSYVSCTPR[9] C+57.0215_2	NA_NA	NPSGSYVSCTPR[9] C+57.0215_2_NA_NA	L	VIR	VIR_1	1	1	5	1.5	762.5019836	9.70966637677113	1
sp|Q13478|IL18R_HUMAN	LLLENNK_2	NA_NA	LLLENNK_2_NA_NA	L	VIR	VIR_1	1	1	5	1.5	18442.45823	14.3058124440236	1
sp|Q13586|STIM1_HUMAN	ALDTVLFGPPLLTR_2	NA_NA	ALDTVLFGPPLLTR_2_NA_NA	L	VIR	VIR_1	1	1	5	1.5	36761.01386	15.3009580322605	1
sp|Q13586|STIM1_HUMAN	LISVEDLWK_2	NA_NA	LISVEDLWK_2_NA_NA	L	VIR	VIR_1	1	1	5	1.5	5255.377275	12.4946477176514	1
sp|Q13586|STIM1_HUMAN	YAEEELEQVR_2	NA_NA	YAEEELEQVR_2_NA_NA	L	VIR	VIR_1	1	1	5	1.5	12518.35097	13.7468260058944	1
sp|Q13641|TPBG_HUMAN	AGAFEHLPSLR_3	NA_NA	AGAFEHLPSLR_3_NA_NA	L	VIR	VIR_1	1	1	5	1.5	14511.35257	13.9599634718781	1
sp|Q13641|TPBG_HUMAN	DHMEGYHYR_3	NA_NA	DHMEGYHYR_3_NA_NA	L	VIR	VIR_1	1	1	5	1.5	3893.462887	12.0619072553867	1
sp|Q13641|TPBG_HUMAN	DVLAQLPSLR_2	NA_NA	DVLAQLPSLR_2_NA_NA	L	VIR	VIR_1	1	1	5	1.5	12567.43776	13.7524720200303	1
sp|Q13641|TPBG_HUMAN	NLFLTGNQLAVLPAGAFAR_2	NA_NA	NLFLTGNQLAVLPAGAFAR_2_NA_NA	L	VIR	VIR_1	1	1	5	1.5	5197.850338	12.47876847582	1
sp|Q13641|TPBG_HUMAN	YEINADPR_2	NA_NA	YEINADPR_2_NA_NA	L	VIR	VIR_1	1	1	5	1.5	9820.526568	13.3966537636657	1
sp|Q13740|CD166_HUMAN	ADIQMPFTCSVTYYGPSGQK[9] C+57.0215_2	NA_NA	ADIQMPFTCSVTYYGPSGQK[9] C+57.0215_2_NA_NA	L	VIR	VIR_1	1	1	5	1.5	53562.60428	15.8440075838825	1
sp|Q13740|CD166_HUMAN	ADIQMPFTCSVTYYGPSGQK[9] C+57.0215_3	NA_NA	ADIQMPFTCSVTYYGPSGQK[9] C+57.0215_3_NA_NA	L	VIR	VIR_1	1	1	5	1.5	2551.517931	11.4522091614271	1
sp|Q13740|CD166_HUMAN	ALFLETEQLKK_2	NA_NA	ALFLETEQLKK_2_NA_NA	L	VIR	VIR_1	1	1	5	1.5	67134.18148	16.1698289799634	1
sp|Q13740|CD166_HUMAN	ALFLETEQLKK_3	NA_NA	ALFLETEQLKK_3_NA_NA	L	VIR	VIR_1	1	1	5	1.5	140743.6486	17.2377793894331	1
sp|Q13740|CD166_HUMAN	CSLIDKK[1] C+57.0215_2	NA_NA	CSLIDKK[1] C+57.0215_2_NA_NA	L	VIR	VIR_1	1	1	5	1.5	NA	NA	1
sp|Q13740|CD166_HUMAN	DLGNMEENK_2	NA_NA	DLGNMEENK_2_NA_NA	L	VIR	VIR_1	1	1	5	1.5	10091.08317	13.4358625165594	1
sp|Q13740|CD166_HUMAN	DLGNMEENKK_2	NA_NA	DLGNMEENKK_2_NA_NA	L	VIR	VIR_1	1	1	5	1.5	2642.079308	11.5025271540091	1
sp|Q13740|CD166_HUMAN	EMDPVTQLYTMTSTLEYK_2	NA_NA	EMDPVTQLYTMTSTLEYK_2_NA_NA	L	VIR	VIR_1	1	1	5	1.5	66273.09037	16.1512046709668	1
sp|Q13740|CD166_HUMAN	ESLTLIVEGKPQIK_2	NA_NA	ESLTLIVEGKPQIK_2_NA_NA	L	VIR	VIR_1	1	1	5	1.5	82431.06441	16.465969600014	1
sp|Q13740|CD166_HUMAN	FVCMLVTEDNVFEAPTIVK[3] C+57.0215_2	NA_NA	FVCMLVTEDNVFEAPTIVK[3] C+57.0215_2_NA_NA	L	VIR	VIR_1	1	1	5	1.5	43378.19383	15.5397514595978	1
sp|Q13740|CD166_HUMAN	KSVQYDDVPEYKDR_3	NA_NA	KSVQYDDVPEYKDR_3_NA_NA	L	VIR	VIR_1	1	1	5	1.5	13664.69617	13.8732348582701	1
sp|Q13740|CD166_HUMAN	LDVPQNLMFGK_2	NA_NA	LDVPQNLMFGK_2_NA_NA	L	VIR	VIR_1	1	1	5	1.5	167088.9662	17.4853260382726	1
sp|Q13740|CD166_HUMAN	QIGDALPVSCTISASR[10] C+57.0215_2	NA_NA	QIGDALPVSCTISASR[10] C+57.0215_2_NA_NA	L	VIR	VIR_1	1	1	5	1.5	235818.0758	17.9823838780254	1
sp|Q13740|CD166_HUMAN	SMIASTAITVHYLDLSLNPSGEVTR_3	NA_NA	SMIASTAITVHYLDLSLNPSGEVTR_3_NA_NA	L	VIR	VIR_1	1	1	5	1.5	24379.68476	14.7084609472996	1
sp|Q13740|CD166_HUMAN	SMIASTAITVHYLDLSLNPSGEVTR[2] M+15.9949_3	NA_NA	SMIASTAITVHYLDLSLNPSGEVTR[2] M+15.9949_3_NA_NA	L	VIR	VIR_1	1	1	5	1.5	17195.91878	14.2048476771924	1
sp|Q13740|CD166_HUMAN	SSNTYTLTDVR_2	NA_NA	SSNTYTLTDVR_2_NA_NA	L	VIR	VIR_1	1	1	5	1.5	189232.1325	17.6648666566223	1
sp|Q13740|CD166_HUMAN	SSNTYTLTDVRR_3	NA_NA	SSNTYTLTDVRR_3_NA_NA	L	VIR	VIR_1	1	1	5	1.5	115041.9584	16.9468697113943	1
sp|Q13740|CD166_HUMAN	SSPSFSSLHYQDAGNYVCETALQEVEGLK[18] C+57.0215_3	NA_NA	SSPSFSSLHYQDAGNYVCETALQEVEGLK[18] C+57.0215_3_NA_NA	L	VIR	VIR_1	1	1	5	1.5	208623.3807	17.8056104224591	1
sp|Q13740|CD166_HUMAN	SSPSFSSLHYQDAGNYVCETALQEVEGLKK[18] C+57.0215_4	NA_NA	SSPSFSSLHYQDAGNYVCETALQEVEGLKK[18] C+57.0215_4_NA_NA	L	VIR	VIR_1	1	1	5	1.5	17599.05528	14.2382794627484	1
sp|Q13740|CD166_HUMAN	SVQYDDVPEYK_2	NA_NA	SVQYDDVPEYK_2_NA_NA	L	VIR	VIR_1	1	1	5	1.5	120841.06	17.0178203151295	1
sp|Q13740|CD166_HUMAN	SVQYDDVPEYKDR_2	NA_NA	SVQYDDVPEYKDR_2_NA_NA	L	VIR	VIR_1	1	1	5	1.5	16347.40137	14.1318427948903	1
sp|Q13740|CD166_HUMAN	SVQYDDVPEYKDR_3	NA_NA	SVQYDDVPEYKDR_3_NA_NA	L	VIR	VIR_1	1	1	5	1.5	76078.13208	16.3502633005417	1
sp|Q13740|CD166_HUMAN	TIHSEQAVFDIYYPTEQVTIQVLPPK_3	NA_NA	TIHSEQAVFDIYYPTEQVTIQVLPPK_3_NA_NA	L	VIR	VIR_1	1	1	5	1.5	13211.46452	13.8245718772783	1
sp|Q13740|CD166_HUMAN	VLHPLEGAVVIIFK_3	NA_NA	VLHPLEGAVVIIFK_3_NA_NA	L	VIR	VIR_1	1	1	5	1.5	13607.3938	13.8671722523769	1
sp|Q13740|CD166_HUMAN	YEKPDGSPVFIAFR_2	NA_NA	YEKPDGSPVFIAFR_2_NA_NA	L	VIR	VIR_1	1	1	5	1.5	30257.22376	15.0200610955947	1
sp|Q13740|CD166_HUMAN	YEKPDGSPVFIAFR_3	NA_NA	YEKPDGSPVFIAFR_3_NA_NA	L	VIR	VIR_1	1	1	5	1.5	182091.3203	17.6093717261681	1
sp|Q14118|DAG1_HUMAN	ATSITVTGSGSCR[12] C+57.0215_2	NA_NA	ATSITVTGSGSCR[12] C+57.0215_2_NA_NA	L	VIR	VIR_1	1	1	5	1.5	5042.349336	12.4349494531666	1
sp|Q14118|DAG1_HUMAN	GGEPNQRPELK_3	NA_NA	GGEPNQRPELK_3_NA_NA	L	VIR	VIR_1	1	1	5	1.5	44349.12078	15.5716869793231	1
sp|Q14118|DAG1_HUMAN	HEYFMHATDK_3	NA_NA	HEYFMHATDK_3_NA_NA	L	VIR	VIR_1	1	1	5	1.5	5502.620807	12.5609722950493	1
sp|Q14118|DAG1_HUMAN	LREQQLVGEK_3	NA_NA	LREQQLVGEK_3_NA_NA	L	VIR	VIR_1	1	1	5	1.5	17299.60753	14.2135207842271	1
sp|Q14126|DSG2_HUMAN	ATQFTGATGAIMTTETTK_2	NA_NA	ATQFTGATGAIMTTETTK_2_NA_NA	L	VIR	VIR_1	1	1	5	1.5	8148.705322	13.1274242411038	1
sp|Q14126|DSG2_HUMAN	AWITAPVALR_2	NA_NA	AWITAPVALR_2_NA_NA	L	VIR	VIR_1	1	1	5	1.5	21124.17409	14.5016764121083	1
sp|Q14126|DSG2_HUMAN	DMAGAQAAAVALNEEFLR_2	NA_NA	DMAGAQAAAVALNEEFLR_2_NA_NA	L	VIR	VIR_1	1	1	5	1.5	8133.272619	13.1246893533852	1
sp|Q14126|DSG2_HUMAN	DTGEIYTTSVTLDR_2	NA_NA	DTGEIYTTSVTLDR_2_NA_NA	L	VIR	VIR_1	1	1	5	1.5	7584.303321	13.0238700444772	1
sp|Q14126|DSG2_HUMAN	GNNVEKPLELR_3	NA_NA	GNNVEKPLELR_3_NA_NA	L	VIR	VIR_1	1	1	5	1.5	41556.86324	15.4778682379644	1
sp|Q14126|DSG2_HUMAN	IHSDLAEER_3	NA_NA	IHSDLAEER_3_NA_NA	L	VIR	VIR_1	1	1	5	1.5	12004.0682	13.6863048965097	1
sp|Q14126|DSG2_HUMAN	ILDVNDNIPVVENK_2	NA_NA	ILDVNDNIPVVENK_2_NA_NA	L	VIR	VIR_1	1	1	5	1.5	37543.39039	15.3313404158385	1
sp|Q14126|DSG2_HUMAN	IVSLEPAYPPVFYLNK_2	NA_NA	IVSLEPAYPPVFYLNK_2_NA_NA	L	VIR	VIR_1	1	1	5	1.5	16679.26602	14.1608372795139	1
sp|Q14126|DSG2_HUMAN	NYFTDK_2	NA_NA	NYFTDK_2_NA_NA	L	VIR	VIR_1	1	1	5	1.5	3980.06868	12.0936467071178	1
sp|Q14126|DSG2_HUMAN	QESTSVLLQQSEK_2	NA_NA	QESTSVLLQQSEK_2_NA_NA	L	VIR	VIR_1	1	1	5	1.5	23009.00143	14.6249798491508	1
sp|Q14126|DSG2_HUMAN	VTQEIVTER_2	NA_NA	VTQEIVTER_2_NA_NA	L	VIR	VIR_1	1	1	5	1.5	28885.3555	14.9531197263307	1
sp|Q14126|DSG2_HUMAN	VVPSFLPVDQGGSLVGR_2	NA_NA	VVPSFLPVDQGGSLVGR_2_NA_NA	L	VIR	VIR_1	1	1	5	1.5	17200.96649	14.205271105429	1
sp|Q14126|DSG2_HUMAN	YKPTPIPIK_2	NA_NA	YKPTPIPIK_2_NA_NA	L	VIR	VIR_1	1	1	5	1.5	9805.364574	13.3944246533799	1
sp|Q14126|DSG2_HUMAN	YKPTPIPIK_3	NA_NA	YKPTPIPIK_3_NA_NA	L	VIR	VIR_1	1	1	5	1.5	13088.3126	13.8110605868929	1
sp|Q14563|SEM3A_HUMAN	WTTFLK_2	NA_NA	WTTFLK_2_NA_NA	L	VIR	VIR_1	1	1	5	1.5	2606.509648	11.4829725810941	1
sp|Q15043|S39AE_HUMAN	ALLNHLDVGVGR_3	NA_NA	ALLNHLDVGVGR_3_NA_NA	L	VIR	VIR_1	1	1	5	1.5	NA	NA	1
sp|Q15517|CDSN_HUMAN	GSPGVPSFAAGPPISEGK_2	NA_NA	GSPGVPSFAAGPPISEGK_2_NA_NA	L	VIR	VIR_1	1	1	5	1.5	5372.167821	12.5263577547914	1
sp|Q15517|CDSN_HUMAN	IYPVGYFTK_2	NA_NA	IYPVGYFTK_2_NA_NA	L	VIR	VIR_1	1	1	5	1.5	10392.33675	13.4783015611901	1
sp|Q15758|AAAT_HUMAN	EVLDSFLDLAR_2	NA_NA	EVLDSFLDLAR_2_NA_NA	L	VIR	VIR_1	1	1	5	1.5	19727.09757	14.4029601851596	1
sp|Q15758|AAAT_HUMAN	LGPEGELLIR_2	NA_NA	LGPEGELLIR_2_NA_NA	L	VIR	VIR_1	1	1	5	1.5	52170.82545	15.8060247358551	1
sp|Q15758|AAAT_HUMAN	LSAFVFPGELLLR_2	NA_NA	LSAFVFPGELLLR_2_NA_NA	L	VIR	VIR_1	1	1	5	1.5	28233.75678	14.9202025822739	1
sp|Q15758|AAAT_HUMAN	NIFPSNLVSAAFR_2	NA_NA	NIFPSNLVSAAFR_2_NA_NA	L	VIR	VIR_1	1	1	5	1.5	133266.7119	17.1590260318273	1
sp|Q15758|AAAT_HUMAN	SELPLDPLPVPTEEGNPLLK_2	NA_NA	SELPLDPLPVPTEEGNPLLK_2_NA_NA	L	VIR	VIR_1	1	1	5	1.5	30621.09744	15.0373074649055	1
sp|Q15758|AAAT_HUMAN	STEPELIQVK_2	NA_NA	STEPELIQVK_2_NA_NA	L	VIR	VIR_1	1	1	5	1.5	106263.2107	16.8323517798171	1
sp|Q15758|AAAT_HUMAN	SYSTTYEER_2	NA_NA	SYSTTYEER_2_NA_NA	L	VIR	VIR_1	1	1	5	1.5	16791.59968	14.1705211534924	1
sp|Q16288|NTRK3_HUMAN	IPVIENPQYFR_2	NA_NA	IPVIENPQYFR_2_NA_NA	L	VIR	VIR_1	1	1	5	1.5	1598.282053	10.7773754078997	1
sp|Q16563|SYPL1_HUMAN	TVTATFGYPFR_2	NA_NA	TVTATFGYPFR_2_NA_NA	L	VIR	VIR_1	1	1	5	1.5	53629.98926	15.8458214403453	1
sp|Q29980|MICB_HUMAN	ASSFYPR_2	NA_NA	ASSFYPR_2_NA_NA	L	VIR	VIR_1	1	1	5	1.5	2983.105032	11.677668155359	1
sp|Q29983|MICA_HUMAN	AQTLAMNVR[6] M+15.9949_2	NA_NA	AQTLAMNVR[6] M+15.9949_2_NA_NA	L	VIR	VIR_1	1	1	5	1.5	2815.564838	11.594277755267	1
sp|Q4KMQ2|ANO6_HUMAN	IVYFILSR_2	NA_NA	IVYFILSR_2_NA_NA	L	VIR	VIR_1	1	1	5	1.5	2320.044767	11.315006024514	1
sp|Q4KMQ2|ANO6_HUMAN	LVNSGIYK_2	NA_NA	LVNSGIYK_2_NA_NA	L	VIR	VIR_1	1	1	5	1.5	7953.97138	13.0925287520556	1
sp|Q4KMQ2|ANO6_HUMAN	YQVINNVSK_2	NA_NA	YQVINNVSK_2_NA_NA	L	VIR	VIR_1	1	1	5	1.5	10500.92907	13.4932984519228	1
sp|Q58EX2|SDK2_HUMAN	IVTVDVK_2	NA_NA	IVTVDVK_2_NA_NA	L	VIR	VIR_1	1	1	5	1.5	95157.16683	16.6730937940985	1
sp|Q5JRA6|MIA3_HUMAN	NQEILDDTAK_2	NA_NA	NQEILDDTAK_2_NA_NA	L	VIR	VIR_1	1	1	5	1.5	4702.949518	12.3344192272369	1
sp|Q5JTV8|TOIP1_HUMAN	SIQEAPVSEDLVIR_2	NA_NA	SIQEAPVSEDLVIR_2_NA_NA	L	VIR	VIR_1	1	1	5	1.5	7389.889191	12.9864061127999	1
sp|Q5JTV8|TOIP1_HUMAN	SQPAILLLTAAR_2	NA_NA	SQPAILLLTAAR_2_NA_NA	L	VIR	VIR_1	1	1	5	1.5	26097.12045	14.8066721048521	1
sp|Q5JTV8|TOIP1_HUMAN	TPQEWAPQTAR_2	NA_NA	TPQEWAPQTAR_2_NA_NA	L	VIR	VIR_1	1	1	5	1.5	5560.069321	12.5759562510903	1
sp|Q5ZPR3|CD276_HUMAN	DLRPGDTVTITCSSYR[12] C+57.0215_3	NA_NA	DLRPGDTVTITCSSYR[12] C+57.0215_3_NA_NA	L	VIR	VIR_1	1	1	5	1.5	30385.00712	15.0261411058436	1
sp|Q5ZPR3|CD276_HUMAN	NPVLQQDAHSSVTITPQR_3	NA_NA	NPVLQQDAHSSVTITPQR_3_NA_NA	L	VIR	VIR_1	1	1	5	1.5	56016.75126	15.9086397913898	1
sp|Q5ZPR3|CD276_HUMAN	SPTGAVEVQVPEDPVVALVGTDATLR_3	NA_NA	SPTGAVEVQVPEDPVVALVGTDATLR_3_NA_NA	L	VIR	VIR_1	1	1	5	1.5	29011.00494	14.959381747197	1
sp|Q5ZPR3|CD276_HUMAN	TALQPLK_2	NA_NA	TALQPLK_2_NA_NA	L	VIR	VIR_1	1	1	5	1.5	22080.85437	14.5655774710009	1
sp|Q5ZPR3|CD276_HUMAN	VADEGSFTCFVSIR[9] C+57.0215_2	NA_NA	VADEGSFTCFVSIR[9] C+57.0215_2_NA_NA	L	VIR	VIR_1	1	1	5	1.5	45015.67433	15.5932089071365	1
sp|Q6YHK3|CD109_HUMAN	ADGNQLTLEER_2	NA_NA	ADGNQLTLEER_2_NA_NA	L	VIR	VIR_1	1	1	5	1.5	111409.1573	16.9005773909723	1
sp|Q6YHK3|CD109_HUMAN	ALSEFAALMNTER_2	NA_NA	ALSEFAALMNTER_2_NA_NA	L	VIR	VIR_1	1	1	5	1.5	11427.36766	13.6152745871304	1
sp|Q6YHK3|CD109_HUMAN	ALSFMR_2	NA_NA	ALSFMR_2_NA_NA	L	VIR	VIR_1	1	1	5	1.5	10941.40338	13.5525792706585	1
sp|Q6YHK3|CD109_HUMAN	ELLYQR_2	NA_NA	ELLYQR_2_NA_NA	L	VIR	VIR_1	1	1	5	1.5	15133.92107	14.0205673018779	1
sp|Q6YHK3|CD109_HUMAN	ELSYMVVSR_2	NA_NA	ELSYMVVSR_2_NA_NA	L	VIR	VIR_1	1	1	5	1.5	18743.1068	14.3291415854311	1
sp|Q6YHK3|CD109_HUMAN	FLIDTHNR_3	NA_NA	FLIDTHNR_3_NA_NA	L	VIR	VIR_1	1	1	5	1.5	4402.591796	12.2392064662164	1
sp|Q6YHK3|CD109_HUMAN	IPVQLVFK_2	NA_NA	IPVQLVFK_2_NA_NA	L	VIR	VIR_1	1	1	5	1.5	14736.20735	13.9821467424354	1
sp|Q6YHK3|CD109_HUMAN	ISVTQPDSIVGIVAVDK_2	NA_NA	ISVTQPDSIVGIVAVDK_2_NA_NA	L	VIR	VIR_1	1	1	5	1.5	26245.14097	14.814831822588	1
sp|Q6YHK3|CD109_HUMAN	IVTLFSDFKPYK_3	NA_NA	IVTLFSDFKPYK_3_NA_NA	L	VIR	VIR_1	1	1	5	1.5	20138.08857	14.4327082306717	1
sp|Q6YHK3|CD109_HUMAN	NNVVITVTQR_2	NA_NA	NNVVITVTQR_2_NA_NA	L	VIR	VIR_1	1	1	5	1.5	23213.80817	14.6377646886856	1
sp|Q6YHK3|CD109_HUMAN	NSLGGFASTQDTTVALK_2	NA_NA	NSLGGFASTQDTTVALK_2_NA_NA	L	VIR	VIR_1	1	1	5	1.5	10650.9198	13.5137595010547	1
sp|Q6YHK3|CD109_HUMAN	RNNVVITVTQR_3	NA_NA	RNNVVITVTQR_3_NA_NA	L	VIR	VIR_1	1	1	5	1.5	4107.991778	12.1392866751681	1
sp|Q6YHK3|CD109_HUMAN	SNGEFWDPGR_2	NA_NA	SNGEFWDPGR_2_NA_NA	L	VIR	VIR_1	1	1	5	1.5	3848.326355	12.0450845321926	1
sp|Q6YHK3|CD109_HUMAN	SSMAVHSLFK_2	NA_NA	SSMAVHSLFK_2_NA_NA	L	VIR	VIR_1	1	1	5	1.5	31248.89205	15.0665865148804	1
sp|Q6YHK3|CD109_HUMAN	TSLNILIK_2	NA_NA	TSLNILIK_2_NA_NA	L	VIR	VIR_1	1	1	5	1.5	2922.754013	11.6481817940909	1
sp|Q6YHK3|CD109_HUMAN	TSLNILIKDPK_2	NA_NA	TSLNILIKDPK_2_NA_NA	L	VIR	VIR_1	1	1	5	1.5	5208.353264	12.4816806856863	1
sp|Q6YHK3|CD109_HUMAN	TYTWLK_2	NA_NA	TYTWLK_2_NA_NA	L	VIR	VIR_1	1	1	5	1.5	11727.51402	13.6526787014464	1
sp|Q6YHK3|CD109_HUMAN	VGSPFELVVSGNK_2	NA_NA	VGSPFELVVSGNK_2_NA_NA	L	VIR	VIR_1	1	1	5	1.5	6110.576323	12.712161836199	1
sp|Q6YHK3|CD109_HUMAN	VGSPFELVVSGNKR_3	NA_NA	VGSPFELVVSGNKR_3_NA_NA	L	VIR	VIR_1	1	1	5	1.5	19574.91636	14.3917876190597	1
sp|Q70UQ0|IKIP_HUMAN	ISLISEK_2	NA_NA	ISLISEK_2_NA_NA	L	VIR	VIR_1	1	1	5	1.5	20109.02622	14.4306246966978	1
sp|Q70UQ0|IKIP_HUMAN	LEPLVNDLTLR_2	NA_NA	LEPLVNDLTLR_2_NA_NA	L	VIR	VIR_1	1	1	5	1.5	NA	NA	1
sp|Q70UQ0|IKIP_HUMAN	LETNEFQQLQSK_2	NA_NA	LETNEFQQLQSK_2_NA_NA	L	VIR	VIR_1	1	1	5	1.5	30047.51713	15.0100272597735	1
sp|Q70UQ0|IKIP_HUMAN	VENQYQLLK_2	NA_NA	VENQYQLLK_2_NA_NA	L	VIR	VIR_1	1	1	5	1.5	21180.30418	14.5055047845794	1
sp|Q7Z2K6|ERMP1_HUMAN	AFINLEAAGVGGK_2	NA_NA	AFINLEAAGVGGK_2_NA_NA	L	VIR	VIR_1	1	1	5	1.5	8297.034006	13.1534490801742	1
sp|Q7Z2K6|ERMP1_HUMAN	AGDNILAVLK_2	NA_NA	AGDNILAVLK_2_NA_NA	L	VIR	VIR_1	1	1	5	1.5	5261.218257	12.4962502812578	1
sp|Q7Z2K6|ERMP1_HUMAN	TFHDLEGNAVK_3	NA_NA	TFHDLEGNAVK_3_NA_NA	L	VIR	VIR_1	1	1	5	1.5	3779.559277	12.0190713969516	1
sp|Q86SJ2|AMGO2_HUMAN	LFPSEAVIAEGILK_2	NA_NA	LFPSEAVIAEGILK_2_NA_NA	L	VIR	VIR_1	1	1	5	1.5	10639.23682	13.5121761422	1
sp|Q86SQ4|GP126_HUMAN	LLLGSNQNEIVSLK_2	NA_NA	LLLGSNQNEIVSLK_2_NA_NA	L	VIR	VIR_1	1	1	5	1.5	12821.6809	13.7813668850581	1
sp|Q86SQ4|GP126_HUMAN	NYETVPCDSTISK[7] C+57.0215_2	NA_NA	NYETVPCDSTISK[7] C+57.0215_2_NA_NA	L	VIR	VIR_1	1	1	5	1.5	4316.901215	12.2108494605476	1
sp|Q86SQ4|GP126_HUMAN	TGLFQDVGPQR_2	NA_NA	TGLFQDVGPQR_2_NA_NA	L	VIR	VIR_1	1	1	5	1.5	15317.92696	14.0380025403363	1
sp|Q86SQ4|GP126_HUMAN	VILPQTSDAYQVSVAK_2	NA_NA	VILPQTSDAYQVSVAK_2_NA_NA	L	VIR	VIR_1	1	1	5	1.5	10050.2919	13.4300188794496	1
sp|Q86YT9|JAML1_HUMAN	KTNPEIK_2	NA_NA	KTNPEIK_2_NA_NA	L	VIR	VIR_1	1	1	5	1.5	NA	NA	1
sp|Q8IV08|PLD3_HUMAN	ALLNVVDNAR_2	NA_NA	ALLNVVDNAR_2_NA_NA	L	VIR	VIR_1	1	1	5	1.5	29061.55901	14.9618935744541	1
sp|Q8IV08|PLD3_HUMAN	QLQTLAPK_2	NA_NA	QLQTLAPK_2_NA_NA	L	VIR	VIR_1	1	1	5	1.5	9375.859988	13.3298044068168	1
sp|Q8IV08|PLD3_HUMAN	SQLEAIFLR_2	NA_NA	SQLEAIFLR_2_NA_NA	L	VIR	VIR_1	1	1	5	1.5	11229.01573	13.5900129509505	1
sp|Q8IWT6|LRC8A_HUMAN	IPTQLFYCR[8] C+57.0215_2	NA_NA	IPTQLFYCR[8] C+57.0215_2_NA_NA	L	VIR	VIR_1	1	1	5	1.5	3996.469515	12.0995794654365	1
sp|Q8IWT6|LRC8A_HUMAN	YFADTQPAYR_2	NA_NA	YFADTQPAYR_2_NA_NA	L	VIR	VIR_1	1	1	5	1.5	2737.883416	11.5539143963663	1
sp|Q8N766|EMC1_HUMAN	NVIAALNSR_2	NA_NA	NVIAALNSR_2_NA_NA	L	VIR	VIR_1	1	1	5	1.5	3047.460395	11.7084608526178	1
sp|Q8NCM8|DYHC2_HUMAN	LFLSTR_2	NA_NA	LFLSTR_2_NA_NA	L	VIR	VIR_1	1	1	5	1.5	14127.26442	13.9212636075457	1
sp|Q8NFJ5|RAI3_HUMAN	EFSIPR_2	NA_NA	EFSIPR_2_NA_NA	L	VIR	VIR_1	1	1	5	1.5	59067.01394	15.9851341560361	1
sp|Q8NFJ5|RAI3_HUMAN	TNVNVFSELSAPR_2	NA_NA	TNVNVFSELSAPR_2_NA_NA	L	VIR	VIR_1	1	1	5	1.5	44806.43305	15.5864873569111	1
sp|Q8NFQ8|TOIP2_HUMAN	VSPIQIDGAGR_2	NA_NA	VSPIQIDGAGR_2_NA_NA	L	VIR	VIR_1	1	1	5	1.5	6529.018982	12.8077196168685	1
sp|Q8NG11|TSN14_HUMAN	TLISDIEAVK_2	NA_NA	TLISDIEAVK_2_NA_NA	L	VIR	VIR_1	1	1	5	1.5	9936.761264	13.4136290849375	1
sp|Q8NG11|TSN14_HUMAN	VVNTQCGYDVR[6] C+57.0215_2	NA_NA	VVNTQCGYDVR[6] C+57.0215_2_NA_NA	L	VIR	VIR_1	1	1	5	1.5	6536.629284	12.8094002600288	1
sp|Q8TCJ2|STT3B_HUMAN	EAYFWLR_2	NA_NA	EAYFWLR_2_NA_NA	L	VIR	VIR_1	1	1	5	1.5	10154.71004	13.4449305210652	1
sp|Q8TCJ2|STT3B_HUMAN	ENPPVEDSSDEDDKR_3	NA_NA	ENPPVEDSSDEDDKR_3_NA_NA	L	VIR	VIR_1	1	1	5	1.5	743.058292	9.67240067896206	1
sp|Q8TCJ2|STT3B_HUMAN	FGEMQLDFR_2	NA_NA	FGEMQLDFR_2_NA_NA	L	VIR	VIR_1	1	1	5	1.5	11093.9665	13.5725567500343	1
sp|Q8TCJ2|STT3B_HUMAN	FYSLWDTGYAK_2	NA_NA	FYSLWDTGYAK_2_NA_NA	L	VIR	VIR_1	1	1	5	1.5	10330.23779	13.4696549396383	1
sp|Q8TCJ2|STT3B_HUMAN	HLEEAFTSEHWLVR_3	NA_NA	HLEEAFTSEHWLVR_3_NA_NA	L	VIR	VIR_1	1	1	5	1.5	17463.88497	14.2271560087207	1
sp|Q8TCJ2|STT3B_HUMAN	VTNIFPK_2	NA_NA	VTNIFPK_2_NA_NA	L	VIR	VIR_1	1	1	5	1.5	19590.25347	14.3929175400464	1
sp|Q8TEM1|PO210_HUMAN	AVDPTSGQLYGLAR_2	NA_NA	AVDPTSGQLYGLAR_2_NA_NA	L	VIR	VIR_1	1	1	5	1.5	14189.63135	13.9276185842243	1
sp|Q8TEM1|PO210_HUMAN	DGAASLSYR_2	NA_NA	DGAASLSYR_2_NA_NA	L	VIR	VIR_1	1	1	5	1.5	10894.53904	13.5463866316213	1
sp|Q8TEM1|PO210_HUMAN	DLAVPAALTPR_2	NA_NA	DLAVPAALTPR_2_NA_NA	L	VIR	VIR_1	1	1	5	1.5	5431.370543	12.5421696722457	1
sp|Q8TEM1|PO210_HUMAN	EVVVSVPQR_2	NA_NA	EVVVSVPQR_2_NA_NA	L	VIR	VIR_1	1	1	5	1.5	12624.95352	13.7590595523509	1
sp|Q8TEM1|PO210_HUMAN	FSDSHNALR_3	NA_NA	FSDSHNALR_3_NA_NA	L	VIR	VIR_1	1	1	5	1.5	2700.209528	11.5339247413542	1
sp|Q8TEM1|PO210_HUMAN	GVAIGQTSLTASVTNK_2	NA_NA	GVAIGQTSLTASVTNK_2_NA_NA	L	VIR	VIR_1	1	1	5	1.5	8540.93573	13.1952475186656	1
sp|Q8TEM1|PO210_HUMAN	LPSQYNFAMNVLGR_2	NA_NA	LPSQYNFAMNVLGR_2_NA_NA	L	VIR	VIR_1	1	1	5	1.5	36372.61739	15.2856342224163	1
sp|Q8TEM1|PO210_HUMAN	TVSVGLTLLR_2	NA_NA	TVSVGLTLLR_2_NA_NA	L	VIR	VIR_1	1	1	5	1.5	4496.276554	12.269584155631	1
sp|Q8TEM1|PO210_HUMAN	VLLPFTR_2	NA_NA	VLLPFTR_2_NA_NA	L	VIR	VIR_1	1	1	5	1.5	9397.556639	13.3331390864183	1
sp|Q8TEM1|PO210_HUMAN	VSMSPVLHTQNK_3	NA_NA	VSMSPVLHTQNK_3_NA_NA	L	VIR	VIR_1	1	1	5	1.5	8761.90142	13.2320973640276	1
sp|Q8WTV0|SCRB1_HUMAN	ERGPYVYR_3	NA_NA	ERGPYVYR_3_NA_NA	L	VIR	VIR_1	1	1	5	1.5	20033.08398	14.4251660088907	1
sp|Q8WTV0|SCRB1_HUMAN	ESGVFEGIPTYR_2	NA_NA	ESGVFEGIPTYR_2_NA_NA	L	VIR	VIR_1	1	1	5	1.5	43335.94015	15.5383454793585	1
sp|Q8WTV0|SCRB1_HUMAN	LQLSLYMK_2	NA_NA	LQLSLYMK_2_NA_NA	L	VIR	VIR_1	1	1	5	1.5	6253.466537	12.7455095338774	1
sp|Q8WTV0|SCRB1_HUMAN	TFQFQPSK_2	NA_NA	TFQFQPSK_2_NA_NA	L	VIR	VIR_1	1	1	5	1.5	42414.51881	15.507339670635	1
sp|Q8WTV0|SCRB1_HUMAN	WNGLSK_2	NA_NA	WNGLSK_2_NA_NA	L	VIR	VIR_1	1	1	5	1.5	4685.134148	12.3289437377298	1
sp|Q92542|NICA_HUMAN	ADVLFIAPR_2	NA_NA	ADVLFIAPR_2_NA_NA	L	VIR	VIR_1	1	1	5	1.5	9785.638013	13.3915192970848	1
sp|Q92542|NICA_HUMAN	APDVTTLPR_2	NA_NA	APDVTTLPR_2_NA_NA	L	VIR	VIR_1	1	1	5	1.5	24196.86254	14.6976014700347	1
sp|Q92542|NICA_HUMAN	IFLIASK_2	NA_NA	IFLIASK_2_NA_NA	L	VIR	VIR_1	1	1	5	1.5	4863.724786	12.3829149771648	1
sp|Q92542|NICA_HUMAN	LLYGFLIK_2	NA_NA	LLYGFLIK_2_NA_NA	L	VIR	VIR_1	1	1	5	1.5	10621.18469	13.5097261696371	1
sp|Q92542|NICA_HUMAN	MVYDMEK_2	NA_NA	MVYDMEK_2_NA_NA	L	VIR	VIR_1	1	1	5	1.5	11674.51886	13.6461445695093	1
sp|Q92542|NICA_HUMAN	NQVEDLLATLEK_2	NA_NA	NQVEDLLATLEK_2_NA_NA	L	VIR	VIR_1	1	1	5	1.5	40995.22944	15.458237510906	1
sp|Q92692|PVRL2_HUMAN	AEQVIFVR_2	NA_NA	AEQVIFVR_2_NA_NA	L	VIR	VIR_1	1	1	5	1.5	14253.77654	13.9341256880673	1
sp|Q92692|PVRL2_HUMAN	TDATLSCDVR[7] C+57.0215_2	NA_NA	TDATLSCDVR[7] C+57.0215_2_NA_NA	L	VIR	VIR_1	1	1	5	1.5	14616.11937	13.9703417975311	1
sp|Q92692|PVRL2_HUMAN	VEHESFEEPALIPVTLSVR_3	NA_NA	VEHESFEEPALIPVTLSVR_3_NA_NA	L	VIR	VIR_1	1	1	5	1.5	21631.87155	14.535939965938	1
sp|Q92692|PVRL2_HUMAN	VTFSQDPTTVALCISK[13] C+57.0215_2	NA_NA	VTFSQDPTTVALCISK[13] C+57.0215_2_NA_NA	L	VIR	VIR_1	1	1	5	1.5	5479.445933	12.5548834000873	1
sp|Q92823|NRCAM_HUMAN	AETYEGVYQCTAR[10] C+57.0215_2	NA_NA	AETYEGVYQCTAR[10] C+57.0215_2_NA_NA	L	VIR	VIR_1	1	1	5	1.5	19749.78124	14.404618149153	1
sp|Q92823|NRCAM_HUMAN	DSTGTYTCVAR[8] C+57.0215_2	NA_NA	DSTGTYTCVAR[8] C+57.0215_2_NA_NA	L	VIR	VIR_1	1	1	5	1.5	17300.52291	14.2135971200194	1
sp|Q92823|NRCAM_HUMAN	ENIVIQCEAK[7] C+57.0215_2	NA_NA	ENIVIQCEAK[7] C+57.0215_2_NA_NA	L	VIR	VIR_1	1	1	5	1.5	33183.02265	15.1532267836383	1
sp|Q92823|NRCAM_HUMAN	GAAVSNNIVVRPSR_3	NA_NA	GAAVSNNIVVRPSR_3_NA_NA	L	VIR	VIR_1	1	1	5	1.5	21866.79526	14.5515232741872	1
sp|Q92823|NRCAM_HUMAN	GSMVSFECK[8] C+57.0215_2	NA_NA	GSMVSFECK[8] C+57.0215_2_NA_NA	L	VIR	VIR_1	1	1	5	1.5	6729.162868	12.8512804205721	1
sp|Q92823|NRCAM_HUMAN	KIDGDTIIFSNVQER_3	NA_NA	KIDGDTIIFSNVQER_3_NA_NA	L	VIR	VIR_1	1	1	5	1.5	18422.27212	14.3042324838055	1
sp|Q92823|NRCAM_HUMAN	LSPYVNYSFR_2	NA_NA	LSPYVNYSFR_2_NA_NA	L	VIR	VIR_1	1	1	5	1.5	24108.37532	14.6923159059044	1
sp|Q92823|NRCAM_HUMAN	SLPSEASEQYLTK_2	NA_NA	SLPSEASEQYLTK_2_NA_NA	L	VIR	VIR_1	1	1	5	1.5	17772.12577	14.2523977320783	1
sp|Q92823|NRCAM_HUMAN	VFNTPEGVPSAPSSLK_2	NA_NA	VFNTPEGVPSAPSSLK_2_NA_NA	L	VIR	VIR_1	1	1	5	1.5	12339.91723	13.7261141935417	1
sp|Q92823|NRCAM_HUMAN	VMAVNSIGK_2	NA_NA	VMAVNSIGK_2_NA_NA	L	VIR	VIR_1	1	1	5	1.5	16953.88579	14.1843974494069	1
sp|Q92823|NRCAM_HUMAN	YIVSGTPTFVPYLIK_2	NA_NA	YIVSGTPTFVPYLIK_2_NA_NA	L	VIR	VIR_1	1	1	5	1.5	13963.1594	13.904406888436	1
sp|Q92859|NEO1_HUMAN	DVVASLVSTR_2	NA_NA	DVVASLVSTR_2_NA_NA	L	VIR	VIR_1	1	1	5	1.5	17006.17953	14.1888405491646	1
sp|Q92859|NEO1_HUMAN	ITWADNSLPK_2	NA_NA	ITWADNSLPK_2_NA_NA	L	VIR	VIR_1	1	1	5	1.5	2954.819344	11.6639233085443	1
sp|Q92887|MRP2_HUMAN	ALTLSNLAR_2	NA_NA	ALTLSNLAR_2_NA_NA	L	VIR	VIR_1	1	1	5	1.5	20571.16864	14.4634052310283	1
sp|Q92887|MRP2_HUMAN	GSYSALLAK_2	NA_NA	GSYSALLAK_2_NA_NA	L	VIR	VIR_1	1	1	5	1.5	13746.71264	13.8818681327187	1
sp|Q92887|MRP2_HUMAN	IMNEILSGIK_2	NA_NA	IMNEILSGIK_2_NA_NA	L	VIR	VIR_1	1	1	5	1.5	18932.41181	14.3436396843362	1
sp|Q92887|MRP2_HUMAN	LTIIPQDPILFSGSLR_2	NA_NA	LTIIPQDPILFSGSLR_2_NA_NA	L	VIR	VIR_1	1	1	5	1.5	39987.42208	15.4223277519892	1
sp|Q92887|MRP2_HUMAN	NVNSLKEDEELVK_3	NA_NA	NVNSLKEDEELVK_3_NA_NA	L	VIR	VIR_1	1	1	5	1.5	36429.80483	15.2879007418683	1
sp|Q92887|MRP2_HUMAN	TAIMASVYK_2	NA_NA	TAIMASVYK_2_NA_NA	L	VIR	VIR_1	1	1	5	1.5	2650.031799	11.5068630523802	1
sp|Q92887|MRP2_HUMAN	VLGPNGLLK_2	NA_NA	VLGPNGLLK_2_NA_NA	L	VIR	VIR_1	1	1	5	1.5	15253.08121	14.0318821806979	1
sp|Q92887|MRP2_HUMAN	YFAWEPSFR_2	NA_NA	YFAWEPSFR_2_NA_NA	L	VIR	VIR_1	1	1	5	1.5	9248.223099	13.3100295820448	1
sp|Q92887|MRP2_HUMAN	YLGGDDLDTSAIR_2	NA_NA	YLGGDDLDTSAIR_2_NA_NA	L	VIR	VIR_1	1	1	5	1.5	18014.4476	14.271935889143	1
sp|Q92887|MRP2_HUMAN	YRPELDLVLR_2	NA_NA	YRPELDLVLR_2_NA_NA	L	VIR	VIR_1	1	1	5	1.5	15809.82825	14.0836031709696	1
sp|Q92887|MRP2_HUMAN	YRPELDLVLR_3	NA_NA	YRPELDLVLR_3_NA_NA	L	VIR	VIR_1	1	1	5	1.5	7330.492788	12.9747635669438	1
sp|Q92896|GSLG1_HUMAN	IIIQESALDYR_2	NA_NA	IIIQESALDYR_2_NA_NA	L	VIR	VIR_1	1	1	5	1.5	6243.71202	12.7432573781455	1
sp|Q92896|GSLG1_HUMAN	LSSDCEDQIR[5] C+57.0215_2	NA_NA	LSSDCEDQIR[5] C+57.0215_2_NA_NA	L	VIR	VIR_1	1	1	5	1.5	7625.639187	13.0317116514624	1
sp|Q96A83|COQA1_HUMAN	TVTVLEWRCCPGFTGSNCDEECMNCTR[9] C+57.0215|[10] C+57.0215|[18] C+57.0215|[22] C+57.0215|[23] M+15.9949|[25] C+57.0215_5	NA_NA	TVTVLEWRCCPGFTGSNCDEECMNCTR[9] C+57.0215|[10] C+57.0215|[18] C+57.0215|[22] C+57.0215|[23] M+15.9949|[25] C+57.0215_5_NA_NA	L	VIR	VIR_1	1	1	5	1.5	18639.15669	14.3211180640742	1
sp|Q96G23|CERS2_HUMAN	APPNATLEHFYLTSGK_3	NA_NA	APPNATLEHFYLTSGK_3_NA_NA	L	VIR	VIR_1	1	1	5	1.5	14498.48226	13.9586833588586	1
sp|Q96J84|KIRR1_HUMAN	SVTQADAGTYTCR[12] C+57.0215_2	NA_NA	SVTQADAGTYTCR[12] C+57.0215_2_NA_NA	L	VIR	VIR_1	1	1	5	1.5	8806.131815	13.2393618204974	1
sp|Q96JJ7|TMX3_HUMAN	GDLAYNYR_2	NA_NA	GDLAYNYR_2_NA_NA	L	VIR	VIR_1	1	1	5	1.5	2800.335134	11.5864528750492	1
sp|Q96KA5|CLP1L_HUMAN	MTIFWR_2	NA_NA	MTIFWR_2_NA_NA	L	VIR	VIR_1	1	1	5	1.5	2782.79965	11.5773904253783	1
sp|Q96PD2|DCBD2_HUMAN	AGKPGLPAPDELVYQVPQSTQEVSGAGR_3	NA_NA	AGKPGLPAPDELVYQVPQSTQEVSGAGR_3_NA_NA	L	VIR	VIR_1	1	1	5	1.5	53639.59022	15.8460796917058	1
sp|Q96PD2|DCBD2_HUMAN	ATGNQPPPLVGTYNTLLSR_2	NA_NA	ATGNQPPPLVGTYNTLLSR_2_NA_NA	L	VIR	VIR_1	1	1	5	1.5	18041.39323	14.2740922295925	1
sp|Q96PD2|DCBD2_HUMAN	DGECDVFK[4] C+57.0215_2	NA_NA	DGECDVFK[4] C+57.0215_2_NA_NA	L	VIR	VIR_1	1	1	5	1.5	10720.58771	13.5231654733986	1
sp|Q96PD2|DCBD2_HUMAN	EVTTVLQADSAEYAQPLVGGIVGTLHQR_3	NA_NA	EVTTVLQADSAEYAQPLVGGIVGTLHQR_3_NA_NA	L	VIR	VIR_1	1	1	5	1.5	37376.91533	15.3249289860809	1
sp|Q96PD2|DCBD2_HUMAN	FGDFDIEDSDSCHFNYLR[12] C+57.0215_3	NA_NA	FGDFDIEDSDSCHFNYLR[12] C+57.0215_3_NA_NA	L	VIR	VIR_1	1	1	5	1.5	23541.49249	14.6579872635513	1
sp|Q96PD2|DCBD2_HUMAN	FTQPLQPR_2	NA_NA	FTQPLQPR_2_NA_NA	L	VIR	VIR_1	1	1	5	1.5	11855.29479	13.6683130127627	1
sp|Q96PD2|DCBD2_HUMAN	GFLASYSVIDK_2	NA_NA	GFLASYSVIDK_2_NA_NA	L	VIR	VIR_1	1	1	5	1.5	5607.364831	12.5881763196859	1
sp|Q96PD2|DCBD2_HUMAN	ILYSDDGQK_2	NA_NA	ILYSDDGQK_2_NA_NA	L	VIR	VIR_1	1	1	5	1.5	13549.23208	13.8609925632151	1
sp|Q96PD2|DCBD2_HUMAN	IYNGIGVSR_2	NA_NA	IYNGIGVSR_2_NA_NA	L	VIR	VIR_1	1	1	5	1.5	42589.84832	15.5132910677653	1
sp|Q96PD2|DCBD2_HUMAN	KTEGTYDLPYWDR_3	NA_NA	KTEGTYDLPYWDR_3_NA_NA	L	VIR	VIR_1	1	1	5	1.5	2635.957269	11.4991803642938	1
sp|Q96PD2|DCBD2_HUMAN	MELLGCQFIPK[6] C+57.0215_2	NA_NA	MELLGCQFIPK[6] C+57.0215_2_NA_NA	L	VIR	VIR_1	1	1	5	1.5	40179.80838	15.4292521596849	1
sp|Q96PD2|DCBD2_HUMAN	NNFLPPIIAR_2	NA_NA	NNFLPPIIAR_2_NA_NA	L	VIR	VIR_1	1	1	5	1.5	56491.24414	15.9208087502467	1
sp|Q96PD2|DCBD2_HUMAN	QFLPAK_2	NA_NA	QFLPAK_2_NA_NA	L	VIR	VIR_1	1	1	5	1.5	24678.00992	14.7260075335024	1
sp|Q96PD2|DCBD2_HUMAN	YCPAGCLLPFAEISGTIPHGYR[2] C+57.0215|[6] C+57.0215_3	NA_NA	YCPAGCLLPFAEISGTIPHGYR[2] C+57.0215|[6] C+57.0215_3_NA_NA	L	VIR	VIR_1	1	1	5	1.5	46913.78649	15.6527934237572	1
sp|Q96PD2|DCBD2_HUMAN	YSSSEVNHLSPR_2	NA_NA	YSSSEVNHLSPR_2_NA_NA	L	VIR	VIR_1	1	1	5	1.5	5569.373657	12.5783684693046	1
sp|Q96PD2|DCBD2_HUMAN	YSSSEVNHLSPR_3	NA_NA	YSSSEVNHLSPR_3_NA_NA	L	VIR	VIR_1	1	1	5	1.5	37030.3982	15.3114915392647	1
sp|Q99650|OSMR_HUMAN	GIVLFVSK_2	NA_NA	GIVLFVSK_2_NA_NA	L	VIR	VIR_1	1	1	5	1.5	2810.945816	11.5919090255018	1
sp|Q99650|OSMR_HUMAN	LPLTPVSLK_2	NA_NA	LPLTPVSLK_2_NA_NA	L	VIR	VIR_1	1	1	5	1.5	1015.613155	10.1232043681231	1
sp|Q99808|S29A1_HUMAN	AGKEESGVSVSNSQPTNESHSIK_4	NA_NA	AGKEESGVSVSNSQPTNESHSIK_4_NA_NA	L	VIR	VIR_1	1	1	5	1.5	31925.54306	15.0974926365731	1
sp|Q99808|S29A1_HUMAN	EESGVSVSNSQPTNESHSIK_3	NA_NA	EESGVSVSNSQPTNESHSIK_3_NA_NA	L	VIR	VIR_1	1	1	5	1.5	25803.1018	14.7903259788542	1
sp|Q99808|S29A1_HUMAN	SLTAVFMWPGK[7] M+15.9949_2	NA_NA	SLTAVFMWPGK[7] M+15.9949_2_NA_NA	L	VIR	VIR_1	1	1	5	1.5	13949.03681	13.9029469823689	1
sp|Q99808|S29A1_HUMAN	SSIAGSSTWER_2	NA_NA	SSIAGSSTWER_2_NA_NA	L	VIR	VIR_1	1	1	5	1.5	25783.4631	14.7892275278709	1
sp|Q99808|S29A1_HUMAN	WLPSLVLAR_2	NA_NA	WLPSLVLAR_2_NA_NA	L	VIR	VIR_1	1	1	5	1.5	37744.25449	15.3390385269693	1
sp|Q99808|S29A1_HUMAN	YYQQLK_2	NA_NA	YYQQLK_2_NA_NA	L	VIR	VIR_1	1	1	5	1.5	2726.016979	11.547647929011	1
sp|Q99985|SEM3C_HUMAN	ICPNDTGGLR[2] C+57.0215_2	NA_NA	ICPNDTGGLR[2] C+57.0215_2_NA_NA	L	VIR	VIR_1	1	1	5	1.5	2501.265712	11.4235117056332	1
sp|Q99985|SEM3C_HUMAN	NAAEIVQYGVK_2	NA_NA	NAAEIVQYGVK_2_NA_NA	L	VIR	VIR_1	1	1	5	1.5	1457.984805	10.644829065104	1
sp|Q99985|SEM3C_HUMAN	QIHSMIAR_3	NA_NA	QIHSMIAR_3_NA_NA	L	VIR	VIR_1	1	1	5	1.5	NA	NA	1
sp|Q99985|SEM3C_HUMAN	SVQGSDQGLYHCIATENSFK[12] C+57.0215_3	NA_NA	SVQGSDQGLYHCIATENSFK[12] C+57.0215_3_NA_NA	L	VIR	VIR_1	1	1	5	1.5	5568.237396	12.5780741013099	1
sp|Q99985|SEM3C_HUMAN	VLDSEMVAVVTDK_2	NA_NA	VLDSEMVAVVTDK_2_NA_NA	L	VIR	VIR_1	1	1	5	1.5	NA	NA	1
sp|Q9BVK6|TMED9_HUMAN	QLVEQVEQIQK_2	NA_NA	QLVEQVEQIQK_2_NA_NA	L	VIR	VIR_1	1	1	5	1.5	33012.80998	15.1458074188124	1
sp|Q9BY67|CADM1_HUMAN	CEASNIVGK[1] C+57.0215_2	NA_NA	CEASNIVGK[1] C+57.0215_2_NA_NA	L	VIR	VIR_1	1	1	5	1.5	14640.04479	13.9727014433337	1
sp|Q9BY67|CADM1_HUMAN	DFRPLK_2	NA_NA	DFRPLK_2_NA_NA	L	VIR	VIR_1	1	1	5	1.5	16884.52883	14.1784833967843	1
sp|Q9BY67|CADM1_HUMAN	GADDAADADTAIINAEGGQNNSEEKK_3	NA_NA	GADDAADADTAIINAEGGQNNSEEKK_3_NA_NA	L	VIR	VIR_1	1	1	5	1.5	15448.07707	14.0502087428816	1
sp|Q9BY67|CADM1_HUMAN	GTYFTHEAK_2	NA_NA	GTYFTHEAK_2_NA_NA	L	VIR	VIR_1	1	1	5	1.5	8148.751472	13.12743241175	1
sp|Q9BY67|CADM1_HUMAN	SDDSVIQLLNPNR_2	NA_NA	SDDSVIQLLNPNR_2_NA_NA	L	VIR	VIR_1	1	1	5	1.5	14371.56382	13.9459985309172	1
sp|Q9H0X4|ITFG3_HUMAN	IQDVLFLYK_2	NA_NA	IQDVLFLYK_2_NA_NA	L	VIR	VIR_1	1	1	5	1.5	4408.282269	12.2410699858306	1
sp|Q9H0X4|ITFG3_HUMAN	LGEGGPDSDQAIR_2	NA_NA	LGEGGPDSDQAIR_2_NA_NA	L	VIR	VIR_1	1	1	5	1.5	8463.565044	13.1821188679881	1
sp|Q9H2H9|S38A1_HUMAN	YVTFNSK_2	NA_NA	YVTFNSK_2_NA_NA	L	VIR	VIR_1	1	1	5	1.5	6789.50024	12.8641587658196	1
sp|Q9H5V8|CDCP1_HUMAN	AFMIIQEQR_2	NA_NA	AFMIIQEQR_2_NA_NA	L	VIR	VIR_1	1	1	5	1.5	6157.814972	12.7232718994198	1
sp|Q9H5V8|CDCP1_HUMAN	IDATVVR_2	NA_NA	IDATVVR_2_NA_NA	L	VIR	VIR_1	1	1	5	1.5	9624.439896	13.367555965055	1
sp|Q9H5V8|CDCP1_HUMAN	ISFLCDDLTR[5] C+57.0215_2	NA_NA	ISFLCDDLTR[5] C+57.0215_2_NA_NA	L	VIR	VIR_1	1	1	5	1.5	8403.762096	13.1718887020213	1
sp|Q9H6X2|ANTR1_HUMAN	ASEQIYYENR_2	NA_NA	ASEQIYYENR_2_NA_NA	L	VIR	VIR_1	1	1	5	1.5	7565.027296	13.0201986689707	1
sp|Q9H6X2|ANTR1_HUMAN	QGLEELQK_2	NA_NA	QGLEELQK_2_NA_NA	L	VIR	VIR_1	1	1	5	1.5	6563.890428	12.8154045369417	1
sp|Q9HD45|TM9S3_HUMAN	IQMSYSVK_2	NA_NA	IQMSYSVK_2_NA_NA	L	VIR	VIR_1	1	1	5	1.5	2183.013916	11.2271747080793	1
sp|Q9HD45|TM9S3_HUMAN	KLEIGFNGNR_2	NA_NA	KLEIGFNGNR_2_NA_NA	L	VIR	VIR_1	1	1	5	1.5	5935.642392	12.670257556726	1
sp|Q9HD45|TM9S3_HUMAN	NLSGQPNFPCR[10] C+57.0215_2	NA_NA	NLSGQPNFPCR[10] C+57.0215_2_NA_NA	L	VIR	VIR_1	1	1	5	1.5	662.6156616	9.50709758952198	1
sp|Q9HD45|TM9S3_HUMAN	YFSLPFCVGSK[7] C+57.0215_2	NA_NA	YFSLPFCVGSK[7] C+57.0215_2_NA_NA	L	VIR	VIR_1	1	1	5	1.5	9047.071014	13.2783041767961	1
sp|Q9HD45|TM9S3_HUMAN	YLDPSFFQHR_3	NA_NA	YLDPSFFQHR_3_NA_NA	L	VIR	VIR_1	1	1	5	1.5	8613.681525	13.2074833645876	1
sp|Q9HDC9|APMAP_HUMAN	GLFEVNPWK_2	NA_NA	GLFEVNPWK_2_NA_NA	L	VIR	VIR_1	1	1	5	1.5	7281.834469	12.9651553267565	1
sp|Q9HDC9|APMAP_HUMAN	LLEYDTVTR_2	NA_NA	LLEYDTVTR_2_NA_NA	L	VIR	VIR_1	1	1	5	1.5	16321.85896	14.1295868567163	1
sp|Q9HDC9|APMAP_HUMAN	LLLSSETPIEGK_2	NA_NA	LLLSSETPIEGK_2_NA_NA	L	VIR	VIR_1	1	1	5	1.5	20722.73524	14.4739959160255	1
sp|Q9HDC9|APMAP_HUMAN	VLLDQLR_2	NA_NA	VLLDQLR_2_NA_NA	L	VIR	VIR_1	1	1	5	1.5	11633.22163	13.6410321587807	1
sp|Q9NQC3|RTN4_HUMAN	HQAQIDHYLGLANK_3	NA_NA	HQAQIDHYLGLANK_3_NA_NA	L	VIR	VIR_1	1	1	5	1.5	69509.57272	16.2199931525076	1
sp|Q9NQC3|RTN4_HUMAN	YSNSALGHVNCTIK[11] C+57.0215_3	NA_NA	YSNSALGHVNCTIK[11] C+57.0215_3_NA_NA	L	VIR	VIR_1	1	1	5	1.5	5720.204468	12.616920097893	1
sp|Q9NQS3|PVRL3_HUMAN	CNADANPPPFK[1] C+57.0215_2	NA_NA	CNADANPPPFK[1] C+57.0215_2_NA_NA	L	VIR	VIR_1	1	1	5	1.5	12087.58748	13.6963078066775	1
sp|Q9NQS3|PVRL3_HUMAN	DYLEEPEK_2	NA_NA	DYLEEPEK_2_NA_NA	L	VIR	VIR_1	1	1	5	1.5	3905.792237	12.0664685901903	1
sp|Q9NQS3|PVRL3_HUMAN	NPVNNLIR_2	NA_NA	NPVNNLIR_2_NA_NA	L	VIR	VIR_1	1	1	5	1.5	6049.907237	12.6977664027802	1
sp|Q9NTN9|SEM4G_HUMAN	LLVGAR_2	NA_NA	LLVGAR_2_NA_NA	L	VIR	VIR_1	1	1	5	1.5	8065.191915	13.1125622444023	1
sp|Q9NYU2|UGGG1_HUMAN	AITTSLTTK_2	NA_NA	AITTSLTTK_2_NA_NA	L	VIR	VIR_1	1	1	5	1.5	5838.051506	12.6463403200337	1
sp|Q9NYU2|UGGG1_HUMAN	AIWAALQTQTSNAAK_2	NA_NA	AIWAALQTQTSNAAK_2_NA_NA	L	VIR	VIR_1	1	1	5	1.5	4280.174864	12.1985231192909	1
sp|Q9NYU2|UGGG1_HUMAN	EISYENTQISR_2	NA_NA	EISYENTQISR_2_NA_NA	L	VIR	VIR_1	1	1	5	1.5	10484.20584	13.4909990598818	1
sp|Q9NYU2|UGGG1_HUMAN	IEYQFFEDR_2	NA_NA	IEYQFFEDR_2_NA_NA	L	VIR	VIR_1	1	1	5	1.5	13763.04228	13.8835808846849	1
sp|Q9NYU2|UGGG1_HUMAN	ILASPVELALVVMK_2	NA_NA	ILASPVELALVVMK_2_NA_NA	L	VIR	VIR_1	1	1	5	1.5	7028.377077	12.9140449759618	1
sp|Q9NYU2|UGGG1_HUMAN	ILETTTFFQR_2	NA_NA	ILETTTFFQR_2_NA_NA	L	VIR	VIR_1	1	1	5	1.5	6774.660493	12.8610020297165	1
sp|Q9NYU2|UGGG1_HUMAN	IVPEWQDYDQEIK_2	NA_NA	IVPEWQDYDQEIK_2_NA_NA	L	VIR	VIR_1	1	1	5	1.5	NA	NA	1
sp|Q9NYU2|UGGG1_HUMAN	IYSHDGTDSPPDADEVVIVLNNFK_3	NA_NA	IYSHDGTDSPPDADEVVIVLNNFK_3_NA_NA	L	VIR	VIR_1	1	1	5	1.5	5182.488731	12.4744984552994	1
sp|Q9NYU2|UGGG1_HUMAN	LGIEGLSLHNVLK_3	NA_NA	LGIEGLSLHNVLK_3_NA_NA	L	VIR	VIR_1	1	1	5	1.5	4372.705726	12.2293796423227	1
sp|Q9NYU2|UGGG1_HUMAN	LSDMPLK_2	NA_NA	LSDMPLK_2_NA_NA	L	VIR	VIR_1	1	1	5	1.5	13639.10306	13.8705302483087	1
sp|Q9NYU2|UGGG1_HUMAN	NYLSPTFK_2	NA_NA	NYLSPTFK_2_NA_NA	L	VIR	VIR_1	1	1	5	1.5	9191.860552	13.3012102923051	1
sp|Q9NYU2|UGGG1_HUMAN	QLLYDAIK_2	NA_NA	QLLYDAIK_2_NA_NA	L	VIR	VIR_1	1	1	5	1.5	5691.074984	12.6095545691511	1
sp|Q9NYU2|UGGG1_HUMAN	SPAISWVNNLEVDSR_2	NA_NA	SPAISWVNNLEVDSR_2_NA_NA	L	VIR	VIR_1	1	1	5	1.5	2667.913834	11.5165654533561	1
sp|Q9NYU2|UGGG1_HUMAN	VEEDVASDLVMK_2	NA_NA	VEEDVASDLVMK_2_NA_NA	L	VIR	VIR_1	1	1	5	1.5	6064.540781	12.7012517867772	1
sp|Q9NYU2|UGGG1_HUMAN	VKVEHVVSVLEK_3	NA_NA	VKVEHVVSVLEK_3_NA_NA	L	VIR	VIR_1	1	1	5	1.5	5679.527246	12.6066242283061	1
sp|Q9NYU2|UGGG1_HUMAN	YVLEPEISFTSDNSFAK_2	NA_NA	YVLEPEISFTSDNSFAK_2_NA_NA	L	VIR	VIR_1	1	1	5	1.5	1514.332397	10.699535293647	1
sp|Q9NZM1|MYOF_HUMAN	AEDIPQMDDAFSQTVK_2	NA_NA	AEDIPQMDDAFSQTVK_2_NA_NA	L	VIR	VIR_1	1	1	5	1.5	23873.78927	14.67820904639	1
sp|Q9NZM1|MYOF_HUMAN	ANVTVLDTQIR_2	NA_NA	ANVTVLDTQIR_2_NA_NA	L	VIR	VIR_1	1	1	5	1.5	47900.78649	15.6828308198757	1
sp|Q9NZM1|MYOF_HUMAN	CYVYQAR[1] C+57.0215_2	NA_NA	CYVYQAR[1] C+57.0215_2_NA_NA	L	VIR	VIR_1	1	1	5	1.5	14404.92179	13.9493433034583	1
sp|Q9NZM1|MYOF_HUMAN	DFETIGQNK_2	NA_NA	DFETIGQNK_2_NA_NA	L	VIR	VIR_1	1	1	5	1.5	16129.94539	14.1125230299721	1
sp|Q9NZM1|MYOF_HUMAN	DGSNLPILPPQR_2	NA_NA	DGSNLPILPPQR_2_NA_NA	L	VIR	VIR_1	1	1	5	1.5	23127.63865	14.6323994491004	1
sp|Q9NZM1|MYOF_HUMAN	DHYIPNTLNPVFGR_3	NA_NA	DHYIPNTLNPVFGR_3_NA_NA	L	VIR	VIR_1	1	1	5	1.5	25468.43878	14.7714920007497	1
sp|Q9NZM1|MYOF_HUMAN	DIVIEMEDTKPLLASK[6] M+15.9949_3	NA_NA	DIVIEMEDTKPLLASK[6] M+15.9949_3_NA_NA	L	VIR	VIR_1	1	1	5	1.5	13777.08114	13.8850517419608	1
sp|Q9NZM1|MYOF_HUMAN	DLTQTASSTAR_2	NA_NA	DLTQTASSTAR_2_NA_NA	L	VIR	VIR_1	1	1	5	1.5	44977.9106	15.5919981197402	1
sp|Q9NZM1|MYOF_HUMAN	DQLRPTQLLQNVAR_3	NA_NA	DQLRPTQLLQNVAR_3_NA_NA	L	VIR	VIR_1	1	1	5	1.5	60432.56174	16.0181075751646	1
sp|Q9NZM1|MYOF_HUMAN	DSFSDPYAHICFLHR[11] C+57.0215_3	NA_NA	DSFSDPYAHICFLHR[11] C+57.0215_3_NA_NA	L	VIR	VIR_1	1	1	5	1.5	26737.51048	14.8416466187668	1
sp|Q9NZM1|MYOF_HUMAN	DYSLDEFEANK_2	NA_NA	DYSLDEFEANK_2_NA_NA	L	VIR	VIR_1	1	1	5	1.5	28516.23098	14.9345647877728	1
sp|Q9NZM1|MYOF_HUMAN	EELYMPPLVIK_2	NA_NA	EELYMPPLVIK_2_NA_NA	L	VIR	VIR_1	1	1	5	1.5	34400.55424	15.2052132848053	1
sp|Q9NZM1|MYOF_HUMAN	EIFGGNADKK_2	NA_NA	EIFGGNADKK_2_NA_NA	L	VIR	VIR_1	1	1	5	1.5	4267.519996	12.1942512942095	1
sp|Q9NZM1|MYOF_HUMAN	ELPDSVPQECTVR[10] C+57.0215_2	NA_NA	ELPDSVPQECTVR[10] C+57.0215_2_NA_NA	L	VIR	VIR_1	1	1	5	1.5	42200.39923	15.5000381232778	1
sp|Q9NZM1|MYOF_HUMAN	GKSDENEDPSVVGEFK_3	NA_NA	GKSDENEDPSVVGEFK_3_NA_NA	L	VIR	VIR_1	1	1	5	1.5	16030.14181	14.1035686641916	1
sp|Q9NZM1|MYOF_HUMAN	GPVGTVSEAQLAR_2	NA_NA	GPVGTVSEAQLAR_2_NA_NA	L	VIR	VIR_1	1	1	5	1.5	68026.53596	16.1888791021169	1
sp|Q9NZM1|MYOF_HUMAN	GWIPGNEENK_2	NA_NA	GWIPGNEENK_2_NA_NA	L	VIR	VIR_1	1	1	5	1.5	19700.91999	14.4010444778664	1
sp|Q9NZM1|MYOF_HUMAN	IDVGFVYDEPGHAVMR_3	NA_NA	IDVGFVYDEPGHAVMR_3_NA_NA	L	VIR	VIR_1	1	1	5	1.5	12888.18076	13.7888301093619	1
sp|Q9NZM1|MYOF_HUMAN	ILHQHLGAPEER_3	NA_NA	ILHQHLGAPEER_3_NA_NA	L	VIR	VIR_1	1	1	5	1.5	32710.03349	15.1325147124168	1
sp|Q9NZM1|MYOF_HUMAN	ILVELATFLEK_2	NA_NA	ILVELATFLEK_2_NA_NA	L	VIR	VIR_1	1	1	5	1.5	54566.67604	15.8708016397005	1
sp|Q9NZM1|MYOF_HUMAN	IPAHQVLYSTSGENASGK_3	NA_NA	IPAHQVLYSTSGENASGK_3_NA_NA	L	VIR	VIR_1	1	1	5	1.5	92131.41095	16.6264745833117	1
sp|Q9NZM1|MYOF_HUMAN	IPANQLAELWLK_2	NA_NA	IPANQLAELWLK_2_NA_NA	L	VIR	VIR_1	1	1	5	1.5	69165.55918	16.2128353061159	1
sp|Q9NZM1|MYOF_HUMAN	ISVYDYDTFTR_2	NA_NA	ISVYDYDTFTR_2_NA_NA	L	VIR	VIR_1	1	1	5	1.5	37285.03225	15.3213780652953	1
sp|Q9NZM1|MYOF_HUMAN	IYPLPDDPSVPAPPR_2	NA_NA	IYPLPDDPSVPAPPR_2_NA_NA	L	VIR	VIR_1	1	1	5	1.5	40674.72384	15.4469140266894	1
sp|Q9NZM1|MYOF_HUMAN	KLEPISNDDLLVVEK_3	NA_NA	KLEPISNDDLLVVEK_3_NA_NA	L	VIR	VIR_1	1	1	5	1.5	42015.99561	15.4937201465043	1
sp|Q9NZM1|MYOF_HUMAN	KPVVGQCTIER[7] C+57.0215_2	NA_NA	KPVVGQCTIER[7] C+57.0215_2_NA_NA	L	VIR	VIR_1	1	1	5	1.5	13885.38378	13.8963485284506	1
sp|Q9NZM1|MYOF_HUMAN	KPVVGQCTIER[7] C+57.0215_3	NA_NA	KPVVGQCTIER[7] C+57.0215_3_NA_NA	L	VIR	VIR_1	1	1	5	1.5	38227.58378	15.357395491694	1
sp|Q9NZM1|MYOF_HUMAN	LDAVNTLLAMAER_2	NA_NA	LDAVNTLLAMAER_2_NA_NA	L	VIR	VIR_1	1	1	5	1.5	11836.96491	13.6660806860377	1
sp|Q9NZM1|MYOF_HUMAN	LDMIPDLK_2	NA_NA	LDMIPDLK_2_NA_NA	L	VIR	VIR_1	1	1	5	1.5	4572.222906	12.2937491208597	1
sp|Q9NZM1|MYOF_HUMAN	LEGALGADTTEDGDEK_2	NA_NA	LEGALGADTTEDGDEK_2_NA_NA	L	VIR	VIR_1	1	1	5	1.5	19434.1976	14.3813790187503	1
sp|Q9NZM1|MYOF_HUMAN	LEPISNDDLLVVEK_2	NA_NA	LEPISNDDLLVVEK_2_NA_NA	L	VIR	VIR_1	1	1	5	1.5	8635.29179	13.2110983088385	1
sp|Q9NZM1|MYOF_HUMAN	LIGTATVALK_2	NA_NA	LIGTATVALK_2_NA_NA	L	VIR	VIR_1	1	1	5	1.5	25121.01452	14.7516762049944	1
sp|Q9NZM1|MYOF_HUMAN	LISLLNEK_2	NA_NA	LISLLNEK_2_NA_NA	L	VIR	VIR_1	1	1	5	1.5	32250.62946	15.1121087948837	1
sp|Q9NZM1|MYOF_HUMAN	LNSEMDITPK_2	NA_NA	LNSEMDITPK_2_NA_NA	L	VIR	VIR_1	1	1	5	1.5	45024.52596	15.5934925627194	1
sp|Q9NZM1|MYOF_HUMAN	MAPSETHGAAAIFK_3	NA_NA	MAPSETHGAAAIFK_3_NA_NA	L	VIR	VIR_1	1	1	5	1.5	36494.68102	15.2904676871456	1
sp|Q9NZM1|MYOF_HUMAN	MLSNKPQDFQIR_3	NA_NA	MLSNKPQDFQIR_3_NA_NA	L	VIR	VIR_1	1	1	5	1.5	34271.39157	15.1997862487422	1
sp|Q9NZM1|MYOF_HUMAN	NDVVGTTYLHLSK_2	NA_NA	NDVVGTTYLHLSK_2_NA_NA	L	VIR	VIR_1	1	1	5	1.5	6595.881744	12.822418914282	1
sp|Q9NZM1|MYOF_HUMAN	NDVVGTTYLHLSK_3	NA_NA	NDVVGTTYLHLSK_3_NA_NA	L	VIR	VIR_1	1	1	5	1.5	29727.12255	14.9945612995974	1
sp|Q9NZM1|MYOF_HUMAN	NLLALDK_2	NA_NA	NLLALDK_2_NA_NA	L	VIR	VIR_1	1	1	5	1.5	39404.27228	15.4011335335766	1
sp|Q9NZM1|MYOF_HUMAN	QLSGNNIRPVVK_3	NA_NA	QLSGNNIRPVVK_3_NA_NA	L	VIR	VIR_1	1	1	5	1.5	35694.89298	15.2584991524093	1
sp|Q9NZM1|MYOF_HUMAN	SDENEDPSVVGEFK_2	NA_NA	SDENEDPSVVGEFK_2_NA_NA	L	VIR	VIR_1	1	1	5	1.5	12262.74283	13.7170631812466	1
sp|Q9NZM1|MYOF_HUMAN	SIFSPVVK_2	NA_NA	SIFSPVVK_2_NA_NA	L	VIR	VIR_1	1	1	5	1.5	41177.31522	15.464631244552	1
sp|Q9NZM1|MYOF_HUMAN	SITGEEMSDIYVK_2	NA_NA	SITGEEMSDIYVK_2_NA_NA	L	VIR	VIR_1	1	1	5	1.5	16063.06171	14.1065283807624	1
sp|Q9NZM1|MYOF_HUMAN	SLGPPGPPFNITPR_2	NA_NA	SLGPPGPPFNITPR_2_NA_NA	L	VIR	VIR_1	1	1	5	1.5	57481.33048	15.9458749311304	1
sp|Q9NZM1|MYOF_HUMAN	SLLTEADAGHTEFTDEVYQNESR_3	NA_NA	SLLTEADAGHTEFTDEVYQNESR_3_NA_NA	L	VIR	VIR_1	1	1	5	1.5	65917.29842	16.1434385916619	1
sp|Q9NZM1|MYOF_HUMAN	SLSQIHEAAVR_2	NA_NA	SLSQIHEAAVR_2_NA_NA	L	VIR	VIR_1	1	1	5	1.5	34132.38783	15.1939228217748	1
sp|Q9NZM1|MYOF_HUMAN	SLSQIHEAAVR_3	NA_NA	SLSQIHEAAVR_3_NA_NA	L	VIR	VIR_1	1	1	5	1.5	46202.22303	15.6307437447962	1
sp|Q9NZM1|MYOF_HUMAN	SWVAAEK_2	NA_NA	SWVAAEK_2_NA_NA	L	VIR	VIR_1	1	1	5	1.5	9379.121277	13.3303061450429	1
sp|Q9NZM1|MYOF_HUMAN	TQGLVPEHVETR_3	NA_NA	TQGLVPEHVETR_3_NA_NA	L	VIR	VIR_1	1	1	5	1.5	54162.24225	15.8600689418433	1
sp|Q9NZM1|MYOF_HUMAN	TQTIFLK_2	NA_NA	TQTIFLK_2_NA_NA	L	VIR	VIR_1	1	1	5	1.5	37944.49501	15.346672070424	1
sp|Q9NZM1|MYOF_HUMAN	VGETIIDLENR_2	NA_NA	VGETIIDLENR_2_NA_NA	L	VIR	VIR_1	1	1	5	1.5	52449.85729	15.8137203233009	1
sp|Q9NZM1|MYOF_HUMAN	VIIWNTK_2	NA_NA	VIIWNTK_2_NA_NA	L	VIR	VIR_1	1	1	5	1.5	28951.98753	14.9564438673351	1
sp|Q9NZM1|MYOF_HUMAN	VIVESASNIPK_2	NA_NA	VIVESASNIPK_2_NA_NA	L	VIR	VIR_1	1	1	5	1.5	80941.36848	16.4396587168344	1
sp|Q9NZM1|MYOF_HUMAN	VPVELR_2	NA_NA	VPVELR_2_NA_NA	L	VIR	VIR_1	1	1	5	1.5	17058.99979	14.1933145363711	1
sp|Q9NZM1|MYOF_HUMAN	VYIYHLR_3	NA_NA	VYIYHLR_3_NA_NA	L	VIR	VIR_1	1	1	5	1.5	22962.58271	14.6220663937562	1
sp|Q9NZM1|MYOF_HUMAN	WGTSGLVGR_2	NA_NA	WGTSGLVGR_2_NA_NA	L	VIR	VIR_1	1	1	5	1.5	41143.07097	15.463430958334	1
sp|Q9NZM1|MYOF_HUMAN	WLLLNDPEDTSSGSK_2	NA_NA	WLLLNDPEDTSSGSK_2_NA_NA	L	VIR	VIR_1	1	1	5	1.5	37753.33824	15.3393856925058	1
sp|Q9NZM1|MYOF_HUMAN	WVTFLLK_2	NA_NA	WVTFLLK_2_NA_NA	L	VIR	VIR_1	1	1	5	1.5	19840.55199	14.4112336398379	1
sp|Q9NZM1|MYOF_HUMAN	YTLPLTEGK_2	NA_NA	YTLPLTEGK_2_NA_NA	L	VIR	VIR_1	1	1	5	1.5	32036.22294	15.1024855404081	1
sp|Q9NZU1|FLRT1_HUMAN	LLFLSR_2	NA_NA	LLFLSR_2_NA_NA	L	VIR	VIR_1	1	1	5	1.5	3516.630592	11.915047174582	1
sp|Q9P2B2|FPRP_HUMAN	ADDVRPEVTWSFSR_3	NA_NA	ADDVRPEVTWSFSR_3_NA_NA	L	VIR	VIR_1	1	1	5	1.5	3962.634627	12.0873133313824	1
sp|Q9P2B2|FPRP_HUMAN	AQDGDFIFSK_2	NA_NA	AQDGDFIFSK_2_NA_NA	L	VIR	VIR_1	1	1	5	1.5	8103.103457	13.1193279414182	1
sp|Q9P2B2|FPRP_HUMAN	EGEPFELR_2	NA_NA	EGEPFELR_2_NA_NA	L	VIR	VIR_1	1	1	5	1.5	13695.36507	13.8764691996031	1
sp|Q9P2B2|FPRP_HUMAN	SVLALTHEGR_2	NA_NA	SVLALTHEGR_2_NA_NA	L	VIR	VIR_1	1	1	5	1.5	22435.96068	14.588594435648	1
sp|Q9P2B2|FPRP_HUMAN	TANDAVELHIK_3	NA_NA	TANDAVELHIK_3_NA_NA	L	VIR	VIR_1	1	1	5	1.5	6380.096188	12.7744315556143	1
sp|Q9P2B2|FPRP_HUMAN	VPGFADDPTELACR[13] C+57.0215_2	NA_NA	VPGFADDPTELACR[13] C+57.0215_2_NA_NA	L	VIR	VIR_1	1	1	5	1.5	12896.17969	13.7897252269302	1
sp|Q9P2B2|FPRP_HUMAN	VPTATLVR_2	NA_NA	VPTATLVR_2_NA_NA	L	VIR	VIR_1	1	1	5	1.5	25643.08206	14.7813511468052	1
sp|Q9UBG0|MRC2_HUMAN	AGQLSQGAAEEDHGCR[15] C+57.0215_3	NA_NA	AGQLSQGAAEEDHGCR[15] C+57.0215_3_NA_NA	L	VIR	VIR_1	1	1	5	1.5	NA	NA	1
sp|Q9UGT4|SUSD2_HUMAN	GTGLTAVAVQEGNSDVVEVR_2	NA_NA	GTGLTAVAVQEGNSDVVEVR_2_NA_NA	L	VIR	VIR_1	1	1	5	1.5	4977.863586	12.4163800760764	1
sp|Q9UHN6|TMEM2_HUMAN	AGLFIDK_2	NA_NA	AGLFIDK_2_NA_NA	L	VIR	VIR_1	1	1	5	1.5	11338.75094	13.6040431997848	1
sp|Q9UHN6|TMEM2_HUMAN	ASWTLLAR_2	NA_NA	ASWTLLAR_2_NA_NA	L	VIR	VIR_1	1	1	5	1.5	5537.653501	12.5701281660228	1
sp|Q9UHN6|TMEM2_HUMAN	ATFAFSPEEQQAQR_2	NA_NA	ATFAFSPEEQQAQR_2_NA_NA	L	VIR	VIR_1	1	1	5	1.5	20641.38933	14.4683215548023	1
sp|Q9UHN6|TMEM2_HUMAN	ATITLYGK_2	NA_NA	ATITLYGK_2_NA_NA	L	VIR	VIR_1	1	1	5	1.5	11839.60707	13.6664026778487	1
sp|Q9UHN6|TMEM2_HUMAN	AYPQYYR_2	NA_NA	AYPQYYR_2_NA_NA	L	VIR	VIR_1	1	1	5	1.5	12440.04296	13.7377729435281	1
sp|Q9UHN6|TMEM2_HUMAN	DEYPSNPMVLR_2	NA_NA	DEYPSNPMVLR_2_NA_NA	L	VIR	VIR_1	1	1	5	1.5	14225.25486	13.9312359760211	1
sp|Q9UHN6|TMEM2_HUMAN	DISNCMAK[5] C+57.0215_2	NA_NA	DISNCMAK[5] C+57.0215_2_NA_NA	L	VIR	VIR_1	1	1	5	1.5	NA	NA	1
sp|Q9UHN6|TMEM2_HUMAN	EFYTVDGQK_2	NA_NA	EFYTVDGQK_2_NA_NA	L	VIR	VIR_1	1	1	5	1.5	19091.93573	14.3557448608044	1
sp|Q9UHN6|TMEM2_HUMAN	EYLCLDNSAR[4] C+57.0215_2	NA_NA	EYLCLDNSAR[4] C+57.0215_2_NA_NA	L	VIR	VIR_1	1	1	5	1.5	16767.98666	14.1684909501323	1
sp|Q9UHN6|TMEM2_HUMAN	GYTIHWNGPAPR_3	NA_NA	GYTIHWNGPAPR_3_NA_NA	L	VIR	VIR_1	1	1	5	1.5	18629.02064	14.3203333071863	1
sp|Q9UHN6|TMEM2_HUMAN	HATFVDGLSIHHSFSR_4	NA_NA	HATFVDGLSIHHSFSR_4_NA_NA	L	VIR	VIR_1	1	1	5	1.5	15528.59553	14.0577088282563	1
sp|Q9UHN6|TMEM2_HUMAN	IEEYEPVHSLEELQR_3	NA_NA	IEEYEPVHSLEELQR_3_NA_NA	L	VIR	VIR_1	1	1	5	1.5	27271.79882	14.8701913379827	1
sp|Q9UHN6|TMEM2_HUMAN	IVAIAVGDSAAK_2	NA_NA	IVAIAVGDSAAK_2_NA_NA	L	VIR	VIR_1	1	1	5	1.5	29923.33048	15.0040522326617	1
sp|Q9UHN6|TMEM2_HUMAN	KYVPTPDR_2	NA_NA	KYVPTPDR_2_NA_NA	L	VIR	VIR_1	1	1	5	1.5	9210.9493393	13.3042032383621	1
sp|Q9UHN6|TMEM2_HUMAN	LGSELIQGLGYR_2	NA_NA	LGSELIQGLGYR_2_NA_NA	L	VIR	VIR_1	1	1	5	1.5	26755.62919	14.8426239319036	1
sp|Q9UHN6|TMEM2_HUMAN	LQEFLR_2	NA_NA	LQEFLR_2_NA_NA	L	VIR	VIR_1	1	1	5	1.5	4694.307634	12.3317657707009	1
sp|Q9UHN6|TMEM2_HUMAN	MDNYLIR[1] M+15.9949_2	NA_NA	MDNYLIR[1] M+15.9949_2_NA_NA	L	VIR	VIR_1	1	1	5	1.5	4250.530821	12.1884964022633	1
sp|Q9UHN6|TMEM2_HUMAN	NNDNGAWVR_2	NA_NA	NNDNGAWVR_2_NA_NA	L	VIR	VIR_1	1	1	5	1.5	2463.205872	11.4013905927309	1
sp|Q9UHN6|TMEM2_HUMAN	NSIFHDIDGSVTGYK_3	NA_NA	NSIFHDIDGSVTGYK_3_NA_NA	L	VIR	VIR_1	1	1	5	1.5	5922.149164	12.6669742098344	1
sp|Q9UHN6|TMEM2_HUMAN	NYGFQGGQNK_2	NA_NA	NYGFQGGQNK_2_NA_NA	L	VIR	VIR_1	1	1	5	1.5	5505.324051	12.5616808663297	1
sp|Q9UHN6|TMEM2_HUMAN	SDEGESMPTFGK_2	NA_NA	SDEGESMPTFGK_2_NA_NA	L	VIR	VIR_1	1	1	5	1.5	5927.797438	12.6683495303789	1
sp|Q9UHN6|TMEM2_HUMAN	SLLQGTIQMIQER_2	NA_NA	SLLQGTIQMIQER_2_NA_NA	L	VIR	VIR_1	1	1	5	1.5	7795.932183	13.0635749216239	1
sp|Q9UHN6|TMEM2_HUMAN	SYLPVQFQSPDK_2	NA_NA	SYLPVQFQSPDK_2_NA_NA	L	VIR	VIR_1	1	1	5	1.5	26311.42818	14.8184710357785	1
sp|Q9UHN6|TMEM2_HUMAN	TVFPLADVSR_2	NA_NA	TVFPLADVSR_2_NA_NA	L	VIR	VIR_1	1	1	5	1.5	30286.09753	15.0214371696872	1
sp|Q9UHN6|TMEM2_HUMAN	VAALIDR_2	NA_NA	VAALIDR_2_NA_NA	L	VIR	VIR_1	1	1	5	1.5	13527.80039	13.8587087531727	1
sp|Q9UHN6|TMEM2_HUMAN	VEVVDGVK_2	NA_NA	VEVVDGVK_2_NA_NA	L	VIR	VIR_1	1	1	5	1.5	4756.391082	12.3507207228547	1
sp|Q9UHN6|TMEM2_HUMAN	YAPDENCPDQNPR[7] C+57.0215_2	NA_NA	YAPDENCPDQNPR[7] C+57.0215_2_NA_NA	L	VIR	VIR_1	1	1	5	1.5	11751.52273	13.6556291852586	1
sp|Q9UHN6|TMEM2_HUMAN	YVGTGGIDQKPR_2	NA_NA	YVGTGGIDQKPR_2_NA_NA	L	VIR	VIR_1	1	1	5	1.5	3977.097336	12.0925692522943	1
sp|Q9UHN6|TMEM2_HUMAN	YVGTGGIDQKPR_3	NA_NA	YVGTGGIDQKPR_3_NA_NA	L	VIR	VIR_1	1	1	5	1.5	26076.57899	14.8055360894143	1
sp|Q9UIQ6|LCAP_HUMAN	ATFIIK_2	NA_NA	ATFIIK_2_NA_NA	L	VIR	VIR_1	1	1	5	1.5	6930.555181	12.8938243069379	1
sp|Q9UIQ6|LCAP_HUMAN	GSSLLLMLK_2	NA_NA	GSSLLLMLK_2_NA_NA	L	VIR	VIR_1	1	1	5	1.5	3401.854908	11.8671749911572	1
sp|Q9UIQ6|LCAP_HUMAN	LSFIIR_2	NA_NA	LSFIIR_2_NA_NA	L	VIR	VIR_1	1	1	5	1.5	4807.970172	12.3662813268031	1
sp|Q9UIQ6|LCAP_HUMAN	YFAATQFEPLAAR_2	NA_NA	YFAATQFEPLAAR_2_NA_NA	L	VIR	VIR_1	1	1	5	1.5	11889.1901	13.6724319169284	1
sp|Q9UIQ6|LCAP_HUMAN	YISIGSEAEK_2	NA_NA	YISIGSEAEK_2_NA_NA	L	VIR	VIR_1	1	1	5	1.5	14835.3761	13.9918229777582	1
sp|Q9UIW2|PLXA1_HUMAN	FECGWCVAER[3] C+57.0215|[6] C+57.0215_2	NA_NA	FECGWCVAER[3] C+57.0215|[6] C+57.0215_2_NA_NA	L	VIR	VIR_1	1	1	5	1.5	NA	NA	1
sp|Q9UIW2|PLXA1_HUMAN	LLLLDYAANR_2	NA_NA	LLLLDYAANR_2_NA_NA	L	VIR	VIR_1	1	1	5	1.5	1524.887546	10.7095562349597	1
sp|Q9UKY4|POMT2_HUMAN	DYNNLWIIK_2	NA_NA	DYNNLWIIK_2_NA_NA	L	VIR	VIR_1	1	1	5	1.5	1979.373764	11.0858974423895	1
sp|Q9UKY4|POMT2_HUMAN	HLYPEGIGAR_2	NA_NA	HLYPEGIGAR_2_NA_NA	L	VIR	VIR_1	1	1	5	1.5	NA	NA	1
sp|Q9UKY4|POMT2_HUMAN	HNTNSDPLDPSFPVEFVR_3	NA_NA	HNTNSDPLDPSFPVEFVR_3_NA_NA	L	VIR	VIR_1	1	1	5	1.5	4111.95313	12.1406772011125	1
sp|Q9UKY4|POMT2_HUMAN	NLHSHYHEAPMTR_3	NA_NA	NLHSHYHEAPMTR_3_NA_NA	L	VIR	VIR_1	1	1	5	1.5	NA	NA	1
sp|Q9UKY4|POMT2_HUMAN	NLHSHYHEAPMTR_4	NA_NA	NLHSHYHEAPMTR_4_NA_NA	L	VIR	VIR_1	1	1	5	1.5	924.5024094	9.98760236565136	1
sp|Q9UKY4|POMT2_HUMAN	SGPGDGFFSSAFQAR_2	NA_NA	SGPGDGFFSSAFQAR_2_NA_NA	L	VIR	VIR_1	1	1	5	1.5	NA	NA	1
sp|Q9UKY4|POMT2_HUMAN	TFFFDVHPPLGK_3	NA_NA	TFFFDVHPPLGK_3_NA_NA	L	VIR	VIR_1	1	1	5	1.5	NA	NA	1
sp|Q9ULF5|S39AA_HUMAN	GHQDLDPDNEGELR_2	NA_NA	GHQDLDPDNEGELR_2_NA_NA	L	VIR	VIR_1	1	1	5	1.5	5421.243096	12.539477081817	1
sp|Q9ULF5|S39AA_HUMAN	GHQDLDPDNEGELR_3	NA_NA	GHQDLDPDNEGELR_3_NA_NA	L	VIR	VIR_1	1	1	5	1.5	38956.76974	15.3846555313154	1
sp|Q9ULF5|S39AA_HUMAN	LCIEHFDK[2] C+57.0215_3	NA_NA	LCIEHFDK[2] C+57.0215_3_NA_NA	L	VIR	VIR_1	1	1	5	1.5	19669.74975	14.398760078827	1
sp|Q9ULF5|S39AA_HUMAN	LLTNLGLGER_2	NA_NA	LLTNLGLGER_2_NA_NA	L	VIR	VIR_1	1	1	5	1.5	104702.3214	16.8110030000197	1
sp|Q9ULF5|S39AA_HUMAN	LLVEDINK_2	NA_NA	LLVEDINK_2_NA_NA	L	VIR	VIR_1	1	1	5	1.5	79219.7454	16.4086415405509	1
sp|Q9ULF5|S39AA_HUMAN	LLVEDINKDK_3	NA_NA	LLVEDINKDK_3_NA_NA	L	VIR	VIR_1	1	1	5	1.5	17573.47616	14.2361810709313	1
sp|Q9ULF5|S39AA_HUMAN	LNETELTDLEGQQESPPK_2	NA_NA	LNETELTDLEGQQESPPK_2_NA_NA	L	VIR	VIR_1	1	1	5	1.5	31484.90147	15.0774416284352	1
sp|Q9ULF5|S39AA_HUMAN	LNNTPDSDWLQLKPLAGTDDSVVSEDR_3	NA_NA	LNNTPDSDWLQLKPLAGTDDSVVSEDR_3_NA_NA	L	VIR	VIR_1	1	1	5	1.5	23775.20048	14.6722389822969	1
sp|Q9ULF5|S39AA_HUMAN	LSFFGLEK_2	NA_NA	LSFFGLEK_2_NA_NA	L	VIR	VIR_1	1	1	5	1.5	74494.44519	16.3199143283787	1
sp|Q9ULF5|S39AA_HUMAN	NNAIISLRK_2	NA_NA	NNAIISLRK_2_NA_NA	L	VIR	VIR_1	1	1	5	1.5	8735.431531	13.2277323551623	1
sp|Q9ULI3|HEG1_HUMAN	TFVTEFK_2	NA_NA	TFVTEFK_2_NA_NA	L	VIR	VIR_1	1	1	5	1.5	5344.474468	12.5189014730765	1
sp|Q9UNN8|EPCR_HUMAN	EFLEDTCVQYVQK[7] C+57.0215_2	NA_NA	EFLEDTCVQYVQK[7] C+57.0215_2_NA_NA	L	VIR	VIR_1	1	1	5	1.5	24619.40897	14.7225776038354	1
sp|Q9UNN8|EPCR_HUMAN	LHMLQISYFR_3	NA_NA	LHMLQISYFR_3_NA_NA	L	VIR	VIR_1	1	1	5	1.5	4699.640389	12.3334037486843	1
sp|Q9UNN8|EPCR_HUMAN	TLAFPLTIR_2	NA_NA	TLAFPLTIR_2_NA_NA	L	VIR	VIR_1	1	1	5	1.5	50422.23835	15.7568416398073	1
sp|Q9UNN8|EPCR_HUMAN	TQSGLQSYLLQFHGLVR_3	NA_NA	TQSGLQSYLLQFHGLVR_3_NA_NA	L	VIR	VIR_1	1	1	5	1.5	48232.49855	15.692787022726	1
sp|Q9UPZ6|THS7A_HUMAN	TTEWTECR[7] C+57.0215_2	NA_NA	TTEWTECR[7] C+57.0215_2_NA_NA	L	VIR	VIR_1	1	1	5	1.5	731.7955797	9.6503659874479	1
sp|Q9Y3B3|TMED7_HUMAN	SVIDYQTHFR_3	NA_NA	SVIDYQTHFR_3_NA_NA	L	VIR	VIR_1	1	1	5	1.5	9944.612901	13.4147685955425	1
sp|Q9Y5G0|PCDGH_HUMAN	TGQIFSLNSK_2	NA_NA	TGQIFSLNSK_2_NA_NA	L	VIR	VIR_1	1	1	5	1.5	NA	NA	1
sp|Q9Y639|NPTN_HUMAN	AEDSGEYHCVYHFVSAPK[9] C+57.0215_3	NA_NA	AEDSGEYHCVYHFVSAPK[9] C+57.0215_3_NA_NA	L	VIR	VIR_1	1	1	5	1.5	109890.6739	16.8807785249617	1
sp|Q9Y639|NPTN_HUMAN	AEDSGEYHCVYHFVSAPK[9] C+57.0215_4	NA_NA	AEDSGEYHCVYHFVSAPK[9] C+57.0215_4_NA_NA	L	VIR	VIR_1	1	1	5	1.5	63776.06154	16.0957964833023	1
sp|Q9Y639|NPTN_HUMAN	KRPDEVPDDDEPAGPMK_3	NA_NA	KRPDEVPDDDEPAGPMK_3_NA_NA	L	VIR	VIR_1	1	1	5	1.5	18997.84137	14.3486169775232	1
sp|Q9Y639|NPTN_HUMAN	KRPDEVPDDDEPAGPMK[16] M+15.9949_3	NA_NA	KRPDEVPDDDEPAGPMK[16] M+15.9949_3_NA_NA	L	VIR	VIR_1	1	1	5	1.5	9638.143573	13.3696086731164	1
sp|Q9Y639|NPTN_HUMAN	SENKNEGQDATMYCK[14] C+57.0215_3	NA_NA	SENKNEGQDATMYCK[14] C+57.0215_3_NA_NA	L	VIR	VIR_1	1	1	5	1.5	54717.057532	15.8747721257481	1
sp|Q9Y639|NPTN_HUMAN	SVGYPHPDWIWR_3	NA_NA	SVGYPHPDWIWR_3_NA_NA	L	VIR	VIR_1	1	1	5	1.5	13623.40021	13.8688683006802	1
sp|Q9Y6A1|POMT1_HUMAN	DSWDILIR_2	NA_NA	DSWDILIR_2_NA_NA	L	VIR	VIR_1	1	1	5	1.5	2021.224764	11.1160831420558	1
sp|Q9Y6A1|POMT1_HUMAN	GSSHQQQVTCYPFK[10] C+57.0215_3	NA_NA	GSSHQQQVTCYPFK[10] C+57.0215_3_NA_NA	L	VIR	VIR_1	1	1	5	1.5	NA	NA	1
sp|Q9Y6A1|POMT1_HUMAN	GYHGSTVWNVEEHR_3	NA_NA	GYHGSTVWNVEEHR_3_NA_NA	L	VIR	VIR_1	1	1	5	1.5	NA	NA	1
sp|Q9Y6A1|POMT1_HUMAN	HGDMVQLVHGMTTR_3	NA_NA	HGDMVQLVHGMTTR_3_NA_NA	L	VIR	VIR_1	1	1	5	1.5	NA	NA	1
sp|Q9Y6A1|POMT1_HUMAN	LSGAHLPDWGYR_3	NA_NA	LSGAHLPDWGYR_3_NA_NA	L	VIR	VIR_1	1	1	5	1.5	NA	NA	1
sp|O00398|P2Y10_HUMAN	QPPMAFQGISER_3	NA_NA	QPPMAFQGISER_3_NA_NA	L	VIR	VIR_2	2	1	6	1.6	17120.70774	14.1638830818784	1
sp|O00468|AGRIN_HUMAN	GLYVAAQGACR[10] C+57.0215_2	NA_NA	GLYVAAQGACR[10] C+57.0215_2_NA_NA	L	VIR	VIR_2	2	1	6	1.6	11963.14151	13.6467370301101	1
sp|O00468|AGRIN_HUMAN	LALEFR_2	NA_NA	LALEFR_2_NA_NA	L	VIR	VIR_2	2	1	6	1.6	NA	NA	1
sp|O00468|AGRIN_HUMAN	SELFGETAR_2	NA_NA	SELFGETAR_2_NA_NA	L	VIR	VIR_2	2	1	6	1.6	5174.13208	12.4375295276888	1
sp|O00468|AGRIN_HUMAN	SFLAFPTLR_2	NA_NA	SFLAFPTLR_2_NA_NA	L	VIR	VIR_2	2	1	6	1.6	3466.707831	11.8597788990026	1
sp|O00468|AGRIN_HUMAN	VLGAPVPAFEGR_2	NA_NA	VLGAPVPAFEGR_2_NA_NA	L	VIR	VIR_2	2	1	6	1.6	6825.080094	12.8370586220535	1
sp|O00592|PODXL_HUMAN	ATFNPAQDK_2	NA_NA	ATFNPAQDK_2_NA_NA	L	VIR	VIR_2	2	1	6	1.6	110976.8397	16.8603274602109	1
sp|O00592|PODXL_HUMAN	CEDLETQTQSEK[1] C+57.0215_2	NA_NA	CEDLETQTQSEK[1] C+57.0215_2_NA_NA	L	VIR	VIR_2	2	1	6	1.6	68908.62723	16.1728253573585	1
sp|O00592|PODXL_HUMAN	DDLDEEEDTHL_2	NA_NA	DDLDEEEDTHL_2_NA_NA	L	VIR	VIR_2	2	1	6	1.6	43617.26952	15.5130401992348	1
sp|O00592|PODXL_HUMAN	DKWDELK_2	NA_NA	DKWDELK_2_NA_NA	L	VIR	VIR_2	2	1	6	1.6	19178.13627	14.3276032665869	1
sp|O00592|PODXL_HUMAN	EITIHTK_2	NA_NA	EITIHTK_2_NA_NA	L	VIR	VIR_2	2	1	6	1.6	NA	NA	1
sp|O00592|PODXL_HUMAN	LASVPGSQTVVVK_2	NA_NA	LASVPGSQTVVVK_2_NA_NA	L	VIR	VIR_2	2	1	6	1.6	326035.1246	18.4150962333792	1
sp|O00592|PODXL_HUMAN	LGDQGPPEEAEDR_2	NA_NA	LGDQGPPEEAEDR_2_NA_NA	L	VIR	VIR_2	2	1	6	1.6	27285.16068	14.836257280071	1
sp|O00592|PODXL_HUMAN	LISLICR[6] C+57.0215_2	NA_NA	LISLICR[6] C+57.0215_2_NA_NA	L	VIR	VIR_2	2	1	6	1.6	109217.3276	16.837270596878	1
sp|O00592|PODXL_HUMAN	LKDKWDELK_3	NA_NA	LKDKWDELK_3_NA_NA	L	VIR	VIR_2	2	1	6	1.6	77735.52865	16.346714866627	1
sp|O00592|PODXL_HUMAN	LPAKDVYER_3	NA_NA	LPAKDVYER_3_NA_NA	L	VIR	VIR_2	2	1	6	1.6	4970.229966	12.3795252504721	1
sp|O14638|ENPP3_HUMAN	ISTLLK_2	NA_NA	ISTLLK_2_NA_NA	L	VIR	VIR_2	2	1	6	1.6	4983.889755	12.3834848014465	1
sp|O14672|ADA10_HUMAN	AIDTIYQTTDFSGIR_2	NA_NA	AIDTIYQTTDFSGIR_2_NA_NA	L	VIR	VIR_2	2	1	6	1.6	36205.287	15.244341127562	1
sp|O14672|ADA10_HUMAN	EAVIAQISSHVK_2	NA_NA	EAVIAQISSHVK_2_NA_NA	L	VIR	VIR_2	2	1	6	1.6	21359.37575	14.4830102238031	1
sp|O14672|ADA10_HUMAN	EAVIAQISSHVK_3	NA_NA	EAVIAQISSHVK_3_NA_NA	L	VIR	VIR_2	2	1	6	1.6	23108.47582	14.596562846643	1
sp|O14672|ADA10_HUMAN	ELCHVCCMK[3] C+57.0215|[6] C+57.0215|[7] C+57.0215_3	NA_NA	ELCHVCCMK[3] C+57.0215|[6] C+57.0215|[7] C+57.0215_3_NA_NA	L	VIR	VIR_2	2	1	6	1.6	3594.451675	11.9119843533128	1
sp|O14672|ADA10_HUMAN	FPNIGVEK_2	NA_NA	FPNIGVEK_2_NA_NA	L	VIR	VIR_2	2	1	6	1.6	24483.96337	14.6799778552962	1
sp|O14672|ADA10_HUMAN	GGTFYVEPAER_2	NA_NA	GGTFYVEPAER_2_NA_NA	L	VIR	VIR_2	2	1	6	1.6	9308.132538	13.284704398886	1
sp|O14672|ADA10_HUMAN	GYCDVFMR[3] C+57.0215_2	NA_NA	GYCDVFMR[3] C+57.0215_2_NA_NA	L	VIR	VIR_2	2	1	6	1.6	17157.89202	14.1670130578852	1
sp|O14672|ADA10_HUMAN	GYCDVFMR[3] C+57.0215|[7] M+15.9949_2	NA_NA	GYCDVFMR[3] C+57.0215|[7] M+15.9949_2_NA_NA	L	VIR	VIR_2	2	1	6	1.6	10781.3716	13.4966814690403	1
sp|O14672|ADA10_HUMAN	NISFMVK_2	NA_NA	NISFMVK_2_NA_NA	L	VIR	VIR_2	2	1	6	1.6	14313.05644	13.905472521505	1
sp|O14672|ADA10_HUMAN	NTCQLYIQTDHLFFK[3] C+57.0215_3	NA_NA	NTCQLYIQTDHLFFK[3] C+57.0215_3_NA_NA	L	VIR	VIR_2	2	1	6	1.6	26478.03104	14.7929365848359	1
sp|O14672|ADA10_HUMAN	RRPPQPIQQPQR_3	NA_NA	RRPPQPIQQPQR_3_NA_NA	L	VIR	VIR_2	2	1	6	1.6	22797.87695	14.5770402202412	1
sp|O14672|ADA10_HUMAN	TITLQPGSPCNDFR[10] C+57.0215_2	NA_NA	TITLQPGSPCNDFR[10] C+57.0215_2_NA_NA	L	VIR	VIR_2	2	1	6	1.6	41738.54862	15.4495211747735	1
sp|O14786|NRP1_HUMAN	ATHGGLGLR_2	NA_NA	ATHGGLGLR_2_NA_NA	L	VIR	VIR_2	2	1	6	1.6	3689.26909	11.9495476665183	1
sp|O14786|NRP1_HUMAN	CEWLIQAPDPYQR[1] C+57.0215_2	NA_NA	CEWLIQAPDPYQR[1] C+57.0215_2_NA_NA	L	VIR	VIR_2	2	1	6	1.6	60184.7284	15.9775381965703	1
sp|O14786|NRP1_HUMAN	DKLNTQSTYSEA_2	NA_NA	DKLNTQSTYSEA_2_NA_NA	L	VIR	VIR_2	2	1	6	1.6	51040.32877	15.7397783625019	1
sp|O14786|NRP1_HUMAN	EGNKPVLFQGNTNPTDVVVAVFPKPLITR_4	NA_NA	EGNKPVLFQGNTNPTDVVVAVFPKPLITR_4_NA_NA	L	VIR	VIR_2	2	1	6	1.6	52859.16086	15.7902942627816	1
sp|O14786|NRP1_HUMAN	FEVYGCK[6] C+57.0215_2	NA_NA	FEVYGCK[6] C+57.0215_2_NA_NA	L	VIR	VIR_2	2	1	6	1.6	89998.31765	16.558038773639	1
sp|O14786|NRP1_HUMAN	FVSDYETHGAGFSIR_2	NA_NA	FVSDYETHGAGFSIR_2_NA_NA	L	VIR	VIR_2	2	1	6	1.6	21490.64538	14.4918495490435	1
sp|O14786|NRP1_HUMAN	FVSDYETHGAGFSIR_3	NA_NA	FVSDYETHGAGFSIR_3_NA_NA	L	VIR	VIR_2	2	1	6	1.6	109599.5373	16.8423105429517	1
sp|O14786|NRP1_HUMAN	FVTAVGTQGAISK_2	NA_NA	FVTAVGTQGAISK_2_NA_NA	L	VIR	VIR_2	2	1	6	1.6	426199.8085	18.8015987802032	1
sp|O14786|NRP1_HUMAN	GIIIQGGK_2	NA_NA	GIIIQGGK_2_NA_NA	L	VIR	VIR_2	2	1	6	1.6	55697.25646	15.8657470053521	1
sp|O14786|NRP1_HUMAN	GNLGGIAVDDISINNHISQEDCAKPADLDK[22] C+57.0215_3	NA_NA	GNLGGIAVDDISINNHISQEDCAKPADLDK[22] C+57.0215_3_NA_NA	L	VIR	VIR_2	2	1	6	1.6	21072.36137	14.4634927321281	1
sp|O14786|NRP1_HUMAN	GNLGGIAVDDISINNHISQEDCAKPADLDK[22] C+57.0215_4	NA_NA	GNLGGIAVDDISINNHISQEDCAKPADLDK[22] C+57.0215_4_NA_NA	L	VIR	VIR_2	2	1	6	1.6	60570.93629	15.9867664527994	1
sp|O14786|NRP1_HUMAN	IAPPPVVSSGPFLFIK_2	NA_NA	IAPPPVVSSGPFLFIK_2_NA_NA	L	VIR	VIR_2	2	1	6	1.6	249420.7095	18.0286500929937	1
sp|O14786|NRP1_HUMAN	IESPGYLTSPGYPHSYHPSEK_3	NA_NA	IESPGYLTSPGYPHSYHPSEK_3_NA_NA	L	VIR	VIR_2	2	1	6	1.6	30514.86324	14.9976528650533	1
sp|O14786|NRP1_HUMAN	IESPGYLTSPGYPHSYHPSEK_4	NA_NA	IESPGYLTSPGYPHSYHPSEK_4_NA_NA	L	VIR	VIR_2	2	1	6	1.6	69103.78029	16.1769053751567	1
sp|O14786|NRP1_HUMAN	IGYSNNGSDWK_2	NA_NA	IGYSNNGSDWK_2_NA_NA	L	VIR	VIR_2	2	1	6	1.6	2893.649475	11.5991028157477	1
sp|O14786|NRP1_HUMAN	IKPATWETGISMR_2	NA_NA	IKPATWETGISMR_2_NA_NA	L	VIR	VIR_2	2	1	6	1.6	23898.67731	14.6450715138163	1
sp|O14786|NRP1_HUMAN	IKPATWETGISMR_3	NA_NA	IKPATWETGISMR_3_NA_NA	L	VIR	VIR_2	2	1	6	1.6	110992.5642	16.860531863681	1
sp|O14786|NRP1_HUMAN	IMINFNPHFDLEDR_3	NA_NA	IMINFNPHFDLEDR_3_NA_NA	L	VIR	VIR_2	2	1	6	1.6	18184.00149	14.2508104479096	1
sp|O14786|NRP1_HUMAN	IMINFNPHFDLEDR[2] M+15.9949_3	NA_NA	IMINFNPHFDLEDR[2] M+15.9949_3_NA_NA	L	VIR	VIR_2	2	1	6	1.6	32415.32338	15.0848167059533	1
sp|O14786|NRP1_HUMAN	LEIWDGFPDVGPHIGR_3	NA_NA	LEIWDGFPDVGPHIGR_3_NA_NA	L	VIR	VIR_2	2	1	6	1.6	20744.30404	14.4408559968222	1
sp|O14786|NRP1_HUMAN	LNYPENGWTPGEDSYR_2	NA_NA	LNYPENGWTPGEDSYR_2_NA_NA	L	VIR	VIR_2	2	1	6	1.6	38597.88981	15.3366627163171	1
sp|O14786|NRP1_HUMAN	LYQVIFEGEIGK_2	NA_NA	LYQVIFEGEIGK_2_NA_NA	L	VIR	VIR_2	2	1	6	1.6	34374.76035	15.1694903959709	1
sp|O14786|NRP1_HUMAN	NLSALENYNFELVDGVK_2	NA_NA	NLSALENYNFELVDGVK_2_NA_NA	L	VIR	VIR_2	2	1	6	1.6	43708.27335	15.5160471275047	1
sp|O14786|NRP1_HUMAN	NWMPENIR_2	NA_NA	NWMPENIR_2_NA_NA	L	VIR	VIR_2	2	1	6	1.6	85263.4402	16.4800680066051	1
sp|O14786|NRP1_HUMAN	NWMPENIR[3] M+15.9949_2	NA_NA	NWMPENIR[3] M+15.9949_2_NA_NA	L	VIR	VIR_2	2	1	6	1.6	20616.86896	14.4319659907433	1
sp|O14786|NRP1_HUMAN	SFEGNNNYDTPELR_2	NA_NA	SFEGNNNYDTPELR_2_NA_NA	L	VIR	VIR_2	2	1	6	1.6	157550.3333	17.3658816417147	1
sp|O14786|NRP1_HUMAN	SSSGILSMVFYTDSAIAK_2	NA_NA	SSSGILSMVFYTDSAIAK_2_NA_NA	L	VIR	VIR_2	2	1	6	1.6	73183.3774	16.2596567377624	1
sp|O14786|NRP1_HUMAN	TFCHWEHDNHVQLK[3] C+57.0215_4	NA_NA	TFCHWEHDNHVQLK[3] C+57.0215_4_NA_NA	L	VIR	VIR_2	2	1	6	1.6	60626.57506	15.9880910638794	1
sp|O14786|NRP1_HUMAN	TGPIQDHTGDGNFIYSQADENQK_3	NA_NA	TGPIQDHTGDGNFIYSQADENQK_3_NA_NA	L	VIR	VIR_2	2	1	6	1.6	227864.634	17.8982458621018	1
sp|O14786|NRP1_HUMAN	WSVLTSK_2	NA_NA	WSVLTSK_2_NA_NA	L	VIR	VIR_2	2	1	6	1.6	57897.46851	15.9216410100934	1
sp|O14786|NRP1_HUMAN	YDYVEVFDGENENGHFR_3	NA_NA	YDYVEVFDGENENGHFR_3_NA_NA	L	VIR	VIR_2	2	1	6	1.6	28563.36011	14.9023064441946	1
sp|O14786|NRP1_HUMAN	YEIFKR_2	NA_NA	YEIFKR_2_NA_NA	L	VIR	VIR_2	2	1	6	1.6	2161.899914	11.1785123800279	1
sp|O15031|PLXB2_HUMAN	AEEASHWLWSR_3	NA_NA	AEEASHWLWSR_3_NA_NA	L	VIR	VIR_2	2	1	6	1.6	16718.57695	14.1295927939129	1
sp|O15031|PLXB2_HUMAN	AFEPLR_2	NA_NA	AFEPLR_2_NA_NA	L	VIR	VIR_2	2	1	6	1.6	25872.05365	14.7595353160216	1
sp|O15031|PLXB2_HUMAN	EAFEAYTDHATYK_2	NA_NA	EAFEAYTDHATYK_2_NA_NA	L	VIR	VIR_2	2	1	6	1.6	10451.88874	13.4519044128392	1
sp|O15031|PLXB2_HUMAN	EAFEAYTDHATYK_3	NA_NA	EAFEAYTDHATYK_3_NA_NA	L	VIR	VIR_2	2	1	6	1.6	25192.23621	14.7211199302195	1
sp|O15031|PLXB2_HUMAN	EASPNPEDGIVR_2	NA_NA	EASPNPEDGIVR_2_NA_NA	L	VIR	VIR_2	2	1	6	1.6	43686.76477	15.5153370111641	1
sp|O15031|PLXB2_HUMAN	FGAQLQCVTGPQATR[7] C+57.0215_2	NA_NA	FGAQLQCVTGPQATR[7] C+57.0215_2_NA_NA	L	VIR	VIR_2	2	1	6	1.6	36021.28314	15.2369903138624	1
sp|O15031|PLXB2_HUMAN	GICALR[3] C+57.0215_2	NA_NA	GICALR[3] C+57.0215_2_NA_NA	L	VIR	VIR_2	2	1	6	1.6	9645.600704	13.3360837340671	1
sp|O15031|PLXB2_HUMAN	GNGPHDNGIIVSTR_3	NA_NA	GNGPHDNGIIVSTR_3_NA_NA	L	VIR	VIR_2	2	1	6	1.6	22121.7157	14.5336040218352	1
sp|O15031|PLXB2_HUMAN	GSSLHVGSDLLK_2	NA_NA	GSSLHVGSDLLK_2_NA_NA	L	VIR	VIR_2	2	1	6	1.6	11558.71628	13.5971219203311	1
sp|O15031|PLXB2_HUMAN	IIDQVYR_2	NA_NA	IIDQVYR_2_NA_NA	L	VIR	VIR_2	2	1	6	1.6	9326.362418	13.2875271387482	1
sp|O15031|PLXB2_HUMAN	IQPETGPLGGGIR_2	NA_NA	IQPETGPLGGGIR_2_NA_NA	L	VIR	VIR_2	2	1	6	1.6	49896.96985	15.7070929464677	1
sp|O15031|PLXB2_HUMAN	KLDFFR_2	NA_NA	KLDFFR_2_NA_NA	L	VIR	VIR_2	2	1	6	1.6	13531.39973	13.8244518243145	1
sp|O15031|PLXB2_HUMAN	LFYEDGSGEK_2	NA_NA	LFYEDGSGEK_2_NA_NA	L	VIR	VIR_2	2	1	6	1.6	52323.30452	15.775594398695	1
sp|O15031|PLXB2_HUMAN	LPVQECLSYPTCTQCR[6] C+57.0215|[12] C+57.0215|[15] C+57.0215_2	NA_NA	LPVQECLSYPTCTQCR[6] C+57.0215|[12] C+57.0215|[15] C+57.0215_2_NA_NA	L	VIR	VIR_2	2	1	6	1.6	16135.18862	14.0783511834233	1
sp|O15031|PLXB2_HUMAN	LQLEQQVATGPALDNKK_3	NA_NA	LQLEQQVATGPALDNKK_3_NA_NA	L	VIR	VIR_2	2	1	6	1.6	31942.25163	15.0636067532677	1
sp|O15031|PLXB2_HUMAN	LVECGSLFK[4] C+57.0215_2	NA_NA	LVECGSLFK[4] C+57.0215_2_NA_NA	L	VIR	VIR_2	2	1	6	1.6	28141.14558	14.8808217999514	1
sp|O15031|PLXB2_HUMAN	VLFVGK_2	NA_NA	VLFVGK_2_NA_NA	L	VIR	VIR_2	2	1	6	1.6	16533.62213	14.1135435604312	1
sp|O15031|PLXB2_HUMAN	VYLTPDGTSSEYDSILVEINKR_3	NA_NA	VYLTPDGTSSEYDSILVEINKR_3_NA_NA	L	VIR	VIR_2	2	1	6	1.6	22919.69118	14.5847283457742	1
sp|O15031|PLXB2_HUMAN	WTCQWDLR[3] C+57.0215_2	NA_NA	WTCQWDLR[3] C+57.0215_2_NA_NA	L	VIR	VIR_2	2	1	6	1.6	12625.92374	13.7245296828545	1
sp|O15230|LAMA5_HUMAN	AIEASNAYSR_2	NA_NA	AIEASNAYSR_2_NA_NA	L	VIR	VIR_2	2	1	6	1.6	2649.532599	11.4719505234871	1
sp|O15230|LAMA5_HUMAN	GQDLGQAVLDAGHSVSTLEK_3	NA_NA	GQDLGQAVLDAGHSVSTLEK_3_NA_NA	L	VIR	VIR_2	2	1	6	1.6	14517.5383	13.9259375805734	1
sp|O15230|LAMA5_HUMAN	IAASATCGEEAPAR[7] C+57.0215_2	NA_NA	IAASATCGEEAPAR[7] C+57.0215_2_NA_NA	L	VIR	VIR_2	2	1	6	1.6	10855.7884	13.5066052456948	1
sp|O15230|LAMA5_HUMAN	LELEEAATPEGHAVR_3	NA_NA	LELEEAATPEGHAVR_3_NA_NA	L	VIR	VIR_2	2	1	6	1.6	12141.52234	13.6680900627347	1
sp|O15230|LAMA5_HUMAN	LSILENR_2	NA_NA	LSILENR_2_NA_NA	L	VIR	VIR_2	2	1	6	1.6	2786.574759	11.5447055044968	1
sp|O15230|LAMA5_HUMAN	TLLAAIR_2	NA_NA	TLLAAIR_2_NA_NA	L	VIR	VIR_2	2	1	6	1.6	2983.472712	11.6432052270432	1
sp|O15439|MRP4_HUMAN	AASQILILK_2	NA_NA	AASQILILK_2_NA_NA	L	VIR	VIR_2	2	1	6	1.6	18048.36193	14.2400086444251	1
sp|O15439|MRP4_HUMAN	AEAAALTETAK_2	NA_NA	AEAAALTETAK_2_NA_NA	L	VIR	VIR_2	2	1	6	1.6	31897.03885	15.0615632385637	1
sp|O15439|MRP4_HUMAN	APVLFFDR_2	NA_NA	APVLFFDR_2_NA_NA	L	VIR	VIR_2	2	1	6	1.6	25143.23534	14.7183110428761	1
sp|O15439|MRP4_HUMAN	EAPWEYQK_2	NA_NA	EAPWEYQK_2_NA_NA	L	VIR	VIR_2	2	1	6	1.6	24888.8696	14.7036414480654	1
sp|O15439|MRP4_HUMAN	ESLFYK_2	NA_NA	ESLFYK_2_NA_NA	L	VIR	VIR_2	2	1	6	1.6	9957.125108	13.3819419027788	1
sp|O15439|MRP4_HUMAN	GTYTEFLK_2	NA_NA	GTYTEFLK_2_NA_NA	L	VIR	VIR_2	2	1	6	1.6	19851.0793	14.3773581890254	1
sp|O15439|MRP4_HUMAN	HLTALIK_2	NA_NA	HLTALIK_2_NA_NA	L	VIR	VIR_2	2	1	6	1.6	18028.50865	14.2384207998569	1
sp|O15439|MRP4_HUMAN	LNTIIDSDK_2	NA_NA	LNTIIDSDK_2_NA_NA	L	VIR	VIR_2	2	1	6	1.6	3169.751423	11.7305823518765	1
sp|O15439|MRP4_HUMAN	MFESILK_2	NA_NA	MFESILK_2_NA_NA	L	VIR	VIR_2	2	1	6	1.6	9430.480932	13.3035439923164	1
sp|O15439|MRP4_HUMAN	SQHLGEELQGFWDK_3	NA_NA	SQHLGEELQGFWDK_3_NA_NA	L	VIR	VIR_2	2	1	6	1.6	13954.70383	13.868892245875	1
sp|O15439|MRP4_HUMAN	SSLISALFR_2	NA_NA	SSLISALFR_2_NA_NA	L	VIR	VIR_2	2	1	6	1.6	16817.01337	14.1380622522693	1
sp|O15439|MRP4_HUMAN	TMNEVITGIR_2	NA_NA	TMNEVITGIR_2_NA_NA	L	VIR	VIR_2	2	1	6	1.6	25769.95547	14.7538307846762	1
sp|O15439|MRP4_HUMAN	VIEYTDLEK_2	NA_NA	VIEYTDLEK_2_NA_NA	L	VIR	VIR_2	2	1	6	1.6	40494.36735	15.4058619876494	1
sp|O15439|MRP4_HUMAN	VIQPIFLGK_2	NA_NA	VIQPIFLGK_2_NA_NA	L	VIR	VIR_2	2	1	6	1.6	22686.12928	14.5699512170032	1
sp|O15439|MRP4_HUMAN	VSEAIVSIR_2	NA_NA	VSEAIVSIR_2_NA_NA	L	VIR	VIR_2	2	1	6	1.6	21187.81672	14.4713756745496	1
sp|O15439|MRP4_HUMAN	YFLETSR_2	NA_NA	YFLETSR_2_NA_NA	L	VIR	VIR_2	2	1	6	1.6	1624.088593	10.7658429783059	1
sp|O43570|CAH12_HUMAN	EMINNFR_2	NA_NA	EMINNFR_2_NA_NA	L	VIR	VIR_2	2	1	6	1.6	221058.1047	17.8544944644086	1
sp|O43570|CAH12_HUMAN	GSLTTPPCNPTVLWTVFR[8] C+57.0215_2	NA_NA	GSLTTPPCNPTVLWTVFR[8] C+57.0215_2_NA_NA	L	VIR	VIR_2	2	1	6	1.6	91029.813	16.5744798574219	1
sp|O43570|CAH12_HUMAN	GVIYKPATK_2	NA_NA	GVIYKPATK_2_NA_NA	L	VIR	VIR_2	2	1	6	1.6	64979.0229	16.0881147902201	1
sp|O43570|CAH12_HUMAN	GVIYKPATK_3	NA_NA	GVIYKPATK_3_NA_NA	L	VIR	VIR_2	2	1	6	1.6	22792.15511	14.5766780853681	1
sp|O43570|CAH12_HUMAN	IFSHLQHVK_2	NA_NA	IFSHLQHVK_2_NA_NA	L	VIR	VIR_2	2	1	6	1.6	12861.9083	13.7512454492433	1
sp|O43570|CAH12_HUMAN	IFSHLQHVK_3	NA_NA	IFSHLQHVK_3_NA_NA	L	VIR	VIR_2	2	1	6	1.6	69663.17412	16.1885369495392	1
sp|O43570|CAH12_HUMAN	LNLPSDMHIQGLQSR_2	NA_NA	LNLPSDMHIQGLQSR_2_NA_NA	L	VIR	VIR_2	2	1	6	1.6	18005.89327	14.2366099136416	1
sp|O43570|CAH12_HUMAN	LNLPSDMHIQGLQSR_3	NA_NA	LNLPSDMHIQGLQSR_3_NA_NA	L	VIR	VIR_2	2	1	6	1.6	261995.9781	18.0996135004365	1
sp|O43570|CAH12_HUMAN	LNLPSDMHIQGLQSR[7] M+15.9949_3	NA_NA	LNLPSDMHIQGLQSR[7] M+15.9949_3_NA_NA	L	VIR	VIR_2	2	1	6	1.6	48698.85791	15.6720286789169	1
sp|O43570|CAH12_HUMAN	QFLLTNNGHSVK_2	NA_NA	QFLLTNNGHSVK_2_NA_NA	L	VIR	VIR_2	2	1	6	1.6	25325.13467	14.7287106812091	1
sp|O43570|CAH12_HUMAN	QFLLTNNGHSVK_3	NA_NA	QFLLTNNGHSVK_3_NA_NA	L	VIR	VIR_2	2	1	6	1.6	156774.8894	17.3587633371193	1
sp|O43570|CAH12_HUMAN	WTYFGPDGENSWSK_2	NA_NA	WTYFGPDGENSWSK_2_NA_NA	L	VIR	VIR_2	2	1	6	1.6	102066.4631	16.7395777400472	1
sp|O43570|CAH12_HUMAN	YKGQEAFVPGFNIEELLPER_3	NA_NA	YKGQEAFVPGFNIEELLPER_3_NA_NA	L	VIR	VIR_2	2	1	6	1.6	214416.2487	17.810483074275	1
sp|O43852|CALU_HUMAN	DIVVQETMEDIDK_2	NA_NA	DIVVQETMEDIDK_2_NA_NA	L	VIR	VIR_2	2	1	6	1.6	22438.94949	14.5541458762198	1
sp|O43852|CALU_HUMAN	DWILPSDYDHAEAEAR_3	NA_NA	DWILPSDYDHAEAEAR_3_NA_NA	L	VIR	VIR_2	2	1	6	1.6	9166.342101	13.2625587756989	1
sp|O43852|CALU_HUMAN	EEFTAFLHPEEYDYMK_3	NA_NA	EEFTAFLHPEEYDYMK_3_NA_NA	L	VIR	VIR_2	2	1	6	1.6	16354.10549	14.0977935918415	1
sp|O43852|CALU_HUMAN	EEIVDKYDLFVGSQATDFGEALVR_3	NA_NA	EEIVDKYDLFVGSQATDFGEALVR_3_NA_NA	L	VIR	VIR_2	2	1	6	1.6	20594.56787	14.4304045952878	1
sp|O43852|CALU_HUMAN	EQFVEFR_2	NA_NA	EQFVEFR_2_NA_NA	L	VIR	VIR_2	2	1	6	1.6	73606.09585	16.2679659916054	1
sp|O43852|CALU_HUMAN	WIYEDVER_2	NA_NA	WIYEDVER_2_NA_NA	L	VIR	VIR_2	2	1	6	1.6	29351.61128	14.9415804438252	1
sp|O60279|SUSD5_HUMAN	LVPGEPETK_2	NA_NA	LVPGEPETK_2_NA_NA	L	VIR	VIR_2	2	1	6	1.6	2629.417912	11.4609561034534	1
sp|O60462|NRP2_HUMAN	DGDSESADLLGK_2	NA_NA	DGDSESADLLGK_2_NA_NA	L	VIR	VIR_2	2	1	6	1.6	NA	NA	1
sp|O60462|NRP2_HUMAN	GVIIQGAR_2	NA_NA	GVIIQGAR_2_NA_NA	L	VIR	VIR_2	2	1	6	1.6	7297.289747	12.9335733842465	1
sp|O60462|NRP2_HUMAN	IANEQISASSTYSDGR_2	NA_NA	IANEQISASSTYSDGR_2_NA_NA	L	VIR	VIR_2	2	1	6	1.6	7325.559807	12.9391516576233	1
sp|O60462|NRP2_HUMAN	IRPQTWHSGIALR_3	NA_NA	IRPQTWHSGIALR_3_NA_NA	L	VIR	VIR_2	2	1	6	1.6	5825.692825	12.6086422791265	1
sp|O60462|NRP2_HUMAN	LLWVIR_2	NA_NA	LLWVIR_2_NA_NA	L	VIR	VIR_2	2	1	6	1.6	7164.175535	12.907013331882	1
sp|O60462|NRP2_HUMAN	SGEIAIDDIR_2	NA_NA	SGEIAIDDIR_2_NA_NA	L	VIR	VIR_2	2	1	6	1.6	15576.71393	14.0275316543834	1
sp|O60462|NRP2_HUMAN	SGWFPR_2	NA_NA	SGWFPR_2_NA_NA	L	VIR	VIR_2	2	1	6	1.6	9299.068605	13.2832988686159	1
sp|O60462|NRP2_HUMAN	VFQANNDATEVVLNK_2	NA_NA	VFQANNDATEVVLNK_2_NA_NA	L	VIR	VIR_2	2	1	6	1.6	8411.726897	13.1386146564815	1
sp|O75054|IGSF3_HUMAN	AAFQLDCSIVSR[7] C+57.0215_2	NA_NA	AAFQLDCSIVSR[7] C+57.0215_2_NA_NA	L	VIR	VIR_2	2	1	6	1.6	78713.52491	16.3647522877748	1
sp|O75054|IGSF3_HUMAN	AVDGEWQIVGER_2	NA_NA	AVDGEWQIVGER_2_NA_NA	L	VIR	VIR_2	2	1	6	1.6	14108.86836	13.8847430177389	1
sp|O75054|IGSF3_HUMAN	DGGVQWGDR_2	NA_NA	DGGVQWGDR_2_NA_NA	L	VIR	VIR_2	2	1	6	1.6	7936.779785	13.0547664223584	1
sp|O75054|IGSF3_HUMAN	DGTVQPGSSYWER_2	NA_NA	DGTVQPGSSYWER_2_NA_NA	L	VIR	VIR_2	2	1	6	1.6	9320.153056	13.2865662926203	1
sp|O75054|IGSF3_HUMAN	ESDSVFVLK_2	NA_NA	ESDSVFVLK_2_NA_NA	L	VIR	VIR_2	2	1	6	1.6	14155.94005	13.8895482975431	1
sp|O75054|IGSF3_HUMAN	LTEEESAPIGIR_2	NA_NA	LTEEESAPIGIR_2_NA_NA	L	VIR	VIR_2	2	1	6	1.6	27760.90714	14.8611954518945	1
sp|O75054|IGSF3_HUMAN	NIPIIVLPLK_2	NA_NA	NIPIIVLPLK_2_NA_NA	L	VIR	VIR_2	2	1	6	1.6	6072.122864	12.6684136282376	1
sp|O75054|IGSF3_HUMAN	QVTVQEGPLYR_2	NA_NA	QVTVQEGPLYR_2_NA_NA	L	VIR	VIR_2	2	1	6	1.6	483207.4672	18.9827115846978	1
sp|O75054|IGSF3_HUMAN	TTHNSAFEYGTYAEEEGLR_3	NA_NA	TTHNSAFEYGTYAEEEGLR_3_NA_NA	L	VIR	VIR_2	2	1	6	1.6	18091.90426	14.2434850069745	1
sp|O75054|IGSF3_HUMAN	VGEKPVEVISLSR_3	NA_NA	VGEKPVEVISLSR_3_NA_NA	L	VIR	VIR_2	2	1	6	1.6	10899.11659	13.5123519448897	1
sp|O75054|IGSF3_HUMAN	YQCVAELWR[3] C+57.0215_2	NA_NA	YQCVAELWR[3] C+57.0215_2_NA_NA	L	VIR	VIR_2	2	1	6	1.6	6287.189987	12.718628004832	1
sp|O75396|SC22B_HUMAN	DLQQYQSQAK_2	NA_NA	DLQQYQSQAK_2_NA_NA	L	VIR	VIR_2	2	1	6	1.6	1137.521606	10.2521065935521	1
sp|O75396|SC22B_HUMAN	MVLLTMIAR[1] M+15.9949_2	NA_NA	MVLLTMIAR[1] M+15.9949_2_NA_NA	L	VIR	VIR_2	2	1	6	1.6	70624.86973	16.2083170417436	1
sp|O75396|SC22B_HUMAN	NLGSINTELQDVQR_2	NA_NA	NLGSINTELQDVQR_2_NA_NA	L	VIR	VIR_2	2	1	6	1.6	4165.316894	12.1246389043979	1
sp|O75396|SC22B_HUMAN	VLLTMIAR_2	NA_NA	VLLTMIAR_2_NA_NA	L	VIR	VIR_2	2	1	6	1.6	4551.762794	12.2526380219805	1
sp|O75718|CRTAP_HUMAN	FLQFAYFK_2	NA_NA	FLQFAYFK_2_NA_NA	L	VIR	VIR_2	2	1	6	1.6	5328.408322	12.4799172875491	1
sp|O75718|CRTAP_HUMAN	SYESLFIR_2	NA_NA	SYESLFIR_2_NA_NA	L	VIR	VIR_2	2	1	6	1.6	5121.595281	12.4228058982474	1
sp|O75882|ATRN_HUMAN	LADDLYR_2	NA_NA	LADDLYR_2_NA_NA	L	VIR	VIR_2	2	1	6	1.6	6507.778336	12.7683777571827	1
sp|O75882|ATRN_HUMAN	SEAACLAAGPGIR[5] C+57.0215_2	NA_NA	SEAACLAAGPGIR[5] C+57.0215_2_NA_NA	L	VIR	VIR_2	2	1	6	1.6	14850.14048	13.958617319186	1
sp|O75976|CBPD_HUMAN	IVIVPSLNPDGR_2	NA_NA	IVIVPSLNPDGR_2_NA_NA	L	VIR	VIR_2	2	1	6	1.6	4548.419543	12.2515779790767	1
sp|O95297|MPZL1_HUMAN	ISWAGDLDK_2	NA_NA	ISWAGDLDK_2_NA_NA	L	VIR	VIR_2	2	1	6	1.6	16774.35451	14.1343979919108	1
sp|O95297|MPZL1_HUMAN	KSPSDTEGLVK_2	NA_NA	KSPSDTEGLVK_2_NA_NA	L	VIR	VIR_2	2	1	6	1.6	11487.47267	13.5882021696098	1
sp|O95297|MPZL1_HUMAN	LYVVEK_2	NA_NA	LYVVEK_2_NA_NA	L	VIR	VIR_2	2	1	6	1.6	10977.50455	13.5226908728651	1
sp|O96005|CLPT1_HUMAN	MPVMYR_2	NA_NA	MPVMYR_2_NA_NA	L	VIR	VIR_2	2	1	6	1.6	13136.00772	13.7816676205235	1
sp|O96005|CLPT1_HUMAN	RGPAPQDQAGPGGAPR_3	NA_NA	RGPAPQDQAGPGGAPR_3_NA_NA	L	VIR	VIR_2	2	1	6	1.6	13440.48064	13.8147254711433	1
sp|O96005|CLPT1_HUMAN	SVAHLPWR_3	NA_NA	SVAHLPWR_3_NA_NA	L	VIR	VIR_2	2	1	6	1.6	9198.283133	13.267577251638	1
sp|P00533|EGFR_HUMAN	ACGADSYEMEEDGVRK[2] C+57.0215_3	NA_NA	ACGADSYEMEEDGVRK[2] C+57.0215_3_NA_NA	L	VIR	VIR_2	2	1	6	1.6	68969.65537	16.1741024983125	1
sp|P00533|EGFR_HUMAN	ACGADSYEMEEDGVRK[2] C+57.0215|[9] M+15.9949_3	NA_NA	ACGADSYEMEEDGVRK[2] C+57.0215|[9] M+15.9949_3_NA_NA	L	VIR	VIR_2	2	1	6	1.6	22708.72118	14.571387204762	1
sp|P00533|EGFR_HUMAN	ATGQVCHALCSPEGCWGPEPR[6] C+57.0215|[10] C+57.0215|[15] C+57.0215_3	NA_NA	ATGQVCHALCSPEGCWGPEPR[6] C+57.0215|[10] C+57.0215|[15] C+57.0215_3_NA_NA	L	VIR	VIR_2	2	1	6	1.6	63044.97116	16.0445220376751	1
sp|P00533|EGFR_HUMAN	CNLLEGEPR[1] C+57.0215_2	NA_NA	CNLLEGEPR[1] C+57.0215_2_NA_NA	L	VIR	VIR_2	2	1	6	1.6	43624.55494	15.5132811533733	1
sp|P00533|EGFR_HUMAN	EAKPNGIFK_3	NA_NA	EAKPNGIFK_3_NA_NA	L	VIR	VIR_2	2	1	6	1.6	913081.0149	19.9008117071435	1
sp|P00533|EGFR_HUMAN	ELIIEFSK_2	NA_NA	ELIIEFSK_2_NA_NA	L	VIR	VIR_2	2	1	6	1.6	34697.35345	15.1829663654729	1
sp|P00533|EGFR_HUMAN	ELVEPLTPSGEAPNQALLR_2	NA_NA	ELVEPLTPSGEAPNQALLR_2_NA_NA	L	VIR	VIR_2	2	1	6	1.6	59257.67924	15.9551428663122	1
sp|P00533|EGFR_HUMAN	FSNNPALCNVESIQWR[8] C+57.0215_2	NA_NA	FSNNPALCNVESIQWR[8] C+57.0215_2_NA_NA	L	VIR	VIR_2	2	1	6	1.6	41697.15853	15.4480898143998	1
sp|P00533|EGFR_HUMAN	GDSFTHTPPLDPQELDILK_3	NA_NA	GDSFTHTPPLDPQELDILK_3_NA_NA	L	VIR	VIR_2	2	1	6	1.6	115925.7329	16.9232696829912	1
sp|P00533|EGFR_HUMAN	GLWIPEGEK_2	NA_NA	GLWIPEGEK_2_NA_NA	L	VIR	VIR_2	2	1	6	1.6	69963.82209	16.1947498455762	1
sp|P00533|EGFR_HUMAN	GMNYLEDR_2	NA_NA	GMNYLEDR_2_NA_NA	L	VIR	VIR_2	2	1	6	1.6	32336.77205	15.081316412439	1
sp|P00533|EGFR_HUMAN	GPDNCIQCAHYIDGPHCVK[5] C+57.0215|[8] C+57.0215|[17] C+57.0215_3	NA_NA	GPDNCIQCAHYIDGPHCVK[5] C+57.0215|[8] C+57.0215|[17] C+57.0215_3_NA_NA	L	VIR	VIR_2	2	1	6	1.6	21746.27785	14.5089092270483	1
sp|P00533|EGFR_HUMAN	GSTAENAEYLR_2	NA_NA	GSTAENAEYLR_2_NA_NA	L	VIR	VIR_2	2	1	6	1.6	64342.55598	16.0739139879874	1
sp|P00533|EGFR_HUMAN	IPLENLQIIR_2	NA_NA	IPLENLQIIR_2_NA_NA	L	VIR	VIR_2	2	1	6	1.6	109383.2191	16.8394602610296	1
sp|P00533|EGFR_HUMAN	IPVAIK_2	NA_NA	IPVAIK_2_NA_NA	L	VIR	VIR_2	2	1	6	1.6	32595.54801	15.0928156710638	1
sp|P00533|EGFR_HUMAN	IPVALK_2	NA_NA	IPVALK_2_NA_NA	L	VIR	VIR_2	2	1	6	1.6	32595.54801	15.0928156710638	1
sp|P00533|EGFR_HUMAN	ITDFGLAK_2	NA_NA	ITDFGLAK_2_NA_NA	L	VIR	VIR_2	2	1	6	1.6	67443.6176	16.1418226633258	1
sp|P00533|EGFR_HUMAN	LTQLGTFEDHFLSLQR_3	NA_NA	LTQLGTFEDHFLSLQR_3_NA_NA	L	VIR	VIR_2	2	1	6	1.6	139807.7733	17.1935134119757	1
sp|P00533|EGFR_HUMAN	MHLPSPTDSNFYR_3	NA_NA	MHLPSPTDSNFYR_3_NA_NA	L	VIR	VIR_2	2	1	6	1.6	31339.51295	15.0361234993666	1
sp|P00533|EGFR_HUMAN	NGLQSCPIKEDSFLQR[6] C+57.0215_3	NA_NA	NGLQSCPIKEDSFLQR[6] C+57.0215_3_NA_NA	L	VIR	VIR_2	2	1	6	1.6	35118.66208	15.2003786238159	1
sp|P00533|EGFR_HUMAN	NLCYANTINWK[3] C+57.0215_2	NA_NA	NLCYANTINWK[3] C+57.0215_2_NA_NA	L	VIR	VIR_2	2	1	6	1.6	58297.36956	15.9315715293693	1
sp|P00533|EGFR_HUMAN	NLQEILHGAVR_2	NA_NA	NLQEILHGAVR_2_NA_NA	L	VIR	VIR_2	2	1	6	1.6	46914.68326	15.6181802655352	1
sp|P00533|EGFR_HUMAN	NLQEILHGAVR_3	NA_NA	NLQEILHGAVR_3_NA_NA	L	VIR	VIR_2	2	1	6	1.6	54481.59022	15.8339095540743	1
sp|P00533|EGFR_HUMAN	NYVVTDHGSCVR[10] C+57.0215_3	NA_NA	NYVVTDHGSCVR[10] C+57.0215_3_NA_NA	L	VIR	VIR_2	2	1	6	1.6	80556.92774	16.3981494036771	1
sp|P00533|EGFR_HUMAN	SPSDCCHNQCAAGCTGPR[5] C+57.0215|[6] C+57.0215|[10] C+57.0215|[14] C+57.0215_3	NA_NA	SPSDCCHNQCAAGCTGPR[5] C+57.0215|[6] C+57.0215|[10] C+57.0215|[14] C+57.0215_3_NA_NA	L	VIR	VIR_2	2	1	6	1.6	49922.85137	15.7078410772685	1
sp|P00533|EGFR_HUMAN	TDLHAFENLEIIR_3	NA_NA	TDLHAFENLEIIR_3_NA_NA	L	VIR	VIR_2	2	1	6	1.6	42036.31517	15.4597769511405	1
sp|P00533|EGFR_HUMAN	TIQEVAGYVLIALNTVER_2	NA_NA	TIQEVAGYVLIALNTVER_2_NA_NA	L	VIR	VIR_2	2	1	6	1.6	2091.120361	11.1304887487007	1
sp|P00533|EGFR_HUMAN	TIQEVAGYVLIALNTVER_3	NA_NA	TIQEVAGYVLIALNTVER_3_NA_NA	L	VIR	VIR_2	2	1	6	1.6	3845.830599	12.0095078618402	1
sp|P00533|EGFR_HUMAN	VLGSGAFGTVYK_2	NA_NA	VLGSGAFGTVYK_2_NA_NA	L	VIR	VIR_2	2	1	6	1.6	115253.3662	16.9148777233145	1
sp|P00533|EGFR_HUMAN	WMALESILHR[2] M+15.9949_3	NA_NA	WMALESILHR[2] M+15.9949_3_NA_NA	L	VIR	VIR_2	2	1	6	1.6	5563.067627	12.5420932892476	1
sp|P00533|EGFR_HUMAN	YLVIQGDER_2	NA_NA	YLVIQGDER_2_NA_NA	L	VIR	VIR_2	2	1	6	1.6	78812.94255	16.3665733069034	1
sp|P00533|EGFR_HUMAN	YSFGATCVK[7] C+57.0215_2	NA_NA	YSFGATCVK[7] C+57.0215_2_NA_NA	L	VIR	VIR_2	2	1	6	1.6	83768.35142	16.4545460216589	1
sp|P00749|UROK_HUMAN	SDALQLGLGK_2	NA_NA	SDALQLGLGK_2_NA_NA	L	VIR	VIR_2	2	1	6	1.6	4231.623435	12.1474238957157	1
sp|P00749|UROK_HUMAN	TCYEGNGHFYR[2] C+57.0215_2	NA_NA	TCYEGNGHFYR[2] C+57.0215_2_NA_NA	L	VIR	VIR_2	2	1	6	1.6	11104.15105	13.5392398385998	1
sp|P01042|KNG1_HUMAN	ITYSIVQTNCSK[10] C+57.0215_2	NA_NA	ITYSIVQTNCSK[10] C+57.0215_2_NA_NA	L	VIR	VIR_2	2	1	6	1.6	12156.51503	13.669870443753	1
sp|P01130|LDLR_HUMAN	FTCACPDGMLLAR[3] C+57.0215|[5] C+57.0215_2	NA_NA	FTCACPDGMLLAR[3] C+57.0215|[5] C+57.0215_2_NA_NA	L	VIR	VIR_2	2	1	6	1.6	13040.19601	13.771106295619	1
sp|P01130|LDLR_HUMAN	LYWVDSK_2	NA_NA	LYWVDSK_2_NA_NA	L	VIR	VIR_2	2	1	6	1.6	10950.01441	13.5190735088121	1
sp|P01130|LDLR_HUMAN	MICSTQLDR[3] C+57.0215_2	NA_NA	MICSTQLDR[3] C+57.0215_2_NA_NA	L	VIR	VIR_2	2	1	6	1.6	2014.353653	11.0765296400251	1
sp|P01130|LDLR_HUMAN	NVVALDTEVASNR_2	NA_NA	NVVALDTEVASNR_2_NA_NA	L	VIR	VIR_2	2	1	6	1.6	18154.31716	14.248453407364	1
sp|P01130|LDLR_HUMAN	TILEDEKR_2	NA_NA	TILEDEKR_2_NA_NA	L	VIR	VIR_2	2	1	6	1.6	2089.437509	11.1293272566503	1
sp|P01857|IGHG1_HUMAN	ALPAPIEK_2	NA_NA	ALPAPIEK_2_NA_NA	L	VIR	VIR_2	2	1	6	1.6	NA	NA	1
sp|P01889|1B07_HUMAN	SWTAADTAAQITQR_2	NA_NA	SWTAADTAAQITQR_2_NA_NA	L	VIR	VIR_2	2	1	6	1.6	NA	NA	1
sp|P01892|1A02_HUMAN	AYLEGTCVEWLR[7] C+57.0215_2	NA_NA	AYLEGTCVEWLR[7] C+57.0215_2_NA_NA	L	VIR	VIR_2	2	1	6	1.6	22359.54943	14.5490318569773	1
sp|P02749|APOH_HUMAN	EHSSLAFWK_2	NA_NA	EHSSLAFWK_2_NA_NA	L	VIR	VIR_2	2	1	6	1.6	75133.37992	16.2975947446503	1
sp|P02749|APOH_HUMAN	EHSSLAFWK_3	NA_NA	EHSSLAFWK_3_NA_NA	L	VIR	VIR_2	2	1	6	1.6	75852.29212	16.3113335172099	1
sp|P02749|APOH_HUMAN	VSFFCK[5] C+57.0215_2	NA_NA	VSFFCK[5] C+57.0215_2_NA_NA	L	VIR	VIR_2	2	1	6	1.6	131832.277	17.1087724694453	1
sp|P02751|FINC_HUMAN	GDSPASSKPISINYR_2	NA_NA	GDSPASSKPISINYR_2_NA_NA	L	VIR	VIR_2	2	1	6	1.6	13040.53134	13.7711433941954	1
sp|P02765|FETUA_HUMAN	AHYDLR_2	NA_NA	AHYDLR_2_NA_NA	L	VIR	VIR_2	2	1	6	1.6	1911.285004	11.0007555694325	1
sp|P02765|FETUA_HUMAN	CDSSPDSAEDVR[1] C+57.0215_2	NA_NA	CDSSPDSAEDVR[1] C+57.0215_2_NA_NA	L	VIR	VIR_2	2	1	6	1.6	1395.708878	10.5472106959225	1
sp|P02765|FETUA_HUMAN	CNLLAEK[1] C+57.0215_2	NA_NA	CNLLAEK[1] C+57.0215_2_NA_NA	L	VIR	VIR_2	2	1	6	1.6	197484.971	17.6918117008123	1
sp|P02765|FETUA_HUMAN	QYGFCK[5] C+57.0215_2	NA_NA	QYGFCK[5] C+57.0215_2_NA_NA	L	VIR	VIR_2	2	1	6	1.6	76078.41504	16.3156279309238	1
sp|P02786|TFR1_HUMAN	AAAEVAGQFVIK_2	NA_NA	AAAEVAGQFVIK_2_NA_NA	L	VIR	VIR_2	2	1	6	1.6	24469.40543	14.6791197869353	1
sp|P02786|TFR1_HUMAN	AFTYINLDK_2	NA_NA	AFTYINLDK_2_NA_NA	L	VIR	VIR_2	2	1	6	1.6	28084.35115	14.8779072122592	1
sp|P02786|TFR1_HUMAN	AVLGTSNFK_2	NA_NA	AVLGTSNFK_2_NA_NA	L	VIR	VIR_2	2	1	6	1.6	33477.52839	15.1313337596196	1
sp|P02786|TFR1_HUMAN	DAWGPGAAK_2	NA_NA	DAWGPGAAK_2_NA_NA	L	VIR	VIR_2	2	1	6	1.6	18158.52005	14.2487873657684	1
sp|P02786|TFR1_HUMAN	DENLALYVENQFR_2	NA_NA	DENLALYVENQFR_2_NA_NA	L	VIR	VIR_2	2	1	6	1.6	4698.491791	12.298410373641	1
sp|P02786|TFR1_HUMAN	DLNQYR_2	NA_NA	DLNQYR_2_NA_NA	L	VIR	VIR_2	2	1	6	1.6	536.9021231	9.1689436604856	1
sp|P02786|TFR1_HUMAN	DSAQNSVIIVDK_2	NA_NA	DSAQNSVIIVDK_2_NA_NA	L	VIR	VIR_2	2	1	6	1.6	42382.71692	15.4716168142474	1
sp|P02786|TFR1_HUMAN	EAGSQKDENLALYVENQFR_3	NA_NA	EAGSQKDENLALYVENQFR_3_NA_NA	L	VIR	VIR_2	2	1	6	1.6	41000.76834	15.423791686009	1
sp|P02786|TFR1_HUMAN	GFVEPDHYVVVGAQR_3	NA_NA	GFVEPDHYVVVGAQR_3_NA_NA	L	VIR	VIR_2	2	1	6	1.6	45020.47419	15.5587219928641	1
sp|P02786|TFR1_HUMAN	HPVTGQFLYQDSNWASK_3	NA_NA	HPVTGQFLYQDSNWASK_3_NA_NA	L	VIR	VIR_2	2	1	6	1.6	53371.57413	15.8042123029248	1
sp|P02786|TFR1_HUMAN	ILNIFGVIK_2	NA_NA	ILNIFGVIK_2_NA_NA	L	VIR	VIR_2	2	1	6	1.6	51180.31742	15.743729835417	1
sp|P02786|TFR1_HUMAN	ITFAEK_2	NA_NA	ITFAEK_2_NA_NA	L	VIR	VIR_2	2	1	6	1.6	16591.97359	14.1186262433061	1
sp|P02786|TFR1_HUMAN	LAQMFSDMVLK_2	NA_NA	LAQMFSDMVLK_2_NA_NA	L	VIR	VIR_2	2	1	6	1.6	28229.38938	14.8853386631223	1
sp|P02786|TFR1_HUMAN	LAQMFSDMVLK[4] M+15.9949_2	NA_NA	LAQMFSDMVLK[4] M+15.9949_2_NA_NA	L	VIR	VIR_2	2	1	6	1.6	9557.398066	13.322830553682	1
sp|P02786|TFR1_HUMAN	LAQMFSDMVLK[8] M+15.9949_2	NA_NA	LAQMFSDMVLK[8] M+15.9949_2_NA_NA	L	VIR	VIR_2	2	1	6	1.6	9557.398066	13.322830553682	1
sp|P02786|TFR1_HUMAN	LAVDEEENADNNTK_2	NA_NA	LAVDEEENADNNTK_2_NA_NA	L	VIR	VIR_2	2	1	6	1.6	51670.1471	15.7574717314109	1
sp|P02786|TFR1_HUMAN	LFGNMEGDCPSDWK[9] C+57.0215_2	NA_NA	LFGNMEGDCPSDWK[9] C+57.0215_2_NA_NA	L	VIR	VIR_2	2	1	6	1.6	15327.38669	14.0042524797736	1
sp|P02786|TFR1_HUMAN	LLNENSYVPR_2	NA_NA	LLNENSYVPR_2_NA_NA	L	VIR	VIR_2	2	1	6	1.6	52829.18213	15.7894758155425	1
sp|P02786|TFR1_HUMAN	LTVSNVLK_2	NA_NA	LTVSNVLK_2_NA_NA	L	VIR	VIR_2	2	1	6	1.6	50924.81079	15.7365094553264	1
sp|P02786|TFR1_HUMAN	LVHANFGTK_2	NA_NA	LVHANFGTK_2_NA_NA	L	VIR	VIR_2	2	1	6	1.6	93239.01965	16.6090745759367	1
sp|P02786|TFR1_HUMAN	LVHANFGTK_3	NA_NA	LVHANFGTK_3_NA_NA	L	VIR	VIR_2	2	1	6	1.6	29125.16452	14.9304069396018	1
sp|P02786|TFR1_HUMAN	LVYLVENPGGYVAYSK_2	NA_NA	LVYLVENPGGYVAYSK_2_NA_NA	L	VIR	VIR_2	2	1	6	1.6	27139.25533	14.8285218758312	1
sp|P02786|TFR1_HUMAN	LYWDDLK_2	NA_NA	LYWDDLK_2_NA_NA	L	VIR	VIR_2	2	1	6	1.6	6877.355109	12.8480664859361	1
sp|P02786|TFR1_HUMAN	SAFSNLFGGEPLSYTR_2	NA_NA	SAFSNLFGGEPLSYTR_2_NA_NA	L	VIR	VIR_2	2	1	6	1.6	27392.60291	14.8419271012829	1
sp|P02786|TFR1_HUMAN	SGVGTALLLK_2	NA_NA	SGVGTALLLK_2_NA_NA	L	VIR	VIR_2	2	1	6	1.6	43093.23948	15.495602295734	1
sp|P02786|TFR1_HUMAN	SSGLPNIPVQTISR_2	NA_NA	SSGLPNIPVQTISR_2_NA_NA	L	VIR	VIR_2	2	1	6	1.6	61416.22329	16.006760538831	1
sp|P02786|TFR1_HUMAN	VEYHFLSPYVSPK_2	NA_NA	VEYHFLSPYVSPK_2_NA_NA	L	VIR	VIR_2	2	1	6	1.6	3614.793408	11.9201258424332	1
sp|P02786|TFR1_HUMAN	VEYHFLSPYVSPK_3	NA_NA	VEYHFLSPYVSPK_3_NA_NA	L	VIR	VIR_2	2	1	6	1.6	47538.99218	15.6372520590975	1
sp|P02786|TFR1_HUMAN	VSASPLLYTLIEK_2	NA_NA	VSASPLLYTLIEK_2_NA_NA	L	VIR	VIR_2	2	1	6	1.6	75491.96406	16.304463821582	1
sp|P02786|TFR1_HUMAN	YNSQLLSFVR_2	NA_NA	YNSQLLSFVR_2_NA_NA	L	VIR	VIR_2	2	1	6	1.6	28977.53959	14.9230758449143	1
sp|P02788|TRFL_HUMAN	DGAGDVAFIR_2	NA_NA	DGAGDVAFIR_2_NA_NA	L	VIR	VIR_2	2	1	6	1.6	NA	NA	1
sp|P04004|VTNC_HUMAN	GSQYWR_2	NA_NA	GSQYWR_2_NA_NA	L	VIR	VIR_2	2	1	6	1.6	4699.492625	12.2987176519233	1
sp|P04156|PRIO_HUMAN	VVEQMCITQYER[5] M+15.9949|[6] C+57.0215_2	NA_NA	VVEQMCITQYER[5] M+15.9949|[6] C+57.0215_2_NA_NA	L	VIR	VIR_2	2	1	6	1.6	4983.838104	12.3834698498662	1
sp|P04156|PRIO_HUMAN	VVEQMCITQYER[6] C+57.0215_2	NA_NA	VVEQMCITQYER[6] C+57.0215_2_NA_NA	L	VIR	VIR_2	2	1	6	1.6	120661.4784	16.9810339994633	1
sp|P04632|CPNS1_HUMAN	LDAMFR_2	NA_NA	LDAMFR_2_NA_NA	L	VIR	VIR_2	2	1	6	1.6	5888.182788	12.6240351034911	1
sp|P04632|CPNS1_HUMAN	LGFEEFK_2	NA_NA	LGFEEFK_2_NA_NA	L	VIR	VIR_2	2	1	6	1.6	12256.60191	13.6816997939157	1
sp|P04843|RPN1_HUMAN	ALTSEIALLQSR_2	NA_NA	ALTSEIALLQSR_2_NA_NA	L	VIR	VIR_2	2	1	6	1.6	59986.9118	15.9727885021311	1
sp|P04843|RPN1_HUMAN	ATSFLLALEPELEAR_2	NA_NA	ATSFLLALEPELEAR_2_NA_NA	L	VIR	VIR_2	2	1	6	1.6	135664.0713	17.1501075293906	1
sp|P04843|RPN1_HUMAN	DVPAYSQDTFK_2	NA_NA	DVPAYSQDTFK_2_NA_NA	L	VIR	VIR_2	2	1	6	1.6	58577.6067	15.9384899907866	1
sp|P04843|RPN1_HUMAN	FPLFGGWK_2	NA_NA	FPLFGGWK_2_NA_NA	L	VIR	VIR_2	2	1	6	1.6	30677.94153	15.0053424226125	1
sp|P04843|RPN1_HUMAN	FVDHVFDEQVIDSLTVK_3	NA_NA	FVDHVFDEQVIDSLTVK_3_NA_NA	L	VIR	VIR_2	2	1	6	1.6	34612.48946	15.1794334496975	1
sp|P04843|RPN1_HUMAN	GEDEEENNLEVR_2	NA_NA	GEDEEENNLEVR_2_NA_NA	L	VIR	VIR_2	2	1	6	1.6	38829.73459	15.3453025865604	1
sp|P04843|RPN1_HUMAN	HFDETVNR_2	NA_NA	HFDETVNR_2_NA_NA	L	VIR	VIR_2	2	1	6	1.6	6227.94691	12.7049692917856	1
sp|P04843|RPN1_HUMAN	IDHILDAL_2	NA_NA	IDHILDAL_2_NA_NA	L	VIR	VIR_2	2	1	6	1.6	50229.5434	15.7166769010116	1
sp|P04843|RPN1_HUMAN	LAHLGVQVK_2	NA_NA	LAHLGVQVK_2_NA_NA	L	VIR	VIR_2	2	1	6	1.6	9921.205974	13.3767281438692	1
sp|P04843|RPN1_HUMAN	LAHLGVQVK_3	NA_NA	LAHLGVQVK_3_NA_NA	L	VIR	VIR_2	2	1	6	1.6	29243.43219	14.9362533852636	1
sp|P04843|RPN1_HUMAN	LPVALDPGAK_2	NA_NA	LPVALDPGAK_2_NA_NA	L	VIR	VIR_2	2	1	6	1.6	38458.99913	15.3314619584092	1
sp|P04843|RPN1_HUMAN	NIEIDSPYEISR_2	NA_NA	NIEIDSPYEISR_2_NA_NA	L	VIR	VIR_2	2	1	6	1.6	51659.2858	15.7571684384717	1
sp|P04843|RPN1_HUMAN	NLVEQHIQDIVVHYTFNK_3	NA_NA	NLVEQHIQDIVVHYTFNK_3_NA_NA	L	VIR	VIR_2	2	1	6	1.6	28430.32023	14.8955710895873	1
sp|P04843|RPN1_HUMAN	SEDLLDYGPFR_2	NA_NA	SEDLLDYGPFR_2_NA_NA	L	VIR	VIR_2	2	1	6	1.6	35230.7549	15.2049761286519	1
sp|P04843|RPN1_HUMAN	TILPAAAQDVYYR_2	NA_NA	TILPAAAQDVYYR_2_NA_NA	L	VIR	VIR_2	2	1	6	1.6	746.9329111	9.64526321780294	1
sp|P04843|RPN1_HUMAN	VACITEQVLTLVNKR[3] C+57.0215_3	NA_NA	VACITEQVLTLVNKR[3] C+57.0215_3_NA_NA	L	VIR	VIR_2	2	1	6	1.6	13598.34226	13.8315715272662	1
sp|P04843|RPN1_HUMAN	VTAEVVLAHLGGGSTSR_2	NA_NA	VTAEVVLAHLGGGSTSR_2_NA_NA	L	VIR	VIR_2	2	1	6	1.6	17818.57766	14.2215229210147	1
sp|P04843|RPN1_HUMAN	VTAEVVLAHLGGGSTSR_3	NA_NA	VTAEVVLAHLGGGSTSR_3_NA_NA	L	VIR	VIR_2	2	1	6	1.6	51069.89127	15.7406137279202	1
sp|P04844|RPN2_HUMAN	FELDTSER_2	NA_NA	FELDTSER_2_NA_NA	L	VIR	VIR_2	2	1	6	1.6	20221.99322	14.4040659467122	1
sp|P04844|RPN2_HUMAN	ISTEVGITNVDLSTVDKDQSIAPK_3	NA_NA	ISTEVGITNVDLSTVDKDQSIAPK_3_NA_NA	L	VIR	VIR_2	2	1	6	1.6	21201.16271	14.4722841273826	1
sp|P04844|RPN2_HUMAN	LQVTNVLSQPLTQATVK_2	NA_NA	LQVTNVLSQPLTQATVK_2_NA_NA	L	VIR	VIR_2	2	1	6	1.6	12878.94432	13.7531550818045	1
sp|P04844|RPN2_HUMAN	QEIQHLFR_3	NA_NA	QEIQHLFR_3_NA_NA	L	VIR	VIR_2	2	1	6	1.6	10687.1109	13.4840126352453	1
sp|P04844|RPN2_HUMAN	TGQEVVFVAEPDNK_2	NA_NA	TGQEVVFVAEPDNK_2_NA_NA	L	VIR	VIR_2	2	1	6	1.6	7225.690745	12.9193481551943	1
sp|P04844|RPN2_HUMAN	YHVPVVVVPEGSASDTHEQAILR_4	NA_NA	YHVPVVVVPEGSASDTHEQAILR_4_NA_NA	L	VIR	VIR_2	2	1	6	1.6	20719.12436	14.439103772979	1
sp|P04920|B3A2_HUMAN	FEEILQEAGSR_2	NA_NA	FEEILQEAGSR_2_NA_NA	L	VIR	VIR_2	2	1	6	1.6	12068.24349	13.6593564502664	1
sp|P04920|B3A2_HUMAN	GWVINPLGEK_2	NA_NA	GWVINPLGEK_2_NA_NA	L	VIR	VIR_2	2	1	6	1.6	8129.798209	13.0894321889234	1
sp|P04920|B3A2_HUMAN	HHPDVTYVK_3	NA_NA	HHPDVTYVK_3_NA_NA	L	VIR	VIR_2	2	1	6	1.6	9957.865551	13.3820491821105	1
sp|P04920|B3A2_HUMAN	IGDLLR_2	NA_NA	IGDLLR_2_NA_NA	L	VIR	VIR_2	2	1	6	1.6	5957.729423	12.6409752489923	1
sp|P04920|B3A2_HUMAN	LLPTGAGLEPK_2	NA_NA	LLPTGAGLEPK_2_NA_NA	L	VIR	VIR_2	2	1	6	1.6	13466.32892	13.8174973491514	1
sp|P05023|AT1A1_HUMAN	AAVPDAVGK_2	NA_NA	AAVPDAVGK_2_NA_NA	L	VIR	VIR_2	2	1	6	1.6	10083.15576	13.4000879751746	1
sp|P05023|AT1A1_HUMAN	AVAGDASESALLK_2	NA_NA	AVAGDASESALLK_2_NA_NA	L	VIR	VIR_2	2	1	6	1.6	56865.1357	15.8956851404327	1
sp|P05023|AT1A1_HUMAN	AVFQANQENLPILK_2	NA_NA	AVFQANQENLPILK_2_NA_NA	L	VIR	VIR_2	2	1	6	1.6	26147.22086	14.7747983536457	1
sp|P05023|AT1A1_HUMAN	CSSILLHGK[1] C+57.0215_2	NA_NA	CSSILLHGK[1] C+57.0215_2_NA_NA	L	VIR	VIR_2	2	1	6	1.6	9394.57226	13.2980401219876	1
sp|P05023|AT1A1_HUMAN	DKYEPAAVSEQGDKK_3	NA_NA	DKYEPAAVSEQGDKK_3_NA_NA	L	VIR	VIR_2	2	1	6	1.6	25330.11187	14.7289941891287	1
sp|P05023|AT1A1_HUMAN	DMTSEQLDDILK_2	NA_NA	DMTSEQLDDILK_2_NA_NA	L	VIR	VIR_2	2	1	6	1.6	11202.78054	13.5519975953346	1
sp|P05023|AT1A1_HUMAN	GIVVYTGDR_2	NA_NA	GIVVYTGDR_2_NA_NA	L	VIR	VIR_2	2	1	6	1.6	28555.12586	14.9018904838791	1
sp|P05023|AT1A1_HUMAN	GVGIISEGNETVEDIAAR_2	NA_NA	GVGIISEGNETVEDIAAR_2_NA_NA	L	VIR	VIR_2	2	1	6	1.6	21490.86475	14.4918642755625	1
sp|P05023|AT1A1_HUMAN	IPADLR_2	NA_NA	IPADLR_2_NA_NA	L	VIR	VIR_2	2	1	6	1.6	4659.603332	12.2864197902655	1
sp|P05023|AT1A1_HUMAN	IVEIPFNSTNK_2	NA_NA	IVEIPFNSTNK_2_NA_NA	L	VIR	VIR_2	2	1	6	1.6	34835.41915	15.1886956627535	1
sp|P05023|AT1A1_HUMAN	KADIGVAMGIAGSDVSK_3	NA_NA	KADIGVAMGIAGSDVSK_3_NA_NA	L	VIR	VIR_2	2	1	6	1.6	19763.17054	14.3709551527039	1
sp|P05023|AT1A1_HUMAN	LNIPVSQVNPR_2	NA_NA	LNIPVSQVNPR_2_NA_NA	L	VIR	VIR_2	2	1	6	1.6	40525.99922	15.4069884980871	1
sp|P05023|AT1A1_HUMAN	LSLDELHR_2	NA_NA	LSLDELHR_2_NA_NA	L	VIR	VIR_2	2	1	6	1.6	2426.703014	11.3452102041945	1
sp|P05023|AT1A1_HUMAN	MSINAEEVVVGDLVEVK_2	NA_NA	MSINAEEVVVGDLVEVK_2_NA_NA	L	VIR	VIR_2	2	1	6	1.6	9127.541621	13.2564389878105	1
sp|P05023|AT1A1_HUMAN	NIAFFSTNCVEGTAR[9] C+57.0215_2	NA_NA	NIAFFSTNCVEGTAR[9] C+57.0215_2_NA_NA	L	VIR	VIR_2	2	1	6	1.6	7022.045999	12.8781040923861	1
sp|P05023|AT1A1_HUMAN	NLEAVETLGSTSTICSDK[15] C+57.0215_2	NA_NA	NLEAVETLGSTSTICSDK[15] C+57.0215_2_NA_NA	L	VIR	VIR_2	2	1	6	1.6	14950.51541	13.9683359617485	1
sp|P05023|AT1A1_HUMAN	NMVPQQALVIR_2	NA_NA	NMVPQQALVIR_2_NA_NA	L	VIR	VIR_2	2	1	6	1.6	23798.88202	14.6390345432839	1
sp|P05023|AT1A1_HUMAN	QGAIVAVTGDGVNDSPALK_2	NA_NA	QGAIVAVTGDGVNDSPALK_2_NA_NA	L	VIR	VIR_2	2	1	6	1.6	14066.67289	13.8804218769106	1
sp|P05023|AT1A1_HUMAN	SPDFTNENPLETR_2	NA_NA	SPDFTNENPLETR_2_NA_NA	L	VIR	VIR_2	2	1	6	1.6	24219.97652	14.6643382068421	1
sp|P05023|AT1A1_HUMAN	TSATWLALSR_2	NA_NA	TSATWLALSR_2_NA_NA	L	VIR	VIR_2	2	1	6	1.6	40302.81803	15.399021457983	1
sp|P05023|AT1A1_HUMAN	VDNSSLTGESEPQTR_2	NA_NA	VDNSSLTGESEPQTR_2_NA_NA	L	VIR	VIR_2	2	1	6	1.6	23854.70112	14.6424143510667	1
sp|P05023|AT1A1_HUMAN	YHTEIVFAR_3	NA_NA	YHTEIVFAR_3_NA_NA	L	VIR	VIR_2	2	1	6	1.6	16221.90438	14.0860839359563	1
sp|P05026|AT1B1_HUMAN	AYGENIGYSEK_2	NA_NA	AYGENIGYSEK_2_NA_NA	L	VIR	VIR_2	2	1	6	1.6	50868.81429	15.7349222069905	1
sp|P05026|AT1B1_HUMAN	DDMIFEDCGDVPSEPK[3] M+15.9949|[8] C+57.0215_2	NA_NA	DDMIFEDCGDVPSEPK[3] M+15.9949|[8] C+57.0215_2_NA_NA	L	VIR	VIR_2	2	1	6	1.6	1515.40802	10.6659189337439	1
sp|P05026|AT1B1_HUMAN	DDMIFEDCGDVPSEPK[8] C+57.0215_2	NA_NA	DDMIFEDCGDVPSEPK[8] C+57.0215_2_NA_NA	L	VIR	VIR_2	2	1	6	1.6	6649.788011	12.7995209951223	1
sp|P05026|AT1B1_HUMAN	FIWNSEK_2	NA_NA	FIWNSEK_2_NA_NA	L	VIR	VIR_2	2	1	6	1.6	45397.02446	15.5707384798484	1
sp|P05026|AT1B1_HUMAN	SYEAYVLNIVR_2	NA_NA	SYEAYVLNIVR_2_NA_NA	L	VIR	VIR_2	2	1	6	1.6	64878.79922	16.0858878587582	1
sp|P05026|AT1B1_HUMAN	VAPPGLTQIPQIQK_2	NA_NA	VAPPGLTQIPQIQK_2_NA_NA	L	VIR	VIR_2	2	1	6	1.6	86619.71647	16.5028361905047	1
sp|P05026|AT1B1_HUMAN	YNPNVLPVQCTGK[10] C+57.0215_2	NA_NA	YNPNVLPVQCTGK[10] C+57.0215_2_NA_NA	L	VIR	VIR_2	2	1	6	1.6	79509.91341	16.3792754893243	1
sp|P05556|ITB1_HUMAN	CDDLEALK[1] C+57.0215_2	NA_NA	CDDLEALK[1] C+57.0215_2_NA_NA	L	VIR	VIR_2	2	1	6	1.6	110665.0385	16.8562683505753	1
sp|P05556|ITB1_HUMAN	CDDLEALKK[1] C+57.0215_2	NA_NA	CDDLEALKK[1] C+57.0215_2_NA_NA	L	VIR	VIR_2	2	1	6	1.6	108939.8154	16.8336001629406	1
sp|P05556|ITB1_HUMAN	CDDLEALKK[1] C+57.0215_3	NA_NA	CDDLEALKK[1] C+57.0215_3_NA_NA	L	VIR	VIR_2	2	1	6	1.6	193500.1343	17.6624034029956	1
sp|P05556|ITB1_HUMAN	DKLPQPVQPDPVSHCK[15] C+57.0215_3	NA_NA	DKLPQPVQPDPVSHCK[15] C+57.0215_3_NA_NA	L	VIR	VIR_2	2	1	6	1.6	741913.2625	19.6013193657238	1
sp|P05556|ITB1_HUMAN	DKLPQPVQPDPVSHCK[15] C+57.0215_4	NA_NA	DKLPQPVQPDPVSHCK[15] C+57.0215_4_NA_NA	L	VIR	VIR_2	2	1	6	1.6	332754.9198	18.4445288319352	1
sp|P05556|ITB1_HUMAN	DNTNEIYSGK_2	NA_NA	DNTNEIYSGK_2_NA_NA	L	VIR	VIR_2	2	1	6	1.6	74020.91579	16.2760737252611	1
sp|P05556|ITB1_HUMAN	FCECDNFNCDR[2] C+57.0215|[4] C+57.0215|[9] C+57.0215_2	NA_NA	FCECDNFNCDR[2] C+57.0215|[4] C+57.0215|[9] C+57.0215_2_NA_NA	L	VIR	VIR_2	2	1	6	1.6	167974.1205	17.4583078117564	1
sp|P05556|ITB1_HUMAN	FQGQTCEMCQTCLGVCAEHK[6] C+57.0215|[8] M+15.9949|[9] C+57.0215|[12] C+57.0215|[16] C+57.0215_3	NA_NA	FQGQTCEMCQTCLGVCAEHK[6] C+57.0215|[8] M+15.9949|[9] C+57.0215|[12] C+57.0215|[16] C+57.0215_3_NA_NA	L	VIR	VIR_2	2	1	6	1.6	67876.94155	16.1510623007394	1
sp|P05556|ITB1_HUMAN	FQGQTCEMCQTCLGVCAEHK[6] C+57.0215|[9] C+57.0215|[12] C+57.0215|[16] C+57.0215_3	NA_NA	FQGQTCEMCQTCLGVCAEHK[6] C+57.0215|[9] C+57.0215|[12] C+57.0215|[16] C+57.0215_3_NA_NA	L	VIR	VIR_2	2	1	6	1.6	75350.73059	16.301762240484	1
sp|P05556|ITB1_HUMAN	GCPPDDIENPR[2] C+57.0215_2	NA_NA	GCPPDDIENPR[2] C+57.0215_2_NA_NA	L	VIR	VIR_2	2	1	6	1.6	179259.1408	17.5521155221663	1
sp|P05556|ITB1_HUMAN	GEVFNELVGK_2	NA_NA	GEVFNELVGK_2_NA_NA	L	VIR	VIR_2	2	1	6	1.6	255527.6161	18.0635480539034	1
sp|P05556|ITB1_HUMAN	GICECGVCK[3] C+57.0215|[5] C+57.0215|[8] C+57.0215_2	NA_NA	GICECGVCK[3] C+57.0215|[5] C+57.0215|[8] C+57.0215_2_NA_NA	L	VIR	VIR_2	2	1	6	1.6	86867.78663	16.5069620189032	1
sp|P05556|ITB1_HUMAN	HCECSTDEVNSEDMDAYCR[2] C+57.0215|[4] C+57.0215|[14] M+15.9949|[18] C+57.0215_3	NA_NA	HCECSTDEVNSEDMDAYCR[2] C+57.0215|[4] C+57.0215|[14] M+15.9949|[18] C+57.0215_3_NA_NA	L	VIR	VIR_2	2	1	6	1.6	24143.31543	14.659764545185	1
sp|P05556|ITB1_HUMAN	HCECSTDEVNSEDMDAYCR[2] C+57.0215|[4] C+57.0215|[18] C+57.0215_3	NA_NA	HCECSTDEVNSEDMDAYCR[2] C+57.0215|[4] C+57.0215|[18] C+57.0215_3_NA_NA	L	VIR	VIR_2	2	1	6	1.6	179607.4825	17.5549162897403	1
sp|P05556|ITB1_HUMAN	IGFGSFVEK_2	NA_NA	IGFGSFVEK_2_NA_NA	L	VIR	VIR_2	2	1	6	1.6	569066.2864	19.2186655467046	1
sp|P05556|ITB1_HUMAN	ITSDFR_2	NA_NA	ITSDFR_2_NA_NA	L	VIR	VIR_2	2	1	6	1.6	38937.29691	15.3492934737426	1
sp|P05556|ITB1_HUMAN	KGCPPDDIENPR[3] C+57.0215_2	NA_NA	KGCPPDDIENPR[3] C+57.0215_2_NA_NA	L	VIR	VIR_2	2	1	6	1.6	40860.05179	15.4188317731107	1
sp|P05556|ITB1_HUMAN	KGCPPDDIENPR[3] C+57.0215_3	NA_NA	KGCPPDDIENPR[3] C+57.0215_3_NA_NA	L	VIR	VIR_2	2	1	6	1.6	374604.4487	18.6154368680484	1
sp|P05556|ITB1_HUMAN	LKPEDITQIQPQQLVLR_2	NA_NA	LKPEDITQIQPQQLVLR_2_NA_NA	L	VIR	VIR_2	2	1	6	1.6	51618.56653	15.7560308181471	1
sp|P05556|ITB1_HUMAN	LKPEDITQIQPQQLVLR_3	NA_NA	LKPEDITQIQPQQLVLR_3_NA_NA	L	VIR	VIR_2	2	1	6	1.6	832108.963	19.766841294073	1
sp|P05556|ITB1_HUMAN	LLVFSTDAGFHFAGDGK_3	NA_NA	LLVFSTDAGFHFAGDGK_3_NA_NA	L	VIR	VIR_2	2	1	6	1.6	67040.89994	16.1331822559653	1
sp|P05556|ITB1_HUMAN	LSEGVTISYK_2	NA_NA	LSEGVTISYK_2_NA_NA	L	VIR	VIR_2	2	1	6	1.6	389115.5816	18.6702675875264	1
sp|P05556|ITB1_HUMAN	LSENNIQTIFAVTEEFQPVYK_2	NA_NA	LSENNIQTIFAVTEEFQPVYK_2_NA_NA	L	VIR	VIR_2	2	1	6	1.6	79179.44616	16.3732667165465	1
sp|P05556|ITB1_HUMAN	LSENNIQTIFAVTEEFQPVYK_3	NA_NA	LSENNIQTIFAVTEEFQPVYK_3_NA_NA	L	VIR	VIR_2	2	1	6	1.6	79412.60994	16.3775088517425	1
sp|P05556|ITB1_HUMAN	NVLSLTNKGEVFNELVGK_2	NA_NA	NVLSLTNKGEVFNELVGK_2_NA_NA	L	VIR	VIR_2	2	1	6	1.6	13643.17419	13.8363200780009	1
sp|P05556|ITB1_HUMAN	NVLSLTNKGEVFNELVGK_3	NA_NA	NVLSLTNKGEVFNELVGK_3_NA_NA	L	VIR	VIR_2	2	1	6	1.6	163382.4187	17.4183215812272	1
sp|P05556|ITB1_HUMAN	RDNTNEIYSGK_2	NA_NA	RDNTNEIYSGK_2_NA_NA	L	VIR	VIR_2	2	1	6	1.6	NA	NA	1
sp|P05556|ITB1_HUMAN	RITSDFR_2	NA_NA	RITSDFR_2_NA_NA	L	VIR	VIR_2	2	1	6	1.6	32914.18363	15.1068501554834	1
sp|P05556|ITB1_HUMAN	SAVTTVVNPK_2	NA_NA	SAVTTVVNPK_2_NA_NA	L	VIR	VIR_2	2	1	6	1.6	662372.9612	19.4377126169391	1
sp|P05556|ITB1_HUMAN	SGEPQTFTLK_2	NA_NA	SGEPQTFTLK_2_NA_NA	L	VIR	VIR_2	2	1	6	1.6	665838.9517	19.4452421061836	1
sp|P05556|ITB1_HUMAN	SLGTDLMNEMR_2	NA_NA	SLGTDLMNEMR_2_NA_NA	L	VIR	VIR_2	2	1	6	1.6	387155.4452	18.6629817685887	1
sp|P05556|ITB1_HUMAN	SLGTDLMNEMR[10] M+15.9949_2	NA_NA	SLGTDLMNEMR[10] M+15.9949_2_NA_NA	L	VIR	VIR_2	2	1	6	1.6	37703.67173	15.3028457660086	1
sp|P05556|ITB1_HUMAN	SLGTDLMNEMR[7] M+15.9949_2	NA_NA	SLGTDLMNEMR[7] M+15.9949_2_NA_NA	L	VIR	VIR_2	2	1	6	1.6	113743.39046	16.8958515491736	1
sp|P05556|ITB1_HUMAN	SNGLICGGNGVCK[6] C+57.0215|[12] C+57.0215_2	NA_NA	SNGLICGGNGVCK[6] C+57.0215|[12] C+57.0215_2_NA_NA	L	VIR	VIR_2	2	1	6	1.6	96371.43316	16.6567463003039	1
sp|P05556|ITB1_HUMAN	TVMPYISTTPAK_2	NA_NA	TVMPYISTTPAK_2_NA_NA	L	VIR	VIR_2	2	1	6	1.6	487006.376	18.994009495842	1
[truncated: 11,305 more rows]
