# Supplementary material for: HATRIC-based identification of receptors for orphan ligands
Source: Nat Commun. 2018 Apr 17;9:1519. doi: 10.1038/s41467-018-03936-z (PMC5904110; doi:10.1038/s41467-018-03936-z)
Supplement: Supplementary file 16 — Supplementary Data 14 [file 41467_2018_3936_MOESM16_ESM.xlsx]

## Sheet: supplementary table
	Experiment 1									Experiment 2									Experiment 1&2
Gene name	Average Experimental Ct Value of Target Gene	Average Experimental Ct Value of Househeeping Gene	Average Control Ct Value of Target Gene	Average Control Ct Value of Housekeeping Gene	ΔCt Value (Experimental)	ΔCt Value (Control)	ΔΔCt Value	2^-ΔΔCt - Expression Fold Change		Average Experimental Ct Value of Target Gene	Average Experimental Ct Value of Househeeping Gene	Average Control Ct Value of Target Gene	Average Control Ct Value of Housekeeping Gene	ΔCt Value (Experimental)	ΔCt Value (Control)	ΔΔCt Value	2^-ΔΔCt - Expression Fold Change		2^-ΔΔCt - Expression Fold Change	Standard Deviation	% Knock Down
ABCC1	25.62	21.51	24.35	21.69	4.11	2.66	1.45	0.366021		27.72	22.23	24.66	21.83	5.49	2.83	2.66	0.15822		0.26212	0.103901	0.73788
ABCC4	22.24	20.4	20.17	20.07	1.84	0.1	1.74	0.29937		24.4	21.92	21.79	21.83	2.48	-0.04	2.52	0.174343		0.236856	0.0625134	0.763144
CD151	21.49	21.5	18.79	21.69	-0.01	-2.9	2.89	0.134904		23.04	22.07	19.37	21.83	0.97	-2.46	3.43	0.0927827		0.113843	0.0210604	0.886157
CPM	28.21	21.9	23.27	21.69	6.31	1.58	4.73	0.0376815		30.18	22.78	23.75	21.83	7.4	1.92	5.48	0.0224056		0.0300435	0.00763797	0.969956
SDK2	28.77	21.46	26.85	21.69	7.31	5.16	2.15	0.225313		30.03	21.94	28.52	21.83	8.09	6.69	1.4	0.378929		0.302121	0.0768083	0.697879
APMAP	22.39	21.12	18.5	20.07	1.27	-1.57	2.84	0.139661		25.09	22.22	20.76	20.91	2.87	-0.15	3.02	0.123279		0.13147	0.0081909	0.86853
ASPH	21.89	21.26	18.37	21.69	0.63	-3.32	3.95	0.0647041		22.8	21.18	18.86	20.91	1.62	-2.05	3.67	0.0785633		0.0716337	0.00692964	0.928366
CALU	25.37	22.46	21.63	22.26	2.91	-0.63	3.54	0.0859714		26.41	22.45	21.5	20.91	3.96	0.59	3.37	0.0967228		0.0913471	0.00537572	0.908653
CANX	25.87	22.02	20.18	22.26	3.85	-2.08	5.93	0.0164018		26.97	21.48	20.4	20.91	5.49	-0.51	6	0.015625		0.0160134	0.000388412	0.983987
CLPTM1	24.07	21.16	20.11	22.26	2.91	-2.15	5.06	0.029977		24.43	20.22	19.68	20.91	4.21	-1.23	5.44	0.0230355		0.0265062	0.00347077	0.973494
CRTAP	24.2525	26.7275	21.48	23.635	-2.475	-2.155	-0.32	1.24833		22.4075	23.8025	21.0275	22.8925	-1.395	-1.865	0.47	0.721965		0.985148	0.263183	0.0148524
LAMB1	22.11	22.29	20.17	22.26	-0.18	-2.09	1.91	0.266093		23.06	22.24	20.08	21.83	0.82	-1.75	2.57	0.168404		0.217248	0.0488442	0.782752
LMAN2	23.99	22.21	19.76	22.07	1.78	-2.31	4.09	0.0587202		25.42	22.34	19.95	21.83	3.08	-1.88	4.96	0.0321286		0.0454244	0.0132958	0.954576
NUP210	23.25	22.13	21.27	22.07	1.12	-0.8	1.92	0.264255		24.84	22.27	22.01	21.83	2.57	0.18	2.39	0.190782		0.227518	0.0367361	0.772482
PLD3	25.34	22.84	21.65	22.07	2.5	-0.42	2.92	0.132127		26.4167	23.43	21.77	21.83	2.98667	-0.06	3.04667	0.121021		0.126574	0.00555296	0.873426
RPN1	23.17	20.29	18.46	20.07	2.88	-1.61	4.49	0.0445016		25.71	22.66	20.35	23.34	3.05	-2.99	6.04	0.0151977		0.0298497	0.0146519	0.97015
RPN2	23.02	21.68	20	22.07	1.34	-2.07	3.41	0.0940779		23.86	22.8867	20.36	23.34	0.973333	-2.98	3.95333	0.0645547		0.0793163	0.0147616	0.920684
SLC19A1	23.21	19.42	21.46	20.07	3.79	1.39	2.4	0.189465		25.85	22.52	23.7433	23.34	3.33	0.403333	2.92667	0.131518		0.160491	0.0289732	0.839509
TOR1AIP1	25.34	22.11	21.99	22.07	3.23	-0.08	3.31	0.10083		30.4733	23.53	24.73	23.34	6.94333	1.39	5.55333	0.0212951		0.0610627	0.0397675	0.938937
TOR1AIP2	29.68	23.29	27.47	22.97	6.39	4.5	1.89	0.269807		33.6733	25.7767	27.63	23.34	7.89667	4.29	3.60667	0.082089		0.175948	0.093859	0.824052
UGGT1	25.58	21.87	23.53	22.97	3.71	0.56	3.15	0.112656		26.41	21.92	23.49	21.83	4.49	1.66	2.83	0.140632		0.126644	0.013988	0.873356

## Sheet: primer list
Primer	Sequence (5'->3')
APMAP (Fwd)	ATGGCCAGGATACGAAGAGTC
APMAP (Rev)	TCCAGGCATGTTCTCCACAA
ASPH (Fwd)	GAGGAACAAGCAGTATATGAACCTC
ASPH (Rev)	TCCTGCTGTTCTTCCACAGG
ABCC1 (Fwd)	TCATGCTCACTTTCTGGCTG
ABCC1 (Rev)	AATCAACCCTGTGATCCACC
ABCC4 (Fwd)	CTTCTGGTGGCTCAATCCCT
ABCC4 (Rev)	ATCCCAGAACCCTTGCAACT
CANX (Fwd)	TCCGCCTCTCTCTTTACTGC
CANX (Rev)	CCATGATCTCTAGCCTCCCG
CALU (Fwd)	ACCTACGGCTACGTTTTAGATGA
CALU (Rev)	TGGCAATGAGGTCTCCATCC
CPM (Fwd)	GCGGTTTCCAAAGGAACACA
CPM (Rev)	GCCCAACAGTCTCATCTCCA
CRTAP (Fwd)	AGGAGGCTATCCGGTTGAGA
CRTAP (Rev)	GCATTCTTCAGGTCGTTCAACTT
CD151 (Fwd)	GACGCGTGGTAGCCTAGAGT
CD151 (Rev)	GGTACTTGAGGCAAACGGTG
CLPTM1 (Fwd)	GTCCACATGTCCCGGATGAT
CLPTM1 (Rev)	TCCTGTCAGCAGGTTCTTGG
LAMB1 (Fwd)	GAACTCTTCTGGGGAGACCC
LAMB1 (Rev)	CAACGCAGACACACTGGC
LMAN2 (Fwd)	GAGAGCATCGACTGGACCAA
LMAN2 (Rev)	GGTCGTCCACGTTGTCTTTG
NUP210 (Fwd)	GCTCAACATCCCCAAAGTGC
NUP210 (Rev)	GGTGGACAACCAGCGGTA
PLD3 (Fwd)	GGAGATCTGCCTCAATGGAA
PLD3 (Rev)	CATTGTCCACCACGTTGAGT
RPN1 (Fwd)	ACCCTCAACAGTGGCAAGAA
RPN1 (Rev)	GCATTTCGCTCACTCTGTCG
RPN2 (Fwd)	GGAAATTCAGCACCTGTTCCG
RPN2 (Rev)	AAGTGAAGTTGGAGACATTGGC
SDK2 (Fwd)	GGAGTCAGTTCCCTCTTCCG
SDK2 (Rev)	CACCTTATAGCCCAGCACGA
SLC19A1 (Fwd)	GCTTCATCACCCCCTACCTC
SLC19A1 (Rev)	ATCTCGTTCGTGACCTGCTC
TOR1AIP1 (Fwd)	CCAGGATGCAAAATGACAGCA
TOR1AIP1 (Rev)	GATGGTGACTGGTTTCCAAGC
TOR1AIP2 (Fwd)	TCACTCAAACAGTAAACGAGTCAC
TOR1AIP2 (Rev)	TGTCCCAAGTCCCAACAGAC
UGGT1 (Fwd)	CCGGTGACAGGAGTTTGCTA
UGGT1 (Rev)	ACAGCCACAGAACAGTGAGT
HPRT1 (Fwd)	CCTGGCGTCGTGATTAGTGA
HPRT1 (Rev)	AGCAAGACGTTCAGTCCTGT
