# Supplementary material for: HATRIC-based identification of receptors for orphan ligands
Source: Nat Commun. 2018 Apr 17;9:1519. doi: 10.1038/s41467-018-03936-z (PMC5904110; doi:10.1038/s41467-018-03936-z)
Supplement: Supplementary file 17 — Supplementary Data 15 [file 41467_2018_3936_MOESM17_ESM.xlsx]

## Sheet: NormInfectionScores and Stats
Gene	InfScore	InfScore	InfScore	InfScore	InfScore	InfScore	InfScore	InfScore	InfScore	Number of values	Median	Std. Error of Mean	Minimum	Maximum	P-Value (Mann-Whitney test sample vs control)
Control NON-TARGETING siRNA	0.99123	1.00877	1.01639	1.04387	0.945867	1.07067				16	1	0.8518	1.087	0.01939	1
CD151	0.700714	0.635009	0.655379	0.434465	0.546401	0.585248				6	0.6101	0.4345	0.7007	0.03857	0.000445292
ABCC4	0.952222	0.881441	0.649708	0.663535	0.675333	0.691137				6	0.6832	0.6497	0.9522	0.05314	0.00167784
CPM	1.01686	0.791991	0.769083	0.790059	0.941642	0.772689				6	0.791	0.7691	1.017	0.04308	0.0962274
SDK2	0.896708	0.996493	0.599156	0.608422	0.889156	0.757285				6	0.8232	0.5992	0.9965	0.06691	0.0162734
ABCC1	1.09974	1.05193	0.973257	0.686602	1.10029	1.10823				6	1.076	0.6866	1.108	0.06665	0.318253
Control NON-TARGETING siRNA	0.974863	0.930523	1.02514	1.12381	1.00812	0.991883	0.958141	1.06446	0.914164	36	1	0.01644	0.7733	1.188	1
RPN1	0.066511	0.063346	0.06926	0.092682	0.077085	0.082627	0.044388	0.026387	0.039483	9	0.06651	0.00722	0.02639	0.09268	2.26e-09
PLD3	0.129899	0.169346	0.172001	0.145104	0.210698	0.157203	0.08624	0.135995	0.184494	9	0.1572	0.01195	0.08624	0.2107	2.26e-09
SLC19A1	0.436846	0.417953	0.325291	0.434473	0.520906	0.471186	0.293595	0.371448	0.384063	9	0.418	0.02362	0.2936	0.5209	2.26e-09
LMAN2	0.523653	0.514722	0.429673	0.508283	0.417192	0.392797	0.366519	0.414073	0.420675	9	0.4207	0.01917	0.3665	0.5237	2.26e-09
CRTAP	0.475878	0.444374	0.426063	0.566995	0.580705	0.43178	0.426126	0.595399	0.441493	9	0.4444	0.02398	0.4261	0.5954	2.26e-09
ASPH	0.519906	0.555149	0.500903	0.68442	0.532586	0.599576	0.552315	0.512179	0.547739	9	0.5477	0.01874	0.5009	0.6844	0.0974492
RPN2	0.663544	0.620723	0.652552	0.603481	0.640972	0.610169	0.46227	0.52774	0.536971	9	0.6102	0.0225	0.4623	0.6635	2.26e-09
CANX	0.822482	0.756645	0.638438	0.78507	0.843728	0.715678	0.662016	0.644114	0.73295	9	0.733	0.0252	0.6384	0.8437	4.29e-08
TOR1AIP1	0.659173	0.677702	0.656163	0.97337	0.950245	0.838136	0.636018	0.967524	0.739411	9	0.7394	0.04816	0.636	0.9734	0.000157468
NUP210	0.803123	0.752825	0.729362	1.04131	0.985284	1.11525	0.75967	0.76793	0.787509	9	0.7875	0.04849	0.7294	1.115	0.0102219
UGGT1	0.835909	0.895114	0.905958	1.0606	0.890446	0.783898	0.824984	0.895129	0.873654	9	0.8904	0.02579	0.7839	1.061	0.000749273
TOR1AIP2	0.995785	0.910075	0.955523	1.00524	1.03994	0.880508	0.885859	0.959405	1.12204	9	0.9594	0.02605	0.8805	1.122	0.319614
CALU	0.885246	1.06923	0.964714	1.23045	0.987153	1.37161	1.06151	1.21516	1.08758	9	1.069	0.05051	0.8852	1.372	4.29e-08
LAMB1	1.01546	0.926946	0.849499	1.29293	1.17356	1.10212	1.17945	1.2571	1.26131	9	1.174	0.05227	0.8495	1.293	0.030418
APMAP	1.44824	1.38851	1.33169	1.72489	1.77902	1.77458	1.58402	1.9912	1.9117	9	1.725	0.07788	1.332	1.991	2.26e-09
CLPTM1	1.72802	1.65685	1.68357	1.82889	1.70521	1.56271	2.34369	2.58525	2.3934	9	1.728	0.1283	1.563	2.585	2.26e-09
